# Supplementary material for: Genome-Wide Association Studies and Transcriptome Changes during Acclimation and Deacclimation in Divergent Brassica napus Varieties
Source: Int J Mol Sci. 2020 Nov 30;21(23):9148. doi: 10.3390/ijms21239148 (PMC7730164; doi:10.3390/ijms21239148)
Supplement: Supplementary file 1 [file ijms-21-09148-s001.zip]

Archive with 7 entries (6 files):
- supplemental_files_all/
- supplemental_files_all/supplemental_file_1.xlsx
- supplemental_files_all/supplemental_file_2_expression_data.xlsx
- supplemental_files_all/supplemental_file_3.xlsx
- supplemental_files_all/supplemental_file_4.xlsx
- supplemental_files_all/supplemental_file_5.xlsx
- supplemental_files_all/supplemental_file_6.xlsx
