# Supplementary material for: Genome-Wide Association Studies and Transcriptome Changes during Acclimation and Deacclimation in Divergent Brassica napus Varieties
Source: Int J Mol Sci. 2020 Nov 30;21(23):9148. doi: 10.3390/ijms21239148 (PMC7730164; doi:10.3390/ijms21239148)
Supplement: Supplementary file 1 [file ijms-21-09148-s001.zip › supplemental_files_all/supplemental_file_1.xlsx]

## Sheet: Sheet1
NAME	SOURCE	TYPE	ave damage score	SD	SE
KS2185	KSU	Breeding line	1	1.32288	0.440959
KS3018	KSU	Breeding line	0.777778	1.20185	0.400617
KS3350	KSU	Breeding line	1.77778	1.48137	0.493789
KS3068	KSU	Breeding line	1.55556	1.50923	0.503077
KS3302	KSU	Breeding line	0.666667	1.11803	0.372678
KS4085	KSU	Breeding line	1.66667	1.32288	0.440959
KS3074	KSU	Breeding line	0	0	0
KS3077	KSU	Breeding line	1.33333	1.58114	0.527046
KS3132	KSU	Breeding line	1	1.5	0.5
KS3254	KSU	Breeding line	0.666667	1.32288	0.440959
KS4313	KSU	Breeding line	1	1.11803	0.372678
KS4475	KSU	Breeding line	1	1.5	0.5
KS4083	KSU	Breeding line	0.666667	1.32288	0.440959
KS4426	KSU	Breeding line	0.777778	1.09291	0.364302
KS4428	KSU	Breeding line	1.33333	1.58114	0.527046
KS4564	KSU	Breeding line	0.888889	1.2693	0.423099
KS4476	KSU	Breeding line	0.777778	1.30171	0.433903
KS4410	KSU	Breeding line	0.777778	1.30171	0.433903
KS4506	KSU	Breeding line	0.888889	1.36423	0.454742
KS4549	KSU	Breeding line	0.222222	0.666667	0.222222
KS1701	KSU	Breeding line	1.55556	1.33333	0.444444
KS3579	KSU	Breeding line	0.888889	1.2693	0.423099
KS7436	KSU	Breeding line	0.333333	1	0.333333
Plainsman	KSU	Breeding line	1.66667	1.58114	0.527046
Wichita	KSU	Breeding line	0.444444	1.01379	0.337931
Abliene	KSU	Breeding line	0.888889	1.36423	0.454742
Sumner	KSU	Breeding line	1	1.5	0.5
Kiowa	KSU	Breeding line	0.888889	1.36423	0.454742
Riley	KSU	Breeding line	1	1.5	0.5
Griffin	KSU	Breeding line	1.88889	1.2693	0.423099
Jetton	KSU	Breeding line	1	1.5	0.5
PI409024	NCRPIS	Accession	0.888889	1.36423	0.454742
PI449454	NCRPIS	Accession	NA	NA	NA
PI458930	NCRPIS	Accession	0	0	0
PI458937	NCRPIS	Accession	1	1.32288	0.440959
PI458951	NCRPIS	Accession	0.111111	0.333333	0.111111
PI458969	NCRPIS	Accession	0.444444	1.01379	0.337931
PI469787	NCRPIS	Accession	NA	NA	NA
PI469898	NCRPIS	Accession	0.333333	1	0.333333
PI470017	NCRPIS	Accession	1.11111	1.45297	0.484322
PI509073	NCRPIS	Accession	1	1.5	0.5
PI649127	NCRPIS	Accession	0.444444	1.01379	0.337931
PI537090	NCRPIS	Accession	0	0	0
PI538766	NCRPIS	Accession	0.111111	0.333333	0.111111
PI549101	NCRPIS	Accession	0.333333	1	0.333333
PI552810	NCRPIS	Accession	0.222222	0.440959	0.146986
PI633125	NCRPIS	Accession	0.666667	1.32288	0.440959
PI633126	NCRPIS	Accession	0	0	0
PI633130	NCRPIS	Accession	0	0	0
PI633131	NCRPIS	Accession	0.222222	0.666667	0.222222
PI633132	NCRPIS	Accession	0	0	0
PI633133	NCRPIS	Accession	NA	NA	NA
PI633136	NCRPIS	Accession	NA	NA	NA
PI633137	NCRPIS	Accession	NA	NA	NA
PI633140	NCRPIS	Accession	0.333333	1	0.333333
PI633141	NCRPIS	Accession	0.333333	1	0.333333
PI649132	NCRPIS	Accession	0.333333	1	0.333333
PI649133	NCRPIS	Accession	0.222222	0.666667	0.222222
PI649133	NCRPIS	Accession	0.555556	1.01379	0.337931
PI649145	NCRPIS	Accession	NA	NA	NA
PI535874	NCRPIS	Accession	0.333333	1	0.333333
PI547111	NCRPIS	Accession	0.444444	0.726483	0.242161
PI601266	NCRPIS	Accession	0.666667	1.11803	0.372678
PI601282	NCRPIS	Accession	0.555556	0.881917	0.293972
PI601585	NCRPIS	Accession	0	0	0
PI601661	NCRPIS	Accession	0.444444	1.01379	0.337931
PI633120	NCRPIS	Accession	2	1.32288	0.440959
PI649133	NCRPIS	Accession	0.888889	1.36423	0.454742
PI649136	NCRPIS	Accession	0	0	0
KS4430	KSU	Breeding line	0.888889	1.16667	0.388889
KS4541	KSU	Breeding line	0.777778	1.30171	0.433903
K2040	NCRPIS	Accession	0.444444	0.881917	0.293972
Kodakskii	NCRPIS	Accession	1.55556	1.424	0.474667
Liborius	NCRPIS	Accession	0.777778	1.30171	0.433903
Ligora	NCRPIS	Accession	0.555556	1.13039	0.376796
Liquanta	NCRPIS	Accession	0.666667	1.32288	0.440959
Maras	NCRPIS	Accession	1.66667	1.58114	0.527046
Marex	NCRPIS	Accession	1.11111	1.45297	0.484322
Niederarnbacher	NCRPIS	Accession	1.55556	1.50923	0.503077
Norli	NCRPIS	Accession	0.777778	1.30171	0.433903
Olymp	NCRPIS	Accession	1	1.5	0.5
Silex	NCRPIS	Accession	0.666667	1.11803	0.372678
Susana	NCRPIS	Accession	1	1.5	0.5
Tapidor	NCRPIS	Accession	0	0	0
PI458966	NCRPIS	Accession	0	0	0
PI469825	NCRPIS	Accession	NA	NA	NA
PI469891	NCRPIS	Accession	1	1.5	0.5
PI470046	NCRPIS	Accession	0.666667	1.32288	0.440959
PI535852	NCRPIS	Accession	1	1.5	0.5
PI535856	NCRPIS	Accession	1.11111	1.45297	0.484322
PI535860	NCRPIS	Accession	1	1.5	0.5
PI535866	NCRPIS	Accession	0	0	0
PI535870	NCRPIS	Accession	1	1.5	0.5
PI649148	NCRPIS	Accession	0	0	0
PI649149	NCRPIS	Accession	NA	NA	NA
PI384536	NCRPIS	Accession	NA	NA	NA
PI458954	NCRPIS	Accession	0.222222	0.440959	0.146986
PI458970	NCRPIS	Accession	1	1.5	0.5
PI469799	NCRPIS	Accession	0.666667	1.32288	0.440959
PI470000	NCRPIS	Accession	1	1.5	0.5
PI470035	NCRPIS	Accession	0.555556	1.13039	0.376796
PI531282	NCRPIS	Accession	0.444444	1.01379	0.337931
PI531283	NCRPIS	Accession	0.777778	1.30171	0.433903
PI531284	NCRPIS	Accession	1.22222	1.48137	0.493789
PI531285	NCRPIS	Accession	0.333333	1	0.333333
PI537302	NCRPIS	Accession	0	0	0
PI555466	NCRPIS	Accession	1.11111	1.45297	0.484322
PI601260	NCRPIS	Accession	0.444444	1.01379	0.337931
PI601280	NCRPIS	Accession	1.11111	1.45297	0.484322
PI601282	NCRPIS	Accession	0.666667	1	0.333333
PI633121	NCRPIS	Accession	0.666667	1.32288	0.440959
PI633135	NCRPIS	Accession	0.333333	1	0.333333
KSNT08	KSU	Breeding line	2.11111	1.2693	0.423099
KSNT46	KSU	Breeding line	2.11111	1.36423	0.454742
KSNT114	KSU	Breeding line	1.11111	1.36423	0.454742
KSNT09	KSU	Breeding line	1.33333	1.58114	0.527046
KSNT88	KSU	Breeding line	2	1.32288	0.440959
KSNT127	KSU	Breeding line	1	1.22474	0.408248
KSNT22	KSU	Breeding line	1.44444	1.50923	0.503077
KSNT32	KSU	Breeding line	0.333333	1	0.333333
5011	KSU	Breeding line	2	1.5	0.5
5037	KSU	Breeding line	0.444444	1.01379	0.337931
5072	KSU	Breeding line	1.77778	1.30171	0.433903
4006	KSU	Breeding line	1.11111	1.45297	0.484322
4025	KSU	Breeding line	1.88889	1.45297	0.484322
4044	KSU	Breeding line	1.33333	1.58114	0.527046
4080	KSU	Breeding line	1.77778	1.48137	0.493789
4082	KSU	Breeding line	1.33333	1.41421	0.471405
4130	KSU	Breeding line	1.44444	1.23603	0.412011
4145	KSU	Breeding line	1	1.32288	0.440959
4176	KSU	Breeding line	1.11111	1.36423	0.454742
Ames15652	NCRPIS	Accession	1.44444	1.424	0.474667
Ames15654	NCRPIS	Accession	0.555556	1.13039	0.376796
Ames6076	NCRPIS	Accession	1.22222	1.39443	0.464811
PI184453	NCRPIS	Accession	1.22222	1.48137	0.493789
PI391552	NCRPIS	Accession	NA	NA	NA
PI458947	NCRPIS	Accession	0.555556	1.13039	0.376796
PI469737	NCRPIS	Accession	0.111111	0.333333	0.111111
PI469817	NCRPIS	Accession	1.33333	1.58114	0.527046
PI469888	NCRPIS	Accession	1	1.32288	0.440959
PI594321	NCRPIS	Accession	0.666667	1.32288	0.440959
PI601261	NCRPIS	Accession	2	1.22474	0.408248
Casino	NCRPIS	Accession	2.22222	1.30171	0.433903
Winfield	NCRPIS	Accession	1.11111	1.36423	0.454742
AR91004	NCRPIS	Accession	1.11111	1.2693	0.423099
Baros	NCRPIS	Accession	1.33333	1.32288	0.440959
Artic	NCRPIS	Accession	2.22222	1.30171	0.433903
Bridger	NCRPIS	Accession	1.66667	1.41421	0.471405
California	NCRPIS	Accession	1.55556	1.424	0.474667
Cando	NCRPIS	Accession	0.555556	1.01379	0.337931
Cascade	NCRPIS	Accession	0.777778	1.20185	0.400617
Humus	NCRPIS	Accession	0.888889	1.2693	0.423099
Musette	NCRPIS	Accession	0.666667	1	0.333333
Pendelton	NCRPIS	Accession	1.77778	1.30171	0.433903
Titan	NCRPIS	Accession	0.777778	1.30171	0.433903
Tolsa	NCRPIS	Accession	0.555556	1.01379	0.337931
KS4707	KSU	Breeding line	0.888889	1.16667	0.388889
KS4708	KSU	Breeding line	1	1.11803	0.372678
KS4709	KSU	Breeding line	0.777778	0.971825	0.323942
KS4710	KSU	Breeding line	0.222222	0.666667	0.222222
KS4711	KSU	Breeding line	0.666667	1	0.333333
KS4712	KSU	Breeding line	0.333333	0.707107	0.235702
KS4713	KSU	Breeding line	1.77778	1.39443	0.464811
KS4714	KSU	Breeding line	1.55556	1.50923	0.503077
KS4715	KSU	Breeding line	0.666667	1	0.333333
KS4716	KSU	Breeding line	0.777778	1.09291	0.364302
KS4717	KSU	Breeding line	0.333333	1	0.333333
KS4718	KSU	Breeding line	0.666667	1	0.333333
KS4719	KSU	Breeding line	1.55556	1.23603	0.412011
KS4720	KSU	Breeding line	0.444444	1.01379	0.337931
KS4721	KSU	Breeding line	0.888889	1.2693	0.423099
KS4722	KSU	Breeding line	0.888889	1.05409	0.351364
KS4580	KSU	Breeding line	0.666667	0.707107	0.235702
KS4617	KSU	Breeding line	1.22222	1.30171	0.433903
KS4624	KSU	Breeding line	0.555556	0.726483	0.242161
KS4626	KSU	Breeding line	0	0	0
KS4628	KSU	Breeding line	1.33333	1.32288	0.440959
KS4634	KSU	Breeding line	1.11111	1.36423	0.454742
KS4635	KSU	Breeding line	0.555556	1.01379	0.337931
KS4639	KSU	Breeding line	1.22222	1.20185	0.400617
KS4643	KSU	Breeding line	0.666667	1.11803	0.372678
KS4646	KSU	Breeding line	1.22222	1.20185	0.400617
KS4655	KSU	Breeding line	0.888889	1.16667	0.388889
KS4660	KSU	Breeding line	1.11111	1.16667	0.388889
KS4662	KSU	Breeding line	1	1.5	0.5
KS4663	KSU	Breeding line	0.555556	1.13039	0.376796
KS4665	KSU	Breeding line	1.22222	1.20185	0.400617
KS4666	KSU	Breeding line	1.55556	1.23603	0.412011
KS4668	KSU	Breeding line	0.888889	1.05409	0.351364
KS4669	KSU	Breeding line	0.888889	1.36423	0.454742
KS4670	KSU	Breeding line	1.66667	1.32288	0.440959
KS4671	KSU	Breeding line	1.11111	1.36423	0.454742
KS4673	KSU	Breeding line	1	1.22474	0.408248
KS4674	KSU	Breeding line	1.22222	1.39443	0.464811
KS4676	KSU	Breeding line	1.22222	1.48137	0.493789
KS4677	KSU	Breeding line	0.555556	1.13039	0.376796
KS4678	KSU	Breeding line	1.55556	1.33333	0.444444
KS4683	KSU	Breeding line	2.11111	1.05409	0.351364
KS4684	KSU	Breeding line	0.333333	0.707107	0.235702
KS4685	KSU	Breeding line	1.44444	1.33333	0.444444
KS4687	KSU	Breeding line	0.444444	0.726483	0.242161
KS4688	KSU	Breeding line	0.555556	0.726483	0.242161
KSNT174	KSU	Breeding line	0.555556	1.01379	0.337931
KSUR1203	KSU	Breeding line	0.888889	1.2693	0.423099
KSUR1204	KSU	Breeding line	1	1.32288	0.440959
KSUR1206	KSU	Breeding line	1	1.22474	0.408248
KSUR1212	KSU	Breeding line	0.888889	1.2693	0.423099
KSUR1213	KSU	Breeding line	0.333333	1	0.333333
KSUR1217	KSU	Breeding line	1.11111	1.36423	0.454742
KSUR1218	KSU	Breeding line	0.666667	0.866025	0.288675
KS07046-1-3-1-2	KSU	Population	1.55556	1.50923	0.503077
KS07051-8-2-5-2	KSU	Population	0.888889	1.36423	0.454742
KS07061-18-5-3-2	KSU	Population	0.666667	1.32288	0.440959
KS08037-8-2-3-1	KSU	Population	1.33333	1.22474	0.408248
KS08037-8-2-3-2	KSU	Population	0.777778	1.09291	0.364302
KS08037-8-2-3-3	KSU	Population	1.33333	1.32288	0.440959
KS08037-8-2-3-4	KSU	Population	1.11111	1.36423	0.454742
KS08037-11-2-1-3	KSU	Population	1.11111	1.45297	0.484322
KS08040-18-1-1-3	KSU	Population	0.888889	1.36423	0.454742
KS08040-18-2-4-4	KSU	Population	1.55556	1.50923	0.503077
KS08042-9-5-2-1	KSU	Population	1.22222	1.30171	0.433903
KS08042-9-5-2-2	KSU	Population	1.33333	1.58114	0.527046
KS08042-9-5-2-4	KSU	Population	1.33333	1.22474	0.408248
KS08042-9-5-3-4	KSU	Population	0.666667	1.11803	0.372678
KS08042-9-5-3-5	KSU	Population	1.55556	1.50923	0.503077
KS08044-19-5-1-3	KSU	Population	1.22222	1.39443	0.464811
KS08044-19-5-1-4	KSU	Population	0.666667	1.32288	0.440959
KS08044-19-5-5	KSU	Population	2	1	0.333333
KS08044-19-5-5	KSU	Population	2.22222	0.666667	0.222222
KS08048-4a-4-2-4	KSU	Population	0.777778	1.30171	0.433903
KS08048-4a-4-5-1	KSU	Population	0.333333	0.707107	0.235702
KS08048-4a-4-5-2	KSU	Population	1.66667	1.32288	0.440959
KS08048-4a-4-5-3	KSU	Population	0	0	0
KS08048-4a-4-5-4	KSU	Population	1.11111	1.45297	0.484322
KS08048-4a-4-5-5	KSU	Population	0.777778	0.971825	0.323942
KS08050-1-1-3-1	KSU	Population	0.666667	0.707107	0.235702
KS08050-1-1-3-2	KSU	Population	1.88889	1.16667	0.388889
KS08050-1-1-3-3	KSU	Population	0.111111	0.333333	0.111111
KS08050-1-1-3-5	KSU	Population	1.11111	1.45297	0.484322
KS08050-1-4-2-2	KSU	Population	0.333333	0.5	0.166667
KS08050-1-4-2-4	KSU	Population	1.22222	1.20185	0.400617
KS08050-1-4-2-5	KSU	Population	1.22222	1.30171	0.433903
KS08050-3-1-3-4	KSU	Population	1.33333	1.58114	0.527046
KS06060-4-1-2-4-b	KSU	Population	1	1.11803	0.372678
KS06060-4-4-2-3-b	KSU	Population	0.777778	1.30171	0.433903
KS06065-3-3-3-2-b	KSU	Population	0.333333	1	0.333333
KS06070-2-5-3-1-b	KSU	Population	0.555556	0.726483	0.242161
KS06078-3-1-1-1-b	KSU	Population	0.333333	0.5	0.166667
KS06083-7-2-2-3-b	KSU	Population	1.22222	1.09291	0.364302
KS06090-4-2-2-2-b	KSU	Population	1	1.32288	0.440959
KS06094-1-1-3-3-b	KSU	Population	0.777778	1.30171	0.433903
KS06098-5-1-3-3-b	KSU	Population	0.111111	0.333333	0.111111
KS07046-1-3-1-1-1	KSU	Population	0.777778	1.20185	0.400617
KS07046-1-3-1-1-2	KSU	Population	0.444444	0.881917	0.293972
KS07046-1-3-1-1-3	KSU	Population	0	0	0
KS07046-1-3-1-4-3	KSU	Population	0.222222	0.666667	0.222222
KS07046-1-3-1-4-4	KSU	Population	0.666667	0.866025	0.288675
KS08027-7-5-1-3-1	KSU	Population	0.333333	0.707107	0.235702
KS08027-7-5-1-3-2	KSU	Population	1.22222	1.20185	0.400617
KS08027-7-5-1-3-3	KSU	Population	0.555556	0.881917	0.293972
KS08048-4a-4-5-4-2	KSU	Population	2	1.11803	0.372678
KS08048-4a-4-5-4-3	KSU	Population	1.11111	1.05409	0.351364
KS08048-4a-4-5-4-4	KSU	Population	2.22222	1.30171	0.433903
KS08050-1-1-3-1-1	KSU	Population	0.666667	1	0.333333
KS08050-1-1-3-1-3	KSU	Population	1.33333	1.41421	0.471405
KS08050-1-1-3-1-4	KSU	Population	0.888889	1.05409	0.351364
KS08050-1-4-2-4-1	KSU	Population	0.888889	1.05409	0.351364
KS08050-1-4-2-5-1	KSU	Population	1.33333	1.22474	0.408248
KS08050-1-4-2-5-2	KSU	Population	1.55556	1.23603	0.412011
KS08050-1-4-2-5-3	KSU	Population	0.888889	1.05409	0.351364
KS08050-1-4-2-5-4	KSU	Population	0.777778	1.09291	0.364302
KS08278a-5-2-3-1	KSU	Population	1.77778	1.39443	0.464811
KS08278a-5-2-3-2	KSU	Population	1.66667	1.58114	0.527046
KS08278a-5-2-3-3	KSU	Population	1	1	0.333333
KS08282b-4-1-2-1	KSU	Population	0.888889	1.2693	0.423099
KS08285a-2-3-1-1	KSU	Population	0.888889	1.36423	0.454742
KS08295a-2-2-2-1	KSU	Population	0.888889	1.36423	0.454742
KS08295a-5-4-1-1	KSU	Population	1.33333	1.11803	0.372678
KS08295a-5-4-1-2	KSU	Population	1.11111	1.05409	0.351364
KS08295a-5-4-1-4	KSU	Population	1.11111	1.45297	0.484322
KS08295a-5-4-5-1	KSU	Population	1.11111	1.05409	0.351364
KS08295a-5-4-5-3	KSU	Population	1	1.11803	0.372678
KS08315b-2-3-5-1	KSU	Population	0.333333	0.707107	0.235702
KS08237-2-2-1-1	KSU	Population	0.666667	1.32288	0.440959
KS08237-2-2-1-3	KSU	Population	0.666667	0.866025	0.288675
KS08237-2-2-1-4	KSU	Population	1.66667	1.41421	0.471405
KS08244-3-1-1-1	KSU	Population	0.888889	1.2693	0.423099
KS08244-3-1-1-2	KSU	Population	0.666667	0.707107	0.235702
KS08244-3-1-1-3	KSU	Population	1.33333	1.11803	0.372678
KS08244-3-1-1-4	KSU	Population	1.33333	1.32288	0.440959
KS08278a-5-2-2	KSU	Population	0.888889	1.05409	0.351364
KS08278a-5-2-4	KSU	Population	1	1.32288	0.440959
KS08282b-1-4-1	KSU	Population	0.777778	1.30171	0.433903
KS08295a-2-2-2	KSU	Population	1	1.11803	0.372678
KS08295a-2-2-3	KSU	Population	1.33333	0.707107	0.235702
KS08315b-2-3-4	KSU	Population	1.11111	1.2693	0.423099
KS08339a-5-2-2	KSU	Population	1.22222	1.20185	0.400617
KS08212-5-1-2	KSU	Population	1.11111	1.2693	0.423099
KS08233-2-1-3	KSU	Population	1.66667	1.41421	0.471405
KS08233-2-1-2	KSU	Population	1.55556	1.424	0.474667
KS08238-1-3-5	KSU	Population	1.33333	1.58114	0.527046
KS08238-1-3-4	KSU	Population	1.55556	1.33333	0.444444
KS08238-1-3-3	KSU	Population	1.55556	1.50923	0.503077
KS08239-2-5-4	KSU	Population	1	0.866025	0.288675
KS09039-1-3	KSU	Population	1.33333	1.32288	0.440959
KS09054b-9-1	KSU	Population	0.777778	1.09291	0.364302
KS09054b-9-3	KSU	Population	0.666667	1.11803	0.372678
KS09054b-9-4	KSU	Population	0.333333	1	0.333333
KS09060-3-1	KSU	Population	1.55556	1.33333	0.444444
KS09060-3-3	KSU	Population	0.666667	1	0.333333
KS09063-3-2	KSU	Population	0.666667	1.11803	0.372678
KS09068b-5-1	KSU	Population	0.222222	0.440959	0.146986
KS09072-6-2	KSU	Population	1.77778	1.20185	0.400617
KS09089b-2-2	KSU	Population	0.555556	1.01379	0.337931
KS09089b-7-2	KSU	Population	1	1.32288	0.440959
KS09089b-7-4	KSU	Population	1.33333	1.22474	0.408248
KS09092a-7-1	KSU	Population	0.444444	1.01379	0.337931
KS09092a-7-3	KSU	Population	0.777778	0.971825	0.323942
KS09092a-7-5	KSU	Population	0.777778	0.971825	0.323942
KS09099-3-5	KSU	Population	1	1.5	0.5
KS09116-6-3	KSU	Population	0.555556	1.13039	0.376796
KS09116-6-5	KSU	Population	0.111111	0.333333	0.111111
KS09143-7-2	KSU	Population	0.333333	1	0.333333
KS09143-8-5	KSU	Population	1.33333	1.11803	0.372678
KS09154-1-3	KSU	Population	0.444444	0.881917	0.293972
KS09154-1-4	KSU	Population	1.22222	1.39443	0.464811
KS09155-3-3	KSU	Population	0.555556	1.01379	0.337931
KS09155-3-4	KSU	Population	0.222222	0.666667	0.222222
KS10002-2-3	KSU	Population	0.555556	1.13039	0.376796
KS10005-4-4	KSU	Population	1	1.32288	0.440959
KS10007-4-4	KSU	Population	1.44444	1.23603	0.412011
KS10013-5-1	KSU	Population	1.33333	1.41421	0.471405
KS10013-5-2	KSU	Population	1.11111	1.45297	0.484322
KS10013-5-3	KSU	Population	0.777778	1.09291	0.364302
KS10013-5-4	KSU	Population	0.888889	1.2693	0.423099
KS10013-5-5	KSU	Population	0.777778	1.30171	0.433903
KS10082-2	KSU	Population	1	1.32288	0.440959
KS10082-6	KSU	Population	1.55556	1.424	0.474667
KS10082-7	KSU	Population	0.666667	1	0.333333
KS10082-9	KSU	Population	0.444444	1.01379	0.337931
KS10083-2	KSU	Population	0.555556	1.13039	0.376796
KS10083-3	KSU	Population	0.777778	0.971825	0.323942
KS10083-6	KSU	Population	0.222222	0.440959	0.146986
KS10083-10	KSU	Population	0.777778	0.971825	0.323942
KS10088-1	KSU	Population	0.888889	1.05409	0.351364
KS10088-4	KSU	Population	NA	NA	NA
KS10088-5	KSU	Population	0.888889	1.16667	0.388889
KS10088-6	KSU	Population	1	1.11803	0.372678
KS10088-9	KSU	Population	0.888889	1.2693	0.423099
KS10088-10	KSU	Population	0.666667	1.11803	0.372678
KS10091-1	KSU	Population	0.888889	1.16667	0.388889
KS10091-3	KSU	Population	0.666667	1.32288	0.440959
KS10091-6	KSU	Population	1.44444	1.23603	0.412011
KS10091-8	KSU	Population	1.44444	1.50923	0.503077
KS10096-5	KSU	Population	0.555556	1.01379	0.337931
KS10107-1	KSU	Population	0.888889	1.2693	0.423099
KS10107-3	KSU	Population	0.777778	0.971825	0.323942
KS10107-7	KSU	Population	1.11111	1.2693	0.423099
KS10122-1	KSU	Population	1.22222	1.48137	0.493789
KS10122-5	KSU	Population	1.22222	1.30171	0.433903
KS10122-8	KSU	Population	0.777778	0.971825	0.323942
KS10122-9	KSU	Population	1.22222	1.48137	0.493789
KS10137-2	KSU	Population	1.22222	1.48137	0.493789
KS10139-6	KSU	Population	1.33333	1.41421	0.471405
KS10141-3	KSU	Population	1.66667	1.58114	0.527046
KS10142-7	KSU	Population	1.22222	1.30171	0.433903
KS10147-2	KSU	Population	0.555556	1.13039	0.376796
KS10147-3	KSU	Population	0.444444	0.881917	0.293972
KS10147-4	KSU	Population	0.444444	1.01379	0.337931
KS10147-7	KSU	Population	0.888889	1.36423	0.454742
KS10147-8	KSU	Population	0.777778	1.30171	0.433903
KS10147-9	KSU	Population	0.888889	1.2693	0.423099
KS10149-4	KSU	Population	0.555556	1.01379	0.337931
KS10149-5	KSU	Population	0.777778	1.30171	0.433903
KS10149-6	KSU	Population	1	1.5	0.5
KS10149-7	KSU	Population	0.444444	1.01379	0.337931
KS10149-8	KSU	Population	NA	NA	NA
KS10151-1	KSU	Population	0.555556	1.01379	0.337931
KS10152-3	KSU	Population	0.666667	1.11803	0.372678
KS10152-4	KSU	Population	0.555556	1.01379	0.337931
KS10152-9	KSU	Population	0.666667	0.866025	0.288675
KS10156-1	KSU	Population	0.444444	1.01379	0.337931
KS10156-2	KSU	Population	0.222222	0.666667	0.222222
KS10156-5	KSU	Population	0.888889	1.05409	0.351364
KS10156-7	KSU	Population	0.222222	0.440959	0.146986
KS10156-9	KSU	Population	1	1.32288	0.440959
KS10159-9	KSU	Population	1.11111	1.36423	0.454742
KS10159-10	KSU	Population	1	1.11803	0.372678
KS10162-1	KSU	Population	0.666667	1	0.333333
KS10162-8	KSU	Population	1.11111	1.2693	0.423099
KS10163-7	KSU	Population	0.777778	1.30171	0.433903
KS10166-1	KSU	Population	0.666667	1.11803	0.372678
KS10188-8	KSU	Population	0.777778	1.09291	0.364302
KS10195-8	KSU	Population	0.888889	1.05409	0.351364
KS10217-4	KSU	Population	0.777778	1.30171	0.433903
KS10217-9	KSU	Population	1.22222	1.20185	0.400617
KS10226-1	KSU	Population	0.555556	1.13039	0.376796
KS10226-3	KSU	Population	0.777778	1.09291	0.364302
KS10226-4	KSU	Population	NA	NA	NA
KS10226-5	KSU	Population	0.222222	0.440959	0.146986
KS10226-7	KSU	Population	1.11111	1.36423	0.454742
KS10226-8	KSU	Population	1.22222	1.30171	0.433903
KS10235-1	KSU	Population	1.11111	1.05409	0.351364
KS10245-5	KSU	Population	0.555556	1.13039	0.376796
KS10245-7	KSU	Population	1.22222	1.20185	0.400617
KS10246-7	KSU	Population	1.66667	1.32288	0.440959
KS10247-2	KSU	Population	1.55556	1.01379	0.337931
KS10247-3	KSU	Population	NA	NA	NA
KS10247-6	KSU	Population	0.444444	1.01379	0.337931
KS10247-7	KSU	Population	0.222222	0.666667	0.222222
KS10247-8	KSU	Population	0.333333	1	0.333333
KS10247-9	KSU	Population	1.22222	1.20185	0.400617
KS10247-10	KSU	Population	0.444444	1.01379	0.337931
