# Supplementary material for: Genome-Wide Association Studies and Transcriptome Changes during Acclimation and Deacclimation in Divergent Brassica napus Varieties
Source: Int J Mol Sci. 2020 Nov 30;21(23):9148. doi: 10.3390/ijms21239148 (PMC7730164; doi:10.3390/ijms21239148)
Supplement: Supplementary file 1 [file ijms-21-09148-s001.zip › supplemental_files_all/supplemental_file_3.xlsx]

## Sheet: Binding_Factor_enrichment
Type	Term	Factor	Description	Title	Class	Source	Count	%	PValue	OddsRatio	Genes	ListTotal	PopHits	PopTotal	FoldChange	Bonferroni	Benjamini	FDR
Binding Factor	GSM2183143	H3K9/14ac	5 uM TSA treated for 16h	ChIP_TSA_16h_rep1	EF	ChIP-seq	1089	64.1343	2.41524e-157	3.85243	AT1G02410,AT1G08580,AT1G09810,AT1G14580,AT1G22160,AT1G23205,AT1G23410,AT1G47530,AT1G53670,AT1G55110,AT1G64490,AT1G65060,AT1G65980,AT1G69070,AT1G69840,AT1G69850,AT1G75390,AT1G76130,AT1G76490,AT1G77760,AT2G21330,AT2G22170,AT2G23760,AT2G24500,AT2G25090,AT2G25140,AT2G27530,AT2G27710,AT2G28550,AT2G28600,AT2G32530,AT2G34720,AT2G36930,AT2G37040,AT2G37990,AT2G39010,AT2G40230,AT2G40400,AT2G41380,AT2G43820…	1698	11818	37302	2.02432	2.10126e-155	1.0609e-154	2.10126e-155
Binding Factor	GSM1848700	Pol2	WT; immature inflorescence	30_Pol2ChIP_Col	TF	ChIP-seq	877	51.649	1.84166e-118	3.24747	AT1G07640,AT1G08580,AT1G09500,AT1G11190,AT1G11210,AT1G22160,AT1G23205,AT1G29050,AT1G44800,AT1G45145,AT1G47530,AT1G52030,AT1G52890,AT1G53160,AT1G55110,AT1G65980,AT1G69570,AT1G69840,AT1G69850,AT1G70640,AT1G71000,AT1G75390,AT1G76490,AT1G77760,AT1G80830,AT2G02450,AT2G02930,AT2G05520,AT2G24500,AT2G25140,AT2G27530,AT2G27710,AT2G31940,AT2G32190,AT2G32430,AT2G32530,AT2G35290,AT2G36930,AT2G36970,AT2G37040…	1698	9225	37302	2.08847	1.60225e-116	4.04476e-116	8.01123e-117
Binding Factor	GSM2130891	NFYC2	10 uM abscisic acid for 4 hours	AT1G56170_NFYC2_ABA_ChIP_rep3	TF	ChIP-seq	887	52.2379	1.35647e-111	3.12219	AT1G02310,AT1G03790,AT1G08630,AT1G09350,AT1G09810,AT1G11210,AT1G14580,AT1G15210,AT1G19530,AT1G22160,AT1G22990,AT1G23205,AT1G26355,AT1G26790,AT1G35720,AT1G45145,AT1G47530,AT1G52030,AT1G52890,AT1G53670,AT1G56600,AT1G62540,AT1G64780,AT1G65690,AT1G65980,AT1G69570,AT1G69850,AT1G70260,AT1G70640,AT1G71000,AT1G75390,AT1G75450,AT1G76130,AT1G76490,AT1G77760,AT1G80130,AT1G80830,AT2G02010,AT2G02450,AT2G05520…	1698	9669	37302	2.01529	1.18013e-109	1.9861e-109	3.93376e-110
Binding Factor	GSM1848701	Pol2	nrpd1; immature inflorescence	31_Pol2ChIP_nrpd1	TF	ChIP-seq	808	47.5854	1.46399e-104	3.06359	AT1G08580,AT1G11210,AT1G22160,AT1G23205,AT1G29050,AT1G45145,AT1G47530,AT1G52030,AT1G52890,AT1G53160,AT1G55110,AT1G65486,AT1G65980,AT1G69570,AT1G69840,AT1G69850,AT1G70640,AT1G71000,AT1G75390,AT1G76490,AT1G77760,AT1G80830,AT2G02450,AT2G02930,AT2G16890,AT2G21330,AT2G25140,AT2G27530,AT2G27710,AT2G32190,AT2G32430,AT2G35290,AT2G36930,AT2G37040,AT2G39010,AT2G45860,AT2G45870,AT2G47270,AT3G11170,AT3G11580…	1698	8519	37302	2.08361	1.27367e-102	1.60765e-102	3.18417e-103
Binding Factor	GSM2130889	NFYC2	10 uM abscisic acid for 4 hours	AT1G56170_NFYC2_ABA_ChIP_rep2	TF	ChIP-seq	743	43.7574	3.39716e-93	2.92732	AT1G02310,AT1G03790,AT1G08580,AT1G08630,AT1G09350,AT1G09810,AT1G11210,AT1G14580,AT1G15210,AT1G19530,AT1G22160,AT1G22990,AT1G26355,AT1G26790,AT1G47530,AT1G52890,AT1G53670,AT1G56600,AT1G62540,AT1G65690,AT1G69570,AT1G69850,AT1G70260,AT1G70640,AT1G71000,AT1G75390,AT1G75450,AT1G76130,AT1G76490,AT1G77760,AT1G80130,AT1G80830,AT2G05520,AT2G23760,AT2G28550,AT2G31940,AT2G32430,AT2G34720,AT2G35290,AT2G37040…	1698	7824	37302	2.08619	2.95553e-91	2.98441e-91	5.91106e-92
Binding Factor	GSM2130885	ANAC032	10 uM abscisic acid for 4 hours	AT1G77450_ANAC032_ABA_ChIP_rep3	TF	ChIP-seq	651	38.3392	1.51781e-91	3.03011	AT1G02310,AT1G03790,AT1G05300,AT1G08630,AT1G09500,AT1G11190,AT1G14580,AT1G15210,AT1G19530,AT1G22160,AT1G22990,AT1G45145,AT1G47530,AT1G48260,AT1G52890,AT1G55110,AT1G56600,AT1G65690,AT1G69570,AT1G69790,AT1G69850,AT1G74650,AT1G75390,AT1G75450,AT1G76490,AT2G05520,AT2G23760,AT2G25090,AT2G28550,AT2G32430,AT2G32530,AT2G35290,AT2G36930,AT2G36970,AT2G39200,AT2G41380,AT2G43820,AT2G45750,AT2G47190,AT2G47270…	1698	6343	37302	2.25466	1.32049e-89	1.11116e-89	2.20082e-90
Binding Factor	GSM2130887	NFYC2	10 uM abscisic acid for 4 hours	AT1G56170_NFYC2_ABA_ChIP_rep1	TF	ChIP-seq	674	39.6938	1.85087e-90	2.96938	AT1G03790,AT1G08630,AT1G09350,AT1G09810,AT1G11210,AT1G14580,AT1G15210,AT1G22160,AT1G22990,AT1G26355,AT1G26790,AT1G35720,AT1G45145,AT1G47530,AT1G52890,AT1G53670,AT1G56600,AT1G62540,AT1G65690,AT1G69570,AT1G69850,AT1G70640,AT1G71000,AT1G75390,AT1G75450,AT1G76490,AT1G77760,AT1G80130,AT1G80830,AT2G21330,AT2G22170,AT2G31940,AT2G32430,AT2G34720,AT2G35290,AT2G37040,AT2G39010,AT2G39200,AT2G40400,AT2G45660…	1698	6760	37302	2.19032	1.61026e-88	1.16142e-88	2.30037e-89
Binding Factor	GSM2130881	ANAC032	10 uM abscisic acid for 4 hours	AT1G77450_ANAC032_ABA_ChIP_rep1	TF	ChIP-seq	746	43.934	3.32373e-88	2.83199	AT1G02310,AT1G03790,AT1G05300,AT1G08630,AT1G09500,AT1G11190,AT1G11210,AT1G14580,AT1G15210,AT1G19530,AT1G19540,AT1G22160,AT1G22990,AT1G45145,AT1G47530,AT1G48260,AT1G52890,AT1G55110,AT1G56600,AT1G65690,AT1G69570,AT1G69790,AT1G69850,AT1G74650,AT1G75390,AT1G75450,AT1G76490,AT1G76800,AT2G05520,AT2G23760,AT2G25090,AT2G28550,AT2G29090,AT2G31940,AT2G32430,AT2G32530,AT2G34720,AT2G35290,AT2G36930,AT2G36970…	1698	8076	37302	2.02926	2.89164e-86	1.82494e-86	3.61455e-87
Binding Factor	GSM1657732	CCA1	CCA1pro:CCA1-FLAG cca1 lhy; 14 day-old seedlings	CCA1-ChIP_IonPGM	TF	ChIP-seq	591	34.8057	7.76652e-87	3.04918	AT1G09350,AT1G09500,AT1G11210,AT1G14580,AT1G16410,AT1G22990,AT1G23205,AT1G25422,AT1G26355,AT1G26790,AT1G56600,AT1G56650,AT1G64780,AT1G69570,AT1G69850,AT1G70640,AT1G71000,AT1G73810,AT1G75250,AT1G75390,AT1G75450,AT1G76490,AT1G77760,AT1G80130,AT2G05520,AT2G21330,AT2G29090,AT2G32280,AT2G34720,AT2G35290,AT2G39010,AT2G39200,AT2G40230,AT2G40435,AT2G41380,AT2G43820,AT2G45660,AT3G13640,AT3G13810,AT3G21560…	1698	5550	37302	2.33932	6.75688e-85	3.7905e-85	7.50764e-86
Binding Factor	GSM2130879	ANAC102	10 uM abscisic acid for 4 hours	AT5G63790_ANAC102_ABA_ChIP_rep2	TF	ChIP-seq	613	36.1013	1.10541e-86	2.9997	AT1G02310,AT1G03790,AT1G05300,AT1G08630,AT1G09500,AT1G11190,AT1G14580,AT1G15210,AT1G22990,AT1G45145,AT1G47530,AT1G48260,AT1G52890,AT1G55110,AT1G56600,AT1G65690,AT1G69570,AT1G69790,AT1G69850,AT1G74650,AT1G75390,AT1G75450,AT1G76490,AT2G05520,AT2G23760,AT2G25090,AT2G28550,AT2G29090,AT2G32190,AT2G32430,AT2G32530,AT2G35290,AT2G36970,AT2G39200,AT2G41380,AT2G43820,AT2G45660,AT2G45750,AT2G47190,AT2G47270…	1698	5904	37302	2.28091	9.61703e-85	4.8555e-85	9.61703e-86
Binding Factor	GSM2130877	ANAC102	10 uM abscisic acid for 4 hours	AT5G63790_ANAC102_ABA_ChIP_rep1	TF	ChIP-seq	621	36.5724	7.75764e-84	2.92396	AT1G02310,AT1G03790,AT1G05300,AT1G08630,AT1G09500,AT1G11190,AT1G11210,AT1G16410,AT1G19530,AT1G22160,AT1G22990,AT1G45145,AT1G47530,AT1G48260,AT1G52890,AT1G55110,AT1G56600,AT1G65690,AT1G65980,AT1G69570,AT1G69790,AT1G69850,AT1G73810,AT1G74650,AT1G75450,AT1G76490,AT2G05520,AT2G23760,AT2G28550,AT2G29090,AT2G32190,AT2G32430,AT2G32530,AT2G35290,AT2G36970,AT2G38940,AT2G39200,AT2G40230,AT2G41380,AT2G43820…	1698	6136	37302	2.22331	6.74915e-82	3.09777e-82	6.13559e-83
Binding Factor	GSM2130888	NFYC2	EtOH mock treatment for 4 hours	AT1G56170_NFYC2_EtOH_ChIP_rep1	TF	ChIP-seq	705	41.5194	9.82626e-84	2.79564	AT1G03790,AT1G08630,AT1G09350,AT1G09810,AT1G11210,AT1G14580,AT1G15210,AT1G19530,AT1G22160,AT1G26355,AT1G26790,AT1G45145,AT1G47530,AT1G52890,AT1G53670,AT1G56600,AT1G69570,AT1G69790,AT1G69850,AT1G70640,AT1G71000,AT1G75390,AT1G75450,AT1G76490,AT1G77760,AT1G80130,AT1G80830,AT2G02450,AT2G05520,AT2G21330,AT2G22170,AT2G23760,AT2G28550,AT2G31940,AT2G32430,AT2G34720,AT2G35290,AT2G37040,AT2G39010,AT2G39200…	1698	7546	37302	2.05242	8.54884e-82	3.59683e-82	7.12404e-83
Binding Factor	GSM2130892	NFYC2	EtOH mock treatment for 4 hours	AT1G56170_NFYC2_EtOH_ChIP_rep3	TF	ChIP-seq	633	37.2792	1.22025e-83	2.89861	AT1G03790,AT1G08630,AT1G09350,AT1G09810,AT1G11210,AT1G14580,AT1G19530,AT1G20380,AT1G22160,AT1G22990,AT1G26355,AT1G26790,AT1G47530,AT1G52890,AT1G53670,AT1G56600,AT1G69570,AT1G69850,AT1G70640,AT1G71000,AT1G75390,AT1G75450,AT1G77760,AT1G80130,AT1G80830,AT2G05520,AT2G21330,AT2G28550,AT2G31940,AT2G32430,AT2G34720,AT2G35290,AT2G37040,AT2G39010,AT2G39200,AT2G40400,AT2G45660,AT2G47490,AT3G04070,AT3G11580…	1698	6339	37302	2.1937	1.06162e-81	4.12305e-82	8.1663e-83
Binding Factor	GSM2130869	ABF1	10 uM abscisic acid for 4 hours	AT1G49720_ABF1_ABA_ChIP_rep3	TF	ChIP-seq	684	40.2827	2.67257e-79	2.73698	AT1G02310,AT1G03790,AT1G05300,AT1G08630,AT1G09350,AT1G09500,AT1G11190,AT1G11210,AT1G14580,AT1G15210,AT1G19530,AT1G22160,AT1G22990,AT1G23200,AT1G26790,AT1G35720,AT1G45145,AT1G47530,AT1G48260,AT1G52890,AT1G53670,AT1G56600,AT1G62540,AT1G65690,AT1G65980,AT1G69570,AT1G69850,AT1G70260,AT1G70640,AT1G71000,AT1G74650,AT1G75390,AT1G75450,AT1G76130,AT1G80830,AT2G02450,AT2G05520,AT2G16990,AT2G22170,AT2G25090…	1698	7367	37302	2.03967	2.32514e-77	8.38521e-78	1.66081e-78
Binding Factor	GSM2111784	HDA9	Leaves of Columbia-0 with HDA9-FLAG transformed plants	HDA9-FLAG-CHIPSEQ	EF	ChIP-seq	657	38.6926	1.27808e-75	2.70029	AT1G08580,AT1G09350,AT1G09810,AT1G11210,AT1G56600,AT1G65486,AT1G65800,AT1G69570,AT1G69840,AT1G69850,AT1G75250,AT1G76130,AT1G76490,AT1G77760,AT1G80130,AT1G80830,AT2G02930,AT2G05520,AT2G21330,AT2G24500,AT2G27530,AT2G34720,AT2G36970,AT2G39010,AT2G43620,AT2G45660,AT2G45750,AT2G47490,AT3G11170,AT3G13640,AT3G13810,AT3G21760,AT3G22840,AT3G47570,AT3G51890,AT3G56400,AT3G57680,AT4G12290,AT4G13840,AT4G17840…	1698	7058	37302	2.04493	1.11193e-73	3.74266e-74	7.41288e-75
Binding Factor	GSM2498438	H3AK27me3	clf/swn mutants	clfswn H3AK27me3 7DAG rep2	EF	ChIP-seq	577	33.9812	1.15333e-74	2.80912	AT1G03790,AT1G23410,AT1G35720,AT1G47530,AT1G62540,AT1G65980,AT1G69070,AT1G76130,AT1G76490,AT1G77760,AT2G25140,AT2G27530,AT2G28550,AT2G35290,AT2G36930,AT2G40230,AT2G40400,AT2G47490,AT3G03720,AT3G11170,AT3G21560,AT3G21690,AT3G22840,AT3G25910,AT3G49010,AT3G55120,AT3G56630,AT3G60520,AT3G61150,AT4G01660,AT4G12130,AT4G17840,AT4G19700,AT4G31390,AT5G13930,AT5G24610,AT5G50460,AT5G59730,AT5G65840,AT1G01060…	1698	5768	37302	2.19758	1.0034e-72	3.16626e-73	6.27124e-74
Binding Factor	GSM1167537	KAN1	Columbia-0 with anti-FLAG antibody	KAN1-FLAG replicate 1	TF	ChIP-seq	646	38.0448	1.78603e-70	2.61308	AT1G05300,AT1G07640,AT1G08580,AT1G08630,AT1G09350,AT1G09500,AT1G09810,AT1G11210,AT1G14580,AT1G20380,AT1G22990,AT1G23205,AT1G25422,AT1G26790,AT1G45145,AT1G48260,AT1G52030,AT1G52890,AT1G53160,AT1G55110,AT1G56600,AT1G69570,AT1G69850,AT1G70260,AT1G74650,AT1G75250,AT1G75390,AT1G75450,AT1G76490,AT1G76800,AT1G77760,AT1G80130,AT1G80830,AT2G02450,AT2G05520,AT2G21330,AT2G22170,AT2G23760,AT2G25090,AT2G29090…	1698	7089	37302	2.0019	1.55384e-68	4.61479e-69	9.14025e-70
Binding Factor	GSM2130974	ABF4	EtOH mock treatment for 4 hours	AT3G19290_ABF4_EtOH_ChIP_rep3	TF	ChIP-seq	580	34.1578	1.92884e-70	2.71152	AT1G03790,AT1G08630,AT1G09350,AT1G11210,AT1G14580,AT1G15210,AT1G19530,AT1G22160,AT1G22990,AT1G26790,AT1G35720,AT1G45145,AT1G47530,AT1G52890,AT1G53670,AT1G56600,AT1G62540,AT1G65690,AT1G65980,AT1G69570,AT1G69850,AT1G70640,AT1G71000,AT1G74650,AT1G75390,AT1G75450,AT1G76490,AT1G80130,AT2G05520,AT2G22170,AT2G23390,AT2G25090,AT2G28550,AT2G31940,AT2G32430,AT2G34720,AT2G35290,AT2G39010,AT2G39200,AT2G45660…	1698	5982	37302	2.12998	1.67809e-68	4.70691e-69	9.32273e-70
Binding Factor	GSM1657733	CCA1	CCA1pro:CCA1-FLAG cca1 lhy; 14 day-old seedlings	CCA1-ChIP_Illumina	TF	ChIP-seq	481	28.3274	1.36627e-68	2.88667	AT1G02410,AT1G09350,AT1G11210,AT1G14580,AT1G22990,AT1G25422,AT1G56600,AT1G56650,AT1G64780,AT1G69570,AT1G70640,AT1G71000,AT1G76490,AT1G77760,AT1G80130,AT1G80830,AT2G05520,AT2G21330,AT2G22170,AT2G23760,AT2G28550,AT2G29090,AT2G34720,AT2G35290,AT2G37040,AT2G40435,AT2G45660,AT2G45750,AT3G13640,AT3G13810,AT3G21560,AT3G21760,AT3G45260,AT3G53720,AT3G54820,AT3G60520,AT4G12290,AT4G14690,AT4G19700,AT4G31390…	1698	4484	37302	2.35654	1.18865e-66	3.1586e-67	6.25606e-68
Binding Factor	GSM2130878	ANAC102	EtOH mock treatment for 4 hours	AT5G63790_ANAC102_EtOH_ChIP_rep1	TF	ChIP-seq	573	33.7456	2.32715e-67	2.65677	AT1G02310,AT1G03790,AT1G05300,AT1G08630,AT1G15210,AT1G19530,AT1G19540,AT1G22990,AT1G45145,AT1G47530,AT1G48260,AT1G55110,AT1G65690,AT1G69570,AT1G69790,AT1G69850,AT1G74650,AT1G75450,AT1G76490,AT1G80830,AT2G05520,AT2G23760,AT2G28550,AT2G32190,AT2G32430,AT2G32530,AT2G36970,AT2G39200,AT2G40230,AT2G40435,AT2G41380,AT2G43820,AT2G45660,AT2G45750,AT2G47270,AT2G47490,AT3G01080,AT3G04070,AT3G11170,AT3G11580…	1698	5992	37302	2.10076	2.02462e-65	5.11101e-66	1.01231e-66
Binding Factor	GSM1466345	ABI5	ABI5-Ypet; seedlings treated with 5uM abscisic acid for 4h	ChIPSeq-ABI5_Ypet_2	TF	ChIP-seq	439	25.8539	3.12111e-62	2.83904	AT1G03790,AT1G08630,AT1G11210,AT1G14580,AT1G19530,AT1G22990,AT1G25422,AT1G26790,AT1G35720,AT1G47530,AT1G52890,AT1G53670,AT1G56600,AT1G69570,AT1G69850,AT1G70640,AT1G74650,AT1G75390,AT1G75450,AT1G76130,AT2G16890,AT2G25090,AT2G31940,AT2G34720,AT2G35290,AT2G36970,AT2G39200,AT2G40900,AT3G04070,AT3G09540,AT3G11580,AT3G13810,AT3G21560,AT3G21690,AT3G22410,AT3G22740,AT3G22840,AT3G29670,AT3G48510,AT3G51890…	1698	4072	37302	2.36838	2.71537e-60	6.52834e-61	1.29303e-61
Binding Factor	GSM2095558	FRG1	Wt with acclimatizing (ACC) heat stress	WT_ACC_R1	TF	ChIP-seq	445	26.2073	1.76998e-59	2.74627	AT1G02310,AT1G03790,AT1G05300,AT1G22990,AT1G48260,AT1G52890,AT1G56600,AT1G65486,AT1G65980,AT1G69790,AT1G69850,AT1G74650,AT1G75390,AT1G75450,AT1G77760,AT1G80830,AT2G02450,AT2G25090,AT2G27530,AT2G32190,AT2G32430,AT2G32530,AT2G34720,AT2G38940,AT2G39200,AT2G43620,AT2G46950,AT2G47490,AT3G04070,AT3G09540,AT3G11170,AT3G11580,AT3G13640,AT3G13810,AT3G13950,AT3G21690,AT3G50770,AT3G51890,AT3G53720,AT3G60520…	1698	4263	37302	2.29319	1.53988e-57	3.53393e-58	6.99947e-59
Binding Factor	GSM1167539	KAN1	Columbia-0 with anti-FLAG antibody	KAN1-FLAG replicate 2	TF	ChIP-seq	558	32.8622	2.17712e-59	2.50756	AT1G05300,AT1G07640,AT1G08580,AT1G08630,AT1G09350,AT1G09810,AT1G11210,AT1G14580,AT1G20380,AT1G22990,AT1G24400,AT1G25422,AT1G26790,AT1G45145,AT1G48260,AT1G52030,AT1G53160,AT1G55110,AT1G56600,AT1G65486,AT1G65690,AT1G65800,AT1G65860,AT1G69570,AT1G69850,AT1G75390,AT1G75450,AT1G77760,AT1G80830,AT2G01520,AT2G02450,AT2G05520,AT2G22170,AT2G23760,AT2G25090,AT2G29090,AT2G32190,AT2G32280,AT2G32430,AT2G32530…	1698	6083	37302	2.01517	1.8941e-57	4.15784e-58	8.2352e-59
Binding Factor	GSM2130931	HSFA6A	10 uM abscisic acid for 4 hours	AT5G43840_HSFA6A_ABA_ChIP_rep2	TF	ChIP-seq	429	25.265	8.45035e-59	2.77375	AT1G02310,AT1G03790,AT1G05300,AT1G08630,AT1G09350,AT1G14580,AT1G19530,AT1G22990,AT1G45145,AT1G52890,AT1G56600,AT1G65980,AT1G69570,AT1G69850,AT1G71000,AT1G75390,AT1G76490,AT2G02450,AT2G05520,AT2G25090,AT2G25140,AT2G32430,AT2G35290,AT2G36930,AT2G39010,AT2G43620,AT2G47270,AT2G47490,AT3G04070,AT3G11580,AT3G13810,AT3G22840,AT3G48510,AT3G49580,AT3G60520,AT4G19230,AT4G19700,AT4G30460,AT4G35060,AT4G40010…	1698	4044	37302	2.33045	7.3518e-57	1.54659e-57	3.06325e-58
Binding Factor	GSM2130890	NFYC2	EtOH mock treatment for 4 hours	AT1G56170_NFYC2_EtOH_ChIP_rep2	TF	ChIP-seq	428	25.2061	1.61053e-56	2.71306	AT1G09350,AT1G09810,AT1G11210,AT1G26790,AT1G52890,AT1G56600,AT1G69570,AT1G70640,AT1G71000,AT1G75390,AT1G75450,AT1G80830,AT2G28550,AT2G31940,AT2G32430,AT2G34720,AT2G40400,AT2G45660,AT2G47490,AT3G04070,AT3G13640,AT3G13810,AT3G22410,AT3G22840,AT3G48510,AT3G51890,AT3G62690,AT4G12130,AT4G12290,AT4G29700,AT4G35170,AT4G40010,AT5G01990,AT5G02490,AT5G06530,AT5G07270,AT5G15950,AT5G26340,AT5G43870,AT5G50460…	1698	4113	37302	2.28602	1.40116e-54	2.8297e-55	5.60464e-56
Binding Factor	GSM2130929	HSFA6A	10 uM abscisic acid for 4 hours	AT5G43840_HSFA6A_ABA_ChIP_rep1	TF	ChIP-seq	441	25.9717	1.07164e-55	2.65507	AT1G02310,AT1G03790,AT1G05300,AT1G08630,AT1G19530,AT1G22160,AT1G22990,AT1G45145,AT1G52890,AT1G56600,AT1G65980,AT1G69570,AT1G69850,AT1G71000,AT1G75390,AT1G76490,AT2G02450,AT2G05520,AT2G16890,AT2G25090,AT2G25140,AT2G35290,AT2G36930,AT2G43620,AT2G47270,AT3G04070,AT3G11580,AT3G22840,AT3G25910,AT3G48510,AT3G49580,AT3G51890,AT3G60520,AT4G19230,AT4G19700,AT4G30460,AT4G35060,AT4G40010,AT5G01990,AT5G02490…	1698	4345	37302	2.22968	9.3233e-54	1.81046e-54	3.58588e-55
Binding Factor	GSM2130880	ANAC102	EtOH mock treatment for 4 hours	AT5G63790_ANAC102_EtOH_ChIP_rep2	TF	ChIP-seq	368	21.6726	3.90583e-53	2.80952	AT1G03790,AT1G08630,AT1G22990,AT1G47530,AT1G48260,AT1G52890,AT1G55110,AT1G69570,AT1G69790,AT1G69850,AT1G75450,AT2G05520,AT2G23760,AT2G28550,AT2G32530,AT2G39200,AT2G41380,AT2G43820,AT2G45750,AT2G47190,AT2G47490,AT3G04070,AT3G11170,AT3G11580,AT3G13810,AT3G18610,AT3G21690,AT3G21760,AT3G45260,AT3G50770,AT3G56400,AT3G60520,AT4G09750,AT4G12290,AT4G15490,AT4G17840,AT4G19700,AT4G35060,AT4G37330,AT4G40010…	1698	3336	37302	2.42335	3.39807e-51	6.35422e-52	1.25854e-52
Binding Factor	GSM2130866	ABF1	EtOH mock treatment for 4 hours	AT1G49720_ABF1_EtOH_ChIP_rep1	TF	ChIP-seq	456	26.8551	1.31504e-52	2.53748	AT1G08580,AT1G14580,AT1G15210,AT1G19530,AT1G23205,AT1G52890,AT1G56600,AT1G69570,AT1G69850,AT1G75250,AT1G75390,AT1G75450,AT1G77760,AT2G02450,AT2G05520,AT2G23760,AT2G31940,AT2G34720,AT2G39010,AT2G39200,AT3G04070,AT3G13810,AT3G18610,AT3G21560,AT3G21690,AT3G22410,AT3G51890,AT3G55580,AT3G60520,AT3G61150,AT4G12130,AT4G19230,AT4G19700,AT4G29700,AT4G35060,AT4G40010,AT5G02490,AT5G06300,AT5G06530,AT5G06710…	1698	4706	37302	2.12867	1.14408e-50	2.06297e-51	4.08602e-52
Binding Factor	GSM1196649	PRR7	prr7-3 PRR7::HA-PRR7	prr7-3 PRR7::HA-PRR7 #151 IP (ExpII)	TF	ChIP-seq	328	19.3168	2.46659e-52	2.95481	AT1G09350,AT1G14580,AT1G26790,AT1G47530,AT1G56600,AT1G64780,AT1G69570,AT1G69850,AT1G75450,AT1G76490,AT1G76800,AT1G77760,AT1G80130,AT2G05520,AT2G21330,AT2G22170,AT2G34720,AT2G39010,AT2G39200,AT2G40230,AT2G40400,AT2G40435,AT3G13810,AT3G21560,AT3G21760,AT3G22410,AT3G22840,AT3G56400,AT3G56630,AT3G62690,AT4G09750,AT4G12130,AT4G12290,AT4G15490,AT4G29700,AT5G06530,AT5G15950,AT5G55180,AT5G59730,AT1G01060…	1698	2788	37302	2.58449	2.14593e-50	3.73604e-51	7.39977e-52
Binding Factor	GSM1977462	PIF5	PIF5-Flash seedlings at low blue light for 16h	ChIPSeq-PIF5_FLAG_Rep1	TF	ChIP-seq	443	26.0895	1.45471e-49	2.48711	AT1G03790,AT1G05300,AT1G09350,AT1G11190,AT1G11210,AT1G15210,AT1G45145,AT1G48260,AT1G56600,AT1G65690,AT1G69570,AT1G69840,AT1G69850,AT1G75450,AT1G76490,AT1G77760,AT1G80830,AT2G32430,AT2G34720,AT2G39010,AT2G39200,AT2G41380,AT2G46950,AT2G47490,AT3G04070,AT3G11170,AT3G11580,AT3G13640,AT3G13810,AT3G13950,AT3G21690,AT3G51890,AT3G56400,AT3G60520,AT3G61270,AT3G62690,AT4G19230,AT4G19700,AT4G35060,AT4G37330…	1698	4627	37302	2.10329	1.2656e-47	2.12994e-48	4.21866e-49
Binding Factor	GSM2183144	H3K9/14ac	5 uM TSA treated for 16h	ChIP_TSA_16h_rep2	EF	ChIP-seq	395	23.2627	7.68788e-49	2.58828	AT1G23410,AT1G76130,AT1G76490,AT1G77760,AT2G21330,AT2G23760,AT2G25090,AT2G27530,AT2G27710,AT2G28550,AT2G37040,AT2G39010,AT2G40230,AT2G40400,AT2G47490,AT3G11580,AT3G13810,AT3G21690,AT3G21760,AT3G45260,AT3G61150,AT3G62690,AT4G01660,AT4G13840,AT4G15490,AT4G17840,AT4G19700,AT5G15950,AT5G23230,AT5G55180,AT5G59730,AT1G01060,AT1G01100,AT1G03610,AT1G04770,AT1G09070,AT1G09530,AT1G15690,AT1G19110,AT1G19570…	1698	3902	37302	2.22384	6.68846e-47	1.08933e-47	2.15757e-48
Binding Factor	GSM2130921	DREB2A	10 uM abscisic acid for 4 hours	AT5G05410_DREB2A_ABA_ChIP_rep3	TF	ChIP-seq	401	23.616	2.17763e-48	2.5583	AT1G02310,AT1G03790,AT1G05300,AT1G09350,AT1G11210,AT1G14580,AT1G19530,AT1G22160,AT1G22990,AT1G23205,AT1G45145,AT1G47530,AT1G48260,AT1G52890,AT1G56600,AT1G69570,AT1G69850,AT1G71000,AT1G74650,AT1G75390,AT1G76800,AT2G05520,AT2G23760,AT2G31940,AT2G32190,AT2G32430,AT2G38940,AT2G39200,AT2G45870,AT2G47490,AT3G04070,AT3G11580,AT3G13640,AT3G13810,AT3G18280,AT3G25910,AT3G49580,AT3G55120,AT3G55580,AT3G56400…	1698	4013	37302	2.19518	1.89454e-46	2.98914e-47	5.92043e-48
Binding Factor	GSM554340	H3K4me3	Columbia rosette leaf	H3K4me3_ChIPSeq	EF	ChIP-seq	475	27.9741	4.22237e-48	2.38572	AT1G12810,AT1G23410,AT1G45145,AT1G76490,AT2G21330,AT2G23390,AT2G23760,AT2G25140,AT2G28550,AT2G34720,AT2G36930,AT2G37040,AT2G39010,AT2G40230,AT2G40400,AT2G47490,AT3G03720,AT3G11170,AT3G21690,AT3G47570,AT3G54820,AT3G56400,AT3G60520,AT3G61150,AT4G01660,AT4G19700,AT4G31390,AT4G35000,AT5G01990,AT5G04360,AT5G07270,AT5G08720,AT5G15950,AT5G24610,AT5G59730,AT5G65840,AT1G02500,AT1G03610,AT1G04240,AT1G07010…	1698	5213	37302	2.00171	3.67346e-46	5.62023e-47	1.11317e-47
Binding Factor	GSM2130868	ABF1	EtOH mock treatment for 4 hours	AT1G49720_ABF1_EtOH_ChIP_rep2	TF	ChIP-seq	420	24.735	7.72418e-48	2.49394	AT1G05300,AT1G15210,AT1G19530,AT1G22160,AT1G52890,AT1G56600,AT1G69570,AT1G69850,AT1G71000,AT1G75390,AT1G75450,AT2G02450,AT2G05520,AT2G32430,AT2G34720,AT2G39010,AT2G39200,AT3G04070,AT3G13810,AT3G18610,AT3G21560,AT3G22410,AT3G22840,AT3G25910,AT3G45260,AT3G47570,AT3G51890,AT3G60520,AT3G61150,AT3G61270,AT4G19230,AT4G19700,AT4G35060,AT4G40010,AT5G02490,AT5G03495,AT5G06300,AT5G15500,AT5G15950,AT5G25120…	1698	4334	37302	2.1289	6.72004e-46	9.97898e-47	1.97648e-47
Binding Factor	GSM364943	SEPALLATA3	Mutant:ag; primary and secondary inflorescences of 5-7 weeks old plants	SEP3_ChIPSeq_ag_3	TF	ChIP-seq	452	26.6196	3.26091e-47	2.40707	AT1G08630,AT1G09350,AT1G09500,AT1G11210,AT1G14580,AT1G22160,AT1G25422,AT1G26790,AT1G35720,AT1G47530,AT1G48260,AT1G53160,AT1G55110,AT1G56600,AT1G65690,AT1G69570,AT1G69850,AT1G75250,AT1G75390,AT1G80130,AT2G28550,AT2G32530,AT2G34720,AT2G36970,AT2G37040,AT2G39010,AT2G40435,AT2G45660,AT2G46140,AT3G01080,AT3G11580,AT3G13640,AT3G13810,AT3G21560,AT3G21760,AT3G22410,AT3G22840,AT3G25910,AT3G45260,AT3G47570…	1698	4876	37302	2.03643	2.83699e-45	4.09245e-46	8.10569e-47
Binding Factor	GSM1869298	BRM	14 day-old ref6 pBRM::BRM-GFP seedlings with GFP antibody	ref6 BRM-BRM-GFP ab290 #1	EF	ChIP-seq	369	21.7314	2.18887e-46	2.59224	AT1G05300,AT1G11210,AT1G52890,AT1G65486,AT1G69850,AT1G73810,AT1G75450,AT1G76490,AT1G77760,AT2G02450,AT2G05520,AT2G22170,AT2G23760,AT2G28550,AT2G29110,AT2G32190,AT2G35290,AT2G38940,AT2G39010,AT2G39200,AT2G40230,AT2G45660,AT2G47490,AT3G04070,AT3G11170,AT3G11580,AT3G13810,AT3G13950,AT3G21690,AT3G45260,AT3G47570,AT3G50770,AT3G51890,AT3G60520,AT3G61150,AT4G19700,AT4G36220,AT5G06300,AT5G06530,AT5G07270…	1698	3600	37302	2.25174	1.90432e-44	2.67074e-45	5.28978e-46
Binding Factor	GSM2498436	H3AK27me3	clf/swn mutants	clfswn H3AK27me3 7DAG rep1	EF	ChIP-seq	388	22.8504	7.00213e-46	2.52077	AT1G03790,AT1G23410,AT1G62540,AT1G65980,AT1G76490,AT1G77760,AT2G23390,AT2G24500,AT2G27710,AT2G28550,AT2G40400,AT2G47490,AT3G11170,AT3G21690,AT3G25910,AT3G49010,AT3G55120,AT3G60520,AT3G61150,AT4G01660,AT4G12130,AT4G17840,AT4G19700,AT4G31390,AT5G07270,AT5G13930,AT5G24610,AT5G50460,AT5G59730,AT5G65840,AT1G01060,AT1G01100,AT1G03610,AT1G04770,AT1G07010,AT1G09070,AT1G15690,AT1G19110,AT1G20100,AT1G27930…	1698	3913	37302	2.17829	6.09186e-44	8.31268e-45	1.64645e-45
Binding Factor	GSM2130933	HSFA6A	10 uM abscisic acid for 4 hours	AT5G43840_HSFA6A_ABA_ChIP_rep3	TF	ChIP-seq	330	19.4346	9.3877e-46	2.7105	AT1G03790,AT1G05300,AT1G19530,AT1G45145,AT1G52890,AT1G56600,AT1G65980,AT1G69570,AT1G69850,AT1G71000,AT1G75390,AT1G76490,AT2G02450,AT2G25090,AT2G25140,AT2G35290,AT2G36930,AT2G39200,AT2G40230,AT2G43620,AT2G47270,AT3G04070,AT3G22840,AT4G19230,AT4G19700,AT4G30460,AT4G35060,AT4G40010,AT5G01990,AT5G02490,AT5G06300,AT5G13330,AT5G25110,AT5G43870,AT5G55180,AT5G59730,AT1G01470,AT1G01720,AT1G04240,AT1G09530…	1698	3040	37302	2.38471	8.1673e-44	1.08515e-44	2.14929e-45
Binding Factor	GSM2365923	HDP2	WT seedlings	HDP2 IP rep2	EF	ChIP-seq	417	24.5583	1.44477e-43	2.38343	AT1G09350,AT1G11210,AT1G28230,AT1G35720,AT1G65800,AT1G69570,AT1G69850,AT1G75450,AT1G76490,AT1G80130,AT2G02450,AT2G05520,AT2G23760,AT2G28550,AT2G32530,AT2G38940,AT2G39010,AT2G45660,AT3G13640,AT3G13810,AT3G21690,AT3G21760,AT3G45260,AT3G53720,AT3G56400,AT3G60520,AT3G61150,AT4G12290,AT4G13840,AT4G15490,AT4G19700,AT4G26950,AT4G29700,AT4G35060,AT4G36220,AT5G06300,AT5G06530,AT5G11600,AT5G15950,AT5G26340…	1698	4473	37302	2.04801	1.25695e-41	1.62722e-42	3.22295e-43
Binding Factor	GSM1808453	CCA1	14 day old seedlings at diel 12h:12h Light:Dark and harvest at ZT2	CCA1_ChIPSeq_LD2	TF	ChIP-seq	355	20.9069	2.06524e-43	2.54246	AT1G05300,AT1G09350,AT1G11210,AT1G22990,AT1G25422,AT1G26790,AT1G56650,AT1G69570,AT1G69850,AT1G70640,AT1G71000,AT1G73810,AT1G75390,AT1G77760,AT2G05520,AT2G23760,AT2G32280,AT2G34720,AT2G35290,AT2G39200,AT2G40435,AT2G45660,AT2G45750,AT2G47490,AT3G09540,AT3G21560,AT3G22840,AT3G29590,AT3G45260,AT3G54820,AT3G57680,AT3G60520,AT3G62690,AT4G12290,AT4G14690,AT4G15490,AT4G29700,AT4G35000,AT5G01990,AT5G04360…	1698	3504	37302	2.22566	1.79676e-41	2.2679e-42	4.4919e-43
Binding Factor	GSM1869297	BRM	14 day-old pBRM::BRM-GFP seedlings with GFP antibody	BRM-BRM-GFP ab290 #1	EF	ChIP-seq	355	20.9069	1.08087e-42	2.51943	AT1G05300,AT1G11210,AT1G55110,AT1G65486,AT1G69570,AT1G69850,AT1G73810,AT1G75450,AT1G76490,AT1G77760,AT2G02450,AT2G05520,AT2G22170,AT2G23760,AT2G28550,AT2G29110,AT2G32190,AT2G35290,AT2G39010,AT2G39200,AT2G40230,AT2G45660,AT2G47490,AT3G11170,AT3G13810,AT3G13950,AT3G21690,AT3G45260,AT3G50770,AT3G56400,AT3G60520,AT3G61150,AT4G12290,AT4G19230,AT4G19700,AT4G29700,AT4G36220,AT5G06300,AT5G26340,AT5G26920…	1698	3533	37302	2.20739	9.40359e-41	1.15799e-41	2.29356e-42
Binding Factor	GSM2366604	BAF60	BAF60:GFP; 14 day-old seedlings with anti-GFP antibody	BAF60 ChIPseq	TF	ChIP-seq	340	20.0236	5.7615e-42	2.54418	AT1G05300,AT1G08630,AT1G56600,AT1G65060,AT1G65486,AT1G69570,AT1G69790,AT1G69850,AT1G75450,AT1G77760,AT1G80830,AT2G23760,AT2G32430,AT2G34720,AT2G39010,AT2G39200,AT2G41380,AT2G45660,AT2G47490,AT3G04070,AT3G11170,AT3G13640,AT3G13810,AT3G21560,AT3G22840,AT3G45260,AT3G51890,AT3G57680,AT3G60520,AT3G62690,AT4G19700,AT4G29700,AT4G35060,AT5G06300,AT5G06530,AT5G15950,AT5G24610,AT5G25290,AT5G53760,AT5G59730…	1698	3333	37302	2.24098	5.0125e-40	6.02558e-41	1.19345e-41
Binding Factor	GSM1925773	AREB3: bZIP family	protein:AREB3; gene id:AT3G56850; protein family:bZIP; protein source:Arabidopsis thaliana; protein affinity tag:Halo; expression system:tnt; dna source:col; replicate:v31; subset:motif	DAPSeq-bZIP_tnt-AREB3_col_v31	TF	DAP-seq	345	20.318	7.59852e-35	2.29659	AT1G03790,AT1G08630,AT1G09350,AT1G14580,AT1G19320,AT1G22160,AT1G22990,AT1G23200,AT1G25422,AT1G32350,AT1G35720,AT1G53160,AT1G53670,AT1G56600,AT1G62540,AT1G64780,AT1G65860,AT1G65980,AT1G69570,AT1G70640,AT1G71000,AT1G75450,AT1G77760,AT2G21330,AT2G25090,AT2G31940,AT2G40400,AT2G40900,AT2G41380,AT2G45750,AT3G04070,AT3G11580,AT3G21560,AT3G22740,AT3G26770,AT3G48510,AT3G51890,AT4G09750,AT4G12130,AT4G13840…	1698	3718	37302	2.03847	6.61071e-33	7.76199e-34	1.53737e-34
Binding Factor	GSM2130907	FBH3	10 uM abscisic acid for 4 hours	AT1G51140_FBH3_ABA_ChIP_rep2	TF	ChIP-seq	350	20.6125	3.91305e-34	2.26134	AT1G02310,AT1G03790,AT1G08630,AT1G14580,AT1G22160,AT1G23205,AT1G52890,AT1G56600,AT1G69570,AT1G69850,AT1G75390,AT1G76490,AT2G05520,AT2G32430,AT2G34720,AT2G35290,AT3G04070,AT3G25910,AT3G49580,AT4G19230,AT4G19700,AT4G29700,AT4G35060,AT4G36220,AT4G40010,AT5G02490,AT5G06300,AT5G06530,AT5G13930,AT5G25110,AT5G26340,AT5G55180,AT5G57240,AT5G59730,AT1G01060,AT1G01470,AT1G01720,AT1G04240,AT1G09070,AT1G10090…	1698	3832	37302	2.00649	3.40436e-32	3.90639e-33	7.73717e-34
Binding Factor	GSM2130905	FBH3	10 uM abscisic acid for 4 hours	AT1G51140_FBH3_ABA_ChIP_rep1	TF	ChIP-seq	253	14.8999	8.48779e-33	2.5452	AT1G02310,AT1G03790,AT1G11210,AT1G14580,AT1G15210,AT1G19530,AT1G22990,AT1G52890,AT1G69570,AT1G69850,AT1G75390,AT1G76490,AT2G05520,AT2G35290,AT2G40230,AT3G04070,AT3G13810,AT4G19230,AT4G19700,AT4G35060,AT4G40010,AT5G02490,AT5G06300,AT5G15950,AT5G55180,AT5G59730,AT1G01470,AT1G01720,AT1G04240,AT1G09530,AT1G15690,AT1G16850,AT1G19110,AT1G20100,AT1G22770,AT1G67360,AT1G68550,AT1G69010,AT1G73390,AT1G75540…	1698	2392	37302	2.32356	7.38438e-31	8.28505e-32	1.64097e-32
Binding Factor	GSM2130909	FBH3	10 uM abscisic acid for 4 hours	AT1G51140_FBH3_ABA_ChIP_rep3	TF	ChIP-seq	320	18.8457	6.72764e-32	2.26568	AT1G02310,AT1G03790,AT1G11210,AT1G22990,AT1G47530,AT1G52890,AT1G69570,AT1G69850,AT1G76490,AT1G80830,AT2G05520,AT2G35290,AT2G39200,AT3G11580,AT4G19230,AT4G19700,AT4G35060,AT4G37330,AT4G40010,AT5G03480,AT5G06300,AT5G06530,AT5G13330,AT5G25110,AT5G25290,AT5G59730,AT1G01470,AT1G01720,AT1G03610,AT1G04240,AT1G09530,AT1G09570,AT1G10090,AT1G15690,AT1G16850,AT1G20100,AT1G22770,AT1G30640,AT1G51700,AT1G67360…	1698	3458	37302	2.03292	5.85305e-30	6.42418e-31	1.2724e-31
Binding Factor	GSM1977463	PIF5	PIF5-Flash seedlings at low blue light for 16h	ChIPSeq-PIF5_FLAG_Rep2	TF	ChIP-seq	267	15.7244	5.20228e-31	2.40815	AT1G09350,AT1G11210,AT1G48260,AT1G69570,AT1G75450,AT1G76490,AT1G77760,AT2G34720,AT2G39010,AT2G41380,AT2G47490,AT3G13640,AT3G13810,AT3G51890,AT3G56400,AT4G37330,AT4G40010,AT5G01990,AT5G06300,AT5G59730,AT5G67450,AT1G01060,AT1G01100,AT1G01470,AT1G01720,AT1G03610,AT1G04240,AT1G04770,AT1G07010,AT1G09070,AT1G09570,AT1G10090,AT1G11390,AT1G15690,AT1G16850,AT1G19110,AT1G20100,AT1G22770,AT1G25275,AT1G30640…	1698	2673	37302	2.19435	4.52598e-29	4.86193e-30	9.62975e-31
Binding Factor	GSM2130882	ANAC032	EtOH mock treatment for 4 hours	AT1G77450_ANAC032_EtOH_ChIP_rep1	TF	ChIP-seq	252	14.841	1.11274e-29	2.41433	AT1G08630,AT1G55110,AT1G69570,AT1G69850,AT1G76490,AT2G32530,AT2G36970,AT2G39010,AT2G41380,AT2G43820,AT3G11170,AT3G11580,AT3G13810,AT3G21690,AT3G21760,AT3G45260,AT3G47570,AT3G62690,AT4G12290,AT4G15490,AT4G17840,AT4G19230,AT4G19700,AT5G03480,AT5G06530,AT5G13330,AT5G26340,AT1G01470,AT1G04240,AT1G09530,AT1G09570,AT1G10090,AT1G15690,AT1G20100,AT1G22770,AT1G25275,AT1G51700,AT1G68550,AT1G73390,AT1G75540…	1698	2502	37302	2.21262	9.68086e-28	1.01828e-28	2.01685e-29
Binding Factor	GSM1325788	SVP	pSVP:SVP:GFP svp-41 flc-3 FRI	pSVP:SVP:GFP svp-41 flc-3 FRI rep1	TF	ChIP-seq	259	15.2532	5.16585e-26	2.23251	AT1G23410,AT1G65980,AT1G75390,AT2G05520,AT2G27530,AT2G28550,AT2G36930,AT2G39010,AT2G45660,AT3G03720,AT3G11170,AT3G49010,AT4G24440,AT4G35000,AT5G07270,AT5G10630,AT1G01100,AT1G03610,AT1G10090,AT1G15690,AT1G20100,AT1G21790,AT1G22770,AT1G29390,AT1G56070,AT1G69010,AT1G70600,AT1G73390,AT1G78900,AT2G27860,AT2G31610,AT2G33150,AT2G37190,AT2G45820,AT3G02080,AT3G04730,AT3G14230,AT3G15210,AT3G16010,AT3G17020…	1698	2773	37302	2.05184	4.49429e-24	4.63083e-25	9.17203e-26
Binding Factor	GSM2130886	ANAC032	EtOH mock treatment for 4 hours	AT1G77450_ANAC032_EtOH_ChIP_rep3	TF	ChIP-seq	183	10.7774	1.53107e-25	2.58916	AT1G08630,AT1G69570,AT2G32530,AT2G36970,AT2G41380,AT2G43820,AT3G04070,AT3G21690,AT3G21760,AT3G45260,AT3G57680,AT4G12290,AT4G15490,AT4G17840,AT4G19700,AT5G03480,AT5G13330,AT5G59730,AT1G01470,AT1G02500,AT1G09570,AT1G15690,AT1G20100,AT1G56070,AT1G75540,AT1G77450,AT1G78100,AT1G78900,AT1G80300,AT2G27860,AT2G29450,AT2G33150,AT2G45820,AT2G46340,AT2G47800,AT3G02470,AT3G04730,AT3G12920,AT3G14230,AT3G15210…	1698	1654	37302	2.43058	1.33203e-23	1.34505e-24	2.66407e-25
Binding Factor	GSM1925769	ABF2a: bZIP family	protein:ABF2; gene id:AT1G45249; protein family:bZIP; protein source:Arabidopsis thaliana; protein affinity tag:Halo; expression system:tnt; dna source:col; replicate:v3a; subset:motif	DAPSeq-bZIP_tnt-ABF2_col_v3a	TF	DAP-seq	203	11.9552	6.15503e-24	2.37491	AT1G03790,AT1G08630,AT1G09350,AT1G19530,AT1G35720,AT1G52890,AT1G53670,AT1G56600,AT1G69570,AT1G75450,AT1G77760,AT2G21330,AT2G25090,AT2G40400,AT2G40900,AT3G21560,AT3G26770,AT3G48510,AT3G51890,AT4G09750,AT4G32860,AT5G06300,AT5G11930,AT5G15500,AT5G15950,AT5G43870,AT5G50460,AT5G55180,AT5G57240,AT5G65840,AT1G01470,AT1G04770,AT1G10090,AT1G19140,AT1G21790,AT1G22770,AT1G27930,AT1G29390,AT1G30640,AT1G68310…	1698	2008	37302	2.22089	5.35487e-22	5.30118e-23	1.04997e-23
Binding Factor	GSM2365922	HDP2	WT seedlings	HDP2 IP rep1	EF	ChIP-seq	208	12.2497	4.58383e-22	2.25361	AT1G09350,AT1G11210,AT1G35720,AT1G65800,AT1G69570,AT2G05520,AT2G38940,AT2G39010,AT2G45660,AT3G13640,AT3G13810,AT3G21760,AT3G56400,AT3G60520,AT4G12290,AT4G13840,AT4G19700,AT4G29700,AT4G36220,AT5G06300,AT5G59730,AT1G01470,AT1G01720,AT1G04240,AT1G09070,AT1G20100,AT1G25275,AT1G29390,AT1G51700,AT1G68550,AT1G69010,AT1G72175,AT1G72190,AT1G77450,AT1G78100,AT1G80300,AT2G29450,AT2G30490,AT2G33150,AT2G45820…	1698	2166	37302	2.1096	3.98793e-20	3.87202e-21	7.6691e-22
Binding Factor	GSM1925775	GBF5a: bZIP family	protein:GBF5; gene id:AT2G18160; protein family:bZIP; protein source:Arabidopsis thaliana; protein affinity tag:Halo; expression system:tnt; dna source:col; replicate:v3a; subset:motif	DAPSeq-bZIP_tnt-GBF5_col_v3a	TF	DAP-seq	204	12.0141	8.94707e-22	2.25717	AT1G03790,AT1G05300,AT1G08630,AT1G09350,AT1G25422,AT1G26790,AT1G32350,AT1G53670,AT1G56600,AT1G69570,AT1G77760,AT2G21330,AT2G25090,AT2G40400,AT2G40900,AT3G09540,AT3G11580,AT3G26770,AT3G51890,AT4G09750,AT4G32860,AT4G35170,AT4G37330,AT5G02490,AT5G11930,AT5G15500,AT5G15950,AT5G50460,AT5G57240,AT1G01470,AT1G10090,AT1G19140,AT1G21790,AT1G22770,AT1G27930,AT1G29390,AT1G30640,AT1G51700,AT1G73390,AT1G77450…	1698	2118	37302	2.11592	7.78395e-20	7.41511e-21	1.46867e-21
Binding Factor	GSM2130884	ANAC032	EtOH mock treatment for 4 hours	AT1G77450_ANAC032_EtOH_ChIP_rep2	TF	ChIP-seq	166	9.77621	1.37873e-21	2.46763	AT1G08580,AT1G08630,AT1G69570,AT2G36970,AT2G39010,AT2G41380,AT2G43820,AT2G45750,AT3G04070,AT3G11580,AT3G21690,AT3G21760,AT4G12290,AT4G15490,AT4G17840,AT5G03480,AT5G06530,AT5G13330,AT5G26340,AT1G01470,AT1G04240,AT1G09570,AT1G20100,AT1G75540,AT1G77450,AT1G78100,AT1G78900,AT1G80300,AT2G27860,AT2G45720,AT2G45820,AT2G47800,AT3G02470,AT3G04730,AT3G12920,AT3G13710,AT3G14230,AT3G15210,AT3G22380,AT3G51430…	1698	1560	37302	2.33764	1.1995e-19	1.1215e-20	2.22129e-21
Binding Factor	GSM1808452	CCA1	14 day old seedlings at diel 12h:12h Light:Dark and harvest at ZT2	CCA1_ChIPSeq_LD1	TF	ChIP-seq	181	10.6596	4.68113e-21	2.33755	AT1G09350,AT1G11210,AT1G26355,AT1G69570,AT1G70640,AT1G71000,AT2G05520,AT2G25090,AT2G29090,AT2G32280,AT2G45660,AT3G45260,AT3G54820,AT3G55580,AT3G57680,AT4G12290,AT5G13930,AT5G25110,AT5G26340,AT5G28080,AT1G01060,AT1G09070,AT1G10090,AT1G22770,AT1G27930,AT1G29390,AT1G72180,AT1G73390,AT1G80300,AT2G21300,AT2G46790,AT3G10420,AT3G12320,AT3G14595,AT3G17020,AT3G19170,AT3G22380,AT3G24840,AT3G48690,AT3G53260…	1698	1802	37302	2.20657	4.07258e-19	3.73853e-20	7.4047e-21
Binding Factor	GSM1925793	bZIP16a: bZIP family	protein:bZIP16; gene id:AT2G35530; protein family:bZIP; protein source:Arabidopsis thaliana; protein affinity tag:Halo; expression system:tnt; dna source:col; replicate:v3a; subset:motif	DAPSeq-bZIP_tnt-bZIP16_col_v3a	TF	DAP-seq	161	9.48174	4.85921e-20	2.40274	AT1G03790,AT1G08630,AT1G09350,AT1G25422,AT1G56600,AT1G69570,AT1G77760,AT2G21330,AT2G25090,AT2G40400,AT2G40900,AT3G26770,AT4G09750,AT4G32860,AT4G37330,AT5G07270,AT5G15500,AT5G15950,AT5G42800,AT5G50460,AT5G55180,AT1G10090,AT1G19140,AT1G22770,AT1G27930,AT1G29390,AT1G30640,AT1G51700,AT1G73390,AT1G77450,AT2G21300,AT2G22240,AT2G39980,AT2G40880,AT2G45720,AT2G45820,AT2G46420,AT2G46790,AT3G05200,AT3G10420…	1698	1549	37302	2.28333	4.22751e-18	3.81145e-19	7.54913e-20
Binding Factor	GSM1808449	CCA1	14 day old seedlings at constant light after entrainment in 12h:12h Light: Dark and harvest at ZT2	CCA1_ChIPSeq_LL1	TF	ChIP-seq	155	9.12839	2.19321e-19	2.40218	AT1G11210,AT1G22990,AT1G64780,AT1G70640,AT1G71000,AT2G05520,AT2G32280,AT2G39010,AT2G39200,AT2G45660,AT3G22840,AT3G54820,AT3G55580,AT3G60520,AT4G14690,AT4G29700,AT5G01990,AT5G04360,AT5G24150,AT5G25110,AT5G25120,AT5G26340,AT1G01060,AT1G10090,AT1G21790,AT1G22770,AT1G29390,AT1G67360,AT1G72180,AT1G73390,AT1G80300,AT2G21300,AT2G46790,AT3G01750,AT3G12320,AT3G17020,AT3G22380,AT4G16490,AT4G27657,AT4G34120…	1698	1488	37302	2.28835	1.90809e-17	1.69012e-18	3.34753e-19
Binding Factor	GSM878068	TOC1	TMG-YFP/toc1-2 seedlings	TOC1_ChIPSeq	TF	ChIP-seq	155	9.12839	6.7382e-19	2.36899	AT1G09350,AT1G11210,AT1G24400,AT1G28230,AT1G35720,AT1G64780,AT1G69570,AT1G75450,AT2G05520,AT2G34720,AT2G35290,AT2G39010,AT2G40230,AT3G22840,AT3G48510,AT4G12290,AT4G15490,AT5G13930,AT5G15950,AT5G26920,AT5G55180,AT5G59730,AT5G67450,AT1G01060,AT1G01470,AT1G01720,AT1G02500,AT1G07010,AT1G09070,AT1G15690,AT1G22770,AT1G29390,AT1G30640,AT1G51700,AT1G67360,AT1G70600,AT1G70610,AT1G77450,AT1G78100,AT1G80300…	1698	1508	37302	2.258	5.86223e-17	5.10303e-18	1.01073e-18
Binding Factor	GSM2095563	FRG1	Wt; untreated	WT_NHS_R3	TF	ChIP-seq	176	10.3651	4.52019e-18	2.18969	AT1G03790,AT1G11190,AT1G45145,AT1G48260,AT1G65690,AT1G69840,AT1G69850,AT1G74650,AT1G75450,AT1G80830,AT2G25090,AT2G27530,AT2G38940,AT2G39200,AT2G40230,AT3G04070,AT3G11170,AT3G50770,AT3G53720,AT3G60520,AT4G19230,AT4G35060,AT4G40010,AT5G02490,AT5G06300,AT5G07270,AT5G15950,AT5G25290,AT5G40780,AT5G67450,AT1G01060,AT1G01470,AT1G10090,AT1G16850,AT1G68550,AT1G80300,AT2G29450,AT2G45820,AT2G46790,AT2G47800…	1698	1861	37302	2.07759	3.93256e-16	3.36525e-17	6.66536e-18
Binding Factor	GSM1808451	CCA1	14 day old seedlings at constant light after entrainment in 12h:12h Light: Dark and harvest at ZT2	CCA1_ChIPSeq_LL3	TF	ChIP-seq	111	6.5371	3.54342e-17	2.65515	AT1G11210,AT1G22990,AT1G65800,AT1G70640,AT1G71000,AT2G05520,AT2G23760,AT2G29090,AT2G32280,AT2G45660,AT3G09540,AT3G25910,AT3G55580,AT3G60520,AT5G13930,AT5G25110,AT5G28080,AT1G10090,AT1G22770,AT1G29390,AT1G72180,AT2G33150,AT2G46790,AT3G04730,AT3G22380,AT3G53260,AT4G16563,AT4G34120,AT4G36040,AT4G39260,AT5G02810,AT5G02820,AT5G03210,AT5G18130,AT5G57660,AT5G58070,AT5G59790,AT5G62350,AT1G04570,AT1G10410…	1698	949	37302	2.56952	3.08277e-15	2.59408e-16	5.13796e-17
Binding Factor	GSM1925796	bZIP28: bZIP family	protein:bZIP28; gene id:AT3G10800; protein family:bZIP; protein source:Arabidopsis thaliana; protein affinity tag:Halo; expression system:tnt; dna source:col; replicate:a; subset:motif	DAPSeq-bZIP_tnt-bZIP28_col_a	TF	DAP-seq	139	8.1861	1.13594e-16	2.32869	AT1G09350,AT1G11210,AT1G19530,AT1G56600,AT1G64780,AT1G69570,AT1G71000,AT2G05440,AT2G16890,AT2G25090,AT2G36930,AT3G11580,AT3G22740,AT3G57680,AT4G02330,AT4G09750,AT4G12130,AT4G13840,AT5G11930,AT5G15500,AT5G50460,AT5G55180,AT5G57240,AT5G67620,AT1G02500,AT1G10090,AT1G22770,AT1G29390,AT1G30640,AT1G51700,AT1G72180,AT1G73390,AT1G77450,AT1G80300,AT2G20370,AT2G21300,AT2G22240,AT2G33380,AT2G39450,AT2G45820…	1698	1366	37302	2.23542	9.88267e-15	8.1797e-16	1.62011e-16
Binding Factor	GSM1925772	AREB3: bZIP family	protein:AREB3; gene id:AT3G56850; protein family:bZIP; protein source:Arabidopsis thaliana; protein affinity tag:Halo; expression system:tnt; dna source:colamp; replicate:a; subset:motif	DAPSeq-bZIP_tnt-AREB3_colamp_a	TF	DAP-seq	155	9.12839	2.96233e-16	2.19124	AT1G03790,AT1G08630,AT1G09350,AT1G53670,AT1G56600,AT1G69570,AT2G21330,AT2G25090,AT2G40900,AT3G21560,AT3G48510,AT3G51890,AT4G09750,AT5G06300,AT5G15500,AT5G15950,AT1G10090,AT1G19140,AT1G21790,AT1G22770,AT1G27930,AT1G30640,AT1G73390,AT1G77450,AT1G80300,AT2G04350,AT2G21300,AT2G22240,AT2G33380,AT2G39450,AT2G39980,AT2G40880,AT2G45820,AT2G45830,AT2G46420,AT2G46790,AT3G05200,AT3G10420,AT3G12320,AT3G12920…	1698	1625	37302	2.09543	2.57723e-14	2.09872e-15	4.15682e-16
Binding Factor	GSM1925152	BAM8: BES1 family	protein:BAM8; gene id:AT5G45300; protein family:BES1; protein source:Arabidopsis thaliana; protein affinity tag:Halo; expression system:tnt; dna source:col; replicate:a; subset:motif	DAPSeq-BES1_tnt-BAM8_col_a	TF	DAP-seq	163	9.59953	4.27387e-16	2.13635	AT1G05300,AT1G09500,AT1G19320,AT1G47530,AT1G52890,AT1G55110,AT1G56600,AT1G65690,AT1G69570,AT1G71380,AT1G75450,AT2G12190,AT2G21330,AT2G40230,AT3G18280,AT3G48510,AT3G56400,AT4G12130,AT4G12290,AT4G19230,AT4G19700,AT4G35000,AT4G35060,AT5G13930,AT5G15950,AT5G23660,AT5G42800,AT5G55180,AT5G60910,AT1G01470,AT1G03610,AT1G16190,AT1G30640,AT1G68550,AT1G69010,AT1G73390,AT1G77450,AT2G17560,AT2G20370,AT2G21300…	1698	1756	37302	2.03919	3.71826e-14	2.97984e-15	5.90201e-16
Binding Factor	GSM1466341	ABI5	Seedlings treated with 5uM abscisic acid for 4h	ChIPSeq-ABI5_Ab	TF	ChIP-seq	125	7.3616	3.67308e-15	2.32356	AT1G03790,AT1G52890,AT1G56600,AT1G69570,AT1G75390,AT1G77760,AT2G35290,AT3G48510,AT3G62690,AT4G12130,AT4G19230,AT5G15950,AT5G55180,AT1G01060,AT1G01470,AT1G01720,AT1G04770,AT1G09070,AT1G10090,AT1G15690,AT1G16850,AT1G21790,AT1G27930,AT1G67360,AT1G72190,AT1G73390,AT1G77450,AT1G80300,AT2G04350,AT2G22240,AT2G30490,AT2G39450,AT2G39460,AT2G45820,AT2G45830,AT2G46420,AT2G46790,AT3G02470,AT3G04730,AT3G10420…	1698	1224	37302	2.24348	3.19558e-13	2.52094e-14	4.99309e-15
Binding Factor	GSM1665424	CRY2	3xFlag-6xHis-CRY2 seedlings treated with low blue light for 16 hours	ChIPSeq-CRY2_FLAG_Rep2	TF	ChIP-seq	133	7.83274	6.14535e-14	2.16457	AT1G76490,AT1G77760,AT3G11170,AT3G13640,AT1G01720,AT1G04240,AT1G09070,AT1G19110,AT1G20100,AT1G30640,AT1G67360,AT1G68550,AT1G69010,AT1G70600,AT1G70610,AT1G78100,AT2G29450,AT2G30490,AT2G33150,AT2G39450,AT2G39460,AT2G45680,AT2G45720,AT2G45820,AT2G45830,AT2G46340,AT3G02470,AT3G04730,AT3G05200,AT3G10420,AT3G12320,AT3G15210,AT3G17800,AT3G17860,AT3G55430,AT3G62260,AT3G63010,AT4G15233,AT4G16563,AT4G22920…	1698	1399	37302	2.08847	5.34645e-12	4.15284e-13	8.22531e-14
Binding Factor	GSM1808450	CCA1	14 day old seedlings at constant light after entrainment in 12h:12h Light: Dark and harvest at ZT2	CCA1_ChIPSeq_LL2	TF	ChIP-seq	110	6.47821	6.95414e-13	2.25688	AT1G11210,AT1G70640,AT1G71000,AT2G05520,AT2G29090,AT2G32280,AT2G45660,AT3G09540,AT3G55580,AT3G57680,AT4G15490,AT5G25110,AT5G26340,AT5G28080,AT1G10090,AT1G22770,AT1G27930,AT1G29390,AT1G73390,AT1G80300,AT2G21300,AT2G46790,AT3G17020,AT3G17800,AT4G16490,AT4G18210,AT4G34740,AT4G39260,AT5G02810,AT5G02820,AT5G03210,AT5G54960,AT5G58070,AT5G62350,AT5G65280,AT1G04570,AT1G08570,AT1G08930,AT1G12710,AT1G19440…	1698	1101	37302	2.19482	6.0501e-11	4.6282e-12	9.16682e-13
Binding Factor	GSM2130870	ABF1	EtOH mock treatment for 4 hours	AT1G49720_ABF1_EtOH_ChIP_rep3	TF	ChIP-seq	100	5.88928	2.92006e-11	2.19263	AT1G52890,AT1G56600,AT1G69570,AT2G34720,AT2G39200,AT4G19700,AT4G35060,AT4G40010,AT5G15950,AT1G01060,AT1G01470,AT1G04240,AT1G04770,AT1G20100,AT1G22770,AT1G30640,AT1G73390,AT1G75540,AT2G04350,AT2G17560,AT2G45830,AT2G46790,AT2G47800,AT3G02470,AT3G04730,AT3G12320,AT3G12920,AT3G13710,AT3G15210,AT3G22380,AT3G45600,AT3G55430,AT3G61460,AT4G21570,AT4G23630,AT4G27657,AT4G30490,AT5G03210,AT5G06980,AT5G09620…	1698	1025	37302	2.14324	2.54045e-09	1.91439e-10	3.79172e-11
Binding Factor	GSM1925219	ZIM: C2C2gata family	protein:ZIM; gene id:AT4G24470; protein family:C2C2gata; protein source:Arabidopsis thaliana; protein affinity tag:Halo; expression system:tnt; dna source:col; replicate:a; subset:motif	DAPSeq-C2C2gata_tnt-ZIM_col_a	TF	DAP-seq	63	3.71025	1.53137e-08	2.32353	AT1G11210,AT1G23205,AT1G77760,AT2G28550,AT3G21760,AT4G12290,AT4G17840,AT5G02490,AT5G25110,AT5G57240,AT1G01470,AT1G02500,AT1G15690,AT1G67360,AT2G17560,AT2G47800,AT3G22380,AT3G53990,AT3G62260,AT4G16490,AT4G23630,AT4G30490,AT4G30960,AT5G11260,AT5G20190,AT5G59790,AT5G63380,AT1G07280,AT1G08570,AT1G24170,AT1G47970,AT1G69760,AT2G43500,AT2G44430,AT2G46600,AT3G17390,AT4G11220,AT4G13940,AT4G18700,AT5G11790…	1698	599	37302	2.31051	1.33229e-06	9.89201e-08	1.95926e-08
Binding Factor	GSM1925753	bHLH10: bHLH family	protein:bHLH10; gene id:AT2G31220; protein family:bHLH; protein source:Arabidopsis thaliana; protein affinity tag:Halo; expression system:tnt; dna source:col; replicate:a; subset:motif	DAPSeq-bHLH_tnt-bHLH10_col_a	TF	DAP-seq	79	4.65253	2.57583e-08	2.07108	AT1G09350,AT1G64490,AT1G75390,AT1G80130,AT3G09540,AT3G25180,AT4G19230,AT4G22100,AT4G32860,AT5G43870,AT5G59730,AT1G15690,AT1G16190,AT1G21790,AT2G20370,AT3G17860,AT3G22380,AT3G24840,AT3G48690,AT3G51430,AT4G37260,AT5G09620,AT5G54960,AT1G07280,AT1G24170,AT1G46768,AT1G72160,AT1G78070,AT2G35860,AT2G44160,AT3G05120,AT3G14850,AT3G17390,AT3G24190,AT4G36900,AT5G11790,AT5G16550,AT5G18860,AT5G38720,AT5G65300…	1698	848	37302	2.04657	2.24097e-06	1.63976e-07	3.24778e-08
Binding Factor	GSM1925803	bZIP48: bZIP family	protein:bZIP48; gene id:AT2G04038; protein family:bZIP; protein source:Arabidopsis thaliana; protein affinity tag:Halo; expression system:tnt; dna source:col; replicate:a; subset:motif	DAPSeq-bZIP_tnt-bZIP48_col_a	TF	DAP-seq	67	3.94582	1.26915e-07	2.11899	AT1G03790,AT1G26790,AT1G69570,AT2G25090,AT2G40400,AT3G26770,AT4G09750,AT4G35170,AT5G15500,AT5G50460,AT1G10090,AT1G29390,AT1G51700,AT1G73390,AT1G77450,AT2G21300,AT2G39980,AT2G46790,AT3G12320,AT3G18830,AT3G54500,AT3G61630,AT3G62260,AT4G00490,AT4G02940,AT4G19140,AT4G39800,AT5G02580,AT5G02810,AT5G04340,AT5G51460,AT1G52600,AT1G54130,AT3G47500,AT3G55560,AT4G11600,AT4G13010,AT4G17530,AT4G18700,AT4G32010…	1698	699	37302	2.10568	1.10416e-05	7.96392e-07	1.57737e-07
Binding Factor	GSM1925030	AT3G60490: AP2EREBP family	protein:AT3G60490; gene id:AT3G60490; protein family:AP2EREBP; protein source:Arabidopsis thaliana; protein affinity tag:Halo; expression system:tnt; dna source:col; replicate:a; subset:motif	DAPSeq-AP2EREBP_tnt-AT3G60490_col_a	TF	DAP-seq	65	3.82803	2.07486e-07	2.11387	AT1G80130,AT2G37040,AT2G47270,AT4G12290,AT5G15950,AT1G01470,AT1G15690,AT1G16190,AT1G21790,AT2G20370,AT3G13720,AT3G24840,AT3G61630,AT4G27720,AT4G37260,AT5G54960,AT1G07280,AT1G24170,AT1G72160,AT1G78070,AT2G44160,AT3G14850,AT3G17390,AT3G23920,AT4G33580,AT4G36900,AT5G11790,AT5G16550,AT5G18860,AT5G38720,AT5G65470,AT1G76680,AT3G08840,AT5G17860,AT5G20160,AT1G31070,AT4G26940,AT5G60920,AT2G23340,AT5G17920…	1698	679	37302	2.10299	1.80512e-05	1.28364e-06	2.54243e-07
Binding Factor	GSM1925220	ZML1: C2C2gata family	protein:ZML1; gene id:AT3G21175; protein family:C2C2gata; protein source:Arabidopsis thaliana; protein affinity tag:Halo; expression system:tnt; dna source:colamp; replicate:a; subset:motif	DAPSeq-C2C2gata_tnt-ZML1_colamp_a	TF	DAP-seq	59	3.47468	3.60013e-07	2.16465	AT1G11210,AT1G23205,AT1G71000,AT1G77760,AT2G28550,AT3G21760,AT4G12290,AT4G17840,AT4G35170,AT5G25110,AT5G57240,AT1G01470,AT2G17560,AT3G11670,AT3G22380,AT3G53990,AT3G62260,AT4G16490,AT4G23630,AT4G30960,AT5G03490,AT5G20190,AT5G59790,AT1G08570,AT1G24170,AT1G47970,AT2G43500,AT2G44430,AT2G46600,AT3G17390,AT4G11220,AT4G13940,AT4G30660,AT5G61380,AT5G63940,AT5G65300,AT1G10370,AT1G74470,AT2G19810,AT3G53500…	1698	600	37302	2.16021	3.13212e-05	2.19634e-06	4.35016e-07
Binding Factor	GSM1925161	AT4G27900: C2C2COlike family	protein:AT4G27900; gene id:AT4G27900; protein family:C2C2COlike; protein source:Arabidopsis thaliana; protein affinity tag:Halo; expression system:tnt; dna source:col; replicate:a; subset:motif	DAPSeq-C2C2COlike_tnt-AT4G27900_col_a	TF	DAP-seq	27	1.59011	5.0887e-07	3.37861	AT1G11210,AT1G23205,AT3G21760,AT5G25110,AT1G01470,AT2G17560,AT3G11670,AT3G53990,AT3G62260,AT4G23630,AT4G30960,AT5G40390,AT1G08570,AT1G24170,AT2G44430,AT2G46600,AT4G13940,AT5G63940,AT1G10370,AT3G53500,AT2G34770,AT5G67480,AT3G23000,AT3G23810,AT3G22160,AT5G10240,AT5G51570	1698	171	37302	3.46866	4.42717e-05	3.06194e-06	6.06461e-07
Binding Factor	GSM1925162	AT5G59990: C2C2COlike family	protein:AT5G59990; gene id:AT5G59990; protein family:C2C2COlike; protein source:Arabidopsis thaliana; protein affinity tag:Halo; expression system:tnt; dna source:colamp; replicate:a; subset:motif	DAPSeq-C2C2COlike_tnt-AT5G59990_colamp_a	TF	DAP-seq	43	2.53239	5.1706e-07	2.49227	AT1G03790,AT1G11210,AT1G23205,AT3G21760,AT3G48510,AT4G14690,AT5G25110,AT1G01470,AT2G17560,AT2G33380,AT2G47800,AT3G11670,AT3G53990,AT3G54500,AT3G62260,AT4G01410,AT4G23630,AT4G30960,AT5G40390,AT5G59790,AT1G08570,AT1G24170,AT2G44430,AT2G46600,AT4G13940,AT4G30660,AT5G61380,AT5G63940,AT5G65300,AT1G71950,AT1G10370,AT2G37970,AT3G53500,AT4G15910,AT2G34770,AT5G67480,AT3G23000,AT4G23760,AT1G19400,AT2G40010…	1698	376	37302	2.51232	4.49842e-05	3.06918e-06	6.07895e-07
Binding Factor	GSM1925269	CAMTA5: CAMTA family	protein:CAMTA5; gene id:AT4G16150; protein family:CAMTA; protein source:Arabidopsis thaliana; protein affinity tag:Halo; expression system:tnt; dna source:col; replicate:a; subset:motif	DAPSeq-CAMTA_tnt-CAMTA5_col_a	TF	DAP-seq	59	3.47468	1.89075e-06	2.04339	AT1G11210,AT1G16410,AT2G35290,AT2G45750,AT2G47880,AT3G04070,AT3G53720,AT4G12290,AT4G36220,AT5G43870,AT1G01470,AT1G09070,AT1G15690,AT1G16850,AT1G71070,AT1G78100,AT2G45820,AT3G55430,AT4G36010,AT4G36040,AT5G07920,AT5G23850,AT5G24930,AT5G51460,AT5G58720,AT5G63130,AT5G65683,AT1G21000,AT1G24170,AT1G59820,AT1G73480,AT1G76180,AT1G78070,AT1G78230,AT1G79270,AT2G21500,AT2G41250,AT3G23920,AT3G61890,AT3G61980…	1698	635	37302	2.04114	0.000164495	1.10735e-05	2.19327e-06
Binding Factor	GSM1925446	MYB40: MYB family	protein:MYB40; gene id:AT5G14340; protein family:MYB; protein source:Arabidopsis thaliana; protein affinity tag:Halo; expression system:tnt; dna source:col; replicate:a; subset:motif	DAPSeq-MYB_tnt-MYB40_col_a	TF	DAP-seq	28	1.649	3.37819e-06	2.94014	AT1G71000,AT4G12290,AT5G26340,AT5G39610,AT5G62210,AT1G02500,AT2G30490,AT3G53260,AT1G44446,AT1G55210,AT2G44160,AT4G32010,AT5G47200,AT5G55860,AT2G38860,AT2G46550,AT4G25500,AT4G26940,AT5G17920,AT5G15200,AT2G28305,AT3G55450,AT4G28450,AT3G27570,AT5G51040,AT3G13380,AT4G04610,AT1G14170	1698	204	37302	3.01524	0.000293902	1.95246e-05	3.86714e-06
Binding Factor	GSM1925070	DDF2: AP2EREBP family	protein:DDF2; gene id:AT1G63030; protein family:AP2EREBP; protein source:Arabidopsis thaliana; protein affinity tag:Halo; expression system:tnt; dna source:col; replicate:a; subset:motif	DAPSeq-AP2EREBP_tnt-DDF2_col_a	TF	DAP-seq	33	1.94346	8.37352e-06	2.52303	AT1G05300,AT1G09350,AT1G09500,AT1G80130,AT3G21560,AT3G61150,AT5G23230,AT1G15690,AT1G16190,AT1G21790,AT1G60960,AT2G20370,AT3G13720,AT4G15233,AT4G24960,AT5G04340,AT5G16840,AT1G78070,AT2G23120,AT3G05120,AT3G14850,AT4G34131,AT5G08590,AT5G16550,AT2G17840,AT3G57150,AT1G51090,AT2G40460,AT3G03650,AT2G27510,AT3G26840,AT1G18360,AT3G03090	1698	282	37302	2.57075	0.000728496	4.77672e-05	9.46099e-06
Binding Factor	GSM1925163	AT5G59990: C2C2COlike family	protein:AT5G59990; gene id:AT5G59990; protein family:C2C2COlike; protein source:Arabidopsis thaliana; protein affinity tag:Halo; expression system:tnt; dna source:col; replicate:a; subset:motif	DAPSeq-C2C2COlike_tnt-AT5G59990_col_a	TF	DAP-seq	29	1.70789	1.54224e-05	2.62372	AT1G23205,AT1G28230,AT2G31940,AT2G37040,AT3G21760,AT5G25110,AT1G01470,AT2G17560,AT2G47800,AT3G53990,AT3G54500,AT3G62260,AT4G01410,AT5G40390,AT1G24170,AT2G29670,AT2G44430,AT2G46600,AT4G13940,AT5G61380,AT5G63940,AT5G65300,AT1G10370,AT4G15910,AT2G34770,AT5G67480,AT3G23810,AT5G10240,AT5G51570	1698	237	37302	2.68809	0.00134175	8.68503e-05	1.7202e-05
Binding Factor	GSM1925009	VRN1: ABI3VP1 family	protein:VRN1; gene id:AT3G18990; protein family:ABI3VP1; protein source:Arabidopsis thaliana; protein affinity tag:Halo; expression system:tnt; dna source:colamp; replicate:a; subset:motif	DAPSeq-ABI3VP1_tnt-VRN1_colamp_a	TF	DAP-seq	34	2.00236	0.000391431	1.99039	AT2G36930,AT2G36970,AT2G40900,AT1G78100,AT2G22240,AT4G37260,AT5G07920,AT5G15860,AT5G57660,AT1G32230,AT1G52280,AT2G20610,AT4G39730,AT5G13820,AT5G16550,AT5G65380,AT3G59880,AT3G13620,AT3G53340,AT4G26120,AT5G18550,AT1G12020,AT1G30400,AT5G52820,AT1G10760,AT2G20725,AT3G10530,AT3G27300,AT4G26110,AT4G34670,AT3G08690,AT4G13800,AT3G55760,AT1G36240	1698	368	37302	2.02967	0.0340545	0.00217641	0.00043107
Binding Factor	GSM1925751	PIF7: bHLH family	protein:PIF7; gene id:AT5G61270; protein family:bHLH; protein source:Arabidopsis thaliana; protein affinity tag:Halo; expression system:tnt; dna source:col; replicate:a; subset:motif	DAPSeq-bHLH_tnt-PIF7_col_a	TF	DAP-seq	16	0.942285	0.000757017	2.78652	AT1G75450,AT2G23760,AT5G55180,AT1G69010,AT3G10420,AT3G51430,AT5G02580,AT1G54130,AT5G65300,AT5G65380,AT1G20823,AT3G18600,AT4G20070,AT1G23140,AT5G27760,AT5G37350	1698	119	37302	2.95371	0.0658605	0.00415651	0.000823256
Binding Factor	GSM1925043	At4g16750: AP2EREBP family	protein:At4g16750; gene id:AT4G16750; protein family:AP2EREBP; protein source:Arabidopsis thaliana; protein affinity tag:Halo; expression system:tnt; dna source:colamp; replicate:a; subset:motif	DAPSeq-AP2EREBP_tnt-At4g16750_colamp_a	TF	DAP-seq	25	1.47232	0.000844733	2.15211	AT1G64490,AT1G80130,AT3G25180,AT1G15690,AT2G20370,AT3G17130,AT1G07280,AT1G24170,AT1G72160,AT2G44160,AT3G05120,AT3G14850,AT5G11790,AT5G16550,AT5G18860,AT1G76680,AT5G61170,AT5G17920,AT2G31360,AT5G43150,AT4G35320,AT3G23810,AT3G27300,AT5G65530,AT3G03440	1698	247	37302	2.2235	0.0734917	0.00458086	0.000907306
Binding Factor	GSM1925759	bHLH18: bHLH family	protein:bHLH18; gene id:AT2G22750; protein family:bHLH; protein source:Arabidopsis thaliana; protein affinity tag:Halo; expression system:tnt; dna source:col; replicate:a; subset:motif	DAPSeq-bHLH_tnt-bHLH18_col_a	TF	DAP-seq	23	1.35453	0.00096744	2.21385	AT1G44800,AT2G40230,AT2G41380,AT4G19700,AT5G42800,AT1G19110,AT1G69010,AT2G39980,AT3G51430,AT4G21570,AT5G02580,AT5G58070,AT2G44430,AT2G45670,AT4G05020,AT4G38810,AT5G18860,AT1G20823,AT1G42440,AT2G29650,AT3G59030,AT2G47610,AT3G03250	1698	220	37302	2.29668	0.0841673	0.0051823	0.00102643
Binding Factor	GSM1925286	EIL3: EIL family	protein:EIL3; gene id:AT1G73730; protein family:EIL; protein source:Arabidopsis thaliana; protein affinity tag:Halo; expression system:tnt; dna source:col; replicate:b; subset:motif	DAPSeq-EIL_tnt-EIL3_col_b	TF	DAP-seq	18	1.06007	0.00292597	2.25012	AT3G49580,AT4G17840,AT1G04770,AT5G13550,AT1G49340,AT1G75280,AT3G22890,AT1G36370,AT4G21990,AT3G06930,AT5G24850,AT5G13750,AT1G08920,AT4G30530,AT5G24660,AT2G37770,AT4G04610,AT1G62180	1698	167	37302	2.36783	0.25456	0.0154848	0.00306698

## Sheet: Gene_Ontology_enrichment
Type	Term	Description	Count	%	PValue	OddsRatio	Genes	ListTotal	PopHits	PopTotal	FoldChange	Bonferroni	Benjamini	FDR			percentage	number	total
GO	GO:0009651	response to salt stress; biological_process	105	6.16921	8.64e-17	2.7302	AT1G01060,AT1G02500,AT1G02930,AT1G06040,AT1G08920,AT1G08930,AT1G10370,AT1G15690,AT1G16850,AT1G18080,AT1G21750,AT1G27760,AT1G32230,AT1G35720,AT1G56600,AT1G56650,AT1G61890,AT1G64860,AT1G70770,AT1G72370,AT1G74920,AT1G76180,AT1G76490,AT1G77120,AT1G78900,AT2G01980,AT2G05520,AT2G15970,AT2G17270,AT2G17840,AT2G19450,AT2G28550,AT2G30250,AT2G30520,AT2G31610,AT2G33380,AT2G34720,AT2G37770,AT2G38170,AT2G38710…	1702	661	28373	2.64809	3.18e-14	1.88e-14	2.89e-15		stress	0.276243	50	181
GO	GO:0009409	response to cold; biological_process	76	4.46533	1.4e-15	3.17732	AT1G01060,AT1G01470,AT1G09350,AT1G09780,AT1G11210,AT1G14000,AT1G18890,AT1G19440,AT1G22770,AT1G32230,AT1G35720,AT1G46768,AT1G51090,AT1G52890,AT1G56070,AT1G56600,AT1G60170,AT1G73480,AT1G76180,AT2G05520,AT2G05940,AT2G15970,AT2G17290,AT2G17840,AT2G19450,AT2G23120,AT2G27710,AT2G30250,AT2G33380,AT2G37190,AT2G37770,AT2G38760,AT2G39010,AT2G39460,AT2G40880,AT2G45660,AT2G46240,AT2G46680,AT2G46830,AT2G47190…	1702	406	28373	3.12057	5.14e-13	2.57e-13	3.96e-14		nitrogen and protein and RNA production	0.320442	58	181
GO	GO:0009414	response to water deprivation; biological_process	66	3.87779	3.12e-14	3.2661	AT1G01470,AT1G01720,AT1G02930,AT1G08920,AT1G08930,AT1G11210,AT1G14000,AT1G15690,AT1G18890,AT1G30270,AT1G32230,AT1G35720,AT1G46768,AT1G51090,AT1G52890,AT1G54160,AT1G56600,AT1G63840,AT1G73480,AT1G74920,AT2G05620,AT2G05940,AT2G17290,AT2G17840,AT2G23120,AT2G26740,AT2G33380,AT2G37770,AT2G38760,AT2G40880,AT2G46680,AT2G47190,AT2G47800,AT3G06760,AT3G12490,AT3G14050,AT3G20300,AT3G22160,AT3G22310,AT3G22380…	1702	341	28373	3.22653	1.15e-11	4.65e-12	7.17e-13		carbon metabolism and photosynthesis	0.116022	21	181
GO	GO:0010224	response to UV-B; biological_process	35	2.0564	1.02e-13	5.70924	AT1G65060,AT1G66580,AT1G73650,AT2G31380,AT2G37040,AT2G37970,AT3G17800,AT3G22840,AT3G24190,AT3G29590,AT3G51240,AT3G52740,AT3G55120,AT3G57020,AT3G61220,AT4G14090,AT4G14690,AT4G36220,AT4G37760,AT5G02270,AT5G05270,AT5G07990,AT5G08640,AT5G11260,AT5G13930,AT5G15950,AT5G17050,AT5G17220,AT5G24850,AT5G26920,AT5G42800,AT5G44110,AT5G45890,AT5G54060,AT5G62210	1702	101	28373	5.77687	3.74e-11	1.28e-11	1.97e-12		transport and signaling	0.154696	28	181
GO	GO:0009737	response to abscisic acid; biological_process	77	4.52409	1.66e-13	2.83172	AT1G01060,AT1G01470,AT1G01720,AT1G06040,AT1G08920,AT1G08930,AT1G11210,AT1G14170,AT1G32230,AT1G35720,AT1G43670,AT1G43910,AT1G49720,AT1G51090,AT1G52890,AT1G56600,AT1G61890,AT1G63840,AT1G73480,AT1G76180,AT2G05520,AT2G15970,AT2G17290,AT2G17840,AT2G19450,AT2G23120,AT2G28550,AT2G33380,AT2G34720,AT2G38280,AT2G38860,AT2G38940,AT2G46680,AT2G46830,AT2G47190,AT3G05120,AT3G05880,AT3G12320,AT3G14050,AT3G15210…	1702	461	28373	2.78442	6.11e-11	1.98e-11	3.05e-12		hormones, growth, and development	0.0773481	14	181
GO	GO:0009813	flavonoid biosynthetic process; biological_process	26	1.52761	1.36e-11	6.59797	AT1G65060,AT1G73650,AT2G26670,AT2G34720,AT2G37970,AT3G21560,AT3G22840,AT3G24190,AT3G51240,AT3G52740,AT3G55120,AT3G57020,AT3G61220,AT4G14690,AT4G37760,AT4G38960,AT5G02270,AT5G05270,AT5G07990,AT5G08640,AT5G13930,AT5G15950,AT5G17050,AT5G24530,AT5G24850,AT5G44110	1702	64	28373	6.77235	5.02e-09	1.42e-09	2.18e-10		circadian and light quality responses	0.0441989	8	181
GO	GO:0046686	response to cadmium ion; biological_process	73	4.28907	1.68e-11	2.61834	AT1G01060,AT1G02500,AT1G02930,AT1G06040,AT1G09780,AT1G13560,AT1G18080,AT1G32230,AT1G35720,AT1G36370,AT1G45145,AT1G65980,AT1G72370,AT1G75280,AT1G76680,AT1G77120,AT1G78900,AT2G21330,AT2G23350,AT2G30860,AT2G34720,AT2G39920,AT2G41380,AT2G46830,AT2G47190,AT3G03910,AT3G04730,AT3G05880,AT3G09840,AT3G13920,AT3G14990,AT3G17820,AT3G18190,AT3G19170,AT3G22890,AT3G23990,AT3G27300,AT3G48990,AT3G56070,AT3G56240…	1702	471	28373	2.58373	6.17e-09	1.67e-09	2.57e-10		miscellaneous	0.0110497	2	181
GO	GO:0009753	response to jasmonic acid; biological_process	49	2.87897	5.53e-10	3.02244	AT1G01060,AT1G01720,AT1G07640,AT1G14000,AT1G18890,AT1G19570,AT1G51950,AT1G52890,AT1G56650,AT1G61890,AT1G63840,AT1G75450,AT2G17290,AT2G29450,AT2G30360,AT2G34720,AT2G39770,AT2G46830,AT2G47190,AT3G14050,AT3G16770,AT3G50660,AT3G51430,AT3G56400,AT3G63010,AT4G01280,AT4G02570,AT4G12030,AT4G15430,AT4G18010,AT4G22880,AT4G26080,AT4G26850,AT4G33905,AT4G34710,AT4G34990,AT4G37260,AT4G37760,AT5G02840,AT5G08790…	1702	270	28373	3.02537	2.03e-07	5.07e-08	7.82e-09
GO	GO:0009718	anthocyanin-containing compound biosynthetic process; biological_process	20	1.17509	4.19e-09	6.52959	AT1G56650,AT1G65060,AT3G01550,AT3G21560,AT3G22840,AT3G29590,AT3G51240,AT3G55120,AT4G14090,AT4G22880,AT5G05270,AT5G07990,AT5G08640,AT5G13930,AT5G17050,AT5G17220,AT5G42800,AT5G44110,AT5G54060,AT5G62210	1702	49	28373	6.80424	1.54e-06	3.57e-07	5.51e-08
GO	GO:0009611	response to wounding; biological_process	53	3.11398	9.73e-09	2.60776	AT1G01470,AT1G01720,AT1G02500,AT1G07640,AT1G09070,AT1G18890,AT1G52030,AT1G52890,AT1G63840,AT1G65060,AT1G76490,AT1G76680,AT1G79270,AT2G05940,AT2G17290,AT2G20340,AT2G22170,AT2G30360,AT2G30490,AT2G32800,AT2G33150,AT2G37040,AT2G47190,AT2G47800,AT2G47890,AT3G02470,AT3G14050,AT3G17860,AT3G19710,AT3G21240,AT3G51480,AT3G53260,AT3G56240,AT4G03400,AT4G12030,AT4G18010,AT4G22880,AT4G26080,AT4G34050,AT4G34710…	1702	339	28373	2.60628	3.58e-06	8.01e-07	1.24e-07
GO	GO:0009723	response to ethylene; biological_process	45	2.64395	1.28e-08	2.84908	AT1G01060,AT1G14000,AT1G18890,AT1G30270,AT1G32230,AT1G32350,AT1G52890,AT1G56650,AT1G63840,AT2G05520,AT2G17290,AT2G20900,AT2G30360,AT2G34720,AT2G38860,AT2G46830,AT2G47190,AT3G05120,AT3G11440,AT3G14050,AT3G15210,AT3G16770,AT3G28930,AT3G51430,AT3G63010,AT4G01280,AT4G15430,AT4G18010,AT4G26080,AT4G34460,AT4G34710,AT4G34990,AT4G37260,AT5G02840,AT5G03630,AT5G03730,AT5G13330,AT5G27760,AT5G39610,AT5G44420…	1702	262	28373	2.86323	4.73e-06	1.02e-06	1.58e-07
GO	GO:0019761	glucosinolate biosynthetic process; biological_process	32	1.88014	2.62e-07	3.13524	AT1G07640,AT1G16410,AT1G18590,AT1G62540,AT1G65860,AT1G69870,AT1G74090,AT2G05520,AT2G20610,AT2G21330,AT2G24280,AT2G26900,AT2G38170,AT2G38860,AT2G43100,AT3G02250,AT3G19710,AT3G22890,AT3G28940,AT3G52180,AT3G54900,AT4G03050,AT4G04610,AT4G12030,AT4G13840,AT4G31500,AT4G39800,AT5G04360,AT5G08570,AT5G14200,AT5G23010,AT5G48300	1702	167	28373	3.19433	9.63e-05	1.87e-05	2.88e-06
GO	GO:0042538	hyperosmotic salinity response; biological_process	31	1.82139	2.66e-07	3.20603	AT1G01720,AT1G14000,AT1G18890,AT1G52890,AT1G63840,AT1G73480,AT2G05940,AT2G17290,AT2G25090,AT2G33380,AT2G46680,AT2G47190,AT3G05120,AT3G05880,AT3G14050,AT3G20300,AT3G22160,AT3G55610,AT3G63010,AT4G18010,AT4G24960,AT4G26080,AT4G30960,AT4G34710,AT4G36990,AT5G13820,AT5G39610,AT5G46050,AT5G49480,AT5G58070,AT5G67450	1702	158	28373	3.27077	9.79e-05	1.87e-05	2.88e-06
GO	GO:0009407	toxin catabolic process; biological_process	34	1.99765	3.21e-06	2.64058	AT1G02930,AT1G05680,AT1G10060,AT1G10070,AT1G10370,AT1G17170,AT1G17180,AT1G18390,AT1G27980,AT1G30400,AT1G65980,AT1G77450,AT2G02390,AT2G02930,AT2G29450,AT2G29460,AT2G30860,AT2G33150,AT2G39200,AT2G41380,AT3G08690,AT3G19710,AT3G20660,AT3G43800,AT3G49210,AT3G50910,AT4G11600,AT4G29040,AT4G36990,AT5G13330,AT5G17220,AT5G38480,AT5G42150,AT5G59530	1702	211	28373	2.68622	0.00118079	0.000191485	2.95e-05
GO	GO:0009698	phenylpropanoid metabolic process; biological_process	15	0.881316	5.94e-06	5.0015	AT1G02500,AT1G65060,AT2G30490,AT2G37040,AT3G02470,AT3G21240,AT3G53260,AT3G56240,AT4G14090,AT4G30210,AT4G34050,AT5G03630,AT5G07440,AT5G17050,AT5G54160	1702	47	28373	5.32034	0.00218544	0.000337529	5.2e-05
GO	GO:0009751	response to salicylic acid; biological_process	27	1.58637	1.29e-05	2.80766	AT1G01060,AT1G32230,AT1G74650,AT1G76680,AT2G05520,AT2G33380,AT2G34720,AT2G37710,AT2G46830,AT2G47190,AT3G11280,AT3G11440,AT3G51430,AT3G56400,AT4G01280,AT4G15430,AT4G31800,AT4G34990,AT4G37260,AT5G02840,AT5G08790,AT5G13330,AT5G44420,AT5G46050,AT5G52660,AT5G59780,AT5G67480	1702	156	28373	2.88526	0.004739	0.000683117	0.000105311
GO	GO:0009636	response to toxic substance; biological_process	17	0.998825	2.29e-05	3.83932	AT1G02930,AT1G10370,AT1G17170,AT1G17180,AT1G19570,AT2G02390,AT2G02930,AT2G29450,AT2G29460,AT2G30860,AT2G37770,AT3G21560,AT3G29670,AT3G43800,AT5G02780,AT5G17220,AT5G39050	1702	70	28373	4.04852	0.00842607	0.0011882	0.000183176
GO	GO:0009624	response to nematode; biological_process	19	1.11633	3.44e-05	3.36102	AT1G58360,AT1G60960,AT1G61800,AT1G64780,AT1G69850,AT2G29650,AT2G30080,AT2G38170,AT2G39010,AT2G40460,AT2G47800,AT3G03090,AT3G13320,AT4G18210,AT4G22130,AT5G13740,AT5G53550,AT5G64840,AT5G67330	1702	90	28373	3.5193	0.0126536	0.00170999	0.000263616
GO	GO:0043069	negative regulation of programmed cell death; biological_process	27	1.58637	3.64e-05	2.6217	AT1G09070,AT1G14000,AT1G18890,AT1G22070,AT1G32230,AT1G59820,AT2G05940,AT2G17290,AT2G30250,AT2G34770,AT2G37710,AT3G13320,AT3G13950,AT3G22160,AT3G52190,AT3G56400,AT3G63010,AT4G13510,AT4G19700,AT4G26080,AT4G34460,AT5G06860,AT5G26920,AT5G40780,AT5G47120,AT5G55930,AT5G58670	1702	167	28373	2.69521	0.0133931	0.00177299	0.000273328
GO	GO:0010286	heat acclimation; biological_process	18	1.05758	5.62e-05	3.35962	AT1G01470,AT1G13080,AT1G16030,AT1G52890,AT1G76180,AT1G76590,AT1G77000,AT2G17840,AT2G30250,AT2G41140,AT2G46240,AT3G08690,AT3G16770,AT4G11220,AT4G21980,AT4G23450,AT4G38580,AT5G56030	1702	85	28373	3.5302	0.0206879	0.00263128	0.000405645
GO	GO:0009411	response to UV; biological_process	12	0.705053	7.28e-05	4.85339	AT1G65060,AT2G34720,AT3G15620,AT3G21240,AT3G21560,AT3G22840,AT3G55120,AT4G14690,AT4G38960,AT5G07990,AT5G08640,AT5G13930	1702	38	28373	5.26433	0.0267861	0.00321763	0.000496039
GO	GO:0001666	response to hypoxia; biological_process	17	0.998825	0.000215023	3.08725	AT1G32900,AT1G77120,AT3G11670,AT3G14230,AT3G28510,AT3G56400,AT4G13510,AT4G27780,AT4G33560,AT5G03730,AT5G20830,AT5G24300,AT5G24530,AT5G26860,AT5G27760,AT5G54960,AT5G63790	1702	87	28373	3.25743	0.0791286	0.00884965	0.00136429
GO	GO:0009805	coumarin biosynthetic process; biological_process	13	0.763807	0.000294431	3.72594	AT1G02500,AT1G76490,AT1G79270,AT2G30490,AT2G37040,AT2G47890,AT3G02470,AT3G21240,AT3G53260,AT3G56240,AT4G34050,AT5G03630,AT5G54160	1702	54	28373	4.01324	0.108351	0.011416	0.00175992
GO	GO:0004364	glutathione transferase activity; molecular_function	13	0.763807	0.000294431	3.72594	AT1G02930,AT1G10370,AT1G17170,AT1G17180,AT1G19570,AT2G02390,AT2G02930,AT2G29450,AT2G29460,AT2G30860,AT3G43800,AT5G02780,AT5G17220	1702	54	28373	4.01324	0.108351	0.011416	0.00175992
GO	GO:0009963	positive regulation of flavonoid biosynthetic process; biological_process	17	0.998825	0.000917498	2.658	AT1G03080,AT1G79270,AT2G05940,AT2G30490,AT2G37040,AT2G47890,AT3G10260,AT3G18280,AT3G21240,AT3G23000,AT3G53260,AT3G56240,AT4G34050,AT5G04080,AT5G47180,AT5G54160,AT5G65870	1702	101	28373	2.80591	0.337639	0.0294008	0.00453251
GO	GO:0031347	regulation of defense response; biological_process	18	1.05758	0.00107452	2.52465	AT1G08930,AT1G22070,AT1G25275,AT1G60610,AT1G73650,AT2G05520,AT2G30860,AT2G37710,AT3G01080,AT3G12920,AT3G17860,AT3G56400,AT4G13510,AT4G19700,AT4G28400,AT4G31800,AT5G24530,AT5G24660	1702	113	28373	2.65546	0.395422	0.0337496	0.00520292
GO	GO:0010260	organ senescence; biological_process	9	0.52879	0.0010977	4.46434	AT2G37150,AT2G47190,AT3G04070,AT3G49210,AT4G27780,AT5G13330,AT5G13820,AT5G17860,AT5G39610	1702	30	28373	5.00112	0.403953	0.03403	0.00524615
GO	GO:0009269	response to desiccation; biological_process	10	0.587544	0.00131172	3.86443	AT1G01470,AT1G35720,AT1G76180,AT2G05520,AT2G15970,AT2G21620,AT2G33380,AT2G46140,AT4G24960,AT5G58670	1702	39	28373	4.27446	0.482714	0.0381854	0.00588676
GO	GO:0034976	response to endoplasmic reticulum stress; biological_process	24	1.41011	0.00129714	2.13493	AT1G05300,AT1G14200,AT1G16030,AT1G18390,AT1G21750,AT1G52600,AT1G55210,AT1G60970,AT1G65690,AT2G20560,AT2G38860,AT2G39210,AT2G46240,AT2G47800,AT3G05660,AT3G23990,AT4G17720,AT4G25340,AT4G36990,AT5G24530,AT5G47120,AT5G50460,AT5G55920,AT5G62150	1702	181	28373	2.21044	0.477349	0.0381854	0.00588676
GO	GO:0042631	cellular response to water deprivation; biological_process	13	0.763807	0.00215657	2.87267	AT1G05680,AT1G18390,AT1G29390,AT1G30270,AT2G05940,AT2G15970,AT2G21620,AT2G29650,AT3G20660,AT3G62590,AT4G30490,AT4G30660,AT5G57660	1702	70	28373	3.09593	0.793617	0.0605638	0.00933667
GO	GO:0006970	response to osmotic stress; biological_process	20	1.17509	0.00224182	2.21442	AT1G32230,AT1G35720,AT1G72370,AT1G77120,AT1G78290,AT2G30250,AT2G30860,AT3G04730,AT3G08730,AT3G61890,AT4G04340,AT4G13850,AT4G14605,AT4G34710,AT4G40010,AT5G03630,AT5G08590,AT5G20830,AT5G54500,AT5G63650	1702	144	28373	2.31533	0.824989	0.0622258	0.0095929
GO	GO:0006972	hyperosmotic response; biological_process	15	0.881316	0.00309529	2.4966	AT1G02500,AT1G06040,AT1G32230,AT1G72370,AT1G78900,AT1G79900,AT2G40880,AT3G05880,AT3G12490,AT3G22890,AT4G13940,AT4G35830,AT5G60360,AT5G60920,AT5G62350	1702	94	28373	2.66017	1	0.0803124	0.0123812
GO	GO:0006598	polyamine catabolic process; biological_process	9	0.52879	0.00392409	3.52349	AT1G02500,AT2G37040,AT3G02470,AT3G53260,AT3G56240,AT4G34050,AT5G03630,AT5G07440,AT5G54160	1702	38	28373	3.94825	1	0.0996506	0.0153624
GO	GO:0008194	UDP-glycosyltransferase activity; molecular_function	15	0.881316	0.00506452	2.34631	AT1G05680,AT2G16890,AT2G29730,AT2G36970,AT2G43820,AT3G21560,AT3G21760,AT3G46670,AT4G14090,AT4G15490,AT4G34131,AT5G03490,AT5G12890,AT5G17050,AT5G20830	1702	100	28373	2.50056	1	0.122116	0.0188257
GO	GO:0010583	response to cyclopentenone; biological_process	17	0.998825	0.00663478	2.12874	AT1G05680,AT1G17170,AT1G17180,AT1G18390,AT1G77450,AT2G29460,AT2G39200,AT2G41380,AT3G04730,AT3G20660,AT3G43800,AT3G49210,AT3G50910,AT4G36990,AT5G13330,AT5G42150,AT5G59530	1702	126	28373	2.24918	1	0.149276	0.0230127
GO	GO:0010117	photoprotection; biological_process	4	0.235018	0.0117271	8.35306	AT2G05620,AT3G22840,AT4G14690,AT5G01500	1702	6	28373	11.1136	1	0.23524	0.0362652
GO	GO:0009266	response to temperature stimulus; biological_process	14	0.822562	0.0123324	2.15579	AT1G02500,AT1G06040,AT1G32230,AT1G72370,AT1G78900,AT2G46790,AT3G05880,AT3G22890,AT4G13940,AT4G35830,AT5G02810,AT5G60360,AT5G60920,AT5G62350	1702	101	28373	2.31075	1	0.24532	0.0378192
GO	GO:0035251	UDP-glucosyltransferase activity; molecular_function	6	0.352526	0.021968	3.48234	AT1G05680,AT2G43820,AT4G14090,AT4G34131,AT5G03490,AT5G17050	1702	24	28373	4.1676	1	0.388441	0.0598831
GO	GO:0033741	adenylyl-sulfate reductase (glutathione) activity; molecular_function	3	0.176263	0.028511	11.132	AT1G62180,AT4G04610,AT4G21990	1702	3	28373	16.6704	1	0.449985	0.0693708
GO	GO:0050736	O-malonyltransferase activity; molecular_function	3	0.176263	0.028511	11.132	AT3G29590,AT3G29670,AT5G39050	1702	3	28373	16.6704	1	0.449985	0.0693708
GO	GO:0009973	adenylyl-sulfate reductase activity; molecular_function	3	0.176263	0.028511	11.132	AT1G62180,AT4G04610,AT4G21990	1702	3	28373	16.6704	1	0.449985	0.0693708
GO	GO:0000302	response to reactive oxygen species; biological_process	7	0.411281	0.0297122	2.78633	AT1G70610,AT2G01980,AT3G56240,AT4G00860,AT4G04770,AT4G32190,AT4G35830	1702	36	28373	3.24146	1	0.457585	0.0705424
GO	GO:0009694	jasmonic acid metabolic process; biological_process	7	0.411281	0.0297122	2.78633	AT1G51950,AT1G61890,AT1G75450,AT2G29450,AT4G03400,AT4G33905,AT4G37150	1702	36	28373	3.24146	1	0.457585	0.0705424
GO	GO:0043295	glutathione binding; molecular_function	4	0.235018	0.0337164	5.01113	AT1G02930,AT1G17170,AT2G29450,AT2G30860	1702	10	28373	6.66816	1	0.512638	0.0790296
GO	GO:0051707	response to other organism; biological_process	11	0.646298	0.0373082	2.01563	AT1G19320,AT1G22070,AT3G13100,AT3G13950,AT3G16770,AT3G22160,AT3G56400,AT4G34131,AT4G34460,AT4G36010,AT5G58670	1702	83	28373	2.20933	1	0.549741	0.0847495
GO	GO:0019419	sulfate reduction; biological_process	3	0.176263	0.0411794	8.34873	AT1G62180,AT4G04610,AT4G21990	1702	4	28373	12.5028	1	0.568202	0.0875955
GO	GO:0009821	alkaloid biosynthetic process; biological_process	4	0.235018	0.0493325	4.17565	AT3G51430,AT3G57010,AT3G57020,AT5G22020	1702	12	28373	5.5568	1	0.657842	0.101415
GO	GO:0009699	phenylpropanoid biosynthetic process; biological_process	4	0.235018	0.0493325	4.17565	AT2G30490,AT2G37040,AT3G53260,AT4G36220	1702	12	28373	5.5568	1	0.657842	0.101415
GO	GO:0009864	induced systemic resistance, jasmonic acid mediated signaling pathway; biological_process	4	0.235018	0.0493325	4.17565	AT3G15210,AT3G51480,AT3G56400,AT4G03400	1702	12	28373	5.5568	1	0.657842	0.101415
GO	GO:0016671	oxidoreductase activity, acting on a sulfur group of donors, disulfide as acceptor; molecular_function	5	0.293772	0.0499208	3.18231	AT1G08570,AT1G19730,AT1G45145,AT1G62180,AT4G21990	1702	21	28373	3.96914	1	0.658372	0.101496
GO	GO:0001510	RNA methylation; biological_process	82	4.81786	1.75e-38	8.01051	AT1G14320,AT1G25260,AT1G26880,AT1G31970,AT1G43170,AT1G48920,AT1G50920,AT1G52300,AT1G56110,AT1G61570,AT1G63780,AT1G67430,AT1G72370,AT1G80750,AT2G20450,AT2G20490,AT2G27710,AT2G28600,AT2G32060,AT2G37190,AT2G37990,AT2G39460,AT2G40010,AT2G42740,AT2G44120,AT2G44860,AT2G47610,AT3G02220,AT3G03920,AT3G04920,AT3G05560,AT3G06530,AT3G07050,AT3G09500,AT3G09630,AT3G15460,AT3G16780,AT3G16810,AT3G18600,AT3G20000…	1702	176	28373	7.76689	6.45e-36	2.09e-35	3.22e-36
GO	GO:0022626	cytosolic ribosome; cellular_component	74	4.34783	2.55e-30	6.51317	AT1G01100,AT1G04270,AT1G14320,AT1G18080,AT1G23290,AT1G25260,AT1G43170,AT1G52300,AT1G66580,AT1G67430,AT1G70600,AT1G72370,AT1G77940,AT2G01250,AT2G18020,AT2G19730,AT2G19740,AT2G21330,AT2G27530,AT2G27710,AT2G31610,AT2G32060,AT2G34480,AT2G37190,AT2G37270,AT2G39460,AT2G40010,AT2G44120,AT2G47610,AT3G02080,AT3G02230,AT3G04920,AT3G05560,AT3G09630,AT3G09840,AT3G17820,AT3G23990,AT3G24830,AT3G25520,AT3G28900…	1702	194	28373	6.35881	9.37e-28	2.03e-27	3.12e-28
GO	GO:0003735	structural constituent of ribosome; molecular_function	100	5.87544	6.89e-29	4.41113	AT1G01100,AT1G07070,AT1G14320,AT1G23290,AT1G23410,AT1G25260,AT1G26880,AT1G33140,AT1G36240,AT1G43170,AT1G52300,AT1G57860,AT1G58684,AT1G66580,AT1G67430,AT1G69610,AT1G70600,AT1G72370,AT1G74050,AT1G77940,AT1G80750,AT2G01250,AT2G18020,AT2G19730,AT2G19740,AT2G20450,AT2G27530,AT2G27710,AT2G31610,AT2G32060,AT2G34480,AT2G37190,AT2G37270,AT2G39460,AT2G40010,AT2G40510,AT2G42740,AT2G44120,AT2G44860,AT2G47610…	1702	392	28373	4.25265	2.54e-26	4.11e-26	6.34e-27
GO	GO:0005730	nucleolus; cellular_component	90	5.2879	2.11e-27	4.62091	AT1G01210,AT1G08410,AT1G14320,AT1G23290,AT1G26880,AT1G43170,AT1G48920,AT1G50920,AT1G56070,AT1G56110,AT1G61730,AT1G63780,AT1G65030,AT1G67430,AT1G72050,AT1G80750,AT2G17250,AT2G18020,AT2G20490,AT2G27710,AT2G33150,AT2G37190,AT2G37990,AT2G39460,AT2G42740,AT2G44120,AT2G44860,AT2G47420,AT2G47610,AT2G47990,AT3G03920,AT3G04920,AT3G05560,AT3G06530,AT3G07050,AT3G09500,AT3G09630,AT3G09840,AT3G11500,AT3G13920…	1702	335	28373	4.47861	7.78e-25	1.01e-24	1.56e-25
GO	GO:0022625	cytosolic large ribosomal subunit; cellular_component	58	3.40776	5.86e-25	6.8446	AT1G07070,AT1G14320,AT1G23290,AT1G26880,AT1G33140,AT1G36240,AT1G43170,AT1G52300,AT1G57860,AT1G66580,AT1G67430,AT1G69610,AT1G70600,AT1G74050,AT1G77940,AT1G80750,AT2G01250,AT2G18020,AT2G19730,AT2G19740,AT2G20450,AT2G27530,AT2G34480,AT2G37190,AT2G39460,AT2G42740,AT2G44120,AT2G44860,AT2G47610,AT3G04400,AT3G05560,AT3G05590,AT3G06680,AT3G09500,AT3G09630,AT3G14595,AT3G16780,AT3G24830,AT3G25520,AT3G28900…	1702	143	28373	6.76142	2.16e-22	2.33e-22	3.59e-23
GO	GO:0006412	translation; biological_process	98	5.75793	2.11e-24	3.82148	AT1G07070,AT1G14320,AT1G23290,AT1G23410,AT1G25260,AT1G26880,AT1G33140,AT1G36240,AT1G43170,AT1G52300,AT1G57860,AT1G58684,AT1G66580,AT1G67430,AT1G69610,AT1G70600,AT1G72370,AT1G74050,AT1G77940,AT1G80750,AT2G01250,AT2G18020,AT2G19730,AT2G19740,AT2G20450,AT2G23350,AT2G27530,AT2G31610,AT2G32060,AT2G34480,AT2G37190,AT2G37270,AT2G39460,AT2G40010,AT2G40510,AT2G42740,AT2G44120,AT2G44860,AT2G47610,AT3G02080…	1702	442	28373	3.69615	7.78e-22	7.21e-22	1.11e-22
GO	GO:0005840	ribosome; cellular_component	71	4.17156	1.4e-19	4.099	AT1G01100,AT1G07070,AT1G14320,AT1G23290,AT1G25260,AT1G26880,AT1G43170,AT1G52300,AT1G57860,AT1G58684,AT1G66580,AT1G67430,AT1G70600,AT1G74050,AT2G01250,AT2G18020,AT2G19730,AT2G19740,AT2G20450,AT2G27710,AT2G34480,AT2G37190,AT2G37270,AT2G40010,AT2G40510,AT2G44120,AT2G44860,AT3G02080,AT3G04400,AT3G04920,AT3G05560,AT3G06680,AT3G09500,AT3G09630,AT3G16780,AT3G25520,AT3G28900,AT3G49010,AT3G52590,AT3G53020…	1702	294	28373	4.02584	5.15e-17	4.18e-17	6.44e-18
GO	GO:0042254	ribosome biogenesis; biological_process	47	2.76146	5.09e-18	5.72852	AT1G07070,AT1G08410,AT1G18080,AT1G25260,AT1G26880,AT1G42440,AT1G48920,AT1G50920,AT1G52300,AT1G52980,AT1G69610,AT2G19730,AT2G19740,AT2G20450,AT2G20490,AT2G34480,AT2G37190,AT2G39460,AT2G40010,AT2G40510,AT2G44860,AT2G47610,AT3G04920,AT3G06680,AT3G09500,AT3G16780,AT3G22660,AT3G25520,AT3G28900,AT3G49010,AT3G53020,AT3G55280,AT3G56340,AT3G59540,AT3G61110,AT3G62870,AT4G09800,AT4G18100,AT4G27090,AT5G03850…	1702	137	28373	5.71904	1.87e-15	1.35e-15	2.08e-16
GO	GO:0044822	poly(A) RNA binding; molecular_function	39	2.29142	3.75e-15	5.71459	AT1G07070,AT1G14320,AT1G23290,AT1G43170,AT1G66580,AT1G67430,AT1G70600,AT1G74050,AT1G80750,AT2G01250,AT2G19730,AT2G19740,AT2G20450,AT2G32060,AT2G34480,AT2G37190,AT2G39460,AT2G42740,AT2G44860,AT3G02080,AT3G05560,AT3G09630,AT3G14595,AT3G16780,AT3G25520,AT3G49910,AT3G53020,AT3G53740,AT3G55280,AT3G61110,AT4G15000,AT4G16720,AT4G25740,AT4G27090,AT5G02870,AT5G07090,AT5G18380,AT5G56710,AT5G61170	1702	113	28373	5.7535	1.38e-12	6.39e-13	9.85e-14
GO	GO:0005794	Golgi apparatus; cellular_component	143	8.40188	6.79e-14	2.11397	AT1G04270,AT1G04430,AT1G06780,AT1G13560,AT1G14320,AT1G15690,AT1G19650,AT1G21750,AT1G23410,AT1G24170,AT1G27200,AT1G27300,AT1G27930,AT1G33140,AT1G43170,AT1G43910,AT1G52280,AT1G56070,AT1G58684,AT1G59820,AT1G65820,AT1G66580,AT1G67430,AT1G69640,AT1G70770,AT1G71040,AT1G71070,AT1G71380,AT1G72370,AT1G73650,AT1G76180,AT1G77120,AT1G77610,AT1G77810,AT1G78900,AT2G01250,AT2G03120,AT2G04350,AT2G18020,AT2G18860…	1702	1172	28373	2.03401	2.5e-11	9.53e-12	1.47e-12
GO	GO:0022627	cytosolic small ribosomal subunit; cellular_component	35	2.0564	2.02e-13	5.54396	AT1G04270,AT1G23410,AT1G58684,AT1G72370,AT2G31610,AT2G32060,AT2G37270,AT2G40510,AT3G02080,AT3G04920,AT3G47370,AT3G56340,AT3G61110,AT3G62250,AT4G00100,AT4G09800,AT4G25740,AT4G33865,AT4G34670,AT4G39200,AT5G02960,AT5G03850,AT5G07090,AT5G10360,AT5G15200,AT5G15750,AT5G16130,AT5G18380,AT5G35530,AT5G56670,AT5G59240,AT5G59850,AT5G61170,AT5G62300,AT5G64140	1702	104	28373	5.61023	7.45e-11	2.3e-11	3.55e-12
GO	GO:0009220	pyrimidine ribonucleotide biosynthetic process; biological_process	32	1.88014	2.09e-09	4.00193	AT1G18080,AT1G31660,AT1G48920,AT1G56110,AT1G79150,AT1G80270,AT2G15000,AT2G17250,AT2G18220,AT2G33210,AT2G34570,AT3G05590,AT3G06530,AT3G06930,AT3G09630,AT3G10530,AT3G15460,AT3G16780,AT3G18600,AT3G20000,AT3G22300,AT3G23580,AT3G25520,AT3G55510,AT3G58660,AT4G25630,AT4G28450,AT4G32720,AT5G02870,AT5G07090,AT5G22650,AT5G60990	1702	131	28373	4.07216	7.68e-07	1.85e-07	2.85e-08
GO	GO:0002181	cytoplasmic translation; biological_process	17	0.998825	2.78e-08	7.08043	AT1G07070,AT1G23290,AT1G36240,AT1G67430,AT1G70600,AT1G74050,AT1G77940,AT1G80750,AT2G01250,AT2G19740,AT3G05560,AT3G09630,AT3G49910,AT3G53740,AT4G16720,AT5G02870,AT5G56710	1702	38	28373	7.45781	1.02e-05	2.14e-06	3.3e-07
GO	GO:0051604	protein maturation; biological_process	19	1.11633	8.95e-08	5.50666	AT1G03910,AT1G11240,AT1G12650,AT2G23890,AT2G24500,AT2G36930,AT2G40360,AT2G40700,AT2G46230,AT3G59990,AT4G28200,AT4G31180,AT5G04600,AT5G06360,AT5G14250,AT5G14520,AT5G52820,AT5G62190,AT5G64680	1702	55	28373	5.75886	3.29e-05	6.67e-06	1.03e-06
GO	GO:0043090	amino acid import; biological_process	20	1.17509	7.8e-07	4.37916	AT1G01010,AT1G09070,AT1G44800,AT1G58360,AT1G59820,AT2G17290,AT2G39210,AT3G02360,AT3G13320,AT3G13380,AT3G18830,AT3G50770,AT3G52190,AT4G02570,AT4G13510,AT4G35110,AT5G26340,AT5G40780,AT5G55930,AT5G58620	1702	73	28373	4.56723	0.00028694	5.17e-05	7.97e-06
GO	GO:0006606	protein import into nucleus; biological_process	24	1.41011	8.94e-07	3.65519	AT1G07840,AT1G13160,AT1G79150,AT1G80270,AT2G18900,AT2G37990,AT2G40430,AT2G40700,AT3G11400,AT3G16810,AT3G22660,AT3G56990,AT3G57290,AT4G28200,AT4G32720,AT5G04600,AT5G14520,AT5G15810,AT5G16750,AT5G20600,AT5G40200,AT5G41190,AT5G54910,AT5G62440	1702	106	28373	3.77443	0.000328881	5.63e-05	8.67e-06
GO	GO:0006406	mRNA export from nucleus; biological_process	17	0.998825	5.24e-06	4.40718	AT1G13160,AT1G79150,AT2G37990,AT2G40430,AT2G40700,AT3G16810,AT3G56990,AT3G57290,AT4G28200,AT4G32720,AT5G11170,AT5G11200,AT5G11260,AT5G15810,AT5G16750,AT5G40200,AT5G49020	1702	61	28373	4.64585	0.00192809	0.000305046	4.7e-05
GO	GO:0015934	large ribosomal subunit; cellular_component	15	0.881316	8.87e-06	4.79702	AT1G14320,AT1G23290,AT1G33140,AT1G67430,AT1G80750,AT2G01250,AT2G27530,AT2G39460,AT2G44120,AT3G05590,AT3G24830,AT3G49910,AT4G10450,AT5G02870,AT5G48760	1702	49	28373	5.10318	0.00326352	0.00049231	7.59e-05
GO	GO:0000027	ribosomal large subunit assembly; biological_process	11	0.646298	1.22e-05	6.98527	AT1G14320,AT1G43170,AT1G66580,AT1G74050,AT2G37190,AT2G39460,AT2G42740,AT2G44860,AT3G25520,AT3G53020,AT3G55280	1702	24	28373	7.64059	0.00450414	0.000664019	0.000102367
GO	GO:0006888	ER to Golgi vesicle-mediated transport; biological_process	20	1.17509	6.21e-05	3.07047	AT1G01010,AT1G05520,AT1G09070,AT1G27980,AT1G59820,AT1G65820,AT2G17290,AT2G21630,AT2G39210,AT3G02360,AT3G13320,AT3G13380,AT3G52190,AT4G02570,AT4G13510,AT4G27780,AT5G02280,AT5G40780,AT5G55930,AT5G58620	1702	104	28373	3.20584	0.0228702	0.00285291	0.000439811
GO	GO:0015802	basic amino acid transport; biological_process	12	0.705053	8.86e-05	4.72878	AT1G09070,AT1G31820,AT1G44100,AT1G59820,AT2G17290,AT3G03720,AT3G13320,AT3G13620,AT3G52190,AT4G13510,AT5G40780,AT5G55930	1702	39	28373	5.12935	0.0325988	0.00377602	0.000582122
GO	GO:0006865	amino acid transport; biological_process	23	1.35135	0.000296509	2.46538	AT1G10370,AT1G10410,AT1G24400,AT1G44100,AT1G44800,AT1G58360,AT1G65690,AT2G39200,AT2G39210,AT2G39890,AT2G41190,AT2G43620,AT3G04070,AT3G05500,AT3G49210,AT3G52190,AT4G20460,AT5G02180,AT5G06860,AT5G19500,AT5G40780,AT5G55930,AT5G56350	1702	150	28373	2.55613	0.109115	0.011416	0.00175992
GO	GO:0016602	CCAAT-binding factor complex; cellular_component	8	0.470035	0.000464179	6.16659	AT1G08970,AT1G30500,AT1G54160,AT1G72830,AT2G34720,AT3G05690,AT3G14020,AT5G12840	1702	19	28373	7.01911	0.170818	0.0173131	0.00266903
GO	GO:0045892	negative regulation of transcription, DNA-templated; biological_process	24	1.41011	0.000524056	2.30119	AT1G02310,AT1G19200,AT1G21410,AT1G22990,AT1G30500,AT1G54160,AT1G72830,AT2G11810,AT2G34720,AT2G46790,AT2G46830,AT3G07050,AT3G15210,AT3G15780,AT3G56400,AT4G36210,AT4G36990,AT4G38130,AT5G02810,AT5G22650,AT5G24470,AT5G62000,AT5G62430,AT5G67450	1702	168	28373	2.38148	0.192853	0.0183966	0.00283607
GO	GO:0042273	ribosomal large subunit biogenesis; biological_process	7	0.411281	0.000632224	7.17042	AT1G07070,AT1G13160,AT2G20450,AT2G37990,AT3G49910,AT3G55620,AT4G27090	1702	14	28373	8.33519	0.232658	0.0218721	0.00337186
GO	GO:0046482	para-aminobenzoic acid metabolic process; biological_process	10	0.587544	0.000807209	4.18691	AT2G17500,AT2G43820,AT3G14990,AT3G20660,AT3G48990,AT5G07440,AT5G13330,AT5G17860,AT5G19440,AT5G61820	1702	36	28373	4.63066	0.297053	0.0271392	0.00418384
GO	GO:0015696	ammonium transport; biological_process	9	0.52879	0.000911272	4.61845	AT1G09070,AT1G59820,AT1G64780,AT2G17290,AT3G13320,AT3G52190,AT4G13510,AT5G40780,AT5G55930	1702	29	28373	5.17357	0.335348	0.0294008	0.00453251
GO	GO:0006364	rRNA processing; biological_process	30	1.76263	0.000920854	1.99129	AT1G08410,AT1G12650,AT1G31660,AT1G48920,AT1G63780,AT2G17250,AT2G17560,AT2G20490,AT2G21330,AT2G34570,AT2G44860,AT2G47990,AT3G03920,AT3G06530,AT3G13230,AT3G16140,AT3G18610,AT3G19630,AT3G20000,AT3G56070,AT4G13850,AT4G25630,AT5G10070,AT5G10360,AT5G16130,AT5G20600,AT5G35910,AT5G40530,AT5G41190,AT5G57280	1702	245	28373	2.04127	0.338874	0.0294008	0.00453251
GO	GO:0007030	Golgi organization; biological_process	24	1.41011	0.00121445	2.14686	AT1G02500,AT1G06040,AT1G32230,AT1G35720,AT1G72370,AT1G76490,AT1G78900,AT2G30520,AT2G38170,AT2G39010,AT2G43710,AT3G02250,AT3G05880,AT3G22890,AT3G23810,AT3G56240,AT4G03560,AT4G13940,AT4G16490,AT4G35830,AT5G08290,AT5G60360,AT5G60920,AT5G62350	1702	180	28373	2.22272	0.446917	0.0365767	0.00563876
GO	GO:0006862	nucleotide transport; biological_process	8	0.470035	0.00213097	4.50524	AT1G09070,AT1G59820,AT2G17290,AT3G13320,AT3G52190,AT4G13510,AT5G40780,AT5G55930	1702	26	28373	5.12935	0.784197	0.0605573	0.00933568
GO	GO:0000478	endonucleolytic cleavage involved in rRNA processing; biological_process	6	0.352526	0.00265227	6.43142	AT1G48920,AT1G63780,AT2G17250,AT2G37990,AT4G32720,AT5G20160	1702	13	28373	7.69403	0.976035	0.0711371	0.0109667
GO	GO:0042398	cellular modified amino acid biosynthetic process; biological_process	9	0.52879	0.00294524	3.7195	AT1G02500,AT2G37040,AT3G02470,AT3G53260,AT3G56240,AT4G34050,AT5G03630,AT5G07440,AT5G54160	1702	36	28373	4.1676	1	0.0772589	0.0119104
GO	GO:0042128	nitrate assimilation; biological_process	7	0.411281	0.00500749	4.36322	AT1G68570,AT1G69850,AT1G77760,AT3G17820,AT3G21670,AT5G16570,AT5G37600	1702	23	28373	5.0736	1	0.121973	0.0188036
GO	GO:0015935	small ribosomal subunit; cellular_component	7	0.411281	0.00596489	4.18127	AT1G04270,AT1G72370,AT3G22300,AT3G47370,AT4G09800,AT5G15200,AT5G62300	1702	24	28373	4.8622	1	0.139595	0.0215204
GO	GO:0008026	ATP-dependent helicase activity; molecular_function	13	0.763807	0.00669121	2.45124	AT1G31970,AT2G40700,AT3G13920,AT3G16840,AT3G18600,AT3G22310,AT4G16630,AT5G11170,AT5G11200,AT5G54910,AT5G60990,AT5G62190,AT5G63120	1702	82	28373	2.64287	1	0.149276	0.0230127
GO	GO:0015824	proline transport; biological_process	12	0.705053	0.00832412	2.48912	AT1G07030,AT1G10370,AT1G21010,AT1G61890,AT1G76520,AT2G39200,AT2G39890,AT2G43620,AT3G21690,AT4G02330,AT5G59480,AT5G65870	1702	74	28373	2.70331	1	0.18064	0.027848
GO	GO:0009165	nucleotide biosynthetic process; biological_process	13	0.763807	0.00856121	2.36448	AT1G23410,AT1G31660,AT1G42440,AT1G69070,AT1G79150,AT2G33210,AT2G38280,AT3G16780,AT3G56340,AT4G25630,AT5G08180,AT5G59240,AT5G65860	1702	85	28373	2.54959	1	0.183648	0.0283117
GO	GO:0044212	transcription regulatory region DNA binding; molecular_function	16	0.940071	0.00951195	2.09468	AT1G01060,AT1G04240,AT1G07640,AT1G49720,AT1G51700,AT1G61730,AT1G75390,AT2G47890,AT3G01970,AT3G11280,AT3G11580,AT4G37260,AT5G04340,AT5G61380,AT5G63790,AT5G66730	1702	120	28373	2.22272	1	0.19822	0.0305582
GO	GO:0042991	transcription factor import into nucleus; biological_process	9	0.52879	0.0105143	2.90988	AT1G11240,AT1G60080,AT1G77550,AT1G79150,AT2G18220,AT2G40700,AT3G03920,AT3G61630,AT5G59240	1702	46	28373	3.2616	1	0.214518	0.0330707
GO	GO:0006520	cellular amino acid metabolic process; biological_process	8	0.470035	0.0125646	3.08123	AT1G27980,AT1G43710,AT2G20340,AT2G20610,AT3G03910,AT4G31500,AT5G07440,AT5G53970	1702	38	28373	3.50956	1	0.247874	0.038213
GO	GO:0000398	mRNA splicing, via spliceosome; biological_process	16	0.940071	0.0155959	1.9632	AT1G11240,AT1G12650,AT2G22100,AT3G02220,AT3G11400,AT3G11500,AT3G13570,AT3G18610,AT3G53500,AT3G57290,AT4G25500,AT4G28200,AT5G06360,AT5G11170,AT5G11200,AT5G64680	1702	128	28373	2.0838	1	0.300232	0.0462846
GO	GO:0015171	amino acid transmembrane transporter activity; molecular_function	9	0.52879	0.0175061	2.62414	AT1G24400,AT1G44100,AT1G44800,AT1G58360,AT2G39890,AT2G41190,AT5G02180,AT5G40780,AT5G49630	1702	51	28373	2.94183	1	0.326474	0.0503302
GO	GO:0000463	maturation of LSU-rRNA from tricistronic rRNA transcript (SSU-rRNA, 5.8S rRNA, LSU-rRNA); biological_process	4	0.235018	0.021162	6.26436	AT1G80750,AT2G01250,AT2G40360,AT3G09500	1702	8	28373	8.33519	1	0.382398	0.0589515
GO	GO:0000028	ribosomal small subunit assembly; biological_process	6	0.352526	0.021968	3.48234	AT1G72370,AT2G37270,AT3G02080,AT3G61110,AT4G25740,AT5G61170	1702	24	28373	4.1676	1	0.388441	0.0598831
GO	GO:0003729	mRNA binding; molecular_function	8	0.470035	0.0263757	2.60129	AT2G37270,AT2G40510,AT3G09500,AT3G09650,AT3G24830,AT3G56340,AT4G03120,AT5G48760	1702	45	28373	2.96362	1	0.449985	0.0693708
GO	GO:0006995	cellular response to nitrogen starvation; biological_process	7	0.411281	0.0267029	2.86604	AT1G64780,AT2G37710,AT3G16500,AT4G13510,AT4G21980,AT4G23180,AT5G38480	1702	35	28373	3.33408	1	0.449985	0.0693708
GO	GO:0019843	rRNA binding; molecular_function	9	0.52879	0.0273336	2.38942	AT1G33140,AT2G37190,AT2G37270,AT4G09800,AT4G10450,AT5G15200,AT5G15750,AT5G23740,AT5G45775	1702	56	28373	2.67917	1	0.449985	0.0693708
GO	GO:0016277	[myelin basic protein]-arginine N-methyltransferase activity; molecular_function	3	0.176263	0.028511	11.132	AT1G04870,AT3G06930,AT5G49020	1702	3	28373	16.6704	1	0.449985	0.0693708
GO	GO:0008469	histone-arginine N-methyltransferase activity; molecular_function	3	0.176263	0.028511	11.132	AT1G04870,AT3G06930,AT5G49020	1702	3	28373	16.6704	1	0.449985	0.0693708
GO	GO:0035242	protein-arginine omega-N asymmetric methyltransferase activity; molecular_function	3	0.176263	0.028511	11.132	AT1G04870,AT3G06930,AT5G49020	1702	3	28373	16.6704	1	0.449985	0.0693708
GO	GO:0035241	protein-arginine omega-N monomethyltransferase activity; molecular_function	3	0.176263	0.028511	11.132	AT1G04870,AT3G06930,AT5G49020	1702	3	28373	16.6704	1	0.449985	0.0693708
GO	GO:0019919	peptidyl-arginine methylation, to asymmetrical-dimethyl arginine; biological_process	3	0.176263	0.028511	11.132	AT1G04870,AT3G06930,AT5G49020	1702	3	28373	16.6704	1	0.449985	0.0693708
GO	GO:0010501	RNA secondary structure unwinding; biological_process	6	0.352526	0.0286532	3.21424	AT1G31970,AT3G13920,AT3G22310,AT5G11170,AT5G11200,AT5G62190	1702	26	28373	3.84701	1	0.449985	0.0693708
GO	GO:0016485	protein processing; biological_process	6	0.352526	0.0324281	3.09508	AT1G06900,AT2G25140,AT2G41790,AT3G19170,AT3G59990,AT5G15450	1702	27	28373	3.70453	1	0.49621	0.076497
GO	GO:0004004	ATP-dependent RNA helicase activity; molecular_function	6	0.352526	0.0364987	2.98444	AT1G31970,AT3G13920,AT3G22310,AT5G11170,AT5G11200,AT5G62190	1702	28	28373	3.57223	1	0.541154	0.0834257
GO	GO:0004869	cysteine-type endopeptidase inhibitor activity; molecular_function	4	0.235018	0.04115	4.55541	AT1G47710,AT2G40880,AT3G12490,AT5G05110	1702	11	28373	6.06196	1	0.568202	0.0875955
GO	GO:0030687	preribosome, large subunit precursor; cellular_component	3	0.176263	0.0411794	8.34873	AT2G37990,AT2G40360,AT5G14520	1702	4	28373	12.5028	1	0.568202	0.0875955
GO	GO:0015860	purine nucleoside transmembrane transport; biological_process	4	0.235018	0.0493325	4.17565	AT1G15500,AT1G28230,AT1G80300,AT5G01500	1702	12	28373	5.5568	1	0.657842	0.101415
GO	GO:0009744	response to sucrose; biological_process	50	2.93772	3.02e-14	4.09569	AT1G08630,AT1G09780,AT1G10070,AT1G15210,AT1G15380,AT1G60950,AT1G61800,AT1G65060,AT1G73650,AT2G05620,AT2G31380,AT2G31390,AT2G37970,AT2G41220,AT3G02360,AT3G17820,AT3G22840,AT3G24190,AT3G29590,AT3G51240,AT3G52740,AT3G55120,AT3G57020,AT3G61220,AT4G14090,AT4G14690,AT4G33150,AT4G34590,AT4G37680,AT4G37760,AT5G02270,AT5G03730,AT5G05270,AT5G07990,AT5G08640,AT5G08790,AT5G13930,AT5G15950,AT5G16570,AT5G17050…	1702	204	28373	4.08588	1.11e-11	4.65e-12	7.17e-13
GO	GO:0015996	chlorophyll catabolic process; biological_process	17	0.998825	1.69e-06	4.889	AT1G04350,AT1G62250,AT1G70610,AT2G19810,AT2G22240,AT3G57680,AT4G01660,AT4G20070,AT4G22920,AT4G31390,AT5G01520,AT5G04360,AT5G13800,AT5G35970,AT5G43150,AT5G43860,AT5G65480	1702	55	28373	5.15267	0.000622719	0.000103573	1.6e-05
GO	GO:0005983	starch catabolic process; biological_process	8	0.470035	0.000269795	6.89256	AT1G10760,AT1G43670,AT2G40840,AT3G23920,AT3G52180,AT4G09020,AT4G17090,AT5G04360	1702	17	28373	7.84489	0.0992845	0.0109157	0.00168279
GO	GO:0009750	response to fructose; biological_process	22	1.2926	0.000506165	2.4167	AT1G08630,AT1G09780,AT1G10070,AT1G15210,AT1G15380,AT1G43670,AT1G64860,AT2G31390,AT2G38170,AT2G39010,AT2G41220,AT3G02360,AT3G17820,AT3G23000,AT4G33150,AT5G03730,AT5G16570,AT5G37600,AT5G45890,AT5G52060,AT5G60360,AT5G60920	1702	146	28373	2.51198	0.186269	0.018307	0.00282225
GO	GO:0019252	starch biosynthetic process; biological_process	27	1.58637	0.000514249	2.17561	AT1G06460,AT1G07280,AT1G10670,AT1G10760,AT1G32900,AT1G77090,AT2G20610,AT2G21330,AT2G23390,AT2G26900,AT2G31390,AT2G36390,AT2G40840,AT3G03250,AT3G09650,AT3G51510,AT3G52180,AT4G00490,AT4G04340,AT4G09020,AT4G17770,AT4G27180,AT4G39210,AT5G04360,AT5G08570,AT5G24300,AT5G48300	1702	201	28373	2.23931	0.189244	0.0183218	0.00282453
GO	GO:0031969	chloroplast membrane; cellular_component	17	0.998825	0.00120741	2.58105	AT1G04570,AT1G08570,AT1G15500,AT1G67300,AT1G70610,AT1G74470,AT1G80300,AT2G21340,AT2G33380,AT2G40400,AT2G45870,AT2G47490,AT4G25100,AT4G25700,AT5G04490,AT5G13550,AT5G43860	1702	104	28373	2.72497	0.444326	0.0365767	0.00563876
GO	GO:0005351	sugar:proton symporter activity; molecular_function	16	0.940071	0.00122582	2.67652	AT1G08920,AT1G08930,AT1G19450,AT1G67300,AT2G20780,AT2G29650,AT2G38940,AT3G03090,AT3G18830,AT3G20660,AT3G47420,AT4G04750,AT4G17550,AT4G35300,AT5G13740,AT5G26340	1702	94	28373	2.83751	0.451101	0.0365767	0.00563876
GO	GO:0005982	starch metabolic process; biological_process	10	0.587544	0.00446351	3.13885	AT1G10760,AT1G22770,AT2G36390,AT2G40840,AT3G22380,AT3G52180,AT4G09020,AT5G04360,AT5G24470,AT5G60920	1702	48	28373	3.473	1	0.110987	0.0171101
GO	GO:0015144	carbohydrate transmembrane transporter activity; molecular_function	14	0.822562	0.00494778	2.44749	AT1G08920,AT1G08930,AT1G19450,AT1G67300,AT2G20780,AT2G29650,AT2G38940,AT3G03090,AT3G18830,AT3G20660,AT4G04750,AT4G35300,AT5G13740,AT5G26340	1702	89	28373	2.62231	1	0.121761	0.0187709
GO	GO:0019375	galactolipid biosynthetic process; biological_process	15	0.881316	0.00590968	2.30014	AT1G02310,AT1G19200,AT1G22990,AT1G30270,AT1G30500,AT1G32900,AT1G54160,AT2G05940,AT2G11810,AT2G21620,AT3G11670,AT3G62590,AT4G30490,AT5G20830,AT5G24300	1702	102	28373	2.45153	1	0.139595	0.0215204
GO	GO:0009749	response to glucose; biological_process	13	0.763807	0.00669121	2.45124	AT1G09780,AT1G15210,AT1G18080,AT1G61800,AT2G19450,AT2G31390,AT2G41220,AT3G02360,AT3G17820,AT5G16570,AT5G20830,AT5G37600,AT5G45890	1702	82	28373	2.64287	1	0.149276	0.0230127
GO	GO:0010287	plastoglobule; cellular_component	11	0.646298	0.0145858	2.39106	AT1G54570,AT1G61520,AT1G79600,AT2G21330,AT2G34460,AT2G41040,AT3G26840,AT4G04020,AT4G31390,AT5G08740,AT5G17230	1702	70	28373	2.61963	1	0.284788	0.0439036
GO	GO:0008177	succinate dehydrogenase (ubiquinone) activity; molecular_function	4	0.235018	0.021162	6.26436	AT3G27380,AT5G40650,AT5G51040,AT5G66760	1702	8	28373	8.33519	1	0.382398	0.0589515
GO	GO:0016051	carbohydrate biosynthetic process; biological_process	9	0.52879	0.0273336	2.38942	AT1G06780,AT1G09350,AT1G24170,AT1G56600,AT1G71070,AT2G35710,AT3G24090,AT4G26690,AT5G15470	1702	56	28373	2.67917	1	0.449985	0.0693708
GO	GO:0010118	stomatal movement; biological_process	7	0.411281	0.0363766	2.6395	AT1G09780,AT1G30270,AT2G30360,AT2G33380,AT2G47800,AT4G18700,AT4G30960	1702	38	28373	3.07086	1	0.541154	0.0834257
GO	GO:0010100	negative regulation of photomorphogenesis; biological_process	5	0.293772	0.038177	3.51754	AT2G21320,AT2G31380,AT2G46340,AT4G38960,AT5G15850	1702	19	28373	4.38694	1	0.559091	0.0861909
GO	GO:0035428	hexose transmembrane transport; biological_process	6	0.352526	0.0408693	2.88142	AT1G08920,AT1G08930,AT3G03090,AT3G18830,AT4G35300,AT5G26340	1702	29	28373	3.44905	1	0.568202	0.0875955
GO	GO:0046323	glucose import; biological_process	6	0.352526	0.0408693	2.88142	AT1G08920,AT1G08930,AT3G03090,AT3G18830,AT4G35300,AT5G26340	1702	29	28373	3.44905	1	0.568202	0.0875955
GO	GO:0045273	respiratory chain complex II; cellular_component	4	0.235018	0.04115	4.55541	AT2G46390,AT3G27380,AT5G40650,AT5G66760	1702	11	28373	6.06196	1	0.568202	0.0875955
GO	GO:0003913	DNA photolyase activity; molecular_function	3	0.176263	0.0411794	8.34873	AT1G12370,AT4G25290,AT5G24850	1702	4	28373	12.5028	1	0.568202	0.0875955
GO	GO:0010264	myo-inositol hexakisphosphate biosynthetic process; biological_process	25	1.46886	8.94e-11	6.23267	AT1G07010,AT1G07180,AT1G22850,AT1G29700,AT1G32900,AT1G64780,AT1G66330,AT2G21320,AT2G22240,AT2G31380,AT2G34460,AT2G34720,AT2G39450,AT2G46830,AT3G01060,AT3G12320,AT3G56290,AT4G37760,AT4G39800,AT5G02280,AT5G06980,AT5G15910,AT5G15950,AT5G24120,AT5G50100	1702	65	28373	6.41169	3.29e-08	8.53e-09	1.32e-09
GO	GO:0080167	response to karrikin; biological_process	38	2.23267	4.08e-13	4.90659	AT1G05680,AT1G06040,AT1G10370,AT1G22770,AT1G25275,AT1G25520,AT1G61800,AT1G61890,AT1G66390,AT1G78290,AT2G16365,AT2G30490,AT2G37040,AT2G39980,AT2G41040,AT3G21560,AT3G22840,AT3G43800,AT3G52740,AT3G53260,AT3G55120,AT3G61220,AT4G02940,AT4G13510,AT4G33150,AT4G34710,AT4G35110,AT5G02270,AT5G05270,AT5G06980,AT5G07480,AT5G08640,AT5G11260,AT5G13750,AT5G17050,AT5G40780,AT5G62210,AT5G62680	1702	128	28373	4.94902	1.5e-10	4.43e-11	6.83e-12
GO	GO:0009739	response to gibberellin; biological_process	19	1.11633	0.000157079	2.93547	AT1G01060,AT1G18080,AT1G50420,AT1G74650,AT1G76180,AT2G34720,AT2G45660,AT2G46830,AT3G05120,AT3G11280,AT3G63010,AT4G01280,AT4G15430,AT4G19700,AT4G30270,AT5G02840,AT5G52660,AT5G59780,AT5G67480	1702	103	28373	3.07512	0.0578051	0.00657828	0.00101413
GO	GO:0009664	plant-type cell wall organization; biological_process	19	1.11633	0.00279958	2.22059	AT1G01100,AT1G72370,AT1G78580,AT2G34480,AT2G36390,AT2G40840,AT3G09630,AT3G24830,AT3G56340,AT3G61110,AT4G00100,AT4G04340,AT4G09020,AT4G25740,AT5G02870,AT5G04360,AT5G48760,AT5G59850,AT5G60920	1702	136	28373	2.32895	1	0.074254	0.0114472
GO	GO:0000741	karyogamy; biological_process	9	0.52879	0.0058407	3.26532	AT2G28600,AT2G47990,AT3G56990,AT4G28200,AT4G31180,AT5G26860,AT5G48030,AT5G62440,AT5G64680	1702	41	28373	3.65935	1	0.139423	0.0214938
GO	GO:0009741	response to brassinosteroid; biological_process	13	0.763807	0.00669121	2.45124	AT1G04240,AT1G51950,AT1G78100,AT2G32090,AT2G35290,AT2G40400,AT3G17120,AT3G46290,AT3G50660,AT3G61460,AT4G02330,AT4G30270,AT5G06300	1702	82	28373	2.64287	1	0.149276	0.0230127
GO	GO:0048316	seed development; biological_process	11	0.646298	0.00861661	2.61578	AT1G21750,AT1G54160,AT3G14020,AT3G61880,AT4G02570,AT4G24120,AT4G32010,AT4G34710,AT5G12840,AT5G15540,AT5G53550	1702	64	28373	2.86522	1	0.183648	0.0283117
GO	GO:0009684	indoleacetic acid biosynthetic process; biological_process	15	0.881316	0.00914043	2.17189	AT1G08930,AT1G18590,AT1G74090,AT2G05520,AT2G20610,AT2G30860,AT2G38860,AT2G43100,AT3G19710,AT3G22890,AT3G28940,AT4G04610,AT4G30530,AT4G31500,AT5G23010	1702	108	28373	2.31533	1	0.193089	0.0297671
GO	GO:0042545	cell wall modification; biological_process	15	0.881316	0.0174463	1.98713	AT1G01100,AT1G23200,AT1G72370,AT2G34480,AT2G35500,AT3G09630,AT3G24830,AT3G56340,AT3G61110,AT4G00100,AT4G02330,AT4G25740,AT5G02870,AT5G48760,AT5G59850	1702	118	28373	2.11912	1	0.326474	0.0503302
GO	GO:0010030	positive regulation of seed germination; biological_process	5	0.293772	0.0199713	4.45618	AT2G19450,AT3G22840,AT3G48990,AT4G14690,AT4G32010	1702	15	28373	5.5568	1	0.36956	0.0569724
GO	GO:0048825	cotyledon development; biological_process	11	0.646298	0.0267556	2.14522	AT1G08410,AT2G32280,AT2G38280,AT3G07050,AT3G61630,AT4G01560,AT4G02570,AT4G32010,AT4G32720,AT5G16750,AT5G62440	1702	78	28373	2.35095	1	0.449985	0.0693708
GO	GO:0071669	plant-type cell wall organization or biogenesis; biological_process	3	0.176263	0.028511	11.132	AT1G10070,AT3G02230,AT4G30270	1702	3	28373	16.6704	1	0.449985	0.0693708
GO	GO:0006333	chromatin assembly or disassembly; biological_process	8	0.470035	0.0346199	2.43845	AT1G35720,AT2G17560,AT3G02220,AT3G27300,AT3G51880,AT4G11600,AT4G30660,AT5G04600	1702	48	28373	2.7784	1	0.522187	0.0805017
GO	GO:0010476	gibberellin mediated signaling pathway; biological_process	3	0.176263	0.0411794	8.34873	AT1G18080,AT3G05120,AT3G63010	1702	4	28373	12.5028	1	0.568202	0.0875955
GO	GO:0048830	adventitious root development; biological_process	3	0.176263	0.0411794	8.34873	AT1G77850,AT2G20610,AT4G31500	1702	4	28373	12.5028	1	0.568202	0.0875955
GO	GO:0007623	circadian rhythm; biological_process	28	1.64512	8.96e-07	3.22947	AT1G01060,AT1G09530,AT1G09570,AT1G10760,AT1G22770,AT1G49720,AT1G53035,AT2G19450,AT2G31360,AT2G40840,AT2G46790,AT2G46830,AT3G01060,AT3G12320,AT3G52180,AT4G11600,AT4G13930,AT4G15430,AT4G25100,AT4G34680,AT4G38960,AT4G39260,AT5G02810,AT5G02840,AT5G15850,AT5G24470,AT5G61380,AT5G67380	1702	141	28373	3.31043	0.000329624	5.63e-05	8.67e-06
GO	GO:0048574	long-day photoperiodism, flowering; biological_process	8	0.470035	0.000756496	5.57891	AT1G01060,AT1G22770,AT2G46830,AT3G22380,AT4G15430,AT5G02810,AT5G24470,AT5G61380	1702	21	28373	6.35062	0.27839	0.0257975	0.003977
GO	GO:0009639	response to red or far red light; biological_process	10	0.587544	0.00630653	2.9539	AT1G01060,AT1G09530,AT1G22770,AT2G29090,AT2G46830,AT3G22380,AT4G19230,AT5G02810,AT5G24470,AT5G61380	1702	51	28373	3.2687	1	0.146158	0.0225321
GO	GO:0042752	regulation of circadian rhythm; biological_process	8	0.470035	0.00756758	3.44421	AT1G01060,AT1G22770,AT2G46830,AT3G22380,AT4G02570,AT5G02810,AT5G24470,AT5G61380	1702	34	28373	3.92244	1	0.167264	0.0257858
GO	GO:0071483	cellular response to blue light; biological_process	4	0.235018	0.0117271	8.35306	AT2G21320,AT3G22840,AT4G14690,AT5G24120	1702	6	28373	11.1136	1	0.23524	0.0362652
GO	GO:0010017	red or far-red light signaling pathway; biological_process	7	0.411281	0.0146743	3.34431	AT1G09530,AT1G09570,AT2G37970,AT2G46340,AT2G46790,AT5G02810,AT5G11260	1702	30	28373	3.88976	1	0.284788	0.0439036
GO	GO:0010218	response to far red light; biological_process	12	0.705053	0.0420269	1.89737	AT1G22770,AT1G60950,AT2G05620,AT2G21330,AT2G46340,AT4G14690,AT5G11260,AT5G19530,AT5G24120,AT5G24470,AT5G44110,AT5G48300	1702	97	28373	2.06232	1	0.576564	0.0888846
GO	GO:0010114	response to red light; biological_process	12	0.705053	0.049605	1.84025	AT1G60950,AT2G05620,AT2G21330,AT2G29090,AT2G46340,AT4G14690,AT4G31500,AT5G11260,AT5G24120,AT5G24470,AT5G44110,AT5G48300	1702	100	28373	2.00045	1	0.657842	0.101415
GO	GO:0005773	vacuole; cellular_component	97	5.69918	1.19e-17	2.96528	AT1G02930,AT1G07080,AT1G14320,AT1G15690,AT1G19450,AT1G19570,AT1G20225,AT1G21750,AT1G22740,AT1G30360,AT1G30400,AT1G33140,AT1G35720,AT1G43170,AT1G52280,AT1G53590,AT1G54030,AT1G65820,AT1G66580,AT1G67360,AT1G67430,AT1G69840,AT1G73200,AT1G73650,AT1G78230,AT1G78580,AT1G78900,AT2G01250,AT2G15970,AT2G18020,AT2G20450,AT2G26975,AT2G30860,AT2G31610,AT2G33380,AT2G37190,AT2G37970,AT2G38170,AT2G38760,AT2G38940…	1702	561	28373	2.8824	4.39e-15	2.85e-15	4.39e-16
GO	GO:0005774	vacuolar membrane; cellular_component	84	4.93537	1.07e-15	2.98727	AT1G04270,AT1G04430,AT1G07380,AT1G14320,AT1G15690,AT1G19450,AT1G30360,AT1G30400,AT1G35720,AT1G43170,AT1G47530,AT1G52280,AT1G56070,AT1G60960,AT1G61800,AT1G66580,AT1G69840,AT1G70770,AT1G73650,AT1G76800,AT1G78900,AT2G01250,AT2G18020,AT2G27030,AT2G30490,AT2G31610,AT2G33150,AT2G33210,AT2G34480,AT2G37270,AT2G38170,AT2G41190,AT2G47610,AT2G47800,AT3G02230,AT3G03090,AT3G03720,AT3G04920,AT3G05030,AT3G05590…	1702	479	28373	2.92341	3.93e-13	2.12e-13	3.27e-14
GO	GO:0009506	plasmodesma; cellular_component	119	6.99177	8.55e-14	2.27805	AT1G02930,AT1G04270,AT1G05570,AT1G09780,AT1G11300,AT1G15420,AT1G20220,AT1G23290,AT1G23410,AT1G30360,AT1G30400,AT1G33140,AT1G35720,AT1G43170,AT1G43910,AT1G45145,AT1G49340,AT1G49740,AT1G54030,AT1G56070,AT1G56110,AT1G58684,AT1G67430,AT1G69610,AT1G69840,AT1G70600,AT1G70770,AT1G71380,AT1G72370,AT1G73650,AT1G74050,AT1G78900,AT2G19730,AT2G20450,AT2G29450,AT2G30490,AT2G30860,AT2G31610,AT2G37190,AT2G37270…	1702	899	28373	2.20665	3.15e-11	1.13e-11	1.75e-12
GO	GO:0098655	cation transmembrane transport; biological_process	31	1.82139	4.75e-07	3.10714	AT1G05300,AT1G08920,AT1G08930,AT1G19450,AT1G26440,AT1G30400,AT1G60960,AT1G67300,AT1G76520,AT2G03590,AT2G17500,AT2G20780,AT2G29650,AT2G30080,AT2G38940,AT2G39450,AT3G03090,AT3G18830,AT3G20660,AT3G47420,AT3G58970,AT4G04340,AT4G04750,AT4G17550,AT4G35300,AT5G01990,AT5G13740,AT5G16530,AT5G17860,AT5G26340,AT5G62680	1702	163	28373	3.17044	0.000174845	3.24e-05	5e-06
GO	GO:0005215	transporter activity; molecular_function	37	2.17391	2.41e-05	2.26745	AT1G04570,AT1G14820,AT1G19650,AT1G47530,AT1G61890,AT1G68570,AT1G69850,AT1G69870,AT1G70610,AT1G72160,AT2G26900,AT2G40460,AT3G13640,AT3G21670,AT3G21690,AT3G24840,AT3G55640,AT3G59030,AT4G01660,AT4G04770,AT4G12030,AT4G39170,AT5G01500,AT5G02270,AT5G16530,AT5G25050,AT5G39040,AT5G44110,AT5G46050,AT5G56160,AT5G58070,AT5G60790,AT5G62680,AT5G64840,AT5G64940,AT5G65380,AT5G67330	1702	268	28373	2.30151	0.00887263	0.00122455	0.000188779
GO	GO:0006626	protein targeting to mitochondrion; biological_process	20	1.17509	5.54e-05	3.10039	AT1G02370,AT1G15420,AT1G61570,AT2G19385,AT2G36070,AT2G37990,AT2G40700,AT2G40780,AT3G20000,AT3G22660,AT3G23990,AT4G01560,AT4G15770,AT4G28200,AT5G15750,AT5G38720,AT5G38890,AT5G42150,AT5G62050,AT5G64680	1702	103	28373	3.23697	0.020405	0.00263128	0.000405645
GO	GO:0055085	transmembrane transport; biological_process	31	1.82139	6.46e-05	2.34033	AT1G07030,AT1G28230,AT1G55910,AT1G67300,AT1G70610,AT1G76520,AT2G16990,AT2G17500,AT2G29650,AT2G30160,AT2G34355,AT2G38940,AT2G39210,AT2G47490,AT3G20660,AT3G47420,AT3G55640,AT4G00370,AT4G17550,AT4G18210,AT4G22990,AT4G24120,AT4G27720,AT5G01990,AT5G13740,AT5G14570,AT5G20380,AT5G39040,AT5G53550,AT5G55930,AT5G61810	1702	216	28373	2.39251	0.0237858	0.00291114	0.000448789
GO	GO:0098656	anion transmembrane transport; biological_process	20	1.17509	7.77e-05	3.01232	AT1G15500,AT1G30400,AT1G61800,AT1G69870,AT1G76340,AT1G77610,AT1G80300,AT1G80830,AT2G26900,AT2G29650,AT3G18440,AT3G20000,AT4G00370,AT4G12030,AT5G01500,AT5G14570,AT5G20380,AT5G47560,AT5G62680,AT5G67330	1702	106	28373	3.14536	0.0286053	0.00337369	0.000520097
GO	GO:0009705	plant-type vacuole membrane; cellular_component	16	0.940071	0.000394092	3.03241	AT1G08920,AT1G15690,AT1G54030,AT2G38170,AT3G03090,AT3G03720,AT3G13320,AT3G18440,AT3G20660,AT3G55120,AT3G59030,AT5G13740,AT5G13750,AT5G13930,AT5G14570,AT5G17220	1702	83	28373	3.21357	0.145026	0.0149323	0.002302
GO	GO:0005743	mitochondrial inner membrane; cellular_component	21	1.23384	0.000487569	2.48864	AT1G02410,AT1G07030,AT1G07510,AT1G19140,AT1G32350,AT1G61570,AT1G79900,AT2G17270,AT2G30160,AT2G36070,AT2G47490,AT3G15640,AT3G20000,AT3G22370,AT3G55640,AT4G05020,AT4G22310,AT4G27940,AT5G01500,AT5G61810,AT5G62050	1702	135	28373	2.59317	0.179425	0.0179057	0.00276039
GO	GO:0006820	anion transport; biological_process	11	0.646298	0.000923745	3.72272	AT1G09070,AT1G59820,AT2G17290,AT3G13320,AT3G20000,AT3G47420,AT3G52190,AT4G13510,AT4G17550,AT5G40780,AT5G55930	1702	45	28373	4.07498	0.339938	0.0294008	0.00453251
GO	GO:0055072	iron ion homeostasis; biological_process	10	0.587544	0.00204382	3.58802	AT1G60960,AT1G70610,AT1G76800,AT1G80830,AT4G04770,AT4G24120,AT4G32190,AT4G35830,AT5G53550,AT5G67330	1702	42	28373	3.96914	0.752124	0.0587804	0.00906173
GO	GO:0043269	regulation of ion transport; biological_process	8	0.470035	0.00255423	4.33823	AT1G09070,AT1G59820,AT2G17290,AT3G13320,AT3G52190,AT4G13510,AT5G40780,AT5G55930	1702	27	28373	4.93937	0.939955	0.0700824	0.0108041
GO	GO:0006833	water transport; biological_process	19	1.11633	0.00260692	2.23712	AT1G02500,AT1G06040,AT1G32230,AT1G60960,AT1G64860,AT1G72370,AT1G78900,AT2G38170,AT2G39010,AT3G05880,AT3G22890,AT3G23000,AT3G54820,AT4G13940,AT4G35830,AT5G52060,AT5G60360,AT5G60920,AT5G62350	1702	135	28373	2.3462	0.959347	0.0707154	0.0109017
GO	GO:0015293	symporter activity; molecular_function	10	0.587544	0.00348949	3.27556	AT1G24400,AT1G44100,AT1G58360,AT1G69850,AT1G69870,AT2G29650,AT3G21670,AT5G13550,AT5G40780,AT5G49630	1702	46	28373	3.624	1	0.0895669	0.0138079
GO	GO:0015297	antiporter activity; molecular_function	14	0.822562	0.00417256	2.50394	AT1G47530,AT1G61800,AT1G61890,AT1G76340,AT2G21340,AT2G47490,AT3G01550,AT3G03720,AT3G21690,AT3G54900,AT3G59030,AT4G25640,AT5G17860,AT5G65380	1702	87	28373	2.68259	1	0.104845	0.0161632
GO	GO:0006816	calcium ion transport; biological_process	16	0.940071	0.00778925	2.14861	AT1G35720,AT1G76490,AT1G78900,AT2G01980,AT2G30520,AT2G38170,AT2G39010,AT2G43710,AT3G02250,AT3G13320,AT3G23810,AT3G56240,AT4G03560,AT4G16490,AT5G60360,AT5G60920	1702	117	28373	2.27971	1	0.170584	0.0262977
GO	GO:0007154	cell communication; biological_process	10	0.587544	0.00961187	2.73868	AT1G14000,AT1G18890,AT1G32230,AT2G05940,AT2G17290,AT3G63010,AT4G26080,AT4G34460,AT5G06860,AT5G47120	1702	55	28373	3.03098	1	0.19822	0.0305582
GO	GO:0010039	response to iron ion; biological_process	7	0.411281	0.00963247	3.71629	AT1G70610,AT1G76800,AT4G04770,AT4G24120,AT4G32190,AT4G35830,AT5G67330	1702	27	28373	4.32195	1	0.19822	0.0305582
GO	GO:0051539	4 iron, 4 sulfur cluster binding; molecular_function	9	0.52879	0.0158968	2.67672	AT1G16700,AT1G75200,AT3G13640,AT3G27380,AT4G04610,AT4G21990,AT4G35830,AT5G40650,AT5G50960	1702	50	28373	3.00067	1	0.303576	0.0468001
GO	GO:0043169	cation binding; molecular_function	4	0.235018	0.021162	6.26436	AT2G36390,AT4G09020,AT5G04360,AT5G17220	1702	8	28373	8.33519	1	0.382398	0.0589515
GO	GO:0046873	metal ion transmembrane transporter activity; molecular_function	7	0.411281	0.0213058	3.03996	AT1G05300,AT1G55910,AT1G60960,AT1G80830,AT2G30080,AT3G58970,AT5G67330	1702	33	28373	3.53614	1	0.382398	0.0589515
GO	GO:0005315	inorganic phosphate transmembrane transporter activity; molecular_function	5	0.293772	0.0238723	4.17752	AT1G61800,AT2G29650,AT2G38940,AT4G00370,AT5G20380	1702	16	28373	5.2095	1	0.41901	0.0645956
GO	GO:0031304	intrinsic component of mitochondrial inner membrane; cellular_component	3	0.176263	0.028511	11.132	AT1G07180,AT2G29990,AT5G08740	1702	3	28373	16.6704	1	0.449985	0.0693708
GO	GO:0030003	cellular cation homeostasis; biological_process	13	0.763807	0.029542	1.95003	AT1G29390,AT1G35720,AT2G29110,AT2G38170,AT2G39010,AT3G23000,AT3G51480,AT3G54900,AT3G61460,AT4G26130,AT4G35290,AT5G24930,AT5G52060	1702	103	28373	2.10403	1	0.457585	0.0705424
GO	GO:0010043	response to zinc ion; biological_process	9	0.52879	0.034782	2.26768	AT1G19570,AT1G21750,AT2G01520,AT2G30860,AT4G39260,AT5G03630,AT5G13740,AT5G17920,AT5G59530	1702	59	28373	2.54294	1	0.522187	0.0805017
GO	GO:0006857	oligopeptide transport; biological_process	13	0.763807	0.0392051	1.85942	AT1G05300,AT1G27930,AT1G68570,AT1G69870,AT2G38940,AT2G39200,AT2G40460,AT3G21670,AT4G24120,AT5G46050,AT5G53550,AT5G55930,AT5G62680	1702	108	28373	2.00662	1	0.568202	0.0875955
GO	GO:0055062	phosphate ion homeostasis; biological_process	4	0.235018	0.0493325	4.17565	AT2G38170,AT3G47420,AT4G17550,AT5G04340	1702	12	28373	5.5568	1	0.657842	0.101415
GO	GO:0005829	cytosol; cellular_component	305	17.9201	2.6e-44	2.79568	AT1G01100,AT1G01470,AT1G02500,AT1G02820,AT1G02880,AT1G02930,AT1G04270,AT1G04870,AT1G05520,AT1G06900,AT1G07070,AT1G08970,AT1G09780,AT1G10370,AT1G10670,AT1G14000,AT1G14320,AT1G15690,AT1G16030,AT1G17170,AT1G17180,AT1G18080,AT1G19570,AT1G19730,AT1G20220,AT1G20225,AT1G25260,AT1G29940,AT1G30270,AT1G31070,AT1G31970,AT1G33140,AT1G35720,AT1G36240,AT1G43170,AT1G43670,AT1G43710,AT1G45145,AT1G47970,AT1G48920…	1702	2049	28373	2.48144	9.57e-42	6.2e-41	9.57e-42
GO	GO:0043085	positive regulation of catalytic activity; biological_process	14	0.822562	0.0171867	2.05374	AT1G12520,AT1G77090,AT2G23390,AT2G26900,AT2G40840,AT3G03250,AT3G51510,AT3G52180,AT4G04340,AT4G17770,AT4G27180,AT5G08570,AT5G24300,AT5G48300	1702	106	28373	2.20175	1	0.325605	0.0501961

## Sheet: KEGG_enrichment
Type	Term	Description	Count	%	PValue	OddsRatio	Genes	ListTotal	PopHits	PopTotal	FoldChange	Bonferroni	Benjamini	FDR
KEGG	ath03010	Ribosome	99	19.8795	3.82055e-16	3.00014	AT1G01100,AT1G04270,AT1G07070,AT1G14320,AT1G23290,AT1G23410,AT1G26880,AT1G33140,AT1G36240,AT1G43170,AT1G52300,AT1G57860,AT1G58684,AT1G66580,AT1G67430,AT1G70600,AT1G72370,AT1G74050,AT1G77940,AT1G80750,AT2G01250,AT2G18020,AT2G19730,AT2G19740,AT2G20450,AT2G27530,AT2G27710,AT2G31610,AT2G32060,AT2G34480,AT2G37190,AT2G37270,AT2G39460,AT2G40010,AT2G40510,AT2G42740,AT2G44120,AT2G44860,AT2G47610,AT3G02080…	498	363	4797	2.62705	3.05644e-15	8.30697e-15	3.05644e-15
KEGG	ath03008	Ribosome biogenesis in eukaryotes	28	5.62249	3.4234e-05	2.69828	AT1G08410,AT1G15420,AT1G50920,AT1G52980,AT1G56110,AT1G63780,AT2G03820,AT2G18900,AT2G20490,AT2G21440,AT2G46230,AT2G47990,AT3G03920,AT3G06530,AT3G07050,AT3G55620,AT3G57150,AT4G25630,AT4G28200,AT5G08180,AT5G15750,AT5G16750,AT5G20160,AT5G27120,AT5G37350,AT5G38720,AT5G41190,AT5G67380	498	100	4797	2.69711	0.000273872	0.000372173	0.000136936
KEGG	ath04712	Circadian rhythm - plant	15	3.01205	0.00013418	3.83333	AT1G01060,AT1G09530,AT1G09570,AT1G22770,AT1G56650,AT2G46340,AT2G46790,AT2G46830,AT5G02810,AT5G11260,AT5G13930,AT5G24470,AT5G61380,AT5G62430,AT5G67380	498	36	4797	4.01355	0.00107344	0.000972485	0.000357813
KEGG	ath00941	Flavonoid biosynthesis	10	2.00803	0.00124635	4.19438	AT1G67980,AT2G30490,AT3G51240,AT3G55120,AT4G22880,AT4G34050,AT5G07990,AT5G08640,AT5G13930,AT5G42800	498	21	4797	4.58692	0.00997078	0.00677479	0.0024927
KEGG	ath00966	Glucosinolate biosynthesis	9	1.80723	0.0025328	4.11409	AT1G10060,AT1G10070,AT1G16410,AT1G18590,AT1G74090,AT2G20610,AT3G19710,AT4G31500,AT5G23010	498	19	4797	4.56278	0.0202624	0.0110141	0.00405249
KEGG	ath00360	Phenylalanine metabolism	10	2.00803	0.0454173	2.08797	AT1G62810,AT1G65060,AT1G67980,AT2G30490,AT2G37040,AT3G21240,AT3G53260,AT4G12290,AT4G34050,AT5G53970	498	42	4797	2.29346	0.363339	0.164584	0.0605564

## Sheet: Motif_enrichment
Type	Term	Name	Species	Class	Count	%	PValue	OddsRatio	Genes	ListTotal	PopHits	PopTotal	FoldChange	Bonferroni	Benjamini	FDR
Motif	MA1415.1	REF6	Arabidopsis thaliana	C2H2 zinc finger factors	269	15.8328	9.03e-07	1.40549	AT1G04240,AT1G20160,AT1G20640,AT1G47970,AT1G51950,AT1G61570,AT1G61800,AT1G64680,AT1G67300,AT1G69010,AT1G69640,AT1G71040,AT1G74470,AT1G75540,AT1G75760,AT1G76350,AT1G76590,AT1G77000,AT2G29450,AT2G29670,AT2G38640,AT2G38940,AT2G39210,AT2G39270,AT2G40130,AT2G40880,AT2G42740,AT2G47890,AT3G03910,AT3G15760,AT3G16800,AT3G21760,AT3G56930,AT3G60890,AT3G62690,AT4G13800,AT4G14090,AT4G15430,AT4G19700,AT4G23180…	1699	4469	37984	1.3457	0.000425157	0.00286264	0.000425157
Motif	MA1233.1	AT1G71450	Arabidopsis thaliana	AP2/ERF domain	138	8.12242	5.71e-06	1.53523	AT1G11210,AT1G48750,AT1G70640,AT1G75390,AT2G19740,AT2G23340,AT2G27710,AT2G29090,AT2G37040,AT2G38940,AT2G39270,AT2G41410,AT3G01080,AT3G13710,AT3G16770,AT3G62690,AT4G03120,AT4G19700,AT4G30460,AT5G07990,AT5G09620,AT5G13820,AT5G19140,AT5G23850,AT5G49120,AT5G52060,AT5G54540,AT5G58070,AT1G01720,AT1G07280,AT1G25422,AT1G29380,AT1G32350,AT1G32860,AT1G46768,AT1G67360,AT1G68690,AT1G78100,AT2G01170,AT2G05440…	1699	2054	37984	1.50206	0.0026897	0.00905506	0.00134485
Motif	MA1240.1	ERF10	Arabidopsis thaliana	AP2/ERF domain	166	9.77045	1.26e-05	1.45458	AT1G11210,AT1G48750,AT1G75390,AT1G76800,AT2G18020,AT2G23340,AT2G27710,AT2G29090,AT2G29670,AT2G37040,AT2G38940,AT2G39270,AT2G41410,AT2G45680,AT2G46390,AT2G46600,AT3G01080,AT3G05200,AT3G13710,AT3G16770,AT3G21760,AT3G53260,AT3G62690,AT4G14090,AT4G30460,AT4G37430,AT5G09620,AT5G13090,AT5G23850,AT5G49120,AT5G52060,AT5G54540,AT5G59000,AT1G01720,AT1G03790,AT1G07280,AT1G11300,AT1G23205,AT1G25422,AT1G29380…	1699	2617	37984	1.41812	0.00592094	0.0119769	0.00177879
Motif	MA1013.1	GATA10	Arabidopsis thaliana	Other C4 zinc finger-type factors	232	13.6551	1.51e-05	1.37223	AT1G02500,AT1G04240,AT1G18390,AT1G19450,AT1G21010,AT1G21410,AT1G30270,AT1G30400,AT1G32230,AT1G35720,AT1G47970,AT1G60950,AT1G61800,AT1G65820,AT1G69010,AT1G74650,AT1G75390,AT1G76800,AT2G01250,AT2G17290,AT2G23010,AT2G23340,AT2G31610,AT2G37040,AT2G45820,AT2G47890,AT3G17390,AT3G22890,AT3G25910,AT3G52590,AT3G53260,AT3G57890,AT3G58660,AT3G60890,AT4G25670,AT4G27780,AT4G39800,AT5G07990,AT5G08790,AT5G23850…	1699	3910	37984	1.32653	0.00711517	0.0119769	0.00177879
Motif	MA1239.1	ERF104	Arabidopsis thaliana	AP2/ERF domain	142	8.35786	4.16e-05	1.4575	AT1G11210,AT1G19320,AT1G48750,AT1G75390,AT2G18020,AT2G19740,AT2G23340,AT2G27710,AT2G29090,AT2G29670,AT2G37040,AT2G38940,AT2G41410,AT2G45680,AT2G46390,AT3G01080,AT3G13710,AT3G16770,AT3G21760,AT3G53260,AT3G62690,AT4G30460,AT5G09620,AT5G13090,AT5G23230,AT5G23850,AT5G49120,AT5G52060,AT5G54540,AT1G01720,AT1G07280,AT1G25422,AT1G29380,AT1G32350,AT1G32860,AT1G46768,AT1G67360,AT1G78100,AT2G01170,AT2G05440…	1699	2222	37984	1.42873	0.0196167	0.0264164	0.00392335
Motif	MA1227.1	AT1G12630	Arabidopsis thaliana	AP2/ERF domain	199	11.7128	6.23e-05	1.36558	AT1G08920,AT1G11210,AT1G19320,AT1G21010,AT1G33140,AT1G48750,AT1G51700,AT1G67920,AT1G75390,AT1G75540,AT2G17290,AT2G18020,AT2G19740,AT2G23340,AT2G29090,AT2G29670,AT2G37040,AT2G38940,AT2G41410,AT2G45680,AT2G46390,AT3G01080,AT3G13710,AT3G16770,AT3G19680,AT3G21760,AT3G24190,AT3G51430,AT3G53260,AT3G62690,AT4G15490,AT4G37330,AT5G07990,AT5G09620,AT5G13090,AT5G19140,AT5G23230,AT5G23850,AT5G24570,AT5G49120…	1699	3348	37984	1.32885	0.0293572	0.0329443	0.00489286
Motif	MA1242.1	AT3G57600	Arabidopsis thaliana	AP2/ERF domain	192	11.3008	8.95e-05	1.36233	AT1G11210,AT1G26355,AT1G33140,AT1G48750,AT1G51700,AT1G71040,AT2G23340,AT2G27710,AT2G29090,AT2G29670,AT2G37040,AT2G45680,AT2G46680,AT3G01080,AT3G16770,AT3G21760,AT3G53260,AT3G62690,AT4G11220,AT4G13510,AT4G14090,AT4G23630,AT4G30460,AT4G34050,AT4G37430,AT5G09620,AT5G13090,AT5G19140,AT5G23850,AT5G24570,AT5G47560,AT5G49120,AT5G52060,AT5G52200,AT5G60790,AT5G63990,AT5G67600,AT1G01720,AT1G07280,AT1G09070…	1699	3233	37984	1.32771	0.0421698	0.0387255	0.00575148
Motif	MA1248.1	DREB26	Arabidopsis thaliana	AP2/ERF domain	203	11.9482	9.77e-05	1.34902	AT1G11210,AT1G21010,AT1G51700,AT1G61570,AT1G69640,AT1G75390,AT1G76590,AT2G17290,AT2G18020,AT2G19740,AT2G23340,AT2G27710,AT2G29090,AT2G29670,AT2G37040,AT2G38940,AT2G41410,AT2G45870,AT3G01080,AT3G09840,AT3G13710,AT3G16770,AT3G19550,AT3G43600,AT3G53260,AT3G62690,AT4G03120,AT4G13510,AT4G15490,AT4G20890,AT4G23180,AT4G27780,AT4G30460,AT4G37430,AT5G07990,AT5G09620,AT5G13090,AT5G13820,AT5G19140,AT5G23850…	1699	3456	37984	1.3132	0.0460119	0.0387255	0.00575148
Motif	MA1259.1	AT1G01250	Arabidopsis thaliana	AP2/ERF domain	223	13.1254	0.000328398	1.29887	AT1G08920,AT1G11210,AT1G14520,AT1G21010,AT1G48750,AT1G51700,AT1G55760,AT1G56010,AT1G75390,AT1G75540,AT1G75760,AT2G17290,AT2G18020,AT2G19740,AT2G23340,AT2G29090,AT2G29670,AT2G37040,AT2G38940,AT2G39210,AT2G40780,AT2G41410,AT2G45870,AT3G01080,AT3G03910,AT3G09840,AT3G16770,AT3G19550,AT3G21670,AT3G24190,AT3G51430,AT3G62690,AT4G11220,AT4G15490,AT4G20890,AT4G23630,AT4G37430,AT5G02820,AT5G07990,AT5G13090…	1699	3942	37984	1.26472	0.154676	0.0650907	0.00966723
Motif	MA1260.1	AT1G77640	Arabidopsis thaliana	AP2/ERF domain	182	10.7122	0.000293861	1.33653	AT1G11210,AT1G14520,AT1G56010,AT1G75390,AT1G75540,AT1G75760,AT2G23340,AT2G29090,AT2G29670,AT2G37040,AT2G38940,AT2G40780,AT2G41410,AT2G45870,AT3G01080,AT3G03910,AT3G16770,AT3G19550,AT3G21670,AT3G62690,AT4G11220,AT4G23630,AT4G30460,AT4G37330,AT4G37430,AT5G07990,AT5G13090,AT5G19140,AT5G23230,AT5G23850,AT5G24570,AT5G40780,AT5G49120,AT5G52060,AT5G60790,AT5G64180,AT5G67600,AT1G01720,AT1G06040,AT1G07280…	1699	3113	37984	1.30707	0.138408	0.0650907	0.00966723
Motif	MA1245.1	AT2G33710	Arabidopsis thaliana	AP2/ERF domain	176	10.359	0.000202883	1.35464	AT1G11210,AT1G19320,AT1G26355,AT1G48750,AT1G71040,AT1G75540,AT1G76955,AT2G18020,AT2G23340,AT2G27710,AT2G29090,AT2G29670,AT2G37040,AT2G38940,AT2G41410,AT2G45680,AT2G46390,AT3G01080,AT3G05200,AT3G13710,AT3G16770,AT3G53260,AT3G62690,AT4G11220,AT4G13800,AT4G26950,AT4G37430,AT5G09620,AT5G13090,AT5G23850,AT5G47560,AT5G49120,AT5G52060,AT5G54540,AT5G59000,AT5G67600,AT1G01720,AT1G03790,AT1G07280,AT1G23205…	1699	2970	37984	1.32484	0.0955581	0.0650907	0.00966723
Motif	MA1237.1	AT4G16750	Arabidopsis thaliana	AP2/ERF domain	183	10.771	0.00022508	1.34386	AT1G11210,AT1G19320,AT1G21010,AT1G33140,AT1G48750,AT1G51700,AT1G67920,AT1G75390,AT1G75540,AT2G17290,AT2G18020,AT2G19740,AT2G23340,AT2G27710,AT2G29090,AT2G29670,AT2G37040,AT2G38940,AT2G40780,AT2G41410,AT2G45680,AT2G45870,AT2G46390,AT3G01080,AT3G13710,AT3G16770,AT3G19550,AT3G19680,AT3G53260,AT3G62690,AT4G15490,AT4G19700,AT4G37330,AT4G37430,AT5G02820,AT5G07990,AT5G09620,AT5G13090,AT5G19140,AT5G23230…	1699	3115	37984	1.31341	0.106013	0.0650907	0.00966723
Motif	MA1228.1	AT4G18450	Arabidopsis thaliana	AP2/ERF domain	162	9.53502	0.000279014	1.36074	AT1G11210,AT1G19320,AT1G26355,AT1G48750,AT1G71040,AT1G75390,AT1G76800,AT2G18020,AT2G23340,AT2G27710,AT2G29090,AT2G29670,AT2G37040,AT2G38940,AT2G41410,AT2G45680,AT2G46390,AT3G01080,AT3G05200,AT3G13710,AT3G16770,AT3G21760,AT3G53260,AT3G59350,AT3G62690,AT4G11220,AT4G14090,AT4G30460,AT4G37430,AT5G02820,AT5G09620,AT5G13090,AT5G23850,AT5G24570,AT5G49120,AT5G52060,AT5G54540,AT1G01720,AT1G03790,AT1G07280…	1699	2715	37984	1.33399	0.131416	0.0650907	0.00966723
Motif	MA1251.1	DEAR5	Arabidopsis thaliana	AP2/ERF domain	228	13.4197	0.000269496	1.30089	AT1G11210,AT1G14520,AT1G24400,AT1G48750,AT1G55760,AT1G61570,AT1G67920,AT1G75390,AT1G75540,AT2G17290,AT2G18020,AT2G19740,AT2G23340,AT2G29090,AT2G29670,AT2G37040,AT2G38940,AT2G40780,AT2G43100,AT3G01080,AT3G09840,AT3G16770,AT3G19550,AT3G19680,AT3G21670,AT3G24190,AT3G62690,AT4G11220,AT4G13510,AT4G15490,AT4G37330,AT5G02820,AT5G07990,AT5G13820,AT5G19140,AT5G23230,AT5G24570,AT5G40780,AT5G47560,AT5G50460…	1699	4028	37984	1.26547	0.126933	0.0650907	0.00966723
Motif	MA1014.1	GATA11	Arabidopsis thaliana	Other C4 zinc finger-type factors	194	11.4185	0.000326065	1.32191	AT1G02500,AT1G04240,AT1G18390,AT1G19450,AT1G21010,AT1G21410,AT1G30270,AT1G30400,AT1G32230,AT1G52080,AT1G61800,AT1G65820,AT1G74650,AT1G75390,AT1G76800,AT2G01250,AT2G23010,AT2G23340,AT2G31610,AT2G45820,AT3G11440,AT3G17390,AT3G22890,AT3G52590,AT3G57890,AT3G59350,AT3G60520,AT3G60890,AT4G39800,AT5G08790,AT5G23850,AT5G24570,AT5G25290,AT5G38720,AT5G50460,AT5G63680,AT1G06040,AT1G08820,AT1G09810,AT1G16000…	1699	3359	37984	1.29122	0.153577	0.0650907	0.00966723
Motif	MA1216.1	RAP21	Arabidopsis thaliana	AP2/ERF domain	199	11.7128	0.0003218	1.31794	AT1G11210,AT1G33140,AT1G48750,AT1G51700,AT1G61570,AT1G75540,AT2G17290,AT2G18020,AT2G19740,AT2G23340,AT2G29090,AT2G29670,AT2G37040,AT2G38940,AT2G45680,AT2G45870,AT3G01080,AT3G03910,AT3G09840,AT3G16770,AT3G19550,AT3G21670,AT3G21760,AT4G13510,AT4G23630,AT5G07990,AT5G13090,AT5G19140,AT5G23230,AT5G24570,AT5G40780,AT5G47560,AT5G49120,AT5G52060,AT5G54540,AT5G60790,AT5G67600,AT1G01720,AT1G06040,AT1G07280…	1699	3458	37984	1.28658	0.151568	0.0650907	0.00966723
Motif	MA1376.1	DEAR3	Arabidopsis thaliana	AP2/ERF domain	241	14.1848	0.000433975	1.27972	AT1G11210,AT1G14520,AT1G24400,AT1G48750,AT1G55760,AT1G61570,AT1G71040,AT1G75540,AT1G75760,AT2G17290,AT2G18020,AT2G21500,AT2G23340,AT2G29090,AT2G29670,AT2G37040,AT2G38940,AT2G40780,AT2G43100,AT3G01080,AT3G03910,AT3G09840,AT3G16770,AT3G19550,AT3G19680,AT3G21670,AT3G24190,AT3G52590,AT3G62690,AT4G11220,AT4G13510,AT4G14090,AT4G15490,AT4G27780,AT4G37330,AT4G37430,AT5G02820,AT5G07990,AT5G13820,AT5G19140…	1699	4329	37984	1.24462	0.204402	0.0764592	0.0113557
Motif	MA1262.1	ERF2	Arabidopsis thaliana	AP2/ERF domain	139	8.18128	0.000413959	1.37884	AT1G11210,AT1G26355,AT1G48750,AT1G76800,AT2G23340,AT2G27710,AT2G29090,AT2G29670,AT2G37040,AT2G38940,AT2G41410,AT2G45680,AT3G01080,AT3G05200,AT3G13710,AT3G16770,AT3G21760,AT3G53260,AT3G62690,AT4G30460,AT4G37430,AT5G09620,AT5G13090,AT5G23850,AT5G49120,AT5G52060,AT5G54540,AT1G01720,AT1G07280,AT1G25422,AT1G29380,AT1G32350,AT1G32860,AT1G46768,AT1G67360,AT1G78100,AT2G01170,AT2G05440,AT2G30360,AT2G36070…	1699	2290	37984	1.35702	0.194975	0.0764592	0.0113557
Motif	MA1265.1	AT4G31060	Arabidopsis thaliana	AP2/ERF domain	203	11.9482	0.000464648	1.30364	AT1G11210,AT1G14520,AT1G33140,AT1G48750,AT1G51700,AT1G56010,AT1G75390,AT1G75540,AT1G75760,AT2G23340,AT2G29090,AT2G29670,AT2G37040,AT2G38940,AT2G39210,AT2G41410,AT2G45680,AT2G45870,AT3G01080,AT3G03910,AT3G09840,AT3G13710,AT3G16770,AT3G18960,AT3G19550,AT3G21670,AT3G24190,AT3G53260,AT3G62690,AT4G11220,AT4G30460,AT4G37430,AT5G07990,AT5G13090,AT5G19140,AT5G23230,AT5G23850,AT5G24570,AT5G40780,AT5G49120…	1699	3565	37984	1.27305	0.218849	0.0775548	0.0115184
Motif	MA1255.1	AT1G22810	Arabidopsis thaliana	AP2/ERF domain	152	8.94644	0.000578444	1.34783	AT1G11210,AT1G19320,AT1G48750,AT1G76800,AT2G23340,AT2G26975,AT2G27710,AT2G29090,AT2G29670,AT2G41410,AT2G45680,AT2G45870,AT3G01080,AT3G03910,AT3G16770,AT3G21670,AT3G62690,AT4G04610,AT4G19700,AT4G23630,AT4G30460,AT4G37330,AT5G07990,AT5G09620,AT5G19140,AT5G23850,AT5G24570,AT5G52060,AT5G60790,AT1G01720,AT1G07280,AT1G16000,AT1G25422,AT1G29380,AT1G32860,AT1G46768,AT1G49340,AT1G67360,AT1G71950,AT1G78100…	1699	2565	37984	1.32484	0.272447	0.0917211	0.0136223
Motif	MA1219.1	CEJ1	Arabidopsis thaliana	AP2/ERF domain	175	10.3002	0.000731882	1.3138	AT1G11210,AT1G33140,AT1G48750,AT1G51700,AT1G61570,AT1G69640,AT2G18020,AT2G19740,AT2G23340,AT2G27710,AT2G29090,AT2G29670,AT2G38940,AT2G40780,AT2G41410,AT2G45870,AT2G46390,AT3G01080,AT3G16770,AT3G19550,AT3G62690,AT4G13510,AT4G19700,AT4G20890,AT4G23630,AT4G30460,AT4G37430,AT5G07990,AT5G09620,AT5G13090,AT5G13820,AT5G19140,AT5G23230,AT5G24570,AT5G33290,AT5G40780,AT5G47560,AT5G49120,AT5G52060,AT5G52200…	1699	3037	37984	1.28825	0.344717	0.110525	0.0164151
Motif	MA1225.1	ERF5	Arabidopsis thaliana	AP2/ERF domain	150	8.82872	0.00079054	1.33889	AT1G11210,AT1G19320,AT1G26355,AT1G48750,AT1G76800,AT1G76955,AT2G18020,AT2G19740,AT2G23340,AT2G27710,AT2G29090,AT2G29670,AT2G37040,AT2G38940,AT2G41410,AT2G45680,AT2G46390,AT3G01080,AT3G05200,AT3G16770,AT3G53260,AT3G62690,AT4G30460,AT5G07990,AT5G09620,AT5G13090,AT5G19140,AT5G23850,AT5G49120,AT5G52060,AT5G54540,AT5G67600,AT1G01720,AT1G03790,AT1G07280,AT1G23205,AT1G25422,AT1G29380,AT1G32350,AT1G32860…	1699	2546	37984	1.31716	0.372344	0.113957	0.0169247
Motif	MA1238.1	ERF38	Arabidopsis thaliana	AP2/ERF domain	190	11.183	0.000886927	1.29404	AT1G08920,AT1G11210,AT1G21010,AT1G33140,AT1G48750,AT1G51700,AT1G55760,AT1G67920,AT1G75390,AT1G75540,AT2G17290,AT2G18020,AT2G19740,AT2G23340,AT2G29090,AT2G29670,AT2G37040,AT2G38940,AT2G40780,AT2G41410,AT2G45870,AT2G46390,AT3G01080,AT3G01970,AT3G16770,AT3G19550,AT3G19680,AT3G21670,AT3G24190,AT3G51430,AT3G60520,AT3G62690,AT4G15490,AT4G19700,AT4G20890,AT4G37430,AT5G02820,AT5G07990,AT5G09620,AT5G13090…	1699	3352	37984	1.26723	0.417743	0.122292	0.0181627
Motif	MA1221.1	RAP26	Arabidopsis thaliana	AP2/ERF domain	174	10.2413	0.000952009	1.30586	AT1G11210,AT1G19320,AT1G48750,AT1G71040,AT2G18020,AT2G23340,AT2G27710,AT2G29090,AT2G29670,AT2G37040,AT2G38940,AT2G41410,AT2G45680,AT2G46390,AT3G01080,AT3G05200,AT3G13710,AT3G16770,AT3G53260,AT3G61960,AT3G62690,AT4G11220,AT4G13800,AT4G26950,AT4G30460,AT4G37430,AT5G09620,AT5G13090,AT5G23850,AT5G47560,AT5G49120,AT5G52060,AT5G54540,AT5G67600,AT1G01720,AT1G03790,AT1G07280,AT1G23205,AT1G25422,AT1G32350…	1699	3036	37984	1.28131	0.448396	0.125796	0.0186832
Motif	MA1028.1	KAN4	Arabidopsis thaliana	Tryptophan cluster factors	178	10.4768	0.00136043	1.29	AT1G07080,AT1G14520,AT1G56010,AT1G67300,AT1G75390,AT1G77850,AT1G77920,AT2G17290,AT2G31610,AT2G37040,AT2G45820,AT3G05120,AT3G09630,AT3G16800,AT3G19550,AT3G21670,AT3G52590,AT3G53000,AT3G53260,AT3G58660,AT3G59580,AT3G60520,AT3G61960,AT4G03260,AT4G13510,AT4G23630,AT4G31800,AT5G02820,AT5G05190,AT5G08290,AT5G38480,AT5G52200,AT5G58070,AT5G62150,AT1G07510,AT1G18080,AT1G21750,AT1G27300,AT1G32440,AT1G53025…	1699	3143	37984	1.26614	0.640761	0.172573	0.0256305
Motif	MA0583.1	RAV1(var.2)	Arabidopsis thaliana	AP2/ERF domain	193	11.3596	0.00152217	1.27413	AT1G02500,AT1G07180,AT1G19320,AT1G19860,AT1G20160,AT1G20380,AT1G21010,AT1G30400,AT1G30640,AT1G67300,AT1G73630,AT1G75390,AT1G77850,AT1G77920,AT2G32430,AT2G36390,AT2G40880,AT2G42740,AT2G43100,AT2G46550,AT2G47890,AT3G03650,AT3G09840,AT3G12320,AT3G53000,AT3G55620,AT4G03120,AT4G17720,AT4G23630,AT5G05190,AT5G08790,AT5G24300,AT5G52060,AT5G58070,AT5G62430,AT5G62680,AT1G01720,AT1G03790,AT1G03940,AT1G06040…	1699	3455	37984	1.24887	0.716941	0.185664	0.0275747
Motif	MA1257.1	ERF9	Arabidopsis thaliana	AP2/ERF domain	146	8.59329	0.00167825	1.31508	AT1G01360,AT1G11210,AT1G21010,AT1G48750,AT1G51700,AT1G75390,AT1G76800,AT2G20780,AT2G23340,AT2G27710,AT2G29090,AT2G29670,AT2G37040,AT2G38940,AT2G41410,AT2G45680,AT2G46390,AT3G13710,AT3G16770,AT3G62690,AT4G13800,AT4G19700,AT4G30460,AT4G37430,AT5G09620,AT5G13090,AT5G19140,AT5G23850,AT5G52060,AT5G54540,AT5G67600,AT1G01720,AT1G03790,AT1G07280,AT1G25422,AT1G29380,AT1G32350,AT1G32860,AT1G46768,AT1G67360…	1699	2518	37984	1.2963	0.790454	0.19712	0.0292761
Motif	MA1229.1	AT2G44940	Arabidopsis thaliana	AP2/ERF domain	222	13.0665	0.00197136	1.24714	AT1G08920,AT1G11210,AT1G14520,AT1G21010,AT1G33140,AT1G48750,AT1G51700,AT1G55760,AT1G67920,AT1G70770,AT1G75540,AT2G02740,AT2G17290,AT2G18020,AT2G19740,AT2G23340,AT2G29090,AT2G29670,AT2G37040,AT2G38940,AT2G45870,AT3G01080,AT3G01970,AT3G03910,AT3G05120,AT3G09840,AT3G12320,AT3G16770,AT3G19550,AT3G19680,AT3G21670,AT3G24190,AT3G51430,AT3G60520,AT4G15490,AT4G20890,AT4G34990,AT4G37430,AT5G02820,AT5G07990…	1699	4069	37984	1.21975	0.92851	0.215579	0.0320176
Motif	MA1232.1	AT4G28140	Arabidopsis thaliana	AP2/ERF domain	190	11.183	0.00194256	1.26826	AT1G01360,AT1G11210,AT1G19320,AT1G21010,AT1G48750,AT1G51700,AT1G69640,AT1G75390,AT2G19740,AT2G23340,AT2G27710,AT2G29090,AT2G29670,AT2G37040,AT2G38940,AT2G41410,AT2G45680,AT2G46390,AT3G01080,AT3G13710,AT3G15760,AT3G16770,AT3G19680,AT3G62690,AT4G03120,AT4G15490,AT4G30460,AT5G07990,AT5G09620,AT5G13090,AT5G13820,AT5G19140,AT5G23850,AT5G24570,AT5G33290,AT5G40780,AT5G47560,AT5G49120,AT5G52060,AT5G54540…	1699	3414	37984	1.24422	0.914944	0.215579	0.0320176
Motif	MA1236.1	ESE3	Arabidopsis thaliana	AP2/ERF domain	127	7.47499	0.00219326	1.32935	AT1G11210,AT1G48750,AT2G23340,AT2G27710,AT2G29090,AT2G29670,AT2G38940,AT2G41410,AT2G45680,AT3G01080,AT3G13710,AT3G16770,AT4G13800,AT4G19700,AT4G30460,AT4G37430,AT5G09620,AT5G19140,AT5G23850,AT5G52060,AT5G54540,AT5G67600,AT1G01720,AT1G03790,AT1G07280,AT1G25422,AT1G29380,AT1G32350,AT1G32860,AT1G46768,AT1G67360,AT1G78100,AT2G01170,AT2G05440,AT2G30360,AT2G36070,AT2G37970,AT3G15780,AT3G27350,AT3G50770…	1699	2160	37984	1.31449	1	0.23185	0.0344341
Motif	MA1263.1	AT1G36060	Arabidopsis thaliana	AP2/ERF domain	231	13.5962	0.0026084	1.23378	AT1G01360,AT1G11210,AT1G24400,AT1G33140,AT1G48750,AT1G51700,AT1G61570,AT1G72050,AT1G76800,AT2G17290,AT2G18020,AT2G19740,AT2G21500,AT2G23340,AT2G29090,AT2G29670,AT2G37040,AT2G38940,AT2G41410,AT3G01080,AT3G03910,AT3G09840,AT3G16770,AT3G19550,AT3G19680,AT3G21670,AT3G62690,AT4G13510,AT4G15490,AT4G27780,AT4G30460,AT5G07990,AT5G13090,AT5G13820,AT5G19140,AT5G23230,AT5G23850,AT5G24570,AT5G40780,AT5G47560…	1699	4280	37984	1.20663	1	0.26684	0.0396308
Motif	MA1220.1	TINY	Arabidopsis thaliana	AP2/ERF domain	213	12.5368	0.00277795	1.24149	AT1G08920,AT1G11210,AT1G14520,AT1G19320,AT1G21010,AT1G33140,AT1G48750,AT1G51700,AT1G55760,AT1G61570,AT1G67920,AT1G75540,AT2G17290,AT2G18020,AT2G19740,AT2G23340,AT2G29090,AT2G29670,AT2G37040,AT2G38940,AT2G45680,AT2G45870,AT3G01080,AT3G01970,AT3G03910,AT3G09840,AT3G13710,AT3G16770,AT3G19680,AT3G21670,AT3G24190,AT3G51430,AT3G60520,AT3G62690,AT4G15490,AT5G02820,AT5G07990,AT5G13090,AT5G19140,AT5G23230…	1699	3915	37984	1.21634	1	0.275304	0.0408879
Motif	MA0997.1	ERF069	Arabidopsis thaliana	AP2/ERF domain	195	11.4773	0.00311185	1.24883	AT1G11210,AT1G18390,AT1G19320,AT1G21010,AT1G48750,AT1G61570,AT1G71040,AT2G18020,AT2G20780,AT2G23340,AT2G29090,AT2G29670,AT2G37040,AT2G38940,AT2G39210,AT2G40130,AT2G43100,AT2G45680,AT3G05200,AT3G13710,AT3G16770,AT3G19680,AT3G21760,AT3G53260,AT3G62690,AT4G11220,AT4G13510,AT4G13800,AT4G26950,AT4G37430,AT5G02820,AT5G09620,AT5G13090,AT5G23230,AT5G23850,AT5G24570,AT5G47560,AT5G49120,AT5G52060,AT5G54540…	1699	3556	37984	1.22597	1	0.299049	0.0444145
Motif	MA0570.1	ABF1	Arabidopsis thaliana	Basic leucine zipper factors (bZIP)	177	10.4179	0.00330811	1.25956	AT1G02500,AT1G07080,AT1G11210,AT1G19320,AT1G51700,AT1G60950,AT1G61800,AT1G65820,AT1G67920,AT1G70640,AT1G71040,AT1G75390,AT1G77850,AT2G26975,AT2G36390,AT2G38940,AT2G39460,AT2G40880,AT2G43100,AT2G45680,AT3G03650,AT3G05880,AT3G21760,AT3G53260,AT3G59350,AT3G62690,AT4G15430,AT4G15490,AT4G23630,AT4G27780,AT5G07990,AT5G08790,AT5G13090,AT5G19140,AT5G23850,AT5G40780,AT5G62430,AT5G65480,AT1G03790,AT1G07510…	1699	3194	37984	1.23893	1	0.30856	0.045827
Motif	MA1258.1	DREB2	Arabidopsis thaliana	AP2/ERF domain	206	12.1248	0.00397819	1.23375	AT1G11210,AT1G21010,AT1G24400,AT1G48750,AT1G51090,AT1G55760,AT1G69640,AT1G72050,AT1G76800,AT2G21340,AT2G23340,AT2G27710,AT2G29090,AT2G29670,AT2G37040,AT2G40780,AT2G41410,AT3G01080,AT3G01970,AT3G03910,AT3G09840,AT3G15760,AT3G16770,AT3G19550,AT3G53260,AT4G13510,AT4G19700,AT4G20890,AT4G30460,AT4G34990,AT4G35110,AT4G37330,AT5G07990,AT5G13820,AT5G19140,AT5G23230,AT5G24570,AT5G33290,AT5G40780,AT5G47560…	1699	3804	37984	1.21069	1	0.360459	0.0535351
Motif	MA0994.1	ERF8	Arabidopsis thaliana	AP2/ERF domain	193	11.3596	0.00469942	1.23585	AT1G11210,AT1G19320,AT1G48750,AT1G51700,AT1G61570,AT1G65980,AT1G71040,AT1G75390,AT2G18020,AT2G23340,AT2G29090,AT2G29670,AT2G37040,AT2G38940,AT2G39210,AT2G40130,AT2G43100,AT2G45680,AT2G46390,AT3G05200,AT3G13710,AT3G16770,AT3G21760,AT3G24190,AT3G53260,AT3G62690,AT4G11220,AT4G13510,AT4G35110,AT5G02820,AT5G05270,AT5G09620,AT5G13090,AT5G23230,AT5G23850,AT5G24570,AT5G49120,AT5G52060,AT5G58070,AT5G59000…	1699	3552	37984	1.21476	1	0.404546	0.0600829
Motif	MA1413.1	UIF1	Arabidopsis thaliana	Helix-Turn-Helix	237	13.9494	0.00488975	1.2115	AT1G19715,AT1G48920,AT1G51090,AT1G51700,AT1G64680,AT1G75390,AT1G76350,AT1G77000,AT2G01250,AT2G19740,AT2G31940,AT2G32430,AT2G41140,AT2G46550,AT3G01080,AT3G18610,AT3G18960,AT3G21760,AT3G45260,AT3G56400,AT3G57890,AT3G58660,AT3G62690,AT4G04610,AT4G11220,AT4G15490,AT4G19700,AT4G23630,AT4G25670,AT4G28490,AT4G34050,AT5G01990,AT5G11900,AT5G16550,AT5G19140,AT5G23850,AT5G38720,AT5G44420,AT5G49120,AT5G51460…	1699	4466	37984	1.18642	1	0.404546	0.0600829
Motif	MA1250.1	AT1G75490	Arabidopsis thaliana	AP2/ERF domain	139	8.18128	0.0049077	1.27911	AT1G11210,AT1G26355,AT1G48750,AT1G76590,AT2G23340,AT2G27710,AT2G29090,AT2G29670,AT2G38940,AT2G41410,AT2G45680,AT3G01080,AT3G16770,AT3G21760,AT3G62690,AT4G13510,AT4G30460,AT4G35110,AT5G07990,AT5G09620,AT5G13090,AT5G19140,AT5G23850,AT5G24570,AT5G33290,AT5G49120,AT5G52060,AT5G52200,AT5G54540,AT5G60790,AT1G01720,AT1G03790,AT1G07280,AT1G25422,AT1G29380,AT1G32350,AT1G32860,AT1G46768,AT1G67360,AT1G68690…	1699	2457	37984	1.26479	1	0.404546	0.0600829
Motif	MA0975.1	CRF2	Arabidopsis thaliana	AP2/ERF domain	217	12.7722	0.00510219	1.21951	AT1G11210,AT1G18390,AT1G19320,AT1G21010,AT1G26355,AT1G48750,AT1G61570,AT1G71040,AT2G18020,AT2G20780,AT2G23340,AT2G29090,AT2G29670,AT2G37040,AT2G38940,AT2G39210,AT2G40130,AT2G41410,AT2G43100,AT2G45680,AT3G05200,AT3G13710,AT3G16770,AT3G19680,AT3G21760,AT3G53260,AT3G59350,AT3G62690,AT4G11220,AT4G13510,AT4G13800,AT4G26950,AT4G35110,AT4G37430,AT5G02820,AT5G09620,AT5G13090,AT5G23850,AT5G24570,AT5G47560…	1699	4055	37984	1.1964	1	0.404546	0.0600829
Motif	MA1264.1	ESE1	Arabidopsis thaliana	AP2/ERF domain	154	9.06416	0.00510258	1.26236	AT1G11210,AT1G19320,AT1G26355,AT1G33140,AT1G48750,AT1G61570,AT1G71040,AT1G76800,AT2G18020,AT2G23340,AT2G27710,AT2G29090,AT2G29670,AT2G37040,AT2G38940,AT2G41410,AT2G45680,AT2G46390,AT3G01080,AT3G05200,AT3G13710,AT3G16770,AT3G21760,AT3G53260,AT3G62690,AT4G11220,AT4G30460,AT5G02820,AT5G09620,AT5G13090,AT5G19140,AT5G23850,AT5G49120,AT5G52060,AT5G54540,AT1G01720,AT1G07280,AT1G25422,AT1G29380,AT1G32350…	1699	2763	37984	1.24608	1	0.404546	0.0600829
Motif	MA0590.1	LFY	Arabidopsis thaliana	Unidentified class	211	12.4191	0.00538088	1.22082	AT1G01010,AT1G06460,AT1G07080,AT1G11210,AT1G18390,AT1G20640,AT1G24400,AT1G55760,AT1G63840,AT1G69640,AT1G72370,AT1G76350,AT1G77920,AT2G17500,AT2G18020,AT2G23340,AT2G29450,AT2G38940,AT2G41410,AT2G45680,AT2G46390,AT2G46600,AT3G01080,AT3G05120,AT3G05200,AT3G09650,AT3G16800,AT3G52590,AT3G57680,AT3G58660,AT3G62690,AT4G04610,AT4G19700,AT4G27940,AT4G34990,AT5G52060,AT5G56150,AT5G58070,AT5G63680,AT5G65040…	1699	3936	37984	1.19849	1	0.416205	0.0618144
Motif	MA1241.1	AT4G32800	Arabidopsis thaliana	AP2/ERF domain	204	12.0071	0.00570842	1.22257	AT1G08920,AT1G14520,AT1G21010,AT1G51700,AT1G55760,AT1G56010,AT1G67920,AT1G70770,AT1G73630,AT1G74650,AT1G75540,AT2G02740,AT2G17290,AT2G23340,AT2G29090,AT2G29670,AT2G37040,AT2G38940,AT2G40780,AT3G01080,AT3G01970,AT3G05120,AT3G09840,AT3G12320,AT3G13710,AT3G16770,AT3G19680,AT3G21670,AT3G24190,AT3G51430,AT3G52590,AT3G62690,AT4G15490,AT4G34990,AT4G37330,AT4G37430,AT5G02820,AT5G07990,AT5G19140,AT5G23850…	1699	3797	37984	1.20115	1	0.431027	0.0640159
Motif	MA1222.1	AT1G44830	Arabidopsis thaliana	AP2/ERF domain	149	8.76986	0.00660704	1.25631	AT1G11210,AT1G26355,AT1G33140,AT1G48750,AT1G51700,AT1G69640,AT2G18020,AT2G19740,AT2G23340,AT2G27710,AT2G29090,AT2G29670,AT2G38940,AT2G41410,AT2G45870,AT2G46390,AT3G01080,AT3G16770,AT4G19700,AT4G30460,AT4G37330,AT4G37430,AT5G07990,AT5G09620,AT5G13090,AT5G19140,AT5G23230,AT5G23850,AT5G33290,AT5G49120,AT5G52060,AT5G52200,AT5G60790,AT1G01720,AT1G07280,AT1G29380,AT1G32350,AT1G46768,AT1G67360,AT1G68570…	1699	2683	37984	1.24157	1	0.487278	0.0723701
Motif	MA0993.1	ERF7	Arabidopsis thaliana	AP2/ERF domain	207	12.1836	0.00834748	1.20769	AT1G11210,AT1G19320,AT1G21010,AT1G48750,AT1G51700,AT1G61570,AT1G65980,AT1G71040,AT1G75390,AT2G18020,AT2G20780,AT2G23340,AT2G29090,AT2G29670,AT2G37040,AT2G38940,AT2G40130,AT2G43100,AT2G45680,AT2G46390,AT3G02990,AT3G05200,AT3G09840,AT3G13710,AT3G16770,AT3G21760,AT3G53260,AT3G62690,AT4G11220,AT4G13510,AT4G35110,AT5G02820,AT5G09620,AT5G13090,AT5G23230,AT5G23850,AT5G24570,AT5G49120,AT5G52060,AT5G54540…	1699	3897	37984	1.18754	1	0.601646	0.0893559
Motif	MA1010.1	PHYPADRAFT_64121	Physcomitrella patens	AP2/ERF domain	243	14.3025	0.00894379	1.18974	AT1G08920,AT1G14520,AT1G20160,AT1G21010,AT1G33140,AT1G51700,AT1G55760,AT1G67920,AT1G69010,AT1G70770,AT1G74650,AT1G75760,AT1G76800,AT2G02740,AT2G17290,AT2G17500,AT2G23340,AT2G29090,AT2G29670,AT2G34630,AT2G40880,AT2G45680,AT3G01080,AT3G03910,AT3G05120,AT3G05590,AT3G06760,AT3G12320,AT3G15760,AT3G19680,AT3G51430,AT3G59580,AT4G03050,AT4G11220,AT4G14090,AT4G15490,AT4G34990,AT4G35110,AT5G02820,AT5G07990…	1699	4656	37984	1.16681	1	0.625816	0.0929458
Motif	MA1246.1	LEP	Arabidopsis thaliana	AP2/ERF domain	129	7.5927	0.0090775	1.26256	AT1G11210,AT1G48750,AT1G75390,AT2G20780,AT2G23340,AT2G29090,AT2G29670,AT2G37040,AT2G38940,AT2G41410,AT2G45680,AT2G46390,AT3G01080,AT3G13710,AT3G16770,AT3G62690,AT4G13800,AT4G30460,AT4G37430,AT5G09620,AT5G13090,AT5G23850,AT5G49120,AT5G52060,AT5G54540,AT5G67600,AT1G01720,AT1G03790,AT1G07280,AT1G25422,AT1G29380,AT1G32350,AT1G32860,AT1G46768,AT1G67360,AT1G78100,AT2G01170,AT2G30360,AT2G36070,AT2G37270…	1699	2304	37984	1.25174	1	0.625816	0.0929458
Motif	MA0988.1	PHYPADRAFT_143875	Physcomitrella patens	Basic helix-loop-helix factors (bHLH)	157	9.24073	0.0111076	1.22758	AT1G10070,AT1G11210,AT1G51700,AT1G60950,AT1G70640,AT1G77920,AT2G22240,AT2G31610,AT2G38940,AT2G39210,AT2G40880,AT2G43100,AT2G45680,AT2G46550,AT3G05200,AT3G16840,AT3G51430,AT3G56400,AT3G60520,AT3G62690,AT4G15430,AT4G23630,AT4G31750,AT4G39800,AT5G02780,AT5G05190,AT5G08790,AT5G13090,AT5G23850,AT5G49120,AT5G56670,AT5G62430,AT5G64180,AT1G06040,AT1G16030,AT1G27630,AT1G46768,AT1G50420,AT1G55110,AT1G56110…	1699	2892	37984	1.21369	1	0.748953	0.111234
Motif	MA1350.1	bZIP42	Arabidopsis thaliana	Basic leucine zipper factors (bZIP)	233	13.7139	0.0114403	1.18531	AT1G11210,AT1G30400,AT1G51090,AT1G63840,AT1G65820,AT1G67300,AT1G67920,AT1G69490,AT1G71040,AT1G74470,AT2G17500,AT2G41410,AT2G46390,AT2G47890,AT3G01080,AT3G13710,AT3G16770,AT3G19680,AT3G21760,AT3G53000,AT3G58660,AT4G04610,AT4G15430,AT4G15490,AT4G29510,AT4G30460,AT4G31750,AT4G34050,AT4G37330,AT5G02780,AT5G07990,AT5G11900,AT5G13090,AT5G22650,AT5G23230,AT5G47560,AT5G53970,AT5G56670,AT5G63680,AT5G65480…	1699	4474	37984	1.16431	1	0.748953	0.111234
Motif	MA1002.1	ERF112	Arabidopsis thaliana	AP2/ERF domain	192	11.3008	0.0115721	1.2035	AT1G11210,AT1G19320,AT1G21010,AT1G48750,AT1G71040,AT2G18020,AT2G20780,AT2G23340,AT2G29090,AT2G29670,AT2G37040,AT2G38940,AT2G45680,AT3G05200,AT3G13710,AT3G16770,AT3G21760,AT3G53260,AT3G60520,AT3G62690,AT4G11220,AT4G13510,AT4G13800,AT4G26950,AT5G02820,AT5G07990,AT5G09620,AT5G13090,AT5G23230,AT5G23850,AT5G24570,AT5G47560,AT5G49120,AT5G52060,AT5G54540,AT5G56670,AT5G59000,AT5G67600,AT1G01470,AT1G01720…	1699	3619	37984	1.1861	1	0.748953	0.111234
Motif	MA1001.1	ERF11	Arabidopsis thaliana	AP2/ERF domain	195	11.4773	0.0123309	1.19952	AT1G11210,AT1G19320,AT1G21010,AT1G48750,AT1G61570,AT1G71040,AT2G18020,AT2G20780,AT2G23340,AT2G29090,AT2G29670,AT2G37040,AT2G38940,AT2G40130,AT2G41410,AT2G43100,AT2G45680,AT3G05200,AT3G13710,AT3G16770,AT3G21760,AT3G53260,AT3G62690,AT4G11220,AT4G13510,AT4G26950,AT4G37430,AT5G02820,AT5G07990,AT5G09620,AT5G13090,AT5G23230,AT5G23850,AT5G24570,AT5G47560,AT5G49120,AT5G52060,AT5G54540,AT5G56670,AT5G58070…	1699	3688	37984	1.18209	1	0.782101	0.116157
Motif	MA1217.1	CBF2	Arabidopsis thaliana	AP2/ERF domain	217	12.7722	0.0135901	1.18569	AT1G08920,AT1G14520,AT1G21010,AT1G24400,AT1G48750,AT1G51700,AT1G55760,AT1G61570,AT1G67920,AT1G69010,AT1G70770,AT2G02740,AT2G17290,AT2G18020,AT2G21340,AT2G23340,AT2G29090,AT2G34630,AT2G37040,AT2G40880,AT2G43100,AT2G45680,AT2G45820,AT3G01080,AT3G01970,AT3G03650,AT3G09840,AT3G12320,AT3G13710,AT3G15760,AT3G16770,AT3G19680,AT3G24190,AT3G48270,AT3G51430,AT3G60520,AT4G15490,AT4G34120,AT4G34990,AT5G01990…	1699	4158	37984	1.16676	1	0.845066	0.125509
Motif	MA0998.1	ERF096	Arabidopsis thaliana	AP2/ERF domain	206	12.1248	0.0143718	1.18844	AT1G11210,AT1G19320,AT1G21010,AT1G26355,AT1G48750,AT1G61570,AT1G71040,AT2G18020,AT2G20780,AT2G23340,AT2G29090,AT2G29670,AT2G37040,AT2G38940,AT2G40130,AT2G43100,AT2G45680,AT3G02990,AT3G05200,AT3G13710,AT3G16770,AT3G21760,AT3G53260,AT3G59350,AT3G62690,AT4G11220,AT4G13510,AT4G35110,AT5G02820,AT5G07990,AT5G09620,AT5G13090,AT5G23230,AT5G23850,AT5G24570,AT5G49120,AT5G52060,AT5G54540,AT5G56670,AT5G59000…	1699	3934	37984	1.17069	1	0.876486	0.130175
Motif	MA1266.1	RAP211	Arabidopsis thaliana	AP2/ERF domain	172	10.1236	0.0147675	1.20533	AT1G01360,AT1G11210,AT1G19320,AT1G48750,AT1G61570,AT1G71040,AT2G18020,AT2G19740,AT2G20780,AT2G23340,AT2G29670,AT2G37040,AT2G38940,AT2G39460,AT2G41410,AT2G45680,AT2G45870,AT2G46390,AT3G01080,AT3G13710,AT3G16770,AT3G21760,AT3G53260,AT3G59350,AT3G62690,AT4G11220,AT5G05270,AT5G09620,AT5G13090,AT5G23850,AT5G49120,AT5G52060,AT5G54540,AT5G56670,AT5G64180,AT5G65040,AT1G01720,AT1G03790,AT1G07280,AT1G16000…	1699	3229	37984	1.19088	1	0.883626	0.131235
Motif	MA0097.1	bZIP911	Antirrhinum majus	Basic leucine zipper factors (bZIP)	200	11.7716	0.0153712	1.18867	AT1G02500,AT1G11210,AT1G19715,AT1G35720,AT1G48750,AT1G48920,AT1G51700,AT1G60950,AT1G63840,AT1G65820,AT1G69490,AT1G70640,AT1G71040,AT1G73630,AT2G17500,AT2G19740,AT2G21340,AT2G38940,AT3G03650,AT3G05590,AT3G13710,AT3G21670,AT3G21760,AT3G25910,AT3G48270,AT3G56400,AT3G57680,AT3G62690,AT4G04610,AT4G15490,AT4G27780,AT4G32720,AT4G37430,AT4G39800,AT5G02780,AT5G07990,AT5G11900,AT5G19140,AT5G23230,AT5G24300…	1699	3816	37984	1.17173	1	0.901132	0.133835
Motif	MA1231.1	ERF15	Arabidopsis thaliana	AP2/ERF domain	132	7.76928	0.0156283	1.23346	AT1G11210,AT1G19320,AT1G26355,AT1G48750,AT1G76800,AT2G18020,AT2G23340,AT2G27710,AT2G29090,AT2G29670,AT2G37040,AT2G38940,AT2G41410,AT2G45680,AT3G01080,AT3G05200,AT3G13710,AT3G16770,AT3G53260,AT3G62690,AT4G11220,AT4G37430,AT5G09620,AT5G13090,AT5G23850,AT5G49120,AT5G52060,AT5G54540,AT5G59000,AT1G01720,AT1G07280,AT1G23205,AT1G25422,AT1G32350,AT1G32860,AT1G46768,AT1G78100,AT2G01170,AT2G36070,AT2G37970…	1699	2411	37984	1.22401	1	0.901132	0.133835
Motif	MA1226.1	AT5G18450	Arabidopsis thaliana	AP2/ERF domain	150	8.82872	0.0162672	1.21621	AT1G11210,AT1G48750,AT1G69010,AT1G76800,AT2G23340,AT2G27710,AT2G29090,AT2G29670,AT2G37040,AT2G41410,AT2G45680,AT3G01080,AT3G13710,AT3G16770,AT4G04610,AT4G19700,AT4G23630,AT4G30460,AT4G35110,AT4G37330,AT5G09620,AT5G13820,AT5G19140,AT5G49120,AT5G52060,AT5G60790,AT5G63990,AT1G01720,AT1G03790,AT1G07280,AT1G16000,AT1G25422,AT1G29380,AT1G32860,AT1G46768,AT1G67360,AT1G71950,AT1G75280,AT2G01170,AT2G05440…	1699	2784	37984	1.20456	1	0.906654	0.134656
Motif	MA1395.1	MYB77	Arabidopsis thaliana	Helix-Turn-Helix	186	10.9476	0.0164175	1.19306	AT1G19450,AT1G20160,AT1G21010,AT1G26355,AT1G35720,AT1G51090,AT1G67920,AT1G70640,AT1G71040,AT1G72050,AT1G76130,AT1G76800,AT2G21340,AT2G23340,AT2G27710,AT2G34630,AT2G41140,AT2G41410,AT2G45680,AT3G01080,AT3G05120,AT3G05200,AT3G09630,AT3G13710,AT3G19680,AT4G13510,AT4G19700,AT4G27780,AT4G35110,AT5G13820,AT5G23230,AT5G24300,AT5G27930,AT5G40200,AT5G40780,AT5G52060,AT5G62680,AT1G03790,AT1G09070,AT1G14800…	1699	3531	37984	1.17767	1	0.906654	0.134656
Motif	MA1256.1	RAP212	Arabidopsis thaliana	AP2/ERF domain	177	10.4179	0.0166248	1.19748	AT1G01360,AT1G11210,AT1G21010,AT1G33140,AT1G48750,AT1G61570,AT1G71040,AT1G76800,AT2G18020,AT2G23340,AT2G29090,AT2G29670,AT2G37040,AT2G38940,AT2G41410,AT2G45680,AT2G46390,AT3G01080,AT3G05200,AT3G13710,AT3G16770,AT3G21760,AT3G53260,AT3G62690,AT4G13800,AT4G14090,AT4G35110,AT4G37430,AT5G09620,AT5G13090,AT5G23850,AT5G24570,AT5G49120,AT5G52060,AT5G54540,AT5G62150,AT5G67600,AT1G01720,AT1G03790,AT1G07280…	1699	3345	37984	1.183	1	0.906654	0.134656
Motif	MA1032.1	DREB1G	Oryza sativa Japonica Group	AP2/ERF domain	205	12.0659	0.0168677	1.18286	AT1G08920,AT1G14520,AT1G51700,AT1G55760,AT1G67920,AT1G69010,AT1G70770,AT2G17290,AT2G20780,AT2G21340,AT2G23340,AT2G29090,AT2G34630,AT2G37040,AT2G40880,AT2G43100,AT2G45820,AT3G01970,AT3G12320,AT3G19680,AT3G24190,AT3G51430,AT3G60520,AT4G15430,AT4G15490,AT4G34990,AT5G01990,AT5G02820,AT5G07990,AT5G19140,AT5G23230,AT5G54540,AT5G60790,AT5G64940,AT5G67600,AT1G01470,AT1G01720,AT1G06040,AT1G06900,AT1G07280…	1699	3931	37984	1.16589	1	0.906654	0.134656
Motif	MA1005.1	ERF3	Arabidopsis thaliana	AP2/ERF domain	216	12.7134	0.0177966	1.17623	AT1G11210,AT1G19320,AT1G21010,AT1G48750,AT1G51700,AT1G61570,AT1G65980,AT1G71040,AT1G75390,AT2G18020,AT2G23340,AT2G29090,AT2G29670,AT2G37040,AT2G38940,AT2G39210,AT2G40130,AT2G43100,AT2G45680,AT2G46390,AT3G05200,AT3G13710,AT3G16770,AT3G21760,AT3G53260,AT3G62690,AT4G11220,AT4G13510,AT4G13800,AT4G35110,AT4G37430,AT5G02820,AT5G05270,AT5G07990,AT5G09620,AT5G13090,AT5G23230,AT5G23850,AT5G24570,AT5G49120…	1699	4168	37984	1.1586	1	0.94064	0.139703
Motif	MA0575.1	F3A4.140	Arabidopsis thaliana	Tryptophan cluster factors	195	11.4773	0.0184925	1.18385	AT1G10155,AT1G21410,AT1G30270,AT1G51700,AT1G67920,AT1G68310,AT1G69760,AT1G70640,AT1G72050,AT1G73630,AT1G75760,AT1G76800,AT2G02740,AT2G20780,AT2G21340,AT2G23340,AT2G37040,AT2G41140,AT2G41410,AT2G42740,AT3G01080,AT3G05120,AT3G05200,AT3G09630,AT3G12320,AT3G13710,AT3G15760,AT3G17390,AT3G19680,AT3G53260,AT3G56930,AT3G57680,AT4G14090,AT4G17720,AT4G19700,AT5G09620,AT5G13820,AT5G40200,AT5G41190,AT5G47560…	1699	3732	37984	1.16815	1	0.961402	0.142787
Motif	MA1000.2	ERF105	Arabidopsis thaliana	AP2/ERF domain	149	8.76986	0.0207191	1.20587	AT1G11210,AT1G19320,AT1G26355,AT1G48750,AT1G61570,AT1G71040,AT1G76800,AT2G18020,AT2G23340,AT2G27710,AT2G29090,AT2G29670,AT2G37040,AT2G38940,AT2G40130,AT2G41410,AT2G45680,AT3G01080,AT3G05200,AT3G13710,AT3G16770,AT3G21760,AT3G53260,AT3G62690,AT4G11220,AT4G14090,AT4G30460,AT4G35110,AT5G09620,AT5G13090,AT5G23850,AT5G49120,AT5G52060,AT5G54540,AT5G67600,AT1G01720,AT1G07280,AT1G23205,AT1G25422,AT1G32350…	1699	2787	37984	1.19524	1	1	0.157398
Motif	MA1335.1	TGA4	Arabidopsis thaliana	Basic leucine zipper factors (bZIP)	197	11.5951	0.0216753	1.17664	AT1G10410,AT1G11210,AT1G19715,AT1G30270,AT1G47970,AT1G48750,AT1G51700,AT1G63840,AT1G69490,AT1G70640,AT1G73630,AT1G76800,AT2G17500,AT2G21340,AT2G22240,AT2G26975,AT2G31940,AT2G41410,AT2G46680,AT3G01970,AT3G03650,AT3G05590,AT3G09840,AT3G13710,AT3G15270,AT3G15760,AT3G16770,AT3G17390,AT3G48270,AT3G59580,AT3G60520,AT4G14090,AT4G15490,AT4G27780,AT4G32720,AT4G34050,AT4G37330,AT4G39800,AT5G07990,AT5G13090…	1699	3792	37984	1.16146	1	1	0.162049
Motif	MA0551.1	HY5	Arabidopsis thaliana	Basic leucine zipper factors (bZIP)	212	12.4779	0.0227331	1.16853	AT1G02500,AT1G07080,AT1G10155,AT1G10370,AT1G11210,AT1G19860,AT1G20380,AT1G51700,AT1G60950,AT1G61800,AT1G67300,AT1G69640,AT1G70640,AT1G71040,AT2G17290,AT2G36390,AT2G38940,AT2G39210,AT2G40880,AT2G43100,AT2G45680,AT2G46550,AT3G03341,AT3G16840,AT3G21760,AT3G51430,AT3G56400,AT3G56930,AT3G60520,AT3G62690,AT4G13510,AT4G15430,AT4G23630,AT4G27780,AT4G28490,AT5G02780,AT5G03495,AT5G05190,AT5G08790,AT5G13090…	1699	4113	37984	1.15235	1	1	0.165159
Motif	MA0976.1	CRF4	Arabidopsis thaliana	AP2/ERF domain	206	12.1248	0.0227926	1.17082	AT1G01360,AT1G11210,AT1G19320,AT1G21010,AT1G26355,AT1G48750,AT1G61570,AT1G71040,AT2G18020,AT2G20780,AT2G23340,AT2G29090,AT2G29670,AT2G37040,AT2G38940,AT2G39210,AT2G40130,AT2G41410,AT2G43100,AT2G45680,AT3G05200,AT3G13710,AT3G16770,AT3G21760,AT3G53260,AT3G59350,AT3G62690,AT4G11220,AT4G13510,AT4G26950,AT4G35110,AT5G02820,AT5G07990,AT5G09620,AT5G13090,AT5G23230,AT5G23850,AT5G24570,AT5G49120,AT5G52060…	1699	3987	37984	1.15512	1	1	0.165159
Motif	MA1286.1	TCP24	Arabidopsis thaliana	Basic helix-loop-helix factors (bHLH)	183	10.771	0.0250189	1.17727	AT1G02500,AT1G10070,AT1G19860,AT1G47970,AT1G51950,AT1G66390,AT1G67300,AT1G74650,AT1G76350,AT2G17500,AT2G29090,AT2G29450,AT2G37040,AT2G41140,AT2G42740,AT2G46390,AT3G09840,AT3G15270,AT3G21760,AT3G24190,AT3G55620,AT4G03120,AT4G15490,AT4G27780,AT5G07990,AT5G08790,AT5G17920,AT5G40200,AT5G44420,AT5G47560,AT5G62430,AT5G63680,AT1G01720,AT1G06780,AT1G09070,AT1G09810,AT1G10660,AT1G16000,AT1G18080,AT1G31740…	1699	3515	37984	1.16395	1	1	0.17577
Motif	MA1053.1	ERF109	Arabidopsis thaliana	AP2/ERF domain	190	11.183	0.025065	1.17389	AT1G11210,AT1G19320,AT1G21010,AT1G26355,AT1G48750,AT1G71040,AT1G74470,AT2G20780,AT2G23340,AT2G29670,AT2G37040,AT2G38940,AT2G40780,AT2G41410,AT2G45680,AT3G05200,AT3G13710,AT3G16770,AT3G19680,AT3G21760,AT3G53260,AT3G59350,AT3G62690,AT4G11220,AT4G13800,AT4G26950,AT4G37430,AT5G02820,AT5G07990,AT5G09620,AT5G13090,AT5G23230,AT5G23850,AT5G24570,AT5G24610,AT5G47560,AT5G49120,AT5G52060,AT5G54540,AT5G58070…	1699	3662	37984	1.15996	1	1	0.17577
Motif	MA1347.1	bZIP68_MA1347.1	Arabidopsis thaliana	Basic leucine zipper factors (bZIP)	169	9.94703	0.0254223	1.18387	AT1G11210,AT1G33140,AT1G51090,AT1G51700,AT1G60950,AT1G63840,AT1G65820,AT1G67300,AT1G67920,AT1G70640,AT1G71040,AT2G38940,AT2G40880,AT2G41410,AT2G43100,AT2G45680,AT3G13710,AT3G21760,AT3G51430,AT3G62690,AT4G14090,AT4G15430,AT4G15490,AT4G23630,AT4G27940,AT4G29510,AT4G31750,AT4G32720,AT5G02780,AT5G05190,AT5G07990,AT5G11900,AT5G13090,AT5G23230,AT5G23850,AT5G49120,AT5G62430,AT1G01720,AT1G03790,AT1G06040…	1699	3224	37984	1.17192	1	1	0.17577
Motif	MA1171.1	MYB52	Arabidopsis thaliana	Helix-Turn-Helix	218	12.8311	0.0259681	1.16116	AT1G06210,AT1G07080,AT1G08920,AT1G10155,AT1G10370,AT1G19320,AT1G19400,AT1G19450,AT1G20380,AT1G21010,AT1G24400,AT1G30400,AT1G35720,AT1G66390,AT1G68310,AT1G69490,AT1G70640,AT1G71040,AT1G76130,AT1G76590,AT1G76955,AT2G21340,AT2G23340,AT2G26975,AT2G37040,AT2G38640,AT2G41410,AT2G46550,AT3G03650,AT3G09630,AT3G11400,AT3G16800,AT3G19680,AT3G21670,AT3G56930,AT5G08290,AT5G15910,AT5G40780,AT5G52060,AT5G58320…	1699	4256	37984	1.14515	1	1	0.17577
Motif	MA1035.1	TCP4	Arabidopsis thaliana	Basic helix-loop-helix factors (bHLH)	182	10.7122	0.0261229	1.17592	AT1G02500,AT1G07180,AT1G07840,AT1G10070,AT1G19860,AT1G47970,AT1G51950,AT1G66390,AT1G67300,AT1G74650,AT2G01250,AT2G17500,AT2G23340,AT2G29090,AT2G41140,AT2G42740,AT2G45680,AT3G09840,AT3G15270,AT3G21760,AT3G24190,AT3G55620,AT4G03120,AT4G15490,AT5G07990,AT5G08790,AT5G17920,AT5G40200,AT5G44420,AT5G47560,AT1G01720,AT1G06780,AT1G09070,AT1G09810,AT1G10660,AT1G16000,AT1G18080,AT1G31740,AT1G32440,AT1G32860…	1699	3499	37984	1.16288	1	1	0.17577
Motif	MA1249.1	RAP210	Arabidopsis thaliana	AP2/ERF domain	194	11.4185	0.0265913	1.16967	AT1G08920,AT1G11210,AT1G21010,AT1G48750,AT1G51700,AT1G67920,AT1G70770,AT1G75540,AT1G76350,AT2G02740,AT2G17290,AT2G18020,AT2G21340,AT2G23340,AT2G29090,AT2G29670,AT2G36390,AT2G37040,AT2G38940,AT2G39210,AT2G46390,AT3G01970,AT3G05120,AT3G13710,AT3G15760,AT3G16770,AT3G19680,AT3G24190,AT3G51430,AT3G60520,AT3G62690,AT4G15490,AT4G34990,AT4G37430,AT5G02820,AT5G07990,AT5G19140,AT5G23230,AT5G23850,AT5G52060…	1699	3753	37984	1.15566	1	1	0.176401
Motif	MA1202.1	AGL55	Arabidopsis thaliana	MADS box factors	550	32.372	0.0269682	1.10976	AT1G01010,AT1G01360,AT1G02500,AT1G06460,AT1G07080,AT1G07180,AT1G10155,AT1G11190,AT1G13160,AT1G14520,AT1G16700,AT1G19715,AT1G19860,AT1G20380,AT1G20640,AT1G26355,AT1G30640,AT1G32230,AT1G48750,AT1G48920,AT1G51090,AT1G51950,AT1G52080,AT1G60950,AT1G61800,AT1G64680,AT1G66390,AT1G67300,AT1G68310,AT1G69760,AT1G70640,AT1G72050,AT1G72370,AT1G74470,AT1G75390,AT1G75540,AT1G76130,AT1G76350,AT1G76800,AT1G77000…	1699	11432	37984	1.07559	1	1	0.176417
Motif	MA1247.1	AT1G28160	Arabidopsis thaliana	AP2/ERF domain	143	8.41672	0.0284787	1.19498	AT1G11210,AT1G19320,AT1G48750,AT1G71040,AT1G75540,AT2G18020,AT2G23340,AT2G27710,AT2G29670,AT2G37040,AT2G38940,AT2G41410,AT2G45680,AT2G46390,AT3G01080,AT3G05200,AT3G13710,AT3G16770,AT3G53260,AT3G62690,AT4G11220,AT4G26950,AT4G37430,AT5G09620,AT5G13090,AT5G23850,AT5G49120,AT5G52060,AT5G54540,AT5G67600,AT1G01720,AT1G03790,AT1G07280,AT1G25422,AT1G32860,AT1G46768,AT1G78100,AT2G01170,AT2G32800,AT2G36070…	1699	2695	37984	1.18627	1	1	0.183746
Motif	MA1254.1	ERF13_MA1254.1	Arabidopsis thaliana	AP2/ERF domain	175	10.3002	0.0289192	1.17499	AT1G11210,AT1G19320,AT1G21010,AT1G26355,AT1G48750,AT1G55760,AT1G61570,AT1G71040,AT2G18020,AT2G20780,AT2G23340,AT2G29090,AT2G29670,AT2G37040,AT2G38940,AT2G40130,AT2G41410,AT2G43100,AT2G45680,AT3G01970,AT3G02990,AT3G05200,AT3G13710,AT3G16770,AT3G16840,AT3G21760,AT3G53260,AT3G59350,AT3G62690,AT4G11220,AT4G35110,AT5G07990,AT5G09620,AT5G13090,AT5G23230,AT5G23850,AT5G24570,AT5G49120,AT5G52060,AT5G54540…	1699	3364	37984	1.16303	1	1	0.184067
Motif	MA0552.1	PIF1	Arabidopsis thaliana	Basic helix-loop-helix factors (bHLH)	155	9.12301	0.0310984	1.18278	AT1G07080,AT1G33140,AT1G48750,AT1G51700,AT1G60950,AT1G70640,AT2G22240,AT2G31610,AT2G38940,AT2G39210,AT2G40880,AT2G43100,AT2G45680,AT2G46550,AT3G05200,AT3G09650,AT3G16840,AT3G51430,AT3G56400,AT3G60520,AT3G62690,AT4G15430,AT4G31750,AT4G39800,AT5G02780,AT5G13090,AT5G23850,AT5G49120,AT5G62430,AT1G06040,AT1G16030,AT1G27630,AT1G46768,AT1G50420,AT1G55110,AT1G68690,AT1G76490,AT2G03820,AT2G25625,AT2G27860…	1699	2954	37984	1.17308	1	1	0.195298
Motif	MA0986.1	DREB2C	Arabidopsis thaliana	AP2/ERF domain	184	10.8299	0.0323066	1.16585	AT1G11210,AT1G24400,AT1G48750,AT1G51700,AT1G55760,AT1G56010,AT1G61570,AT1G74650,AT1G75760,AT2G17290,AT2G23340,AT2G29090,AT2G29670,AT2G37040,AT2G43100,AT3G01080,AT3G03910,AT3G05590,AT3G19550,AT3G19680,AT3G21760,AT3G24190,AT3G61960,AT4G11220,AT4G15490,AT4G20890,AT4G37430,AT5G02820,AT5G11900,AT5G13820,AT5G19140,AT5G23230,AT5G24570,AT5G40780,AT5G44420,AT5G52060,AT5G60790,AT5G67600,AT1G06040,AT1G07280…	1699	3566	37984	1.15357	1	1	0.200216
Motif	MA0579.1	CDC5	Arabidopsis thaliana	Tryptophan cluster factors	210	12.3602	0.0331694	1.15433	AT1G02500,AT1G02880,AT1G10070,AT1G19320,AT1G20160,AT1G30640,AT1G76130,AT1G77000,AT2G22240,AT2G34630,AT2G41410,AT2G45680,AT3G02990,AT3G09650,AT3G21760,AT3G22890,AT4G17720,AT4G19700,AT4G25670,AT5G02840,AT5G17920,AT5G24610,AT5G38720,AT5G52060,AT5G58070,AT5G59400,AT5G64180,AT1G03790,AT1G06900,AT1G09810,AT1G10060,AT1G13560,AT1G14000,AT1G16030,AT1G23205,AT1G23800,AT1G24050,AT1G27910,AT1G29380,AT1G32440…	1699	4118	37984	1.14009	1	1	0.202893
Motif	MA1349.1	bZIP16	Arabidopsis thaliana	Basic leucine zipper factors (bZIP)	183	10.771	0.0345273	1.16339	AT1G11210,AT1G19860,AT1G33140,AT1G51090,AT1G51700,AT1G60950,AT1G61800,AT1G63840,AT1G65820,AT1G67300,AT1G67920,AT1G70640,AT1G71040,AT2G20780,AT2G38940,AT2G40880,AT2G43100,AT2G45680,AT3G13710,AT3G21760,AT3G51430,AT3G62690,AT4G14090,AT4G15430,AT4G15490,AT4G23630,AT4G27940,AT4G29510,AT4G31750,AT4G32720,AT5G02780,AT5G05190,AT5G07990,AT5G13090,AT5G19140,AT5G23230,AT5G23850,AT5G49120,AT5G60790,AT5G62430…	1699	3553	37984	1.1515	1	1	0.208492
Motif	MA1234.1	AT1G19210	Arabidopsis thaliana	AP2/ERF domain	237	13.9494	0.0351635	1.14343	AT1G01360,AT1G11210,AT1G24400,AT1G33140,AT1G48750,AT1G56010,AT1G61570,AT1G64680,AT1G67920,AT1G76955,AT2G20780,AT2G21500,AT2G23340,AT2G26975,AT2G29090,AT2G29670,AT2G31940,AT2G37040,AT2G38940,AT2G39210,AT2G40780,AT2G41410,AT2G43100,AT3G01080,AT3G13710,AT3G16770,AT3G18960,AT3G19550,AT3G19680,AT3G21670,AT3G53260,AT3G56930,AT3G62690,AT4G13510,AT4G13800,AT4G15490,AT4G27780,AT4G37330,AT5G02820,AT5G07990…	1699	4699	37984	1.12759	1	1	0.209646
Motif	MA0588.1	TGA1	Arabidopsis thaliana	Basic leucine zipper factors (bZIP)	191	11.2419	0.0360546	1.15809	AT1G11210,AT1G30270,AT1G30400,AT1G33140,AT1G48750,AT1G51700,AT1G63840,AT1G69490,AT1G70640,AT1G71040,AT1G75390,AT1G76800,AT2G17500,AT2G18020,AT2G31940,AT3G13710,AT3G16770,AT3G17390,AT3G48270,AT3G51430,AT3G59580,AT4G03050,AT4G15490,AT4G34050,AT4G37330,AT5G07990,AT5G19140,AT5G58070,AT5G60790,AT5G63680,AT1G03790,AT1G07510,AT1G07640,AT1G09070,AT1G11240,AT1G23205,AT1G25422,AT1G27300,AT1G32860,AT1G50420…	1699	3727	37984	1.14573	1	1	0.212272
Motif	MA0053.1	MNB1A	Zea mays	C2H2 zinc finger factors	1282	75.4562	0.036915	1.10955	AT1G01010,AT1G02500,AT1G04240,AT1G06210,AT1G07080,AT1G07180,AT1G08920,AT1G10070,AT1G10155,AT1G10370,AT1G11190,AT1G13160,AT1G16700,AT1G18360,AT1G18390,AT1G19320,AT1G19715,AT1G19860,AT1G20380,AT1G20640,AT1G21010,AT1G21410,AT1G24400,AT1G26355,AT1G29700,AT1G30270,AT1G30400,AT1G30640,AT1G33140,AT1G35720,AT1G48750,AT1G48920,AT1G51700,AT1G51950,AT1G52080,AT1G55760,AT1G56010,AT1G60950,AT1G61570,AT1G61800…	1699	27905	37984	1.0271	1	1	0.212474
Motif	MA1034.1	Os05g0497200	Oryza sativa Japonica Group	AP2/ERF domain	189	11.1242	0.0369912	1.1578	AT1G11210,AT1G19320,AT1G21010,AT1G48750,AT1G61570,AT1G71040,AT1G73630,AT1G75390,AT2G18020,AT2G23340,AT2G29090,AT2G29670,AT2G37040,AT2G39210,AT2G40130,AT2G40780,AT2G43100,AT2G45680,AT2G46390,AT3G01080,AT3G05200,AT3G13710,AT3G16770,AT3G21760,AT3G53260,AT3G62690,AT4G11220,AT4G13510,AT4G13800,AT4G15430,AT4G35110,AT4G37430,AT5G02820,AT5G05270,AT5G07990,AT5G09620,AT5G13090,AT5G24570,AT5G52060,AT5G54540…	1699	3688	37984	1.14572	1	1	0.212474
Motif	MA1243.1	DREB19	Arabidopsis thaliana	AP2/ERF domain	198	11.6539	0.0387092	1.15229	AT1G11210,AT1G48750,AT1G51090,AT1G51700,AT1G55760,AT1G69010,AT1G72050,AT1G75760,AT1G76800,AT2G17290,AT2G21500,AT2G23340,AT2G29090,AT2G29670,AT2G37040,AT2G41410,AT2G45680,AT3G01080,AT3G03910,AT3G05120,AT3G12320,AT3G15760,AT3G19550,AT3G19680,AT3G24190,AT4G13510,AT4G30460,AT4G34990,AT4G35110,AT5G02820,AT5G19140,AT5G24570,AT5G33290,AT5G40780,AT5G52060,AT5G54540,AT1G01720,AT1G03940,AT1G07280,AT1G16030…	1699	3884	37984	1.13971	1	1	0.219663
Motif	MA0979.1	ERF008	Arabidopsis thaliana	AP2/ERF domain	173	10.1825	0.0408698	1.16034	AT1G01360,AT1G11210,AT1G21010,AT1G33140,AT1G48750,AT1G61570,AT1G71040,AT1G75540,AT1G76590,AT2G18020,AT2G21500,AT2G23340,AT2G26975,AT2G29090,AT2G29670,AT2G37040,AT2G40130,AT2G43100,AT2G45680,AT3G01080,AT3G05200,AT3G13710,AT3G16770,AT3G18960,AT3G21760,AT3G53260,AT3G62690,AT4G11220,AT4G13510,AT4G15490,AT4G19700,AT4G23630,AT4G35110,AT5G02820,AT5G07990,AT5G13090,AT5G23850,AT5G24570,AT5G47560,AT5G49120…	1699	3363	37984	1.15008	1	1	0.227828
Motif	MA0960.1	BHLH104	Arabidopsis thaliana	Basic helix-loop-helix factors (bHLH)	193	11.3596	0.0411155	1.15159	AT1G11210,AT1G21010,AT1G60950,AT1G70640,AT1G77920,AT2G22240,AT2G31610,AT2G39210,AT2G40880,AT2G43100,AT2G45680,AT2G46680,AT3G05200,AT3G16840,AT3G43600,AT3G60520,AT3G62690,AT4G15430,AT4G17720,AT4G23630,AT4G27780,AT4G31750,AT4G39800,AT5G03495,AT5G08790,AT5G13090,AT5G23850,AT5G49120,AT5G56670,AT5G64180,AT1G06040,AT1G09070,AT1G16030,AT1G24050,AT1G34340,AT1G46768,AT1G50420,AT1G72770,AT1G78100,AT2G03820…	1699	3786	37984	1.13968	1	1	0.227828
Motif	MA1004.1	ERF13_MA1004.1	Arabidopsis thaliana	AP2/ERF domain	209	12.3014	0.0416943	1.14523	AT1G11210,AT1G19320,AT1G21010,AT1G48750,AT1G51700,AT1G55760,AT1G61570,AT1G71040,AT1G75390,AT2G18020,AT2G20780,AT2G23340,AT2G29090,AT2G29670,AT2G37040,AT2G38940,AT2G40130,AT2G43100,AT2G45680,AT2G46390,AT3G02990,AT3G05200,AT3G09840,AT3G13710,AT3G16770,AT3G21760,AT3G53260,AT3G62690,AT4G11220,AT4G13510,AT4G35110,AT5G02820,AT5G05270,AT5G09620,AT5G13090,AT5G23230,AT5G23850,AT5G24570,AT5G49120,AT5G52060…	1699	4127	37984	1.13219	1	1	0.228349
Motif	MA1339.1	bZIP43	Arabidopsis thaliana	Basic leucine zipper factors (bZIP)	207	12.1836	0.0427782	1.14482	AT1G11210,AT1G63840,AT1G65820,AT1G69490,AT2G17500,AT2G37040,AT2G41410,AT2G45680,AT3G05200,AT3G13710,AT3G16770,AT3G19680,AT3G48270,AT3G62690,AT4G15430,AT4G15490,AT4G23630,AT4G29510,AT4G31750,AT4G32720,AT4G34050,AT4G37330,AT4G39800,AT5G02780,AT5G07990,AT5G13090,AT5G22650,AT5G56670,AT5G63680,AT5G65480,AT1G03790,AT1G03940,AT1G07510,AT1G07640,AT1G08930,AT1G23205,AT1G23800,AT1G25422,AT1G27630,AT1G50420…	1699	4088	37984	1.13205	1	1	0.231592
Motif	MA1164.1	AT4G37180	Arabidopsis thaliana	Other	214	12.5956	0.0438085	1.14152	AT1G11190,AT1G18390,AT1G19980,AT1G48920,AT1G51090,AT1G51700,AT1G51950,AT1G68310,AT1G70640,AT1G72050,AT1G75390,AT1G77850,AT1G77920,AT2G01250,AT2G29670,AT2G31940,AT2G41140,AT2G43100,AT2G46390,AT2G46550,AT3G03650,AT3G03910,AT3G16840,AT3G18610,AT3G18960,AT3G21760,AT3G23000,AT3G46200,AT3G56400,AT3G58660,AT4G11220,AT4G12130,AT4G15490,AT4G19700,AT4G23630,AT4G29510,AT4G31800,AT4G34050,AT5G01990,AT5G19140…	1699	4240	37984	1.12838	1	1	0.234475
Motif	MA0939.1	NAC080	Arabidopsis thaliana	NAC/NAM	198	11.6539	0.0443959	1.14637	AT1G07180,AT1G07840,AT1G10370,AT1G19715,AT1G20640,AT1G21410,AT1G33140,AT1G35720,AT1G65820,AT1G67300,AT1G67920,AT1G69760,AT1G72050,AT1G76590,AT2G17290,AT2G47890,AT3G01080,AT3G03341,AT3G03910,AT3G11440,AT3G12320,AT3G22890,AT3G25910,AT3G45260,AT3G52180,AT3G59350,AT3G60520,AT4G34050,AT4G35110,AT4G37330,AT4G39800,AT5G03495,AT5G11900,AT5G47560,AT5G53970,AT5G55920,AT5G56670,AT5G62680,AT5G63680,AT1G06900…	1699	3902	37984	1.13445	1	1	0.234949
Motif	MA1252.1	PUCHI	Arabidopsis thaliana	AP2/ERF domain	141	8.299	0.0451406	1.17288	AT1G11210,AT1G19320,AT1G33140,AT1G48750,AT1G71040,AT1G75540,AT1G76955,AT2G18020,AT2G23340,AT2G27710,AT2G29670,AT2G37040,AT2G38940,AT2G41410,AT2G45680,AT2G46390,AT3G01080,AT3G05200,AT3G13710,AT3G16770,AT3G53260,AT3G62690,AT4G11220,AT4G13800,AT4G26950,AT4G37430,AT5G09620,AT5G13090,AT5G23850,AT5G49120,AT5G52060,AT5G54540,AT5G59000,AT5G67600,AT1G01720,AT1G03790,AT1G07280,AT1G25422,AT1G32860,AT1G46768…	1699	2703	37984	1.16622	1	1	0.236236
Motif	MA0123.1	abi4	Zea mays	AP2/ERF domain	190	11.183	0.0459539	1.14782	AT1G02500,AT1G06210,AT1G10155,AT1G11210,AT1G20640,AT1G33140,AT1G48750,AT1G55760,AT1G76590,AT1G76800,AT2G17500,AT2G20780,AT2G21340,AT2G21500,AT2G23340,AT2G29090,AT2G29670,AT2G32430,AT2G37040,AT2G39210,AT2G45680,AT3G05200,AT3G13710,AT3G16770,AT3G16800,AT3G52590,AT3G53260,AT3G62690,AT4G13510,AT4G15430,AT4G35110,AT4G37330,AT4G37430,AT5G02820,AT5G07990,AT5G09620,AT5G13090,AT5G15910,AT5G52060,AT5G54540…	1699	3737	37984	1.13668	1	1	0.237849
Motif	MA0574.1	MYB15	Arabidopsis thaliana	Tryptophan cluster factors	190	11.183	0.0473681	1.14645	AT1G01010,AT1G19450,AT1G20160,AT1G24400,AT1G26355,AT1G64680,AT1G67300,AT1G69610,AT1G71040,AT1G72370,AT2G17500,AT2G21500,AT2G27710,AT2G29090,AT2G41410,AT2G45680,AT3G01080,AT3G09650,AT3G13710,AT3G16770,AT3G21670,AT3G48270,AT4G14090,AT4G19700,AT4G34120,AT5G17920,AT5G22650,AT5G23230,AT5G23850,AT5G40780,AT5G47560,AT5G49120,AT5G58070,AT1G01470,AT1G06130,AT1G13560,AT1G14000,AT1G22070,AT1G29380,AT1G32860…	1699	3741	37984	1.13546	1	1	0.242504
Motif	MA1344.1	bZIP28	Arabidopsis thaliana	Basic leucine zipper factors (bZIP)	159	9.35845	0.0484532	1.159	AT1G07080,AT1G11210,AT1G33140,AT1G51700,AT1G60950,AT1G63840,AT1G65820,AT1G67920,AT1G70640,AT1G71040,AT2G38940,AT2G40880,AT2G41410,AT2G43100,AT2G45680,AT3G13710,AT3G21760,AT3G62690,AT4G14090,AT4G15430,AT4G15490,AT4G23630,AT4G32720,AT4G39800,AT5G02780,AT5G05190,AT5G07990,AT5G08790,AT5G13090,AT5G19140,AT5G23850,AT5G49120,AT5G62430,AT1G01720,AT1G03790,AT1G06040,AT1G07640,AT1G08930,AT1G23205,AT1G25422…	1699	3089	37984	1.15076	1	1	0.245392
