# Supplementary material for: Genome-Wide Association Studies and Transcriptome Changes during Acclimation and Deacclimation in Divergent Brassica napus Varieties
Source: Int J Mol Sci. 2020 Nov 30;21(23):9148. doi: 10.3390/ijms21239148 (PMC7730164; doi:10.3390/ijms21239148)
Supplement: Supplementary file 1 [file ijms-21-09148-s001.zip › supplemental_files_all/supplemental_file_4.xlsx]

## Sheet: Binding_Factor_enrichment
Type	Term	Factor	Description	Title	Class	Source	Count	%	PValue	OddsRatio	Genes	ListTotal	PopHits	PopTotal	FoldChange	Bonferroni	Benjamini	FDR
Binding Factor	GSM1848702	Pol2	dcl234; immature inflorescence	32_Pol2ChIP_dcl234	TF	ChIP-seq	1215	62.1801	4.26771e-211	4.33153	AT1G03475,AT1G04220,AT1G05070,AT1G07720,AT1G11850,AT1G12090,AT1G14040,AT1G14870,AT1G17340,AT1G19670,AT1G22400,AT1G22910,AT1G23205,AT1G28290,AT1G28400,AT1G29670,AT1G33780,AT1G45010,AT1G52030,AT1G52400,AT1G54020,AT1G54040,AT1G55260,AT1G57750,AT1G59640,AT1G67750,AT1G68520,AT1G69780,AT1G69890,AT1G70830,AT1G71170,AT1G73010,AT1G75390,AT1G76490,AT1G78170,AT1G79850,AT2G01340,AT2G02130,AT2G03750,AT2G22190…	1954	10257	37302	2.26133	6.10282e-209	3.38313e-208	6.10282e-209
Binding Factor	GSM2388452	H3K9ac	WT	Col_K9_rep2	EF	ChIP-seq	1313	67.1955	1.19322e-209	4.3407	AT1G03475,AT1G05070,AT1G07720,AT1G11475,AT1G12090,AT1G17160,AT1G17340,AT1G18810,AT1G19670,AT1G22400,AT1G22910,AT1G29660,AT1G31170,AT1G32990,AT1G33170,AT1G33290,AT1G33780,AT1G45201,AT1G62510,AT1G68520,AT1G69780,AT1G71170,AT1G73110,AT1G76490,AT1G79790,AT1G79850,AT2G03750,AT2G15570,AT2G20570,AT2G22170,AT2G24150,AT2G32530,AT2G32850,AT2G33510,AT2G34510,AT2G36050,AT2G36910,AT2G38310,AT2G41940,AT2G47490…	1954	11953	37302	2.09699	1.70631e-207	4.7295e-207	8.53153e-208
Binding Factor	GSM2388446	H3K9ac	WT	Col_K9_rep1	EF	ChIP-seq	1244	63.6643	6.23885e-206	4.25268	AT1G03475,AT1G05070,AT1G07720,AT1G11475,AT1G12090,AT1G17160,AT1G22400,AT1G22910,AT1G29670,AT1G31170,AT1G32990,AT1G33290,AT1G33780,AT1G57750,AT1G62510,AT1G68520,AT1G69780,AT1G71170,AT1G73110,AT1G76490,AT1G79790,AT2G03750,AT2G14610,AT2G15570,AT2G16380,AT2G20570,AT2G22170,AT2G32530,AT2G32850,AT2G33510,AT2G34510,AT2G36050,AT2G36910,AT2G38310,AT2G41940,AT2G47490,AT3G01490,AT3G04350,AT3G06145,AT3G06470…	1954	10878	37302	2.18313	8.92156e-204	1.64857e-203	2.97385e-204
Binding Factor	GSM1848700	Pol2	WT; immature inflorescence	30_Pol2ChIP_Col	TF	ChIP-seq	1123	57.4719	3.19715e-195	4.10938	AT1G02340,AT1G03475,AT1G04220,AT1G05070,AT1G07720,AT1G11850,AT1G12090,AT1G14040,AT1G14870,AT1G17340,AT1G19670,AT1G22400,AT1G22910,AT1G23205,AT1G28290,AT1G29670,AT1G33780,AT1G45010,AT1G52030,AT1G52400,AT1G54040,AT1G55260,AT1G57750,AT1G59640,AT1G68520,AT1G69780,AT1G69890,AT1G70830,AT1G71170,AT1G73010,AT1G75390,AT1G75900,AT1G76490,AT1G78170,AT1G79850,AT2G01340,AT2G02130,AT2G03750,AT2G05540,AT2G15570…	1954	9225	37302	2.32392	4.57192e-193	6.33618e-193	1.14298e-193
Binding Factor	GSM2183139	H3K9/14ac	250 uM GSH treated for 16h	ChIP_GSH_16h_rep1	EF	ChIP-seq	1258	64.3808	1.16505e-182	3.90124	AT1G03475,AT1G05070,AT1G07720,AT1G12090,AT1G17160,AT1G19670,AT1G22400,AT1G22910,AT1G25230,AT1G29660,AT1G31170,AT1G32990,AT1G33290,AT1G33780,AT1G62510,AT1G67440,AT1G68520,AT1G69780,AT1G69890,AT1G71170,AT1G72810,AT1G73110,AT1G76490,AT1G79790,AT1G79850,AT2G03750,AT2G15570,AT2G20570,AT2G22170,AT2G27080,AT2G32850,AT2G34510,AT2G36050,AT2G36910,AT2G38310,AT2G41940,AT2G47490,AT2G47760,AT3G01490,AT3G04350…	1954	11804	37302	2.03451	1.66602e-180	1.84714e-180	3.33205e-181
Binding Factor	GSM1848701	Pol2	nrpd1; immature inflorescence	31_Pol2ChIP_nrpd1	TF	ChIP-seq	1052	53.8383	3.51768e-181	3.9368	AT1G04220,AT1G05070,AT1G07720,AT1G11850,AT1G12090,AT1G14040,AT1G14870,AT1G17340,AT1G19670,AT1G22400,AT1G22910,AT1G23205,AT1G28290,AT1G28400,AT1G29670,AT1G33780,AT1G45010,AT1G52030,AT1G52400,AT1G54040,AT1G55260,AT1G57750,AT1G59640,AT1G67440,AT1G67750,AT1G68520,AT1G69780,AT1G69890,AT1G70830,AT1G71170,AT1G73010,AT1G75390,AT1G76490,AT1G78170,AT1G79850,AT2G01340,AT2G02130,AT2G03750,AT2G22190,AT2G24150…	1954	8519	37302	2.35741	5.03028e-179	4.64761e-179	8.38381e-180
Binding Factor	GSM2183141	H3K9/14ac	250 uM GSNO/500 uM cPTIO treated for 16h	CHIP_GSNO_cPTIO_16h_rep1	EF	ChIP-seq	1201	61.4637	8.1043e-181	3.86459	AT1G03475,AT1G05070,AT1G07720,AT1G12090,AT1G17160,AT1G19670,AT1G22400,AT1G25230,AT1G31170,AT1G32990,AT1G33290,AT1G33780,AT1G62510,AT1G68520,AT1G69780,AT1G70690,AT1G71170,AT1G72810,AT1G76490,AT1G79790,AT1G79850,AT2G03750,AT2G15570,AT2G20570,AT2G22170,AT2G27080,AT2G32850,AT2G33510,AT2G34510,AT2G36050,AT2G36910,AT2G38310,AT2G41940,AT2G47490,AT2G47760,AT3G01490,AT3G04350,AT3G06470,AT3G11110,AT3G11170…	1954	10891	37302	2.10515	1.15892e-178	9.17787e-179	1.65559e-179
Binding Factor	GSM1869288	BRM	14 day-old seedlings with GFP antibody	BRMGFPIP	EF	ChIP-seq	1191	60.9519	3.54697e-165	3.63107	AT1G03475,AT1G05070,AT1G07720,AT1G14860,AT1G14870,AT1G17340,AT1G18710,AT1G19670,AT1G22400,AT1G22910,AT1G29660,AT1G29670,AT1G45010,AT1G55260,AT1G68520,AT1G69780,AT1G69890,AT1G70690,AT1G75390,AT1G76490,AT1G78170,AT2G01340,AT2G01660,AT2G03750,AT2G16380,AT2G20570,AT2G22170,AT2G22190,AT2G24150,AT2G27080,AT2G27660,AT2G32190,AT2G33510,AT2G34510,AT2G36050,AT2G38310,AT2G38530,AT2G38540,AT2G41940,AT2G41990…	1954	11208	37302	2.02858	5.07217e-163	3.51473e-163	6.34021e-164
Binding Factor	GSM2183127	H3K9/14ac	250 uM GSNO treated for 3h	ChIP_GSNO_3h_rep1	EF	ChIP-seq	1198	61.3101	4.43152e-163	3.60023	AT1G03475,AT1G05070,AT1G07720,AT1G12090,AT1G14860,AT1G17160,AT1G19670,AT1G22400,AT1G25230,AT1G31170,AT1G32990,AT1G33290,AT1G33780,AT1G67440,AT1G68520,AT1G69780,AT1G69890,AT1G71170,AT1G72810,AT1G73110,AT1G76490,AT1G79790,AT1G79850,AT2G03750,AT2G15570,AT2G20570,AT2G22170,AT2G32850,AT2G33510,AT2G34510,AT2G36050,AT2G36910,AT2G38310,AT2G41940,AT2G47490,AT2G47760,AT3G04350,AT3G06470,AT3G11170,AT3G13510…	1954	11394	37302	2.00719	6.33708e-161	3.90333e-161	7.0412e-162
Binding Factor	GSM2130944	HB5	EtOH mock treatment for 4 hours	AT5G65310_HB5_EtOH_ChIP_rep2	TF	ChIP-seq	1106	56.6018	3.21536e-162	3.60574	AT1G02340,AT1G04220,AT1G07720,AT1G12090,AT1G14040,AT1G14860,AT1G14870,AT1G17340,AT1G18710,AT1G19670,AT1G20850,AT1G22400,AT1G22910,AT1G23205,AT1G25230,AT1G27030,AT1G28290,AT1G29660,AT1G29670,AT1G33170,AT1G33780,AT1G45010,AT1G45201,AT1G54020,AT1G54040,AT1G55260,AT1G55740,AT1G57750,AT1G59640,AT1G62510,AT1G67750,AT1G68520,AT1G69780,AT1G70830,AT1G72810,AT1G73110,AT1G75390,AT1G75900,AT1G76490,AT1G76790…	1954	9902	37302	2.13226	4.59796e-160	2.5489e-160	4.59796e-161
Binding Factor	GSM2183129	H3K9/14ac	250 uM GSH treated for 3h	ChIP_GSH_3h_rep1	EF	ChIP-seq	1188	60.7984	5.45263e-161	3.56937	AT1G03475,AT1G05070,AT1G07720,AT1G11475,AT1G12090,AT1G14860,AT1G17160,AT1G19670,AT1G22400,AT1G22910,AT1G25230,AT1G31170,AT1G32990,AT1G33290,AT1G33780,AT1G68520,AT1G69780,AT1G69890,AT1G71170,AT1G72810,AT1G73110,AT1G76490,AT1G79790,AT1G79850,AT2G01340,AT2G03750,AT2G15570,AT2G20570,AT2G22170,AT2G27080,AT2G33510,AT2G34510,AT2G36050,AT2G36910,AT2G38310,AT2G41940,AT2G47490,AT2G47760,AT3G01490,AT3G04350…	1954	11292	37302	2.00841	7.79726e-159	3.9295e-159	7.08842e-160
Binding Factor	GSM2183135	H3K9/14ac	Water treated for 16h	ChIP_water_16h_rep1	EF	ChIP-seq	1048	53.6336	9.3158e-161	3.61657	AT1G03475,AT1G07720,AT1G12090,AT1G17160,AT1G19670,AT1G22400,AT1G31170,AT1G32990,AT1G33290,AT1G33780,AT1G68520,AT1G69780,AT1G69890,AT1G71170,AT1G72810,AT1G76490,AT1G79790,AT1G79850,AT2G01340,AT2G03750,AT2G15570,AT2G20570,AT2G22170,AT2G27080,AT2G27660,AT2G33510,AT2G34510,AT2G36050,AT2G36120,AT2G36910,AT2G38310,AT2G41940,AT2G47490,AT2G47760,AT3G04350,AT3G06470,AT3G11110,AT3G11170,AT3G13510,AT3G16240…	1954	9033	37302	2.21481	1.33216e-158	6.15408e-159	1.11013e-159
Binding Factor	GSM2183130	H3K9/14ac	250 uM GSH treated for 3h	ChIP_GSH_3h_rep2	EF	ChIP-seq	1177	60.2354	1.16536e-160	3.56493	AT1G03475,AT1G05070,AT1G07720,AT1G12090,AT1G14860,AT1G17160,AT1G17340,AT1G19670,AT1G22400,AT1G25230,AT1G31170,AT1G32990,AT1G33290,AT1G33780,AT1G67440,AT1G68520,AT1G69780,AT1G69890,AT1G70690,AT1G71170,AT1G72810,AT1G73110,AT1G76490,AT1G79790,AT1G79850,AT2G03750,AT2G15570,AT2G20570,AT2G22170,AT2G27080,AT2G32850,AT2G34510,AT2G36050,AT2G36910,AT2G38310,AT2G41940,AT2G47490,AT2G47760,AT3G04350,AT3G06470…	1954	11117	37302	2.02114	1.66647e-158	7.10626e-159	1.2819e-159
Binding Factor	GSM2130946	HB5	EtOH mock treatment for 4 hours	AT5G65310_HB5_EtOH_ChIP_rep3	TF	ChIP-seq	1064	54.4524	2.21987e-155	3.5232	AT1G02340,AT1G04220,AT1G07720,AT1G12090,AT1G14040,AT1G14860,AT1G14870,AT1G17340,AT1G18710,AT1G19670,AT1G20850,AT1G22400,AT1G22910,AT1G25230,AT1G27030,AT1G28290,AT1G29670,AT1G33170,AT1G33780,AT1G35260,AT1G45010,AT1G45201,AT1G54020,AT1G54040,AT1G55260,AT1G57750,AT1G59640,AT1G62510,AT1G67750,AT1G68520,AT1G69780,AT1G70690,AT1G70830,AT1G72810,AT1G73110,AT1G75390,AT1G75900,AT1G76490,AT1G76790,AT1G78170…	1954	9444	37302	2.15077	3.17441e-153	1.25697e-153	2.26744e-154
Binding Factor	GSM2130941	HB5	10 uM abscisic acid for 4 hours	AT5G65310_HB5_ABA_ChIP_rep1	TF	ChIP-seq	1070	54.7595	2.56979e-141	3.30789	AT1G02340,AT1G04220,AT1G07720,AT1G12090,AT1G14040,AT1G14860,AT1G14870,AT1G17340,AT1G18710,AT1G19670,AT1G20850,AT1G22400,AT1G22910,AT1G25230,AT1G27030,AT1G28290,AT1G29670,AT1G33170,AT1G33780,AT1G45010,AT1G54020,AT1G54040,AT1G55260,AT1G57750,AT1G59640,AT1G62510,AT1G67750,AT1G68520,AT1G69780,AT1G69890,AT1G70830,AT1G72810,AT1G73110,AT1G75390,AT1G75900,AT1G76490,AT1G76790,AT1G78170,AT2G01340,AT2G01520…	1954	9986	37302	2.0455	3.67479e-139	1.35809e-139	2.44986e-140
Binding Factor	GSM2183138	H3K9/14ac	250 uM GSNO treated for 16h	ChIP_GSNO_16h_rep2	EF	ChIP-seq	999	51.1259	1.26818e-131	3.20272	AT1G03475,AT1G05070,AT1G07720,AT1G12090,AT1G17160,AT1G19670,AT1G22400,AT1G31170,AT1G32990,AT1G33290,AT1G33780,AT1G68520,AT1G69780,AT1G71170,AT1G72810,AT1G76490,AT1G79790,AT1G79850,AT2G03750,AT2G15570,AT2G20570,AT2G22170,AT2G27080,AT2G36050,AT2G36910,AT2G38310,AT2G41940,AT2G47490,AT2G47760,AT3G04350,AT3G06470,AT3G11170,AT3G13510,AT3G16240,AT3G21690,AT3G49260,AT3G53720,AT3G55530,AT3G55600,AT3G62720…	1954	9177	37302	2.07813	1.8135e-129	6.28327e-130	1.13344e-130
Binding Factor	GSM2130945	HB5	10 uM abscisic acid for 4 hours	AT5G65310_HB5_ABA_ChIP_rep3	TF	ChIP-seq	1036	53.0194	3.24455e-131	3.17409	AT1G02340,AT1G04220,AT1G07720,AT1G12090,AT1G14040,AT1G14860,AT1G14870,AT1G17340,AT1G18710,AT1G19670,AT1G20850,AT1G22400,AT1G22910,AT1G23205,AT1G25230,AT1G27030,AT1G28290,AT1G29660,AT1G29670,AT1G33170,AT1G33780,AT1G35260,AT1G45010,AT1G45201,AT1G54020,AT1G54040,AT1G55260,AT1G59640,AT1G62510,AT1G67750,AT1G68520,AT1G69780,AT1G70830,AT1G72810,AT1G73110,AT1G75390,AT1G75900,AT1G76490,AT1G76790,AT1G78170…	1954	9777	37302	2.02284	4.6397e-129	1.51297e-129	2.72924e-130
Binding Factor	GSM2130928	RD26	EtOH mock treatment for 4 hours	AT4G27410_RD26_EtOH_ChIP_rep3	TF	ChIP-seq	1020	52.2006	3.62499e-130	3.16731	AT1G01190,AT1G02340,AT1G05070,AT1G11850,AT1G12090,AT1G14860,AT1G14870,AT1G17340,AT1G18710,AT1G20850,AT1G22400,AT1G22440,AT1G22910,AT1G25230,AT1G33170,AT1G33780,AT1G54020,AT1G59640,AT1G62510,AT1G68520,AT1G69780,AT1G69890,AT1G70690,AT1G72110,AT1G72810,AT1G73110,AT1G73260,AT1G75390,AT1G76490,AT1G76790,AT1G78170,AT2G01340,AT2G01660,AT2G03750,AT2G05540,AT2G22170,AT2G24150,AT2G27080,AT2G32190,AT2G32530…	1954	9557	37302	2.03745	5.18374e-128	1.59646e-128	2.87985e-129
Binding Factor	GSM2183142	H3K9/14ac	250 uM GSNO/500 uM cPTIO treated for 16h	CHIP_GSNO_cPTIO_16h_rep2	EF	ChIP-seq	977	50	9.81501e-129	3.17437	AT1G03475,AT1G05070,AT1G07720,AT1G17160,AT1G19670,AT1G22400,AT1G32990,AT1G33780,AT1G62510,AT1G68520,AT1G69780,AT1G71170,AT1G72810,AT1G76490,AT1G79790,AT1G79850,AT2G03750,AT2G20570,AT2G27080,AT2G34510,AT2G36050,AT2G36120,AT2G36910,AT2G38310,AT2G41940,AT2G47490,AT2G47760,AT3G04350,AT3G06470,AT3G11170,AT3G13510,AT3G16240,AT3G21690,AT3G48500,AT3G55360,AT3G55530,AT3G62720,AT4G01460,AT4G01650,AT4G12390…	1954	8929	37302	2.08881	1.40355e-126	4.09507e-127	7.38709e-128
Binding Factor	GSM2130956	ZAT6	EtOH mock treatment for 4 hours	AT5G04340_ZAT6_EtOH_ChIP_rep2	TF	ChIP-seq	933	47.7482	5.60273e-128	3.20003	AT1G02340,AT1G03475,AT1G04220,AT1G12090,AT1G14040,AT1G14860,AT1G14870,AT1G17340,AT1G18710,AT1G20850,AT1G22400,AT1G22910,AT1G25230,AT1G27030,AT1G28290,AT1G29670,AT1G33170,AT1G35260,AT1G45010,AT1G54020,AT1G54040,AT1G55260,AT1G59640,AT1G62510,AT1G67750,AT1G68520,AT1G69780,AT1G69890,AT1G70830,AT1G72810,AT1G73110,AT1G75390,AT1G75900,AT1G76490,AT1G76790,AT1G78170,AT2G01340,AT2G03750,AT2G05540,AT2G20570…	1954	8279	37302	2.15135	8.0119e-126	2.22072e-126	4.00595e-127
Binding Factor	GSM1282365	YFP	35S::YFP; 4 week-old plants	YFP	TF	ChIP-seq	937	47.9529	3.29602e-125	3.15261	AT1G02070,AT1G02340,AT1G03475,AT1G03820,AT1G07720,AT1G12090,AT1G14860,AT1G19670,AT1G20850,AT1G22400,AT1G22910,AT1G25230,AT1G29670,AT1G54020,AT1G59640,AT1G67750,AT1G68520,AT1G69780,AT1G69890,AT1G75390,AT1G76490,AT1G78170,AT2G01340,AT2G03750,AT2G22170,AT2G24150,AT2G27660,AT2G32690,AT2G34510,AT2G36050,AT2G36910,AT2G38310,AT2G38530,AT2G41940,AT2G41990,AT2G46640,AT2G47490,AT2G47760,AT3G01490,AT3G04350…	1954	8429	37302	2.12213	4.71331e-123	1.24421e-123	2.24443e-124
Binding Factor	GSM554340	H3K4me3	Columbia rosette leaf	H3K4me3_ChIPSeq	EF	ChIP-seq	701	35.8751	8.66535e-121	3.43887	AT1G03475,AT1G05070,AT1G29660,AT1G32990,AT1G33780,AT1G68520,AT1G71170,AT1G76490,AT1G79790,AT1G79850,AT2G03750,AT2G20570,AT2G36050,AT2G36910,AT2G38310,AT2G41940,AT2G47490,AT3G06145,AT3G06470,AT3G11170,AT3G13510,AT3G15690,AT3G16370,AT3G21690,AT3G45140,AT3G48500,AT3G55360,AT3G62720,AT4G01460,AT4G01650,AT4G12390,AT4G14040,AT4G35020,AT5G16030,AT5G16290,AT5G19250,AT5G20720,AT5G24060,AT5G25610,AT5G43760…	1954	5213	37302	2.56707	1.23915e-118	3.12239e-119	5.63248e-120
Binding Factor	GSM2130968	HB7	EtOH mock treatment for 4 hours	AT2G46680_HB7_EtOH_ChIP_rep3	TF	ChIP-seq	877	44.8823	6.69368e-120	3.12796	AT1G02340,AT1G12090,AT1G14040,AT1G14860,AT1G17340,AT1G20850,AT1G22440,AT1G22910,AT1G25230,AT1G27030,AT1G33780,AT1G54020,AT1G59640,AT1G62510,AT1G67750,AT1G68520,AT1G69780,AT1G69890,AT1G70690,AT1G72810,AT1G73110,AT1G75390,AT1G76490,AT1G76790,AT2G01340,AT2G01660,AT2G03750,AT2G05540,AT2G22170,AT2G24150,AT2G32530,AT2G36050,AT2G38310,AT2G38530,AT2G41940,AT2G41990,AT2G46640,AT2G47485,AT2G47490,AT3G01490…	1954	7698	37302	2.17485	9.57196e-118	2.30707e-118	4.16172e-119
Binding Factor	GSM2130904	HAT22	EtOH mock treatment for 4 hours	AT4G37790_HAT22_EtOH_ChIP_rep3	TF	ChIP-seq	915	46.827	3.20168e-118	3.06244	AT1G02340,AT1G12090,AT1G14040,AT1G14860,AT1G17340,AT1G20850,AT1G22400,AT1G22910,AT1G25230,AT1G27030,AT1G28290,AT1G29670,AT1G33170,AT1G35260,AT1G45201,AT1G54020,AT1G54040,AT1G55260,AT1G55740,AT1G59640,AT1G67750,AT1G68520,AT1G69780,AT1G70830,AT1G72810,AT1G75390,AT1G75900,AT1G76490,AT1G76790,AT1G78170,AT2G01340,AT2G01520,AT2G01660,AT2G05540,AT2G20570,AT2G22170,AT2G22190,AT2G24150,AT2G28870,AT2G32530…	1954	8324	37302	2.09844	4.5784e-116	1.05752e-116	1.90767e-117
Binding Factor	GSM1167537	KAN1	Columbia-0 with anti-FLAG antibody	KAN1-FLAG replicate 1	TF	ChIP-seq	831	42.5281	7.57896e-118	3.14998	AT1G02340,AT1G04220,AT1G07720,AT1G11850,AT1G12090,AT1G14860,AT1G18710,AT1G20850,AT1G22400,AT1G22910,AT1G23205,AT1G25230,AT1G28400,AT1G29660,AT1G29670,AT1G33780,AT1G45010,AT1G52030,AT1G52400,AT1G54020,AT1G55260,AT1G68520,AT1G69780,AT1G69890,AT1G72810,AT1G73110,AT1G75390,AT1G76490,AT1G78170,AT2G01340,AT2G20570,AT2G21140,AT2G22170,AT2G22190,AT2G28870,AT2G32190,AT2G32530,AT2G34510,AT2G36050,AT2G38310…	1954	7089	37302	2.23781	1.08379e-115	2.40322e-116	4.33517e-117
Binding Factor	GSM2086282	REVOLUTA	35S::FLAG-GR-REVd seedlings with F3165 Sigma Monoclonal ANTI-FLAG M2	REV_run56	TF	ChIP-seq	735	37.6151	2.56376e-117	3.2973	AT1G12090,AT1G14870,AT1G18710,AT1G20850,AT1G22400,AT1G22910,AT1G23205,AT1G25230,AT1G27030,AT1G28290,AT1G28400,AT1G29670,AT1G59640,AT1G68520,AT1G69780,AT1G69890,AT1G70690,AT1G72810,AT1G73110,AT1G76490,AT2G01340,AT2G03750,AT2G22170,AT2G22190,AT2G24150,AT2G27660,AT2G32530,AT2G34510,AT2G36050,AT2G36120,AT2G38310,AT2G38530,AT2G41940,AT2G41990,AT2G46640,AT2G47485,AT2G47490,AT2G47760,AT3G01490,AT3G06470…	1954	5760	37302	2.43597	3.66618e-115	7.8168e-116	1.41007e-116
Binding Factor	GSM2130902	HAT22	EtOH mock treatment for 4 hours	AT4G37790_HAT22_EtOH_ChIP_rep2	TF	ChIP-seq	819	41.914	1.69351e-112	3.07482	AT1G02340,AT1G12090,AT1G14040,AT1G14860,AT1G17340,AT1G20850,AT1G22400,AT1G22910,AT1G25230,AT1G27030,AT1G29670,AT1G33170,AT1G35260,AT1G45201,AT1G54020,AT1G54040,AT1G55260,AT1G55740,AT1G59640,AT1G67750,AT1G68520,AT1G69780,AT1G70690,AT1G70830,AT1G72810,AT1G75390,AT1G76490,AT1G76790,AT1G78170,AT2G01340,AT2G01660,AT2G05540,AT2G20570,AT2G22170,AT2G22190,AT2G24150,AT2G28870,AT2G32530,AT2G34810,AT2G36050…	1954	7083	37302	2.20737	2.42172e-110	4.9722e-111	8.96933e-112
Binding Factor	GSM2183128	H3K9/14ac	250 uM GSNO treated for 3h	ChIP_GSNO_3h_rep2	EF	ChIP-seq	939	48.0553	1.87405e-112	2.95263	AT1G03475,AT1G05070,AT1G07720,AT1G14860,AT1G17160,AT1G19670,AT1G22400,AT1G25230,AT1G31170,AT1G32990,AT1G33290,AT1G33780,AT1G68520,AT1G69780,AT1G69890,AT1G71170,AT1G72810,AT1G76490,AT1G79790,AT1G79850,AT2G03750,AT2G15570,AT2G20570,AT2G22170,AT2G27080,AT2G34510,AT2G36050,AT2G36910,AT2G38310,AT2G41940,AT2G47490,AT2G47760,AT3G04350,AT3G06470,AT3G11170,AT3G13510,AT3G16240,AT3G16370,AT3G21690,AT3G53720…	1954	8892	37302	2.01592	2.67989e-110	5.30575e-111	9.57103e-112
Binding Factor	GSM2130964	HB7	EtOH mock treatment for 4 hours	AT2G46680_HB7_EtOH_ChIP_rep1	TF	ChIP-seq	816	41.7605	1.78274e-111	3.06134	AT1G01190,AT1G02340,AT1G12090,AT1G14040,AT1G14860,AT1G17340,AT1G20850,AT1G22910,AT1G25230,AT1G27030,AT1G29670,AT1G33780,AT1G54020,AT1G59640,AT1G68520,AT1G69780,AT1G70690,AT1G72810,AT1G73110,AT1G75390,AT1G76790,AT1G78170,AT2G01660,AT2G03750,AT2G05540,AT2G22170,AT2G24150,AT2G27080,AT2G28870,AT2G32530,AT2G36050,AT2G36910,AT2G38310,AT2G38530,AT2G38540,AT2G41940,AT2G41990,AT2G46640,AT2G47490,AT2G47760…	1954	7072	37302	2.2027	2.54931e-109	4.87319e-110	8.79074e-111
Binding Factor	GSM2130912	MYB3	EtOH mock treatment for 4 hours	AT1G22640_MYB3_EtOH_ChIP_rep1	TF	ChIP-seq	772	39.5087	7.95333e-109	3.07725	AT1G02340,AT1G04220,AT1G12090,AT1G14860,AT1G17340,AT1G25230,AT1G29670,AT1G45010,AT1G54020,AT1G55260,AT1G59640,AT1G69780,AT1G70830,AT1G72810,AT1G75390,AT1G75900,AT1G76490,AT1G76790,AT1G78170,AT2G01340,AT2G05540,AT2G16380,AT2G20570,AT2G22170,AT2G24150,AT2G28870,AT2G32190,AT2G32690,AT2G34510,AT2G36050,AT2G38310,AT2G38530,AT2G41940,AT2G41990,AT2G46640,AT2G47485,AT2G47490,AT3G01490,AT3G04350,AT3G11170…	1954	6524	37302	2.25897	1.13733e-106	2.10161e-107	3.79109e-108
Binding Factor	GSM2365923	HDP2	WT seedlings	HDP2 IP rep2	EF	ChIP-seq	616	31.5251	3.63638e-107	3.37348	AT1G02340,AT1G07720,AT1G12090,AT1G18710,AT1G18810,AT1G19670,AT1G20850,AT1G22400,AT1G29660,AT1G68520,AT1G69780,AT1G69890,AT1G76490,AT1G78170,AT2G03750,AT2G20570,AT2G24150,AT2G32530,AT2G32690,AT2G34510,AT2G36050,AT2G38310,AT2G41940,AT2G41990,AT2G46640,AT3G01490,AT3G06470,AT3G11110,AT3G16240,AT3G16370,AT3G21690,AT3G23050,AT3G29030,AT3G45140,AT3G48720,AT3G49260,AT3G53720,AT3G53960,AT3G55240,AT3G56060…	1954	4473	37302	2.62899	5.20003e-105	9.29891e-106	1.67743e-106
Binding Factor	GSM2130916	MYB3	EtOH mock treatment for 4 hours	AT1G22640_MYB3_EtOH_ChIP_rep3	TF	ChIP-seq	707	36.1822	2.95268e-106	3.14085	AT1G02340,AT1G04220,AT1G12090,AT1G14860,AT1G17340,AT1G20850,AT1G22910,AT1G25230,AT1G29670,AT1G45010,AT1G54020,AT1G55260,AT1G59640,AT1G69780,AT1G69890,AT1G70830,AT1G72810,AT1G75390,AT1G76490,AT1G76790,AT1G78170,AT2G05540,AT2G16380,AT2G22170,AT2G24150,AT2G28870,AT2G32690,AT2G36050,AT2G38310,AT2G38530,AT2G38540,AT2G41940,AT2G41990,AT2G46640,AT2G47485,AT2G47490,AT3G01490,AT3G04350,AT3G12710,AT3G13510…	1954	5697	37302	2.36909	4.22233e-104	7.3146e-105	1.31948e-105
Binding Factor	GSM2130900	HAT22	EtOH mock treatment for 4 hours	AT4G37790_HAT22_EtOH_ChIP_rep1	TF	ChIP-seq	758	38.7922	3.24448e-106	3.0521	AT1G02340,AT1G12090,AT1G14040,AT1G14860,AT1G17340,AT1G20850,AT1G22400,AT1G22910,AT1G25230,AT1G27030,AT1G29670,AT1G33170,AT1G35260,AT1G45201,AT1G54020,AT1G54040,AT1G55260,AT1G59640,AT1G67750,AT1G68520,AT1G69780,AT1G69890,AT1G70830,AT1G72810,AT1G75390,AT1G76490,AT1G76790,AT1G78170,AT2G01340,AT2G01660,AT2G05540,AT2G22170,AT2G22190,AT2G24150,AT2G28870,AT2G32530,AT2G36050,AT2G38530,AT2G41940,AT2G46640…	1954	6407	37302	2.25851	4.6396e-104	7.7939e-105	1.40594e-105
Binding Factor	GSM865709	PIF4	pPIF4::PIF4-myc transgenic etiolated seedlings	PIF4 ChIP-Seq	TF	ChIP-seq	907	46.4176	4.13927e-106	2.87928	AT1G02340,AT1G05070,AT1G14860,AT1G18710,AT1G20850,AT1G22400,AT1G22910,AT1G25230,AT1G28290,AT1G33170,AT1G59640,AT1G67750,AT1G68520,AT1G69780,AT1G69890,AT1G70690,AT1G72810,AT1G73110,AT1G75390,AT1G76490,AT1G76790,AT2G01340,AT2G20570,AT2G22170,AT2G24150,AT2G27660,AT2G33510,AT2G34510,AT2G36050,AT2G36910,AT2G38310,AT2G38530,AT2G41940,AT2G41990,AT2G46640,AT2G47490,AT2G47760,AT3G01490,AT3G06470,AT3G12710…	1954	8620	37302	2.00867	5.91916e-104	9.65093e-105	1.74093e-105
Binding Factor	GSM2130888	NFYC2	EtOH mock treatment for 4 hours	AT1G56170_NFYC2_EtOH_ChIP_rep1	TF	ChIP-seq	833	42.6305	1.13366e-104	2.92668	AT1G02340,AT1G04220,AT1G12090,AT1G14860,AT1G19670,AT1G20850,AT1G25230,AT1G29670,AT1G33780,AT1G59640,AT1G67750,AT1G68520,AT1G69780,AT1G69890,AT1G70690,AT1G70870,AT1G72810,AT1G73010,AT1G73110,AT1G75390,AT1G76490,AT1G79790,AT2G22170,AT2G22190,AT2G24150,AT2G27660,AT2G38310,AT2G41940,AT2G41990,AT2G46640,AT2G47490,AT2G47760,AT3G01490,AT3G06470,AT3G13510,AT3G16240,AT3G16370,AT3G21870,AT3G49260,AT3G55700…	1954	7546	37302	2.10735	1.62114e-102	2.56768e-103	4.63183e-104
Binding Factor	GSM2130914	MYB3	EtOH mock treatment for 4 hours	AT1G22640_MYB3_EtOH_ChIP_rep2	TF	ChIP-seq	748	38.2805	7.67294e-104	3.02491	AT1G02340,AT1G11850,AT1G12090,AT1G14860,AT1G20850,AT1G22910,AT1G25230,AT1G29670,AT1G35260,AT1G45010,AT1G54020,AT1G55260,AT1G59640,AT1G69780,AT1G69890,AT1G70830,AT1G72810,AT1G75390,AT1G75900,AT1G76490,AT1G76790,AT1G78170,AT2G05540,AT2G22170,AT2G28870,AT2G32690,AT2G34510,AT2G36050,AT2G38310,AT2G38530,AT2G38540,AT2G41940,AT2G41990,AT2G46640,AT2G47485,AT2G47490,AT3G01490,AT3G04350,AT3G12710,AT3G13510…	1954	6340	37302	2.25227	1.09723e-101	1.6896e-102	3.04786e-103
Binding Factor	GSM2130915	MYB3	10 uM abscisic acid for 4 hours	AT1G22640_MYB3_ABA_ChIP_rep3	TF	ChIP-seq	815	41.7093	9.14746e-104	2.93217	AT1G02340,AT1G04220,AT1G07720,AT1G11850,AT1G12090,AT1G14040,AT1G14860,AT1G17340,AT1G20850,AT1G24470,AT1G25230,AT1G29670,AT1G35260,AT1G45010,AT1G54020,AT1G55260,AT1G59640,AT1G69780,AT1G69890,AT1G70830,AT1G72810,AT1G73110,AT1G73260,AT1G75390,AT1G75900,AT1G76490,AT1G76790,AT1G78170,AT2G01340,AT2G01520,AT2G05540,AT2G22170,AT2G24150,AT2G28870,AT2G32190,AT2G32690,AT2G36050,AT2G38530,AT2G38540,AT2G41940…	1954	7310	37302	2.12837	1.30809e-101	1.95985e-102	3.53537e-103
Binding Factor	GSM2130910	FBH3	EtOH mock treatment for 4 hours	AT1G51140_FBH3_EtOH_ChIP_rep3	TF	ChIP-seq	754	38.5875	3.49777e-99	2.9325	AT1G02340,AT1G12090,AT1G14860,AT1G14870,AT1G18710,AT1G20850,AT1G25230,AT1G29670,AT1G35260,AT1G54020,AT1G55260,AT1G59640,AT1G69780,AT1G73110,AT1G75390,AT1G76490,AT1G76790,AT1G78170,AT2G05540,AT2G22170,AT2G24150,AT2G36050,AT2G36910,AT2G38310,AT2G38530,AT2G46640,AT2G47485,AT2G47490,AT3G01490,AT3G11170,AT3G12710,AT3G13510,AT3G14450,AT3G16240,AT3G16370,AT3G16400,AT3G21690,AT3G23050,AT3G62720,AT3G62950…	1954	6575	37302	2.18919	5.0018e-97	7.29678e-98	1.31626e-98
Binding Factor	GSM2130899	HAT22	10 uM abscisic acid for 4 hours	AT4G37790_HAT22_ABA_ChIP_rep1	TF	ChIP-seq	840	42.9887	1.73644e-98	2.81794	AT1G02340,AT1G04220,AT1G07720,AT1G12090,AT1G14040,AT1G14860,AT1G17340,AT1G20850,AT1G22910,AT1G25230,AT1G27030,AT1G29670,AT1G45201,AT1G54020,AT1G54040,AT1G55260,AT1G55740,AT1G59640,AT1G62510,AT1G67750,AT1G68520,AT1G69780,AT1G70690,AT1G72810,AT1G73010,AT1G73260,AT1G75390,AT1G75900,AT1G76490,AT1G76790,AT1G78170,AT2G01340,AT2G01520,AT2G05540,AT2G22170,AT2G22190,AT2G24150,AT2G27080,AT2G28085,AT2G28870…	1954	7867	37302	2.03835	2.48311e-96	3.52955e-97	6.36695e-98
Binding Factor	GSM1167539	KAN1	Columbia-0 with anti-FLAG antibody	KAN1-FLAG replicate 2	TF	ChIP-seq	716	36.6428	1.02047e-97	2.96406	AT1G14860,AT1G18710,AT1G20850,AT1G22400,AT1G25230,AT1G29660,AT1G29670,AT1G33780,AT1G45010,AT1G52030,AT1G55260,AT1G62510,AT1G67750,AT1G68520,AT1G69780,AT1G69890,AT1G72810,AT1G73010,AT1G73110,AT1G75390,AT1G78170,AT2G01520,AT2G20570,AT2G21140,AT2G22170,AT2G22190,AT2G28870,AT2G32190,AT2G32530,AT2G34510,AT2G36050,AT2G36120,AT2G38310,AT2G41940,AT2G46640,AT3G06145,AT3G12710,AT3G13650,AT3G16240,AT3G16400…	1954	6083	37302	2.247	1.45927e-95	2.02238e-96	3.64817e-97
Binding Factor	GSM1657732	CCA1	CCA1pro:CCA1-FLAG cca1 lhy; 14 day-old seedlings	CCA1-ChIP_IonPGM	TF	ChIP-seq	677	34.6469	1.78279e-97	3.02854	AT1G04220,AT1G07720,AT1G12090,AT1G20850,AT1G22400,AT1G23205,AT1G27030,AT1G33170,AT1G68520,AT1G69890,AT1G73010,AT1G75390,AT1G76490,AT2G03750,AT2G20570,AT2G22190,AT2G24150,AT2G27660,AT2G33510,AT2G34510,AT2G38310,AT2G41940,AT2G41990,AT2G46640,AT3G01490,AT3G11110,AT3G13510,AT3G15870,AT3G16370,AT3G19960,AT3G21690,AT3G21870,AT3G28740,AT3G45140,AT3G55240,AT3G62720,AT4G01650,AT4G12390,AT4G13830,AT4G16740…	1954	5550	37302	2.32864	2.54939e-95	3.44699e-96	6.21802e-97
Binding Factor	GSM2111784	HDA9	Leaves of Columbia-0 with HDA9-FLAG transformed plants	HDA9-FLAG-CHIPSEQ	EF	ChIP-seq	781	39.9693	1.7958e-96	2.8494	AT1G03475,AT1G14860,AT1G22400,AT1G22910,AT1G68520,AT1G69890,AT1G76490,AT1G78040,AT1G79850,AT2G03750,AT2G24150,AT2G27080,AT2G27660,AT2G33510,AT2G34510,AT2G36050,AT2G38310,AT2G41940,AT2G41990,AT2G46640,AT2G47490,AT2G47760,AT3G01490,AT3G06145,AT3G11170,AT3G13510,AT3G14450,AT3G16240,AT3G26200,AT3G29030,AT3G45140,AT3G62720,AT4G13830,AT4G26555,AT4G29900,AT4G37800,AT5G10760,AT5G17990,AT5G19250,AT5G20630…	1954	7058	37302	2.1124	2.56799e-94	3.38947e-95	6.11426e-96
Binding Factor	GSM2130940	MYB44	EtOH mock treatment for 4 hours	AT5G67300_MYB44_EtOH_ChIP_rep3	TF	ChIP-seq	774	39.6111	1.30478e-95	2.84326	AT1G02340,AT1G03820,AT1G12090,AT1G14860,AT1G14870,AT1G17340,AT1G18710,AT1G20850,AT1G22400,AT1G25230,AT1G35260,AT1G45010,AT1G54020,AT1G59640,AT1G69780,AT1G75390,AT1G76490,AT1G76790,AT1G78170,AT2G05540,AT2G15570,AT2G24150,AT2G27080,AT2G28870,AT2G32530,AT2G34510,AT2G36050,AT2G38310,AT2G38530,AT2G41940,AT2G47485,AT2G47490,AT3G01420,AT3G01490,AT3G12710,AT3G13510,AT3G13650,AT3G16240,AT3G16370,AT3G21690…	1954	6985	37302	2.11535	1.86583e-93	2.40543e-94	4.33915e-95
Binding Factor	GSM2130938	MYB44	EtOH mock treatment for 4 hours	AT5G67300_MYB44_EtOH_ChIP_rep2	TF	ChIP-seq	783	40.0716	3.25223e-94	2.8084	AT1G02340,AT1G03820,AT1G11850,AT1G12090,AT1G14860,AT1G17340,AT1G20850,AT1G22400,AT1G25230,AT1G35260,AT1G54020,AT1G59640,AT1G69780,AT1G75390,AT1G76490,AT1G76790,AT1G78170,AT2G05540,AT2G15570,AT2G22170,AT2G24150,AT2G27080,AT2G28870,AT2G32690,AT2G34510,AT2G36050,AT2G38310,AT2G41940,AT2G47485,AT2G47490,AT3G01420,AT3G01490,AT3G12710,AT3G13510,AT3G13650,AT3G16240,AT3G16370,AT3G16400,AT3G21690,AT3G21870…	1954	7166	37302	2.0859	4.6507e-92	5.8594e-93	1.05698e-93
Binding Factor	GSM2130952	HB6	EtOH mock treatment for 4 hours	AT2G22430_HB6_EtOH_ChIP_rep3	TF	ChIP-seq	810	41.4534	3.77264e-91	2.72757	AT1G01190,AT1G02340,AT1G14040,AT1G14860,AT1G14870,AT1G17340,AT1G18710,AT1G20850,AT1G22440,AT1G22910,AT1G25230,AT1G27030,AT1G29670,AT1G35260,AT1G54020,AT1G55260,AT1G59640,AT1G69780,AT1G69890,AT1G70690,AT1G70830,AT1G72810,AT1G73260,AT1G75390,AT1G76490,AT1G76790,AT1G78170,AT2G01520,AT2G05540,AT2G16380,AT2G20875,AT2G24150,AT2G27080,AT2G27660,AT2G28870,AT2G36050,AT2G38310,AT2G46640,AT2G47485,AT2G47490…	1954	7680	37302	2.01341	5.39487e-89	6.64594e-90	1.19886e-90
Binding Factor	GSM2130908	FBH3	EtOH mock treatment for 4 hours	AT1G51140_FBH3_EtOH_ChIP_rep2	TF	ChIP-seq	712	36.4381	4.90067e-87	2.77404	AT1G02340,AT1G12090,AT1G14040,AT1G14860,AT1G14870,AT1G17340,AT1G23205,AT1G25230,AT1G29670,AT1G54020,AT1G59640,AT1G69780,AT1G72810,AT1G73110,AT1G76490,AT1G76790,AT1G78170,AT2G05540,AT2G24150,AT2G27080,AT2G36050,AT2G38310,AT2G38530,AT2G41990,AT2G46640,AT2G47485,AT2G47490,AT3G01420,AT3G01490,AT3G12710,AT3G13510,AT3G13650,AT3G16240,AT3G16370,AT3G18280,AT3G23050,AT3G62950,AT4G01650,AT4G15630,AT4G17810…	1954	6381	37302	2.13009	7.00796e-85	8.44543e-86	1.52347e-86
Binding Factor	GSM364940	SEPALLATA3	WT; primary and secondary inflorescences of 5-7 weeks old plants	SEP3_ChIPSeq_wt_2	TF	ChIP-seq	600	30.7062	1.67024e-82	2.87996	AT1G02070,AT1G07720,AT1G11850,AT1G20850,AT1G22400,AT1G28400,AT1G29670,AT1G33170,AT1G45010,AT1G52030,AT1G55260,AT1G68520,AT1G69780,AT1G78170,AT2G20570,AT2G21140,AT2G22190,AT2G28870,AT2G32530,AT2G32690,AT2G33510,AT2G34510,AT2G34810,AT2G36050,AT2G38530,AT2G41940,AT2G47485,AT2G47760,AT3G04350,AT3G11110,AT3G12710,AT3G13510,AT3G16240,AT3G16370,AT3G21690,AT3G23050,AT3G26200,AT3G29030,AT3G45140,AT3G48550…	1954	4967	37302	2.30603	2.38845e-80	2.81713e-81	5.08181e-82
Binding Factor	GSM1184360	phyA	4 day-old PphyA: phyA-GFP phyA201 transgenic seedlings	PhyA-GFP_1 [ChIP-seq]	TF	ChIP-seq	675	34.5445	3.82779e-82	2.7378	AT1G02340,AT1G14860,AT1G18710,AT1G22910,AT1G29670,AT1G33170,AT1G68520,AT1G69780,AT1G69890,AT1G72810,AT1G76790,AT2G22170,AT2G27660,AT2G33510,AT2G34510,AT2G36050,AT2G38310,AT2G38530,AT2G38540,AT2G41940,AT2G41990,AT2G47485,AT2G47490,AT2G47760,AT3G01490,AT3G13510,AT3G14450,AT3G16240,AT3G16370,AT3G49260,AT3G62720,AT4G01460,AT4G12390,AT4G17810,AT4G21445,AT4G28730,AT4G29900,AT4G37800,AT5G09440,AT5G10140…	1954	6021	37302	2.14014	5.47374e-80	6.32166e-81	1.14036e-81
Binding Factor	GSM1325785	SVP	pSVP:SVP:GFP svp-41 FLC FRI	pSVP:SVP:GFP svp-41 FLC FRI rep1	TF	ChIP-seq	628	32.1392	4.28003e-81	2.79592	AT1G03475,AT1G05070,AT1G12090,AT1G18710,AT1G31170,AT1G32990,AT1G67750,AT1G68520,AT1G75390,AT1G76490,AT1G79850,AT2G05540,AT2G20570,AT2G32850,AT2G34510,AT2G36050,AT2G38540,AT2G41940,AT2G47760,AT3G01490,AT3G11170,AT3G15690,AT3G16240,AT3G19960,AT3G23050,AT3G27160,AT3G45140,AT3G49260,AT3G55360,AT4G13830,AT4G24660,AT4G26555,AT4G32280,AT5G09440,AT5G10140,AT5G19250,AT5G20630,AT5G20720,AT5G24060,AT5G36250…	1954	5396	37302	2.22175	6.12044e-79	6.92428e-80	1.24907e-80
Binding Factor	GSM1184361	phyA	4 day-old PphyA: phyA-GFP phyA201 transgenic seedlings	PhyA-GFP_2 [ChIP-seq]	TF	ChIP-seq	700	35.824	1.63584e-80	2.67177	AT1G02340,AT1G03475,AT1G05070,AT1G14860,AT1G18710,AT1G22400,AT1G22910,AT1G29670,AT1G33170,AT1G67750,AT1G68520,AT1G69780,AT1G69890,AT1G72810,AT1G76790,AT1G79850,AT2G22170,AT2G22190,AT2G27080,AT2G27660,AT2G33510,AT2G34510,AT2G38310,AT2G38530,AT2G41940,AT2G41990,AT2G47760,AT3G01490,AT3G11170,AT3G12710,AT3G13510,AT3G14450,AT3G16240,AT3G21690,AT3G21870,AT3G49260,AT3G62720,AT4G01460,AT4G16740,AT4G17810…	1954	6439	37302	2.07533	2.33925e-78	2.59355e-79	4.67851e-80
Binding Factor	GSM2130966	HB7	EtOH mock treatment for 4 hours	AT2G46680_HB7_EtOH_ChIP_rep2	TF	ChIP-seq	523	26.7656	1.33581e-79	3.00413	AT1G02340,AT1G12090,AT1G14860,AT1G14870,AT1G17340,AT1G25230,AT1G27030,AT1G54020,AT1G59640,AT1G62510,AT1G68520,AT1G69780,AT1G70690,AT1G72810,AT1G76790,AT2G03750,AT2G05540,AT2G24150,AT2G36050,AT2G38530,AT2G46640,AT2G47490,AT3G01490,AT3G04350,AT3G13510,AT3G13650,AT3G16240,AT3G23050,AT3G62950,AT4G28730,AT4G34790,AT4G37800,AT5G02230,AT5G02890,AT5G09440,AT5G15600,AT5G18460,AT5G18600,AT5G20630,AT5G21105…	1954	4039	37302	2.47193	1.9102e-77	2.07634e-78	3.7455e-79
Binding Factor	GSM364943	SEPALLATA3	Mutant:ag; primary and secondary inflorescences of 5-7 weeks old plants	SEP3_ChIPSeq_ag_3	TF	ChIP-seq	578	29.5803	4.73851e-76	2.78861	AT1G02070,AT1G05070,AT1G11850,AT1G14040,AT1G20850,AT1G22400,AT1G28400,AT1G29670,AT1G45010,AT1G55260,AT1G59640,AT1G68520,AT1G69780,AT1G75390,AT1G78170,AT2G20570,AT2G24150,AT2G28085,AT2G28870,AT2G32530,AT2G32690,AT2G34510,AT2G36050,AT2G38530,AT2G38540,AT2G41940,AT2G41990,AT2G47485,AT3G01490,AT3G06470,AT3G08770,AT3G12710,AT3G13510,AT3G13650,AT3G15870,AT3G16240,AT3G16370,AT3G23050,AT3G26200,AT3G29030…	1954	4876	37302	2.26293	6.77607e-74	7.22375e-75	1.30309e-75
Binding Factor	GSM2183144	H3K9/14ac	5 uM TSA treated for 16h	ChIP_TSA_16h_rep2	EF	ChIP-seq	503	25.7421	1.74767e-75	2.96139	AT1G07720,AT1G17160,AT1G68520,AT1G69780,AT1G71170,AT1G72810,AT1G76490,AT2G03750,AT2G20570,AT2G36050,AT2G36910,AT2G38310,AT2G41940,AT2G47490,AT3G06470,AT3G13510,AT3G21690,AT3G62720,AT4G24660,AT4G36750,AT5G21105,AT5G22250,AT5G24060,AT5G36250,AT5G43760,AT5G51010,AT5G65410,AT1G01300,AT1G01620,AT1G01630,AT1G01800,AT1G03440,AT1G03600,AT1G03870,AT1G07320,AT1G09750,AT1G14150,AT1G15690,AT1G15820,AT1G19300…	1954	3902	37302	2.46087	2.49917e-73	2.61402e-74	4.71542e-75
Binding Factor	GSM2130892	NFYC2	EtOH mock treatment for 4 hours	AT1G56170_NFYC2_EtOH_ChIP_rep3	TF	ChIP-seq	680	34.8004	2.5005e-75	2.60329	AT1G02340,AT1G04220,AT1G14860,AT1G22400,AT1G25230,AT1G29670,AT1G33780,AT1G59640,AT1G68520,AT1G69890,AT1G70870,AT1G73010,AT1G73110,AT1G75390,AT1G79790,AT2G22190,AT2G24150,AT2G41990,AT2G46640,AT2G47490,AT2G47760,AT3G06470,AT3G12710,AT3G13510,AT3G16240,AT3G21870,AT3G26200,AT3G49260,AT3G55700,AT4G13830,AT4G17810,AT4G28730,AT4G37800,AT5G02230,AT5G09440,AT5G10770,AT5G13880,AT5G15600,AT5G17990,AT5G18460…	1954	6339	37302	2.04784	3.57571e-73	3.67077e-74	6.62169e-75
Binding Factor	GSM1252254	ARF6	ARF6p::ARF6-Myc in arf6;arf8 seedlings	ARF6 ChIP-Seq	TF	ChIP-seq	602	30.8086	7.3564e-74	2.69595	AT1G02340,AT1G05070,AT1G14860,AT1G20850,AT1G22910,AT1G25230,AT1G33170,AT1G54020,AT1G59640,AT1G68520,AT1G69780,AT1G69890,AT1G73110,AT1G73260,AT1G76490,AT1G76790,AT2G01660,AT2G05540,AT2G22170,AT2G27660,AT2G36050,AT2G38310,AT2G38530,AT2G41940,AT2G41990,AT2G46640,AT2G47485,AT2G47490,AT2G47760,AT3G01490,AT3G11170,AT3G12710,AT3G13510,AT3G14450,AT3G16240,AT3G16370,AT3G23050,AT3G62720,AT4G13830,AT4G28730…	1954	5280	37302	2.17656	1.05196e-71	1.06029e-72	1.91266e-73
Binding Factor	GSM2366604	BAF60	BAF60:GFP; 14 day-old seedlings with anti-GFP antibody	BAF60 ChIPseq	TF	ChIP-seq	454	23.2344	8.82079e-74	3.0779	AT1G07720,AT1G14860,AT1G18710,AT1G20850,AT1G22400,AT1G29660,AT1G29670,AT1G68520,AT1G69780,AT1G69890,AT1G78170,AT2G33510,AT2G34510,AT2G36050,AT2G38310,AT2G41940,AT2G46640,AT2G47490,AT3G11170,AT3G13510,AT3G16240,AT3G16370,AT3G49260,AT4G17810,AT4G34790,AT4G37800,AT5G02230,AT5G16030,AT5G20630,AT5G21105,AT5G23210,AT5G24060,AT5G25810,AT5G43760,AT5G50950,AT5G54250,AT5G54585,AT5G56860,AT5G57780,AT5G57785…	1954	3333	37302	2.60033	1.26137e-71	1.24866e-72	2.25245e-73
Binding Factor	GSM1657733	CCA1	CCA1pro:CCA1-FLAG cca1 lhy; 14 day-old seedlings	CCA1-ChIP_Illumina	TF	ChIP-seq	543	27.7892	1.38169e-73	2.81138	AT1G12090,AT1G20850,AT1G22400,AT1G27030,AT1G33780,AT1G68520,AT1G69890,AT1G76490,AT2G22170,AT2G22190,AT2G24150,AT2G33510,AT2G34510,AT2G36050,AT2G41940,AT2G46640,AT3G01490,AT3G06145,AT3G06470,AT3G13510,AT3G21870,AT3G29030,AT3G45140,AT3G49260,AT3G53720,AT3G55240,AT4G01460,AT4G12390,AT4G13830,AT4G16740,AT4G17810,AT4G23600,AT4G34790,AT5G02230,AT5G03650,AT5G09440,AT5G19250,AT5G20630,AT5G22860,AT5G24060…	1954	4484	37302	2.31175	1.97582e-71	1.92159e-72	3.46635e-73
Binding Factor	GSM1665427	PIF4	PIF4-3xFlag-6xHis seedlings treated with low blue light for 16 hours	ChIPSeq-PIF4_FLAG_Rep1	TF	ChIP-seq	664	33.9816	2.3253e-73	2.58823	AT1G02340,AT1G14860,AT1G14870,AT1G20850,AT1G22440,AT1G54020,AT1G69780,AT1G69890,AT1G70690,AT1G73260,AT1G75390,AT1G76490,AT1G78170,AT2G16380,AT2G27080,AT2G27660,AT2G36050,AT2G38310,AT2G38530,AT2G43590,AT2G46640,AT2G47485,AT2G47490,AT2G47760,AT3G01420,AT3G01490,AT3G04350,AT3G11170,AT3G12500,AT3G13510,AT3G13650,AT3G14450,AT3G21690,AT3G23050,AT3G27160,AT3G28740,AT3G55240,AT3G62720,AT4G13830,AT4G16260…	1954	6180	37302	2.0511	3.32517e-71	3.17815e-72	5.73306e-73
Binding Factor	GSM1869298	BRM	14 day-old ref6 pBRM::BRM-GFP seedlings with GFP antibody	ref6 BRM-BRM-GFP ab290 #1	EF	ChIP-seq	473	24.2068	1.0097e-72	2.9836	AT1G09932,AT1G14870,AT1G18710,AT1G22400,AT1G54020,AT1G68520,AT1G69890,AT1G76490,AT1G78170,AT2G15570,AT2G20570,AT2G22170,AT2G27080,AT2G32190,AT2G33510,AT2G34510,AT2G36050,AT2G38310,AT2G41940,AT2G47485,AT2G47490,AT3G01490,AT3G06470,AT3G11170,AT3G13510,AT3G16370,AT3G16400,AT3G21690,AT3G29030,AT3G45140,AT3G49120,AT3G49260,AT3G56060,AT3G62720,AT4G13830,AT4G15630,AT4G29900,AT5G02230,AT5G18460,AT5G19250…	1954	3600	37302	2.50822	1.44387e-70	1.35664e-71	2.44724e-72
Binding Factor	GSM364939	SEPALLATA3	WT; primary and secondary inflorescences of 5-7 weeks old plants	SEP3_ChIPSeq_wt_1	TF	ChIP-seq	540	27.6356	1.98659e-72	2.79201	AT1G02070,AT1G11850,AT1G20850,AT1G22400,AT1G28400,AT1G29670,AT1G33170,AT1G45010,AT1G55260,AT1G59640,AT1G68520,AT1G75390,AT1G78170,AT2G20570,AT2G21140,AT2G28085,AT2G28870,AT2G32530,AT2G32690,AT2G33510,AT2G34510,AT2G34810,AT2G38530,AT2G41940,AT2G47485,AT3G04350,AT3G12710,AT3G13510,AT3G16240,AT3G16370,AT3G21690,AT3G23050,AT3G45140,AT3G48550,AT3G49260,AT3G53960,AT3G55360,AT3G56060,AT4G01460,AT4G13830…	1954	4481	37302	2.30052	2.84083e-70	2.62471e-71	4.73472e-72
Binding Factor	GSM2130868	ABF1	EtOH mock treatment for 4 hours	AT1G49720_ABF1_EtOH_ChIP_rep2	TF	ChIP-seq	527	26.9703	1.32214e-71	2.80392	AT1G02340,AT1G12090,AT1G14860,AT1G17340,AT1G18710,AT1G20850,AT1G22400,AT1G25230,AT1G29670,AT1G59640,AT1G67750,AT1G69780,AT1G70830,AT1G75390,AT1G78170,AT2G24150,AT2G36050,AT2G38310,AT2G38540,AT2G41940,AT2G41990,AT2G46640,AT3G01490,AT3G12710,AT3G13510,AT3G16370,AT3G16400,AT3G23050,AT4G17810,AT4G28730,AT4G37800,AT5G02230,AT5G04530,AT5G06370,AT5G09440,AT5G15600,AT5G17990,AT5G18460,AT5G18690,AT5G21105…	1954	4334	37302	2.32129	1.89067e-69	1.7182e-70	3.09945e-71
Binding Factor	GSM2130878	ANAC102	EtOH mock treatment for 4 hours	AT5G63790_ANAC102_EtOH_ChIP_rep1	TF	ChIP-seq	641	32.8045	1.65027e-69	2.54699	AT1G01190,AT1G02340,AT1G05070,AT1G14870,AT1G17340,AT1G20850,AT1G22400,AT1G22440,AT1G25230,AT1G54020,AT1G59640,AT1G69780,AT1G69890,AT1G70690,AT1G73260,AT1G76490,AT2G03750,AT2G05540,AT2G27080,AT2G27660,AT2G32190,AT2G32530,AT2G36050,AT2G36910,AT2G38310,AT2G47485,AT2G47490,AT3G01420,AT3G01490,AT3G04350,AT3G11170,AT3G12500,AT3G13510,AT3G14450,AT3G16240,AT3G21690,AT3G23050,AT3G26200,AT3G56060,AT3G62720…	1954	5992	37302	2.04218	2.35989e-67	2.11003e-68	3.80627e-69
Binding Factor	GSM2130866	ABF1	EtOH mock treatment for 4 hours	AT1G49720_ABF1_EtOH_ChIP_rep1	TF	ChIP-seq	543	27.7892	6.8068e-67	2.66063	AT1G02340,AT1G04220,AT1G12090,AT1G14860,AT1G23205,AT1G25230,AT1G29670,AT1G54020,AT1G54040,AT1G59640,AT1G70830,AT1G73110,AT1G75390,AT1G78170,AT2G24150,AT2G36050,AT2G38540,AT2G46640,AT3G01490,AT3G12710,AT3G16240,AT3G16370,AT3G16400,AT3G21690,AT3G23050,AT3G62950,AT4G17810,AT4G28730,AT4G37800,AT5G02230,AT5G02890,AT5G04530,AT5G09440,AT5G11940,AT5G15600,AT5G17990,AT5G18460,AT5G18690,AT5G20630,AT5G21105…	1954	4706	37302	2.2027	9.73372e-65	8.56499e-66	1.54504e-66
Binding Factor	GSM1247500	JAG	jag-2; JAG:JAG-GFP	JAG-GFP replicate 2	TF	ChIP-seq	532	27.2262	1.33746e-66	2.67722	AT1G02070,AT1G03475,AT1G07720,AT1G19670,AT1G22400,AT1G29670,AT1G33170,AT1G55260,AT1G68520,AT1G69780,AT1G72290,AT2G20570,AT2G24150,AT2G27080,AT2G32690,AT2G33510,AT2G38310,AT2G38530,AT2G41940,AT2G41990,AT2G47485,AT3G01490,AT3G06470,AT3G08770,AT3G11170,AT3G13510,AT3G16240,AT3G29030,AT3G49260,AT3G53720,AT3G56060,AT3G62720,AT4G24660,AT4G28730,AT4G34790,AT4G36750,AT4G37800,AT5G02890,AT5G09440,AT5G15600…	1954	4566	37302	2.22425	1.91256e-64	1.65663e-65	2.98838e-66
Binding Factor	GSM1247501	JAG	jag-2; JAG:JAG-GFP	JAG-GFP replicate 3	TF	ChIP-seq	531	27.175	1.83154e-64	2.63084	AT1G02070,AT1G07720,AT1G19670,AT1G20850,AT1G29670,AT1G55260,AT1G68520,AT1G69780,AT1G78170,AT2G32690,AT2G33510,AT2G38530,AT2G41940,AT2G41990,AT2G47485,AT3G01490,AT3G06470,AT3G08770,AT3G13510,AT3G23050,AT3G29030,AT3G45140,AT3G49260,AT3G62720,AT4G24660,AT4G28730,AT4G34790,AT4G37800,AT4G39480,AT5G02230,AT5G09440,AT5G15600,AT5G17990,AT5G18460,AT5G21105,AT5G22500,AT5G24060,AT5G50950,AT5G57800,AT5G60980…	1954	4626	37302	2.19127	2.6191e-62	2.23371e-63	4.02939e-64
Binding Factor	GSM1869297	BRM	14 day-old pBRM::BRM-GFP seedlings with GFP antibody	BRM-BRM-GFP ab290 #1	EF	ChIP-seq	447	22.8762	8.50131e-64	2.82876	AT1G09932,AT1G14870,AT1G22400,AT1G22910,AT1G29670,AT1G33290,AT1G54020,AT1G68520,AT1G69780,AT1G69890,AT1G76490,AT1G78170,AT2G15570,AT2G22170,AT2G27080,AT2G27660,AT2G32190,AT2G34510,AT2G36050,AT2G38310,AT2G41940,AT2G41990,AT2G47490,AT3G11170,AT3G13510,AT3G16240,AT3G16370,AT3G16400,AT3G21690,AT3G49120,AT3G55240,AT3G62720,AT4G13830,AT4G29900,AT5G02230,AT5G03610,AT5G21105,AT5G24060,AT5G39000,AT5G43760…	1954	3533	37302	2.4153	1.21569e-61	1.0211e-62	1.84195e-63
Binding Factor	GSM506209	AP1	AP1-GR ap1 cal apical meristematic tissue after 2 h induced with DEX	AP1-GR_2h_induced_sample_2	TF	ChIP-seq	588	30.0921	4.43698e-63	2.49804	AT1G02070,AT1G02340,AT1G07720,AT1G11850,AT1G12090,AT1G14870,AT1G18710,AT1G20850,AT1G22400,AT1G22910,AT1G27030,AT1G28290,AT1G28400,AT1G29660,AT1G29670,AT1G33170,AT1G54040,AT1G55260,AT1G67750,AT1G68520,AT1G69780,AT1G75900,AT1G78170,AT2G22190,AT2G28085,AT2G32530,AT2G32690,AT2G33510,AT2G34510,AT2G36050,AT2G36910,AT2G38310,AT2G38530,AT2G38540,AT2G41940,AT2G41990,AT2G46640,AT2G47485,AT3G01490,AT3G12710…	1954	5475	37302	2.05022	6.34488e-61	5.24972e-62	9.46996e-63
Binding Factor	GSM1196649	PRR7	prr7-3 PRR7::HA-PRR7	prr7-3 PRR7::HA-PRR7 #151 IP (ExpII)	TF	ChIP-seq	375	19.1914	2.0603e-58	2.93219	AT1G02340,AT1G12090,AT1G18710,AT1G52400,AT1G68520,AT1G69890,AT1G70690,AT1G76490,AT2G01660,AT2G20570,AT2G22170,AT2G22190,AT2G27660,AT2G33510,AT2G41940,AT2G41990,AT2G47760,AT3G01490,AT3G06470,AT3G11110,AT3G13510,AT3G16240,AT3G21870,AT3G32930,AT3G45140,AT3G55240,AT3G62720,AT4G24660,AT5G02230,AT5G04530,AT5G09440,AT5G15600,AT5G17990,AT5G20630,AT5G21105,AT5G24060,AT5G51010,AT5G57785,AT1G01620,AT1G01630…	1954	2788	37302	2.56771	2.94622e-56	2.40184e-57	4.33268e-58
Binding Factor	GSM2365922	HDP2	WT seedlings	HDP2 IP rep1	EF	ChIP-seq	317	16.2231	8.68635e-56	3.13135	AT1G07720,AT1G12090,AT1G22400,AT1G68520,AT1G69890,AT1G78170,AT2G03750,AT2G20570,AT2G24150,AT2G41940,AT3G06470,AT3G16370,AT3G45140,AT3G49260,AT3G53960,AT3G55240,AT4G13830,AT5G15310,AT5G19250,AT5G21105,AT5G24060,AT5G44020,AT5G50950,AT5G64770,AT1G01300,AT1G01620,AT1G01630,AT1G03600,AT1G04240,AT1G09750,AT1G11440,AT1G15820,AT1G19660,AT1G19770,AT1G20340,AT1G21590,AT1G21680,AT1G25275,AT1G33240,AT1G33590…	1954	2166	37302	2.79388	1.24215e-53	9.97958e-55	1.80021e-55
Binding Factor	GSM2130882	ANAC032	EtOH mock treatment for 4 hours	AT1G77450_ANAC032_EtOH_ChIP_rep1	TF	ChIP-seq	345	17.6561	1.34367e-55	2.97368	AT1G05070,AT1G12090,AT1G14870,AT1G25230,AT1G69780,AT1G73110,AT1G76490,AT2G05540,AT2G32530,AT2G34810,AT2G36050,AT2G38310,AT2G38530,AT2G41940,AT3G04350,AT3G11170,AT3G16240,AT3G21690,AT3G23050,AT4G17810,AT4G21445,AT4G28730,AT4G34790,AT5G02230,AT5G03610,AT5G08391,AT5G09440,AT5G18600,AT5G20630,AT5G21105,AT5G23210,AT5G24060,AT5G43760,AT5G44020,AT5G62280,AT1G01620,AT1G01630,AT1G03600,AT1G03870,AT1G04240…	1954	2502	37302	2.63232	1.92144e-53	1.52166e-54	2.74492e-55
Binding Factor	GSM1977462	PIF5	PIF5-Flash seedlings at low blue light for 16h	ChIPSeq-PIF5_FLAG_Rep1	TF	ChIP-seq	498	25.4862	4.70415e-52	2.41052	AT1G02340,AT1G12090,AT1G14870,AT1G20850,AT1G69890,AT1G70690,AT1G73110,AT1G73260,AT1G76490,AT2G16380,AT2G27080,AT2G27660,AT2G36050,AT2G38310,AT2G43590,AT2G47485,AT2G47490,AT2G47760,AT3G01420,AT3G01490,AT3G06470,AT3G11170,AT3G12500,AT3G13510,AT3G13650,AT3G14450,AT3G21690,AT3G23050,AT3G28740,AT3G55240,AT3G62720,AT4G13830,AT4G16260,AT4G17810,AT4G29270,AT4G29900,AT4G34790,AT5G07080,AT5G09440,AT5G15600…	1954	4627	37302	2.05465	6.72694e-50	5.25227e-51	9.47456e-52
Binding Factor	GSM1247499	JAG	jag-2; JAG:JAG-GFP	JAG-GFP replicate 1	TF	ChIP-seq	423	21.6479	5.97112e-50	2.52213	AT1G02070,AT1G20850,AT1G22400,AT1G29670,AT1G55260,AT1G68520,AT1G69780,AT1G78170,AT2G27080,AT2G32690,AT2G33510,AT2G34510,AT2G41940,AT2G41990,AT2G47485,AT3G11170,AT3G13510,AT3G23050,AT3G29030,AT3G45140,AT3G56060,AT3G62720,AT4G01460,AT4G24660,AT4G37800,AT4G39480,AT5G09440,AT5G15600,AT5G17990,AT5G20630,AT5G21105,AT5G24060,AT5G43760,AT5G50950,AT5G54250,AT5G57785,AT5G60980,AT5G63180,AT1G01300,AT1G01620…	1954	3675	37302	2.19731	8.53871e-48	6.57427e-49	1.18593e-49
Binding Factor	GSM2130909	FBH3	10 uM abscisic acid for 4 hours	AT1G51140_FBH3_ABA_ChIP_rep3	TF	ChIP-seq	397	20.3173	2.67529e-46	2.48922	AT1G02340,AT1G04220,AT1G12090,AT1G14860,AT1G17340,AT1G25230,AT1G54020,AT1G59640,AT1G73260,AT1G76490,AT1G76790,AT2G05540,AT2G34810,AT2G36050,AT2G38530,AT2G47760,AT3G01420,AT3G01490,AT3G04350,AT3G12710,AT3G14450,AT3G16240,AT3G23050,AT4G28730,AT4G37800,AT5G02230,AT5G09440,AT5G15600,AT5G18690,AT5G21105,AT5G23210,AT5G24060,AT5G25610,AT5G43760,AT5G44020,AT1G01620,AT1G01630,AT1G03600,AT1G03870,AT1G04240…	1954	3458	37302	2.19166	3.82566e-44	2.90517e-45	5.24063e-46
Binding Factor	GSM1808453	CCA1	14 day old seedlings at diel 12h:12h Light:Dark and harvest at ZT2	CCA1_ChIPSeq_LD2	TF	ChIP-seq	397	20.3173	4.83768e-45	2.4532	AT1G12090,AT1G25230,AT1G27030,AT1G29670,AT1G33170,AT1G55740,AT1G68520,AT1G69890,AT1G75390,AT1G76790,AT1G79850,AT2G14610,AT2G20570,AT2G22190,AT2G28085,AT2G34510,AT2G36050,AT2G41940,AT2G47490,AT3G01490,AT3G06470,AT3G13510,AT3G16400,AT3G45140,AT3G49260,AT3G49340,AT3G53960,AT4G01460,AT4G16740,AT4G17810,AT4G28730,AT4G37800,AT5G02230,AT5G03650,AT5G10140,AT5G18690,AT5G20630,AT5G20670,AT5G21105,AT5G22860…	1954	3504	37302	2.16289	6.91789e-43	5.18239e-44	9.3485e-45
Binding Factor	GSM1665423	CRY2	3xFlag-6xHis-CRY2 seedlings treated with low blue light for 16 hours	ChIPSeq-CRY2_FLAG_Rep1	TF	ChIP-seq	391	20.0102	1.06844e-44	2.45933	AT1G22400,AT1G68520,AT1G69890,AT1G71170,AT1G76490,AT1G79850,AT2G24150,AT2G27080,AT2G32690,AT2G36050,AT2G36120,AT2G38310,AT2G43590,AT2G47485,AT2G47490,AT2G47760,AT3G06470,AT3G62720,AT4G12390,AT4G13830,AT4G24660,AT5G09440,AT5G17990,AT5G19250,AT5G21105,AT5G22250,AT5G24060,AT5G43760,AT5G44130,AT1G01300,AT1G01620,AT1G01630,AT1G03600,AT1G03870,AT1G04680,AT1G07320,AT1G09750,AT1G10030,AT1G11440,AT1G15690…	1954	3436	37302	2.17236	1.52787e-42	1.12931e-43	2.03715e-44
Binding Factor	GSM2130880	ANAC102	EtOH mock treatment for 4 hours	AT5G63790_ANAC102_EtOH_ChIP_rep2	TF	ChIP-seq	382	19.5496	3.89153e-44	2.46769	AT1G02340,AT1G05070,AT1G14860,AT1G14870,AT1G17340,AT1G22400,AT1G22440,AT1G25230,AT1G59640,AT1G69780,AT1G70690,AT1G73260,AT2G03750,AT2G05540,AT2G32530,AT2G36050,AT2G36910,AT2G47485,AT2G47490,AT3G01420,AT3G04350,AT3G11170,AT3G12500,AT3G16240,AT3G21690,AT3G23050,AT3G56060,AT4G14040,AT4G16740,AT4G17810,AT4G28940,AT5G02230,AT5G08391,AT5G09440,AT5G18600,AT5G21105,AT5G23210,AT5G24060,AT5G43760,AT5G54585…	1954	3336	37302	2.18597	5.56489e-42	4.05912e-43	7.32223e-44
Binding Factor	GSM2130890	NFYC2	EtOH mock treatment for 4 hours	AT1G56170_NFYC2_EtOH_ChIP_rep2	TF	ChIP-seq	434	22.2108	1.68187e-42	2.29869	AT1G02340,AT1G04220,AT1G14860,AT1G33780,AT1G59640,AT1G68520,AT1G70870,AT1G73110,AT1G75390,AT1G79790,AT2G01660,AT2G24150,AT2G46640,AT2G47490,AT2G47760,AT3G06470,AT3G13510,AT3G16240,AT3G48740,AT4G17810,AT4G37800,AT5G02230,AT5G03650,AT5G09440,AT5G10770,AT5G15600,AT5G17990,AT5G18690,AT5G19250,AT5G21105,AT5G24060,AT5G50950,AT5G59320,AT1G01620,AT1G01630,AT1G03600,AT1G03870,AT1G04240,AT1G15690,AT1G15820…	1954	4113	37302	2.01437	2.40507e-40	1.73151e-41	3.12347e-42
Binding Factor	GSM1282366	HBI1	pHBI1::HBI1-YFP; 4 week-old plants	pHBI1::HBI1-YFP	EF	ChIP-seq	368	18.8332	1.41686e-41	2.43023	AT1G01190,AT1G03475,AT1G05070,AT1G12090,AT1G22400,AT1G31170,AT1G71170,AT2G01660,AT2G38310,AT2G38540,AT2G47760,AT3G62720,AT4G19830,AT4G28730,AT5G09440,AT5G17990,AT5G18460,AT5G20720,AT5G24060,AT1G01620,AT1G01630,AT1G03440,AT1G03600,AT1G09750,AT1G11000,AT1G11440,AT1G14150,AT1G15690,AT1G15820,AT1G19660,AT1G19770,AT1G20340,AT1G21590,AT1G25275,AT1G32060,AT1G49500,AT1G53580,AT1G56220,AT1G64640,AT1G71030…	1954	3243	37302	2.16625	2.02611e-39	1.43998e-40	2.59758e-41
Binding Factor	GSM2130931	HSFA6A	10 uM abscisic acid for 4 hours	AT5G43840_HSFA6A_ABA_ChIP_rep2	TF	ChIP-seq	426	21.8014	1.85754e-41	2.28744	AT1G02340,AT1G07720,AT1G14860,AT1G17340,AT1G54020,AT1G59640,AT1G62510,AT1G67440,AT1G69780,AT1G73010,AT1G73260,AT1G75390,AT1G75900,AT1G76490,AT1G76790,AT2G05540,AT2G24150,AT2G34810,AT2G36050,AT2G38530,AT2G38540,AT2G46640,AT2G47490,AT2G47760,AT3G01420,AT3G14450,AT3G16240,AT3G16410,AT3G23050,AT3G26200,AT3G62950,AT4G01650,AT4G13830,AT4G15630,AT4G21445,AT5G02230,AT5G04530,AT5G09440,AT5G18460,AT5G20720…	1954	4044	37302	2.01097	2.65629e-39	1.86396e-40	3.36239e-41
Binding Factor	GSM761690	FHY3	35S:3FLAG-FHY3-3HA fhy3-4 seedlings grown in continuous FR light	FHY3_Far-Red	TF	ChIP-seq	242	12.3849	6.55367e-41	2.98113	AT1G12090,AT1G18710,AT1G22910,AT1G59640,AT1G68520,AT1G70690,AT2G01660,AT2G05540,AT2G33510,AT2G38310,AT2G38530,AT2G41990,AT3G01490,AT3G16370,AT3G55360,AT3G62720,AT4G26555,AT4G32280,AT5G04530,AT5G20630,AT5G24060,AT5G43760,AT5G57780,AT5G62280,AT1G01300,AT1G01620,AT1G03870,AT1G15690,AT1G19300,AT1G20340,AT1G21400,AT1G21680,AT1G32060,AT1G49500,AT1G56220,AT1G66350,AT1G68440,AT1G68670,AT1G73540,AT1G77480…	1954	1682	37302	2.74661	9.37175e-39	6.4941e-40	1.17147e-40
Binding Factor	GSM761689	FHY3	35S:3FLAG-FHY3-3HA fhy3-4 seedlings grown in Dark	FHY3_Dark	TF	ChIP-seq	303	15.5067	6.85049e-41	2.63545	AT1G12090,AT1G14860,AT1G18710,AT1G22910,AT1G55740,AT1G57820,AT1G59640,AT1G67750,AT1G70690,AT1G71170,AT1G76490,AT2G01660,AT2G05540,AT2G27660,AT2G33510,AT2G36050,AT2G38310,AT2G38530,AT2G41990,AT3G06470,AT3G16370,AT3G23050,AT3G28740,AT3G56060,AT3G62720,AT4G26555,AT5G09440,AT5G10760,AT5G17990,AT5G20630,AT5G22250,AT5G24060,AT5G25610,AT5G25810,AT5G43760,AT5G62280,AT1G01300,AT1G01620,AT1G01630,AT1G03870…	1954	2421	37302	2.38922	9.7962e-39	6.70442e-40	1.20941e-40
Binding Factor	GSM506208	AP1	AP1-GR ap1 cal apical meristematic tissue after 2 h induced with DEX	AP1-GR_2h_induced_sample_1	TF	ChIP-seq	422	21.5967	7.86096e-41	2.27894	AT1G02070,AT1G07720,AT1G14870,AT1G18710,AT1G20850,AT1G22400,AT1G28290,AT1G28400,AT1G33170,AT1G68520,AT1G69780,AT1G78170,AT2G20570,AT2G22190,AT2G28085,AT2G33510,AT2G34510,AT2G36910,AT2G38530,AT2G41940,AT2G41990,AT2G47485,AT3G01490,AT3G13510,AT3G16240,AT3G21690,AT3G23050,AT3G26200,AT3G49260,AT3G55240,AT4G00880,AT4G01460,AT4G17810,AT4G19830,AT4G24660,AT4G28730,AT4G29900,AT4G34790,AT4G36750,AT4G37800…	1954	4014	37302	2.00698	1.12412e-38	7.59952e-40	1.37087e-40
Binding Factor	GSM2183136	H3K9/14ac	Water treated for 16h	ChIP_water_16h_rep2	EF	ChIP-seq	326	16.6837	2.88487e-40	2.5221	AT1G07720,AT1G17160,AT1G67440,AT1G67750,AT1G71170,AT1G76490,AT1G79790,AT2G20570,AT2G22170,AT2G36050,AT2G38310,AT2G41940,AT2G47490,AT3G06470,AT3G10940,AT3G62720,AT4G12390,AT4G24660,AT4G36750,AT5G10760,AT5G19250,AT5G43760,AT5G55710,AT5G65410,AT1G01300,AT1G01620,AT1G03440,AT1G03600,AT1G03870,AT1G07320,AT1G09750,AT1G14150,AT1G15690,AT1G15820,AT1G18680,AT1G19300,AT1G20340,AT1G21680,AT1G23030,AT1G28580…	1954	2736	37302	2.27462	4.12536e-38	2.75532e-39	4.97031e-40
Binding Factor	GSM1184362	phyA	4 day-old PphyA: phyA-GFP phyA201 transgenic seedlings	PhyA-GFP_3 [ChIP-seq]	TF	ChIP-seq	366	18.7308	5.62529e-39	2.35652	AT1G33170,AT1G76790,AT2G24150,AT2G34510,AT2G38310,AT2G38530,AT2G41940,AT2G41990,AT2G47760,AT3G01490,AT3G13510,AT3G16240,AT3G49260,AT4G01460,AT4G16740,AT4G28730,AT4G37800,AT5G09440,AT5G15600,AT5G20630,AT5G21105,AT5G24060,AT5G43760,AT5G54250,AT5G57800,AT1G01620,AT1G01630,AT1G01800,AT1G03600,AT1G03870,AT1G10030,AT1G15820,AT1G16880,AT1G19150,AT1G19660,AT1G20340,AT1G21590,AT1G28580,AT1G32060,AT1G33240…	1954	3315	37302	2.10768	8.04416e-37	5.30872e-38	9.57638e-39
Binding Factor	GSM1059965	PIF4	Myc-tagged-PIF4 overexpressing transgenic seedlings	PIF4-peaks-3	TF	ChIP-seq	349	17.8608	8.23835e-39	2.39893	AT1G02340,AT1G05070,AT1G14860,AT1G25230,AT1G33170,AT1G69780,AT1G69890,AT1G70690,AT1G73110,AT1G75390,AT1G76490,AT2G27660,AT2G38310,AT2G38530,AT2G38540,AT2G41990,AT2G47760,AT3G21690,AT3G23050,AT3G55240,AT3G62720,AT4G13830,AT4G17810,AT4G28730,AT4G29270,AT5G09440,AT5G15600,AT5G17990,AT5G20630,AT5G21105,AT5G22500,AT5G24060,AT5G25810,AT5G57780,AT1G01300,AT1G01630,AT1G03600,AT1G03870,AT1G04240,AT1G04680…	1954	3092	37302	2.15473	1.17808e-36	7.68326e-38	1.38598e-38
Binding Factor	GSM1167549	FLM	gFLM with anti-GFP abtibody	gFLM-GFP replicate 2 (DP28)	TF	ChIP-seq	339	17.349	2.27523e-38	2.41487	AT1G07720,AT1G12090,AT1G68520,AT1G72810,AT1G75390,AT2G20570,AT2G27660,AT2G33510,AT2G36050,AT2G41940,AT2G41990,AT2G47490,AT3G01490,AT3G06470,AT3G62720,AT4G16740,AT4G24660,AT4G37800,AT5G02230,AT5G20630,AT5G24060,AT5G50000,AT5G57785,AT1G01300,AT1G01620,AT1G01630,AT1G03600,AT1G03870,AT1G04240,AT1G11440,AT1G15690,AT1G19660,AT1G19770,AT1G20340,AT1G21400,AT1G21590,AT1G25275,AT1G33240,AT1G49500,AT1G49730…	1954	2975	37302	2.17531	3.25358e-36	2.09725e-37	3.78323e-38
Binding Factor	GSM364942	SEPALLATA3	WT; primary and secondary inflorescences of 5-7 weeks old plants	SEP3_ChIPSeq_wt_3	TF	ChIP-seq	302	15.4555	1.76368e-37	2.5127	AT1G02070,AT1G02340,AT1G11850,AT1G20850,AT1G22400,AT1G45010,AT1G54020,AT1G55260,AT1G68520,AT1G78170,AT2G20570,AT2G21140,AT2G32530,AT2G32690,AT2G34510,AT2G38530,AT2G41940,AT3G13510,AT3G16240,AT3G29030,AT3G45140,AT3G49260,AT3G56060,AT4G01460,AT4G16260,AT4G16740,AT4G17810,AT4G24660,AT4G28730,AT4G34790,AT4G37800,AT4G39480,AT5G02230,AT5G02890,AT5G18460,AT5G19250,AT5G20630,AT5G20670,AT5G21105,AT5G22580…	1954	2522	37302	2.28596	2.52206e-35	1.60703e-36	2.89892e-37
Binding Factor	GSM1116510	SOC1	SOC1p:gSOC1-GFP;soc1-2	gSOC1-GFP replicate 3	TF	ChIP-seq	362	18.5261	3.82117e-37	2.31106	AT1G05070,AT1G20850,AT1G22400,AT1G68520,AT2G34510,AT2G36050,AT2G41940,AT2G41990,AT3G01490,AT3G06470,AT3G11170,AT3G13510,AT3G16240,AT3G16370,AT3G49260,AT4G24660,AT4G26555,AT4G34790,AT4G36750,AT4G37800,AT5G02230,AT5G15600,AT5G17990,AT5G19250,AT5G21105,AT5G24060,AT5G50000,AT5G54250,AT5G58800,AT1G01620,AT1G01630,AT1G03440,AT1G09750,AT1G10030,AT1G11440,AT1G15690,AT1G15820,AT1G19660,AT1G21400,AT1G21590…	1954	3333	37302	2.07339	5.46427e-35	3.44221e-36	6.20939e-37
Binding Factor	GSM1977463	PIF5	PIF5-Flash seedlings at low blue light for 16h	ChIPSeq-PIF5_FLAG_Rep2	TF	ChIP-seq	312	15.9672	6.97952e-37	2.45374	AT1G02340,AT1G14860,AT1G69890,AT1G73110,AT1G73260,AT1G76490,AT2G16380,AT2G27080,AT2G27660,AT2G47490,AT2G47760,AT3G06470,AT3G13650,AT3G14450,AT3G55240,AT3G62720,AT4G13830,AT4G16260,AT4G17810,AT5G15600,AT5G19250,AT5G22250,AT5G24060,AT5G43760,AT5G57780,AT1G01620,AT1G01630,AT1G03600,AT1G03870,AT1G04240,AT1G15690,AT1G15820,AT1G16160,AT1G19660,AT1G19770,AT1G20340,AT1G21400,AT1G21590,AT1G25275,AT1G33240…	1954	2673	37302	2.22825	9.98071e-35	6.2167e-36	1.12143e-36
Binding Factor	GSM2130933	HSFA6A	10 uM abscisic acid for 4 hours	AT5G43840_HSFA6A_ABA_ChIP_rep3	TF	ChIP-seq	331	16.9396	6.51836e-34	2.29158	AT1G17340,AT1G25230,AT1G59640,AT1G67440,AT1G73260,AT1G75390,AT1G76490,AT2G05540,AT2G36050,AT2G38540,AT2G47760,AT3G01420,AT3G14450,AT3G16240,AT3G16410,AT3G26200,AT4G13830,AT4G21445,AT4G36750,AT5G02230,AT5G09440,AT5G20720,AT5G24060,AT5G43760,AT5G44020,AT5G45960,AT5G59320,AT1G01620,AT1G01630,AT1G03870,AT1G04240,AT1G10030,AT1G15690,AT1G21400,AT1G21590,AT1G28580,AT1G49500,AT1G53580,AT1G56220,AT1G68440…	1954	3040	37302	2.07856	9.32125e-32	5.74143e-33	1.03569e-33
Binding Factor	GSM605656	LEAFY/LFY	Col-0 35S::LFY seedlings	lfy-samp-rep1	TF	ChIP-seq	339	17.349	1.25334e-33	2.26046	AT1G03820,AT1G12090,AT1G18810,AT1G22400,AT1G45201,AT1G67750,AT1G69780,AT1G69890,AT1G76490,AT2G01340,AT2G22190,AT2G27660,AT2G33510,AT2G36050,AT2G38310,AT2G41940,AT3G01490,AT3G13510,AT3G29810,AT4G01460,AT4G21445,AT4G24130,AT4G35020,AT4G37800,AT4G39480,AT5G10760,AT5G16030,AT5G17990,AT5G20630,AT5G21105,AT5G22090,AT5G23210,AT5G44130,AT5G45170,AT5G45950,AT5G46390,AT5G50150,AT5G57800,AT5G61420,AT1G01620…	1954	3161	37302	2.04731	1.79227e-31	1.09182e-32	1.96953e-33
Binding Factor	GSM657971	REVOLUTA	Col-0 seedling	rev-ctrl	TF	ChIP-seq	183	9.3654	1.32383e-32	3.0291	AT1G07720,AT1G12090,AT1G19670,AT1G28400,AT1G68520,AT1G76490,AT1G78170,AT2G22170,AT2G38310,AT2G38540,AT2G41940,AT3G13510,AT3G16370,AT3G16530,AT4G12390,AT5G24060,AT5G43760,AT5G44020,AT5G57800,AT1G01300,AT1G01620,AT1G09750,AT1G19300,AT1G19770,AT1G20340,AT1G23010,AT1G23030,AT1G32060,AT1G49500,AT1G62480,AT1G70370,AT1G76100,AT1G78830,AT2G18840,AT2G21660,AT2G22500,AT2G41430,AT2G42690,AT2G46330,AT2G47440…	1954	1224	37302	2.85415	1.89308e-30	1.14069e-31	2.0577e-32
Binding Factor	GSM1099197	SPL7	spl7 mutant	spl7 ChIP-seq	TF	ChIP-seq	132	6.75537	1.94848e-32	3.8094	AT1G12090,AT1G62510,AT1G67870,AT1G68520,AT1G76490,AT1G79850,AT2G05540,AT2G32690,AT2G38310,AT2G38540,AT3G01490,AT3G16240,AT3G45140,AT5G24060,AT5G26000,AT1G01620,AT1G03600,AT1G15690,AT1G15820,AT1G19150,AT1G20340,AT1G32060,AT1G62480,AT1G68440,AT1G72610,AT1G76100,AT1G78830,AT2G33800,AT2G41430,AT3G18780,AT3G26520,AT3G53420,AT3G56360,AT3G57800,AT3G60750,AT4G09650,AT4G13340,AT4G21280,AT4G30960,AT4G34710…	1954	691	37302	3.64673	2.78633e-30	1.66088e-31	2.99605e-32
Binding Factor	GSM657970	REVOLUTA	Col-0 transgene seedling	rev	TF	ChIP-seq	182	9.31423	2.79835e-32	3.01841	AT1G07720,AT1G12090,AT1G67870,AT1G68520,AT2G32690,AT2G38310,AT2G41940,AT3G13510,AT3G55360,AT4G24660,AT5G23210,AT5G24060,AT5G43760,AT1G01620,AT1G09750,AT1G15690,AT1G15820,AT1G19770,AT1G20340,AT1G23010,AT1G28580,AT1G49500,AT1G68440,AT1G70370,AT1G72610,AT1G76100,AT1G76920,AT2G18840,AT2G21660,AT2G31810,AT2G41430,AT2G45450,AT2G46330,AT3G01290,AT3G02910,AT3G04730,AT3G07350,AT3G12610,AT3G26520,AT3G27050…	1954	1221	37302	2.84553	4.00164e-30	2.35993e-31	4.25706e-32
Binding Factor	GSM861508	PIF5	14 day-old PIF5-HA overexpressed whole seedlings under low R/FR	PIF5ox shade ChIPSeq	TF	ChIP-seq	249	12.7431	8.84812e-32	2.51422	AT1G02340,AT1G07720,AT1G14860,AT1G18710,AT1G22400,AT1G68520,AT1G69890,AT1G76490,AT2G01340,AT2G20570,AT2G22170,AT2G27660,AT2G38310,AT2G38530,AT2G41940,AT2G47760,AT3G01490,AT3G16240,AT3G55240,AT4G24660,AT4G37980,AT5G07080,AT5G09440,AT5G22250,AT5G24060,AT5G43760,AT5G57780,AT5G57785,AT1G03600,AT1G03870,AT1G04240,AT1G09750,AT1G11440,AT1G15690,AT1G16160,AT1G19660,AT1G19770,AT1G21400,AT1G21590,AT1G25275…	1954	2040	37302	2.33011	1.26528e-29	7.38332e-31	1.33187e-31
Binding Factor	GSM2130886	ANAC032	EtOH mock treatment for 4 hours	AT1G77450_ANAC032_EtOH_ChIP_rep3	TF	ChIP-seq	217	11.1054	1.92691e-31	2.68012	AT1G05070,AT1G12090,AT1G14870,AT1G22400,AT1G25230,AT1G73110,AT2G32530,AT3G04350,AT3G21690,AT4G17810,AT4G28730,AT5G08391,AT5G20630,AT5G21105,AT5G23210,AT5G24060,AT1G01620,AT1G01630,AT1G03600,AT1G15690,AT1G15820,AT1G16880,AT1G21400,AT1G23010,AT1G28580,AT1G49500,AT1G53580,AT1G56220,AT1G66350,AT1G67050,AT1G68440,AT1G72610,AT1G74670,AT1G76100,AT1G77480,AT1G77490,AT1G80380,AT2G31810,AT2G32150,AT2G40000…	1954	1654	37302	2.50456	2.75548e-29	1.59116e-30	2.87029e-31
Binding Factor	GSM2130905	FBH3	10 uM abscisic acid for 4 hours	AT1G51140_FBH3_ABA_ChIP_rep1	TF	ChIP-seq	272	13.9202	2.89889e-30	2.35143	AT1G04220,AT1G07720,AT1G12090,AT1G14860,AT1G17340,AT1G25230,AT1G59640,AT1G73260,AT1G75390,AT1G76490,AT2G05540,AT2G38530,AT2G47760,AT3G16240,AT3G23050,AT5G02230,AT5G09440,AT5G17650,AT5G23210,AT5G24060,AT5G43760,AT1G01620,AT1G01630,AT1G03600,AT1G03870,AT1G04240,AT1G10030,AT1G15690,AT1G19660,AT1G21400,AT1G21590,AT1G28580,AT1G49500,AT1G53580,AT1G56220,AT1G62480,AT1G67050,AT1G68440,AT1G68670,AT1G70370…	1954	2392	37302	2.17078	4.14542e-28	2.36911e-29	4.27363e-30
Binding Factor	GSM2130884	ANAC032	EtOH mock treatment for 4 hours	AT1G77450_ANAC032_EtOH_ChIP_rep2	TF	ChIP-seq	201	10.2866	3.43939e-28	2.61398	AT1G05070,AT1G12090,AT1G14870,AT1G73110,AT2G05540,AT3G21690,AT3G49340,AT4G17810,AT4G28730,AT5G08391,AT5G09440,AT5G20630,AT5G21105,AT5G23210,AT5G24060,AT1G01620,AT1G01630,AT1G03600,AT1G03870,AT1G04240,AT1G10030,AT1G15820,AT1G19300,AT1G21400,AT1G23010,AT1G49500,AT1G53580,AT1G56220,AT1G62480,AT1G66350,AT1G68440,AT1G76100,AT1G77480,AT1G77490,AT1G80380,AT2G32150,AT2G40000,AT2G40610,AT2G41430,AT2G46330…	1954	1560	37302	2.45968	4.91832e-26	2.78214e-27	5.0187e-28
Binding Factor	GSM1808452	CCA1	14 day old seedlings at diel 12h:12h Light:Dark and harvest at ZT2	CCA1_ChIPSeq_LD1	TF	ChIP-seq	215	11.0031	3.46595e-26	2.42431	AT1G12090,AT1G18710,AT1G20850,AT1G33170,AT1G69890,AT2G34510,AT2G36050,AT2G36120,AT3G16400,AT3G45140,AT4G17810,AT4G37800,AT5G09440,AT5G10140,AT5G20630,AT5G22860,AT5G24060,AT5G50950,AT1G01300,AT1G01620,AT1G07320,AT1G09750,AT1G19660,AT1G20340,AT1G21680,AT1G49500,AT1G56220,AT1G70370,AT1G71030,AT1G72610,AT1G74730,AT1G74930,AT2G18840,AT2G20180,AT2G21660,AT2G32150,AT2G41430,AT2G45740,AT3G08030,AT3G15630…	1954	1802	37302	2.27767	4.95631e-24	2.77531e-25	5.00638e-26
Binding Factor	GSM1099196	SPL7	35S:FALG-SPL7 transgenic plant	FLAG-SPL7 ChIP-seq	TF	ChIP-seq	107	5.47595	2.62609e-24	3.51057	AT1G12090,AT1G62510,AT2G05540,AT2G38310,AT2G38540,AT3G16240,AT3G28740,AT3G45140,AT5G24060,AT5G26000,AT1G03600,AT1G03870,AT1G07320,AT1G15820,AT1G20340,AT1G32060,AT1G68440,AT1G72610,AT1G78830,AT2G41430,AT3G15210,AT3G19820,AT3G26520,AT3G53420,AT3G56360,AT3G60750,AT4G08950,AT4G09650,AT4G21280,AT4G22190,AT4G25620,AT4G28240,AT4G30960,AT4G34710,AT5G09660,AT5G10450,AT5G19120,AT5G19940,AT5G38410,AT5G48930…	1954	600	37302	3.4044	3.75531e-22	2.08178e-23	3.75531e-24
Binding Factor	GSM1808449	CCA1	14 day old seedlings at constant light after entrainment in 12h:12h Light: Dark and harvest at ZT2	CCA1_ChIPSeq_LL1	TF	ChIP-seq	174	8.90481	2.18168e-20	2.33925	AT1G12090,AT1G20850,AT1G33170,AT1G69890,AT1G76790,AT2G14610,AT2G28085,AT2G34510,AT2G36050,AT3G45140,AT4G17810,AT5G22860,AT5G24060,AT1G01620,AT1G07320,AT1G19660,AT1G21680,AT1G32060,AT1G68440,AT1G70370,AT1G71030,AT1G72610,AT1G74930,AT1G76100,AT2G18840,AT2G20180,AT2G21660,AT2G45740,AT3G08030,AT3G12290,AT3G15630,AT3G26510,AT3G46620,AT3G46640,AT3G48360,AT3G54000,AT3G56050,AT3G56360,AT3G57430,AT3G60750…	1954	1488	37302	2.23231	3.11981e-18	1.71236e-19	3.08892e-20
Binding Factor	GSM2130870	ABF1	EtOH mock treatment for 4 hours	AT1G49720_ABF1_EtOH_ChIP_rep3	TF	ChIP-seq	133	6.80655	5.57751e-19	2.5655	AT1G02340,AT1G59640,AT2G05540,AT2G46640,AT3G23050,AT4G37800,AT5G24060,AT5G43760,AT1G04240,AT1G21590,AT1G49500,AT1G49730,AT1G56220,AT1G68440,AT1G76560,AT1G80380,AT2G04350,AT2G17570,AT2G41430,AT2G42300,AT2G46330,AT2G47160,AT2G47440,AT2G47800,AT3G04730,AT3G11700,AT3G12610,AT3G15210,AT3G20340,AT3G26510,AT3G26520,AT3G48360,AT3G49790,AT3G54000,AT3G55430,AT3G56050,AT3G62630,AT4G00150,AT4G08950,AT4G27657…	1954	1025	37302	2.47705	7.97584e-17	4.33476e-18	7.81945e-19
Binding Factor	GSM1167547	FLM	iFLMbeta-GFP with anti-GFP antibody	DP103-3 (iFLMbeta-GFP)	TF	ChIP-seq	173	8.85363	2.5823e-17	2.15918	AT1G23205,AT1G69890,AT1G75390,AT1G79850,AT2G47760,AT3G01490,AT3G48740,AT4G34790,AT5G02230,AT5G19250,AT5G24060,AT5G43760,AT1G14150,AT1G15690,AT1G15820,AT1G18680,AT1G19300,AT1G19770,AT1G20340,AT1G21680,AT1G32060,AT1G64390,AT1G68670,AT1G78830,AT2G20180,AT2G21660,AT2G31810,AT2G33800,AT2G40540,AT2G41430,AT2G42040,AT2G46330,AT2G47440,AT3G07350,AT3G11700,AT3G12610,AT3G14240,AT3G26520,AT3G48360,AT3G50060…	1954	1597	37302	2.06799	3.69268e-15	1.98744e-16	3.58513e-17
Binding Factor	GSM1665424	CRY2	3xFlag-6xHis-CRY2 seedlings treated with low blue light for 16 hours	ChIPSeq-CRY2_FLAG_Rep2	TF	ChIP-seq	157	8.0348	5.57098e-17	2.22787	AT1G69890,AT1G76490,AT2G27080,AT2G38310,AT3G11170,AT4G37800,AT5G24060,AT5G43760,AT1G03600,AT1G04240,AT1G19660,AT1G19770,AT1G21680,AT1G28580,AT1G33590,AT1G49500,AT1G53580,AT1G68670,AT1G70370,AT1G73540,AT1G74930,AT1G78830,AT1G79660,AT1G80380,AT2G22500,AT2G31810,AT2G40000,AT2G41430,AT2G45740,AT3G01290,AT3G02910,AT3G04120,AT3G04720,AT3G04730,AT3G07350,AT3G07470,AT3G11700,AT3G13040,AT3G15210,AT3G15630…	1954	1399	37302	2.14235	7.9665e-15	4.24641e-16	7.66009e-17
Binding Factor	GSM1925113	ERF9: AP2EREBP family	protein:ERF9; gene id:AT5G44210; protein family:AP2EREBP; protein source:Arabidopsis thaliana; protein affinity tag:Halo; expression system:tnt; dna source:col; replicate:a; subset:motif	DAPSeq-AP2EREBP_tnt-ERF9_col_a	TF	DAP-seq	146	7.47185	4.12957e-16	2.23886	AT1G17160,AT1G19620,AT1G71170,AT1G72810,AT1G75900,AT2G32690,AT2G34510,AT2G34810,AT2G36050,AT2G47490,AT3G15680,AT3G29030,AT3G29670,AT3G49260,AT3G53720,AT4G24660,AT4G36750,AT5G18690,AT5G22580,AT5G25810,AT5G46390,AT5G54400,AT5G62280,AT1G03600,AT1G19300,AT1G56500,AT1G64390,AT1G67050,AT1G67590,AT1G68440,AT1G70370,AT1G71030,AT2G20180,AT2G21660,AT2G22500,AT2G42040,AT2G46490,AT2G47800,AT3G02910,AT3G15210…	1954	1290	37302	2.16058	5.90528e-14	3.11774e-15	5.62408e-16
Binding Factor	GSM1925793	bZIP16a: bZIP family	protein:bZIP16; gene id:AT2G35530; protein family:bZIP; protein source:Arabidopsis thaliana; protein affinity tag:Halo; expression system:tnt; dna source:col; replicate:v3a; subset:motif	DAPSeq-bZIP_tnt-bZIP16_col_v3a	TF	DAP-seq	164	8.39304	1.23294e-15	2.10182	AT1G01190,AT1G02070,AT1G68520,AT1G69890,AT1G70870,AT2G38310,AT3G13510,AT3G21870,AT4G24660,AT5G09440,AT5G10140,AT5G24580,AT5G46390,AT5G50150,AT5G58800,AT1G03440,AT1G03600,AT1G19150,AT1G19660,AT1G21680,AT1G23010,AT1G33240,AT1G33590,AT1G56220,AT1G66350,AT1G68440,AT1G74730,AT1G76100,AT2G17870,AT2G21960,AT2G22500,AT2G45740,AT2G46225,AT2G47440,AT3G08890,AT3G13040,AT3G20340,AT3G48360,AT3G49790,AT3G50060…	1954	1549	37302	2.02116	1.76311e-13	9.22064e-15	1.66331e-15
Binding Factor	GSM1925392	LOB: LOBAS2 family	protein:LOB; gene id:AT5G63090; protein family:LOBAS2; protein source:Arabidopsis thaliana; protein affinity tag:Halo; expression system:tnt; dna source:col; replicate:a; subset:motif	DAPSeq-LOBAS2_tnt-LOB_col_a	TF	DAP-seq	134	6.85773	2.48931e-15	2.26676	AT1G17160,AT1G19670,AT1G28290,AT1G33290,AT1G52030,AT1G55740,AT1G71170,AT2G34510,AT2G34810,AT2G36120,AT3G04350,AT3G15680,AT3G49260,AT3G53720,AT4G24660,AT4G36750,AT5G02890,AT5G10770,AT5G15600,AT5G18690,AT5G20630,AT5G54585,AT5G62280,AT1G01300,AT1G03440,AT1G03600,AT1G07320,AT1G09750,AT1G66350,AT1G67050,AT1G79660,AT2G18840,AT2G21660,AT2G22500,AT3G04730,AT3G12610,AT3G14240,AT3G15210,AT3G26520,AT3G46620…	1954	1165	37302	2.19577	3.55971e-13	1.84425e-14	3.32683e-15
Binding Factor	GSM1808451	CCA1	14 day old seedlings at constant light after entrainment in 12h:12h Light: Dark and harvest at ZT2	CCA1_ChIPSeq_LL3	TF	ChIP-seq	114	5.83419	2.71654e-14	2.35253	AT1G12090,AT1G20850,AT1G69890,AT1G76790,AT2G14610,AT3G06470,AT3G16370,AT5G22860,AT5G24060,AT1G01300,AT1G01620,AT1G21680,AT1G71030,AT1G72610,AT1G76100,AT2G20180,AT2G21660,AT2G45740,AT3G04730,AT3G14240,AT3G15630,AT3G26510,AT3G46640,AT3G48360,AT3G60750,AT3G62630,AT4G36030,AT4G39260,AT4G39980,AT5G08330,AT5G48250,AT5G60680,AT5G60840,AT1G12110,AT1G32090,AT1G67910,AT1G70820,AT1G74940,AT1G75380,AT2G15830…	1954	949	37302	2.29322	3.88465e-12	1.99396e-13	3.5969e-14
Binding Factor	GSM1925087	ERF104: AP2EREBP family	protein:ERF104; gene id:AT5G61600; protein family:AP2EREBP; protein source:Arabidopsis thaliana; protein affinity tag:Halo; expression system:tnt; dna source:col; replicate:a; subset:motif	DAPSeq-AP2EREBP_tnt-ERF104_col_a	TF	DAP-seq	130	6.65302	4.30896e-13	2.12042	AT1G11850,AT1G17160,AT1G19620,AT1G19670,AT1G69780,AT1G79790,AT2G14610,AT2G18620,AT2G32690,AT2G36050,AT2G36120,AT2G38310,AT2G47490,AT2G47760,AT3G29030,AT3G29670,AT3G49260,AT3G54600,AT3G55700,AT4G24660,AT4G36750,AT5G10760,AT5G23210,AT5G25810,AT5G28237,AT5G50000,AT5G62280,AT5G65410,AT1G19770,AT1G56500,AT1G64390,AT1G77490,AT2G15580,AT2G20180,AT2G21660,AT2G40610,AT2G42040,AT2G46490,AT3G02910,AT3G14240…	1954	1204	37302	2.06122	6.16181e-11	3.13379e-12	5.65303e-13
Binding Factor	GSM1808450	CCA1	14 day old seedlings at constant light after entrainment in 12h:12h Light: Dark and harvest at ZT2	CCA1_ChIPSeq_LL2	TF	ChIP-seq	121	6.19243	1.04637e-12	2.15254	AT1G12090,AT1G20850,AT1G69890,AT2G14610,AT2G34510,AT2G36050,AT3G06470,AT4G17810,AT5G24060,AT5G62280,AT1G01300,AT1G01620,AT1G07320,AT1G21680,AT1G56220,AT1G70370,AT1G71030,AT1G72610,AT1G74930,AT2G18840,AT2G20180,AT2G21660,AT2G32150,AT2G45740,AT3G12290,AT3G15630,AT3G26510,AT3G46640,AT3G48360,AT3G51550,AT3G54000,AT3G60750,AT3G63160,AT4G03210,AT4G08950,AT4G18210,AT4G36030,AT4G39260,AT4G39980,AT5G08330…	1954	1101	37302	2.098	1.4963e-10	7.54075e-12	1.36027e-12
Binding Factor	GSM1925147	BPC1: BBRBPC family	protein:BPC1; gene id:AT2G01930; protein family:BBRBPC; protein source:Arabidopsis thaliana; protein affinity tag:Halo; expression system:tnt; dna source:col; replicate:a; subset:motif	DAPSeq-BBRBPC_tnt-BPC1_col_a	TF	DAP-seq	125	6.39713	1.16259e-12	2.11988	AT1G76490,AT2G41940,AT3G13510,AT3G55240,AT5G43760,AT5G60980,AT1G64390,AT1G68670,AT2G22500,AT2G29550,AT2G40640,AT2G45450,AT2G47440,AT3G04120,AT3G08030,AT3G19820,AT3G50800,AT3G51550,AT3G52060,AT3G54920,AT3G58850,AT3G62650,AT4G03280,AT4G22290,AT4G39400,AT4G39980,AT5G06390,AT5G08000,AT5G10450,AT5G19190,AT5G53160,AT5G64290,AT1G03060,AT1G12110,AT1G24625,AT1G53730,AT1G55360,AT1G62380,AT2G28950,AT2G29980…	1954	1156	37302	2.06424	1.6625e-10	8.30286e-12	1.49775e-12
Binding Factor	GSM2130934	HSFA6A	EtOH mock treatment for 4 hours	AT5G43840_HSFA6A_EtOH_ChIP_rep3	TF	ChIP-seq	74	3.7871	1.85025e-12	2.72008	AT2G05540,AT3G16240,AT5G20720,AT5G24060,AT1G01620,AT1G19770,AT1G49500,AT1G56220,AT1G80380,AT2G32150,AT2G40000,AT2G41430,AT2G46330,AT3G04730,AT3G15630,AT3G26510,AT3G26520,AT3G48360,AT3G49790,AT4G08950,AT4G22190,AT4G32480,AT4G34480,AT4G35750,AT4G35760,AT4G35770,AT5G09810,AT5G10450,AT5G18650,AT5G19120,AT5G19190,AT5G20250,AT5G53160,AT5G60680,AT1G27290,AT1G28330,AT1G62380,AT2G18160,AT2G20670,AT2G36830…	1954	525	37302	2.69079	2.64585e-10	1.30959e-11	2.36237e-12
Binding Factor	GSM1925020	AT1G28160: AP2EREBP family	protein:AT1G28160; gene id:AT1G28160; protein family:AP2EREBP; protein source:Arabidopsis thaliana; protein affinity tag:Halo; expression system:tnt; dna source:col; replicate:a; subset:motif	DAPSeq-AP2EREBP_tnt-AT1G28160_col_a	TF	DAP-seq	109	5.5783	2.16397e-12	2.22311	AT1G17160,AT1G19620,AT2G18620,AT2G32690,AT2G34810,AT3G29030,AT3G29670,AT3G49260,AT3G54600,AT3G55700,AT4G24660,AT4G36750,AT5G15600,AT5G54400,AT5G62280,AT1G03600,AT1G19300,AT1G56500,AT1G61260,AT1G77490,AT2G15580,AT2G20180,AT2G21660,AT2G42040,AT2G46490,AT2G47440,AT3G02910,AT3G15210,AT3G17100,AT3G61820,AT3G62660,AT4G00150,AT4G01330,AT4G13340,AT4G32460,AT4G34480,AT4G39260,AT5G01920,AT5G06390,AT5G11550…	1954	957	37302	2.17431	3.09448e-10	1.51809e-11	2.73848e-12
Binding Factor	GSM1925290	FAR1: FAR1 family	protein:FAR1; gene id:AT4G15090; protein family:FAR1; protein source:Arabidopsis thaliana; protein affinity tag:Halo; expression system:tnt; dna source:col; replicate:a; subset:motif	DAPSeq-FAR1_tnt-FAR1_col_a	TF	DAP-seq	90	4.60594	6.16849e-12	2.38206	AT1G14040,AT1G24470,AT1G57820,AT1G59640,AT1G70690,AT1G71170,AT1G79850,AT2G01660,AT2G33510,AT2G36050,AT2G41990,AT3G06470,AT3G62720,AT5G22250,AT1G01300,AT1G66350,AT1G68440,AT1G73540,AT1G77490,AT3G04720,AT3G07350,AT3G15210,AT3G24520,AT3G27050,AT3G49220,AT3G50060,AT3G54000,AT3G56360,AT3G61820,AT4G08950,AT4G38670,AT4G39400,AT5G05870,AT5G06390,AT5G08280,AT5G08330,AT5G10450,AT5G13760,AT5G17490,AT5G23280…	1954	733	37302	2.34394	8.82094e-10	4.28941e-11	7.73766e-12
Binding Factor	GSM2130932	HSFA6A	EtOH mock treatment for 4 hours	AT5G43840_HSFA6A_EtOH_ChIP_rep2	TF	ChIP-seq	65	3.32651	1.30116e-11	2.79976	AT2G05540,AT3G16240,AT5G20720,AT5G24060,AT1G01620,AT1G15690,AT1G49500,AT1G56220,AT1G68440,AT1G80380,AT2G32150,AT2G40000,AT2G41430,AT2G46330,AT3G04730,AT3G15210,AT3G15630,AT3G26510,AT3G26520,AT3G29240,AT3G48360,AT3G53420,AT4G08950,AT4G16515,AT4G32480,AT4G35750,AT4G35770,AT4G37540,AT5G19120,AT5G19190,AT5G20250,AT5G53160,AT5G60680,AT1G21830,AT1G28330,AT1G62380,AT1G64720,AT1G67740,AT2G18160,AT2G18300…	1954	446	37302	2.78219	1.86066e-09	8.96928e-11	1.61797e-11
Binding Factor	GSM2130930	HSFA6A	EtOH mock treatment for 4 hours	AT5G43840_HSFA6A_EtOH_ChIP_rep1	TF	ChIP-seq	67	3.42886	1.85731e-11	2.72333	AT2G05540,AT3G16240,AT5G20720,AT5G24060,AT1G01620,AT1G49500,AT1G56220,AT1G80380,AT2G21660,AT2G32150,AT2G40000,AT2G41430,AT2G46330,AT3G04730,AT3G15630,AT3G26510,AT3G26520,AT3G48360,AT3G49790,AT3G52470,AT3G53420,AT4G08950,AT4G22190,AT4G28240,AT4G32480,AT4G35750,AT4G35760,AT4G35770,AT5G09810,AT5G19120,AT5G19190,AT5G20250,AT5G59820,AT5G60680,AT5G63160,AT1G27290,AT1G28330,AT1G62380,AT1G75750,AT2G20670…	1954	473	37302	2.70409	2.65596e-09	1.26926e-10	2.28962e-11
Binding Factor	GSM1325790	SVP	pSVP:SVP:GFP svp-41 flc-3 FRI	pSVP:SVP:GFP svp-41 flc-3 FRI rep3	TF	ChIP-seq	111	5.68066	7.71389e-11	2.0627	AT1G12090,AT1G69890,AT1G75390,AT2G27080,AT3G45140,AT5G02230,AT5G19250,AT5G24060,AT5G43760,AT1G19770,AT1G20340,AT1G25275,AT1G32060,AT1G33590,AT1G49500,AT1G73540,AT1G78830,AT2G21660,AT2G22500,AT2G32150,AT2G40000,AT2G41430,AT2G46330,AT3G04720,AT3G07350,AT3G15210,AT3G26520,AT3G48360,AT3G55430,AT3G56360,AT3G62980,AT4G08950,AT4G13340,AT4G16500,AT4G25620,AT4G27657,AT4G30440,AT4G34710,AT5G09810,AT5G19120…	1954	1049	37302	2.02002	1.10309e-08	5.22651e-10	9.42808e-11
Binding Factor	GSM1925105	ERF5: AP2EREBP family	protein:ERF5; gene id:AT5G47230; protein family:AP2EREBP; protein source:Arabidopsis thaliana; protein affinity tag:Halo; expression system:tnt; dna source:col; replicate:a; subset:motif	DAPSeq-AP2EREBP_tnt-ERF5_col_a	TF	DAP-seq	78	3.99181	1.38116e-09	2.25095	AT1G11850,AT1G19620,AT1G69780,AT2G01340,AT2G32690,AT2G36120,AT2G47490,AT3G29030,AT3G29670,AT3G49260,AT3G54600,AT4G24660,AT4G36750,AT5G28237,AT1G56500,AT1G77490,AT2G20180,AT2G21660,AT2G42040,AT2G46490,AT3G02910,AT3G15210,AT3G62660,AT3G63390,AT4G00150,AT4G13340,AT4G32460,AT4G38670,AT4G39260,AT5G11550,AT5G13760,AT5G20250,AT5G21482,AT5G52430,AT5G65310,AT5G66190,AT1G12110,AT1G15260,AT2G37640,AT2G47450…	1954	668	37302	2.22908	1.97506e-07	9.27869e-09	1.67378e-09
Binding Factor	GSM1925671	AT3G58630: Trihelix family	protein:AT3G58630; gene id:AT3G58630; protein family:Trihelix; protein source:Arabidopsis thaliana; protein affinity tag:Halo; expression system:tnt; dna source:col; replicate:a; subset:motif	DAPSeq-Trihelix_tnt-AT3G58630_col_a	TF	DAP-seq	62	3.17298	2.7831e-09	2.47329	AT1G19670,AT5G02890,AT5G10760,AT5G10770,AT1G03440,AT1G03600,AT1G09750,AT1G23030,AT1G70370,AT2G21960,AT2G40000,AT3G12610,AT3G14240,AT3G48360,AT3G62630,AT3G62660,AT4G12730,AT4G13340,AT4G22190,AT4G26690,AT4G32460,AT4G34530,AT4G34710,AT5G59550,AT5G67360,AT1G10470,AT1G12240,AT1G65590,AT1G71970,AT1G74940,AT2G20670,AT2G23130,AT3G06350,AT3G20820,AT3G29320,AT3G62070,AT4G26540,AT5G06860,AT5G48910,AT1G75050…	1954	480	37302	2.4658	3.97984e-07	1.85399e-08	3.3444e-09
Binding Factor	GSM1925801	bZIP44: bZIP family	protein:bZIP44; gene id:AT1G75390; protein family:bZIP; protein source:Arabidopsis thaliana; protein affinity tag:Halo; expression system:tnt; dna source:colamp; replicate:a; subset:motif	DAPSeq-bZIP_tnt-bZIP44_colamp_a	TF	DAP-seq	80	4.09417	2.84186e-09	2.18518	AT1G69890,AT5G24580,AT5G52760,AT5G58800,AT1G03440,AT1G09750,AT1G21680,AT1G23010,AT1G66350,AT1G74730,AT1G76100,AT2G17870,AT2G21960,AT2G46225,AT2G47440,AT3G01290,AT3G20340,AT3G48360,AT3G52060,AT3G53950,AT3G56360,AT4G00150,AT4G03210,AT4G25620,AT4G28660,AT4G32480,AT4G35770,AT5G08000,AT5G20250,AT5G52430,AT5G59820,AT5G63160,AT1G21830,AT1G75380,AT2G42760,AT2G46820,AT2G47450,AT3G10020,AT3G14840,AT3G23080…	1954	706	37302	2.16318	4.06386e-07	1.87735e-08	3.38655e-09
Binding Factor	GSM1925097	ERF2: AP2EREBP family	protein:ERF2; gene id:AT5G47220; protein family:AP2EREBP; protein source:Arabidopsis thaliana; protein affinity tag:Halo; expression system:tnt; dna source:col; replicate:a; subset:motif	DAPSeq-AP2EREBP_tnt-ERF2_col_a	TF	DAP-seq	74	3.7871	5.49145e-09	2.22434	AT1G19620,AT1G19670,AT1G69780,AT2G32690,AT2G47490,AT3G18280,AT3G29030,AT3G29670,AT3G55700,AT4G36750,AT5G24580,AT5G50000,AT1G56500,AT1G64390,AT2G15580,AT2G20180,AT2G21660,AT2G42040,AT2G46490,AT3G14240,AT3G15210,AT3G62660,AT4G00150,AT4G13340,AT4G17300,AT5G11550,AT5G13760,AT5G19140,AT5G20250,AT5G21482,AT5G51440,AT5G52430,AT5G65310,AT1G12110,AT2G30010,AT2G47450,AT3G07310,AT3G15030,AT5G03380,AT5G15350…	1954	640	37302	2.20729	7.85278e-07	3.59771e-08	6.4899e-09
Binding Factor	GSM1925803	bZIP48: bZIP family	protein:bZIP48; gene id:AT2G04038; protein family:bZIP; protein source:Arabidopsis thaliana; protein affinity tag:Halo; expression system:tnt; dna source:col; replicate:a; subset:motif	DAPSeq-bZIP_tnt-bZIP48_col_a	TF	DAP-seq	78	3.99181	8.3127e-09	2.1493	AT1G01190,AT1G69890,AT2G38310,AT3G06470,AT3G13510,AT5G50150,AT5G58800,AT1G03440,AT1G09750,AT1G21680,AT1G23010,AT1G56220,AT1G62480,AT1G66350,AT1G74730,AT2G17870,AT2G21960,AT2G22500,AT2G46225,AT2G47440,AT3G01290,AT3G20340,AT3G50060,AT3G53420,AT3G53950,AT3G56360,AT4G00150,AT4G03210,AT4G16515,AT4G25620,AT5G08000,AT5G13730,AT5G20250,AT5G21920,AT5G21930,AT5G52430,AT5G59820,AT5G63160,AT1G75380,AT2G37640…	1954	699	37302	2.13022	1.18872e-06	5.4014e-08	9.74358e-09
Binding Factor	GSM1925031	AT4G18450: AP2EREBP family	protein:AT4G18450; gene id:AT4G18450; protein family:AP2EREBP; protein source:Arabidopsis thaliana; protein affinity tag:Halo; expression system:tnt; dna source:col; replicate:a; subset:motif	DAPSeq-AP2EREBP_tnt-AT4G18450_col_a	TF	DAP-seq	64	3.27533	1.10963e-08	2.33505	AT1G19620,AT1G19670,AT1G71170,AT1G79790,AT2G32690,AT2G47490,AT3G29030,AT3G29670,AT4G36750,AT5G15600,AT5G24580,AT5G50000,AT1G56500,AT1G61260,AT1G77490,AT2G15580,AT2G20180,AT2G21660,AT2G46490,AT3G15210,AT3G55430,AT3G62660,AT4G39260,AT5G08330,AT5G11550,AT5G13280,AT5G13760,AT5G20250,AT5G21482,AT5G65310,AT1G12110,AT2G42760,AT2G47450,AT3G15030,AT3G24480,AT5G15350,AT5G26960,AT5G47550,AT5G58900,AT5G21170…	1954	525	37302	2.32717	1.58678e-06	7.15153e-08	1.29006e-08
Binding Factor	GSM1925081	DREB26: AP2EREBP family	protein:DREB26; gene id:AT1G21910; protein family:AP2EREBP; protein source:Arabidopsis thaliana; protein affinity tag:Halo; expression system:tnt; dna source:col; replicate:a; subset:motif	DAPSeq-AP2EREBP_tnt-DREB26_col_a	TF	DAP-seq	66	3.37769	8.44156e-08	2.1646	AT1G11850,AT1G69780,AT1G76490,AT2G01340,AT2G32690,AT2G36910,AT2G38530,AT2G41940,AT3G04350,AT3G48550,AT5G25610,AT5G54400,AT2G21660,AT3G29240,AT3G46640,AT3G52470,AT3G55430,AT3G60530,AT4G13340,AT4G22290,AT4G39260,AT5G06390,AT5G19140,AT5G25460,AT5G59820,AT5G67360,AT1G10470,AT1G19835,AT1G24170,AT1G52342,AT2G42320,AT3G06070,AT3G07310,AT3G24480,AT3G29320,AT4G28250,AT5G03380,AT5G06860,AT4G28080,AT4G37450…	1954	584	37302	2.15744	1.20714e-05	5.39666e-07	9.73502e-08
Binding Factor	GSM1925038	At1g75490: AP2EREBP family	protein:At1g75490; gene id:AT1G75490; protein family:AP2EREBP; protein source:Arabidopsis thaliana; protein affinity tag:Halo; expression system:tnt; dna source:col; replicate:a; subset:motif	DAPSeq-AP2EREBP_tnt-At1g75490_col_a	TF	DAP-seq	66	3.37769	2.53708e-07	2.09178	AT1G11850,AT1G71170,AT1G76490,AT2G01660,AT2G32690,AT2G36120,AT3G04350,AT3G48550,AT3G59010,AT4G24660,AT5G17990,AT5G25610,AT5G54400,AT5G65410,AT2G17870,AT2G20180,AT3G46640,AT3G55430,AT3G56360,AT3G57800,AT3G60530,AT4G00150,AT4G12730,AT4G13340,AT5G11550,AT5G14930,AT5G21482,AT5G25460,AT5G51440,AT5G67360,AT1G24170,AT1G52342,AT1G53280,AT3G06070,AT3G07310,AT3G15030,AT3G20820,AT3G24480,AT5G03380,AT5G06860…	1954	604	37302	2.086	3.62803e-05	1.60897e-06	2.90242e-07
Binding Factor	GSM1925383	LBD13: LOBAS2 family	protein:LBD13; gene id:AT2G30340; protein family:LOBAS2; protein source:Arabidopsis thaliana; protein affinity tag:Halo; expression system:tnt; dna source:col; replicate:a; subset:motif	DAPSeq-LOBAS2_tnt-LBD13_col_a	TF	DAP-seq	69	3.53122	2.68924e-07	2.05019	AT1G19670,AT1G28290,AT1G55740,AT2G01660,AT2G20875,AT2G34510,AT2G34810,AT3G04350,AT3G49260,AT4G26555,AT4G36750,AT5G02890,AT5G10770,AT5G20630,AT5G62280,AT1G01300,AT1G03600,AT1G07320,AT1G66350,AT1G67050,AT1G73540,AT1G79660,AT2G18840,AT2G22500,AT2G40610,AT3G08030,AT3G53950,AT3G60530,AT3G62980,AT4G00150,AT5G01920,AT5G11550,AT2G23130,AT2G36830,AT2G37640,AT2G44940,AT4G30310,AT4G32570,AT5G47550,AT5G49360…	1954	645	37302	2.04219	3.84562e-05	1.69194e-06	3.05208e-07
Binding Factor	GSM1925118	LEP: AP2EREBP family	protein:LEP; gene id:AT5G13910; protein family:AP2EREBP; protein source:Arabidopsis thaliana; protein affinity tag:Halo; expression system:tnt; dna source:col; replicate:a; subset:motif	DAPSeq-AP2EREBP_tnt-LEP_col_a	TF	DAP-seq	56	2.86592	6.04259e-07	2.18152	AT1G19620,AT2G32690,AT4G24660,AT4G36750,AT5G13880,AT5G15600,AT1G03600,AT1G56500,AT1G77490,AT2G20180,AT2G21660,AT2G42040,AT2G46490,AT2G47440,AT3G15210,AT3G62660,AT4G00150,AT4G13340,AT4G38670,AT5G01920,AT5G11550,AT5G21482,AT5G65310,AT1G24170,AT2G47450,AT3G07310,AT3G15030,AT3G25900,AT5G15350,AT5G26960,AT1G75050,AT2G19570,AT1G12500,AT1G71695,AT3G51850,AT5G53460,AT1G27210,AT3G28180,AT1G67700,AT3G06130…	1954	489	37302	2.18618	8.6409e-05	3.77176e-06	6.80386e-07
Binding Factor	GSM1925109	ERF73: AP2EREBP family	protein:ERF73; gene id:AT1G72360; protein family:AP2EREBP; protein source:Arabidopsis thaliana; protein affinity tag:Halo; expression system:tnt; dna source:col; replicate:a; subset:motif	DAPSeq-AP2EREBP_tnt-ERF73_col_a	TF	DAP-seq	55	2.81474	8.01954e-07	2.1768	AT1G19620,AT1G72810,AT1G79790,AT3G29670,AT4G36750,AT5G15600,AT5G25810,AT1G56500,AT1G70370,AT2G15580,AT2G20180,AT2G21660,AT3G15210,AT3G49220,AT3G62660,AT5G13280,AT5G13760,AT5G21482,AT5G64300,AT1G12110,AT3G07310,AT3G15030,AT3G25900,AT3G58610,AT5G15350,AT5G26960,AT5G67420,AT1G75050,AT2G33180,AT3G13175,AT3G26580,AT4G33210,AT5G23440,AT3G19480,AT5G60800,AT1G67700,AT3G58140,AT3G26720,AT3G06130,AT3G26700…	1954	481	37302	2.18286	0.000114679	4.96665e-06	8.95933e-07
Binding Factor	GSM1925046	At4g28140: AP2EREBP family	protein:At4g28140; gene id:AT4G28140; protein family:AP2EREBP; protein source:Arabidopsis thaliana; protein affinity tag:Halo; expression system:tnt; dna source:col; replicate:a; subset:motif	DAPSeq-AP2EREBP_tnt-At4g28140_col_a	TF	DAP-seq	63	3.22416	1.20417e-06	2.02616	AT1G01190,AT1G05070,AT1G19620,AT2G28085,AT2G32690,AT3G48550,AT3G59010,AT4G29900,AT4G38770,AT5G10760,AT5G65410,AT1G09750,AT1G56500,AT1G64390,AT2G20180,AT2G21660,AT3G04730,AT3G08030,AT3G26520,AT3G53420,AT4G09650,AT4G13340,AT4G16515,AT4G22290,AT4G39260,AT4G39980,AT5G11550,AT5G64290,AT1G24170,AT1G49740,AT2G42320,AT2G42380,AT2G47450,AT3G15030,AT3G20390,AT3G24480,AT5G03380,AT5G17640,AT5G40890,AT5G58900…	1954	594	37302	2.0247	0.000172196	7.39983e-06	1.33485e-06
Binding Factor	GSM1925016	AT1G01250: AP2EREBP family	protein:AT1G01250; gene id:AT1G01250; protein family:AP2EREBP; protein source:Arabidopsis thaliana; protein affinity tag:Halo; expression system:tnt; dna source:col; replicate:a; subset:motif	DAPSeq-AP2EREBP_tnt-AT1G01250_col_a	TF	DAP-seq	63	3.22416	1.40014e-06	2.01582	AT1G11850,AT2G22170,AT2G36910,AT2G41940,AT3G26200,AT3G59010,AT4G16740,AT4G22100,AT4G29900,AT5G11940,AT5G25610,AT1G15690,AT3G14240,AT3G29240,AT3G52470,AT4G12730,AT4G22290,AT4G34480,AT5G17490,AT1G12240,AT1G19835,AT1G24170,AT1G53730,AT1G79410,AT2G42320,AT3G21700,AT3G29320,AT3G60080,AT4G36970,AT5G03380,AT1G01225,AT1G54500,AT4G28080,AT5G06700,AT3G03710,AT3G13175,AT4G00430,AT4G14540,AT5G23440,AT5G32450…	1954	597	37302	2.01453	0.00020022	8.53793e-06	1.54016e-06
Binding Factor	GSM1925039	At1g77640: AP2EREBP family	protein:At1g77640; gene id:AT1G77640; protein family:AP2EREBP; protein source:Arabidopsis thaliana; protein affinity tag:Halo; expression system:tnt; dna source:col; replicate:a; subset:motif	DAPSeq-AP2EREBP_tnt-At1g77640_col_a	TF	DAP-seq	59	3.01945	3.10108e-06	2.01179	AT1G11850,AT1G69780,AT1G76490,AT2G21140,AT2G32690,AT2G36120,AT2G36910,AT2G41940,AT3G59010,AT5G25610,AT1G15690,AT1G70370,AT2G17870,AT2G21660,AT3G52470,AT3G55430,AT3G60530,AT4G22290,AT4G39260,AT5G25460,AT5G59820,AT1G10470,AT1G12240,AT1G19835,AT1G24170,AT1G52342,AT1G53730,AT1G79410,AT2G42320,AT3G15030,AT3G24480,AT3G29320,AT4G28250,AT5G03380,AT1G54500,AT3G50685,AT4G37450,AT3G07340,AT4G18570,AT5G15210…	1954	559	37302	2.01487	0.000443455	1.87658e-05	3.38515e-06
Binding Factor	GSM2130918	DREB2A	EtOH mock treatment for 4 hours	AT5G05410_DREB2A_EtOH_ChIP_rep1	TF	ChIP-seq	47	2.40532	7.67932e-06	2.13364	AT2G05540,AT3G16240,AT5G24060,AT1G01620,AT1G04240,AT1G15690,AT1G80380,AT2G21660,AT2G40000,AT2G41430,AT2G46330,AT3G04720,AT3G26520,AT3G29240,AT3G48360,AT3G53420,AT4G08950,AT4G35750,AT4G35770,AT4G38470,AT5G05480,AT5G18650,AT5G19120,AT5G20250,AT5G60680,AT1G10950,AT1G27290,AT1G28330,AT1G67910,AT2G20670,AT2G45960,AT3G59940,AT4G24230,AT4G35100,AT4G37610,AT5G41080,AT5G49360,AT3G15450,AT3G61440,AT1G80920…	1954	417	37302	2.15164	0.00109814	4.61183e-05	8.31927e-06
Binding Factor	GSM1925028	AT3G57600: AP2EREBP family	protein:AT3G57600; gene id:AT3G57600; protein family:AP2EREBP; protein source:Arabidopsis thaliana; protein affinity tag:Halo; expression system:tnt; dna source:col; replicate:a; subset:motif	DAPSeq-AP2EREBP_tnt-AT3G57600_col_a	TF	DAP-seq	45	2.30297	1.97851e-05	2.08421	AT1G11850,AT1G69780,AT2G01340,AT2G01660,AT2G32690,AT2G36120,AT4G24660,AT5G65410,AT2G20180,AT2G21660,AT2G42040,AT3G60530,AT3G63160,AT4G13340,AT4G39260,AT5G11550,AT5G25460,AT5G57030,AT5G59820,AT1G24170,AT1G52342,AT2G23130,AT2G42320,AT2G42380,AT3G07310,AT3G15030,AT3G25900,AT4G37870,AT5G03380,AT5G26960,AT5G58900,AT3G28200,AT3G20810,AT4G18570,AT5G15210,AT5G60800,AT3G06130,AT4G34500,AT5G06320,AT1G11650…	1954	408	37302	2.10552	0.00282927	0.000117927	2.12727e-05
Binding Factor	GSM1925790	VIP1: bZIP family	protein:VIP1; gene id:AT1G43700; protein family:bZIP; protein source:Arabidopsis thaliana; protein affinity tag:Halo; expression system:tnt; dna source:colamp; replicate:a; subset:motif	DAPSeq-bZIP_tnt-VIP1_colamp_a	TF	DAP-seq	38	1.94473	7.76086e-05	2.09313	AT2G46640,AT3G55700,AT5G21105,AT1G03870,AT1G49500,AT2G29550,AT2G32150,AT2G46490,AT3G04730,AT3G13040,AT3G17100,AT4G08950,AT5G21920,AT5G21930,AT1G24170,AT1G73655,AT2G41170,AT2G42380,AT3G16850,AT3G58120,AT4G35470,AT5G52280,AT1G76405,AT4G26610,AT4G32915,AT3G20100,AT5G53460,AT3G13520,AT1G31330,AT5G44190,AT1G22690,AT2G45540,AT4G24972,AT1G11380,AT5G05080,AT3G20570,AT3G30390,AT1G48030	1954	341	37302	2.12734	0.011098	0.000459123	8.28211e-05
Binding Factor	GSM1925295	AT2G20400: G2like family	protein:AT2G20400; gene id:AT2G20400; protein family:G2like; protein source:Arabidopsis thaliana; protein affinity tag:Halo; expression system:tnt; dna source:col; replicate:a; subset:motif	DAPSeq-G2like_tnt-AT2G20400_col_a	TF	DAP-seq	12	0.614125	0.000647769	3.57549	AT3G12500,AT3G59010,AT3G47430,AT5G41080,AT5G66880,AT4G40060,AT2G42600,AT1G53310,AT5G54680,AT4G01050,AT1G50710,AT1G30300	1954	59	37302	3.88273	0.092631	0.00380374	0.000686156
Binding Factor	GSM1925757	bHLH130: bHLH family	protein:bHLH130; gene id:AT2G42280; protein family:bHLH; protein source:Arabidopsis thaliana; protein affinity tag:Halo; expression system:tnt; dna source:col; replicate:a; subset:motif	DAPSeq-bHLH_tnt-bHLH130_col_a	TF	DAP-seq	19	0.972364	0.00185436	2.304	AT3G18280,AT5G20670,AT1G03870,AT2G18910,AT2G41430,AT4G18210,AT5G53160,AT5G63160,AT1G11700,AT2G44500,AT3G53800,AT4G17870,AT4G37870,AT1G02640,AT5G02760,AT4G21870,AT5G08410,AT2G23600,AT5G14910	1954	150	37302	2.41808	0.265173	0.0108088	0.0019498
Binding Factor	GSM1925446	MYB40: MYB family	protein:MYB40; gene id:AT5G14340; protein family:MYB; protein source:Arabidopsis thaliana; protein affinity tag:Halo; expression system:tnt; dna source:col; replicate:a; subset:motif	DAPSeq-MYB_tnt-MYB40_col_a	TF	DAP-seq	23	1.17707	0.0021613	2.07186	AT1G14040,AT4G24130,AT1G23010,AT1G76560,AT5G48930,AT1G53730,AT2G32720,AT3G06350,AT4G14890,AT4G26540,AT5G54590,AT1G48480,AT3G54090,AT5G43310,AT5G53460,AT3G50630,AT1G20090,AT4G24972,AT1G21920,AT4G17900,AT1G75800,AT4G14365,AT5G48830	1954	204	37302	2.15231	0.309066	0.012506	0.00225596
Binding Factor	GSM1925043	At4g16750: AP2EREBP family	protein:At4g16750; gene id:AT4G16750; protein family:AP2EREBP; protein source:Arabidopsis thaliana; protein affinity tag:Halo; expression system:tnt; dna source:colamp; replicate:a; subset:motif	DAPSeq-AP2EREBP_tnt-At4g16750_colamp_a	TF	DAP-seq	26	1.3306	0.00248081	1.94528	AT2G36910,AT3G59010,AT5G54400,AT1G15690,AT4G12730,AT4G34480,AT1G19835,AT1G24170,AT1G53730,AT2G42320,AT3G29320,AT3G60080,AT5G41080,AT1G54500,AT5G32450,AT3G28180,AT1G20970,AT1G19960,AT4G34500,AT5G03760,AT5G55730,AT5G41140,AT1G45688,AT2G42880,AT1G75800,AT1G68060	1954	247	37302	2.00948	0.354756	0.0142508	0.00257069
Binding Factor	GSM1925448	MYB43: MYB family	protein:MYB43; gene id:AT5G16600; protein family:MYB; protein source:Arabidopsis thaliana; protein affinity tag:Halo; expression system:tnt; dna source:col; replicate:a; subset:motif	DAPSeq-MYB_tnt-MYB43_col_a	TF	DAP-seq	13	0.665302	0.00440241	2.585	AT5G25610,AT1G76560,AT5G48930,AT3G06350,AT4G14890,AT3G54090,AT5G43310,AT5G53460,AT3G50630,AT4G17900,AT4G18910,AT5G51970,AT4G14365	1954	89	37302	2.78844	0.629545	0.0251073	0.0045291
Binding Factor	GSM1925108	ERF73: AP2EREBP family	protein:ERF73; gene id:AT1G72360; protein family:AP2EREBP; protein source:Arabidopsis thaliana; protein affinity tag:Halo; expression system:tnt; dna source:colamp; replicate:a; subset:motif	DAPSeq-AP2EREBP_tnt-ERF73_colamp_a	TF	DAP-seq	20	1.02354	0.00633401	1.98182	AT1G19620,AT1G56500,AT2G20180,AT2G21660,AT3G15210,AT5G13760,AT1G12110,AT3G15030,AT3G25900,AT5G15350,AT3G06130,AT1G11650,AT3G52380,AT2G17450,AT4G18020,AT5G62720,AT3G55500,AT5G17350,AT5G63810,AT5G62840	1954	184	37302	2.07501	0.905764	0.0358654	0.00646974
Binding Factor	GSM1925508	At2g38090: MYBrelated family	protein:At2g38090; gene id:AT2G38090; protein family:MYBrelated; protein source:Arabidopsis thaliana; protein affinity tag:Halo; expression system:tnt; dna source:col; replicate:a; subset:motif	DAPSeq-MYBrelated_tnt-At2g38090_col_a	TF	DAP-seq	9	0.460594	0.00946	2.94641	AT1G32060,AT3G49790,AT5G60680,AT3G23080,AT3G59940,AT5G54590,AT3G22210,AT5G14740,AT2G32500	1954	52	37302	3.30405	1	0.0531859	0.00959418
Binding Factor	GSM1925810	bZIP69: bZIP family	protein:bZIP69; gene id:AT1G06070; protein family:bZIP; protein source:Arabidopsis thaliana; protein affinity tag:Halo; expression system:tnt; dna source:colamp; replicate:a; subset:motif	DAPSeq-bZIP_tnt-bZIP69_colamp_a	TF	DAP-seq	10	0.511771	0.0469519	2.00345	AT2G46640,AT3G55700,AT5G21105,AT2G32150,AT3G17100,AT4G08950,AT4G16510,AT2G44500,AT5G53460,AT1G31330	1954	86	37302	2.21978	1	0.262113	0.0472825

## Sheet: Gene_Ontology_enrichment
Type	Term	Description	Count	%	PValue	OddsRatio	Genes	ListTotal	PopHits	PopTotal	FoldChange	Bonferroni	Benjamini	FDR			percent	number	total
GO	GO:0009651	response to salt stress; biological_process	113	5.74771	8.20788e-16	2.53401	AT1G01140,AT1G12240,AT1G15690,AT1G15820,AT1G16880,AT1G18710,AT1G20840,AT1G23310,AT1G24180,AT1G25220,AT1G29660,AT1G49010,AT1G50010,AT1G52400,AT1G53310,AT1G53580,AT1G59960,AT1G60010,AT1G60940,AT1G62380,AT1G62480,AT1G66200,AT1G66350,AT1G71030,AT1G73260,AT1G76490,AT1G78380,AT2G05990,AT2G13360,AT2G18040,AT2G21660,AT2G28950,AT2G29550,AT2G30520,AT2G36830,AT2G37630,AT2G38750,AT2G39770,AT2G41430,AT2G41560…	1966	661	28373	2.46717	3.20928e-13	9.55082e-14	1.45876e-14		stress	0.205128	48	234
GO	GO:0016117	carotenoid biosynthetic process; biological_process	42	2.13632	1.38278e-15	5.52568	AT1G03630,AT1G08540,AT1G08550,AT1G09340,AT1G11860,AT1G15980,AT1G16080,AT1G23740,AT1G31800,AT1G54780,AT1G56500,AT1G63970,AT1G65230,AT1G67700,AT1G73110,AT1G76730,AT2G02500,AT2G18620,AT2G21385,AT2G42690,AT2G47590,AT3G01480,AT3G14110,AT3G26060,AT3G45140,AT3G46780,AT3G48420,AT3G50685,AT3G59780,AT4G02530,AT4G29060,AT4G39040,AT5G07020,AT5G09660,AT5G17230,AT5G18660,AT5G45680,AT5G47840,AT5G49030,AT5G53490…	1966	109	28373	5.56089	5.40667e-13	1.47494e-13	2.25278e-14		nitrogen and protein and RNA production	0.149573	35	234
GO	GO:0042742	defense response to bacterium; biological_process	74	3.76399	9.36964e-14	2.96068	AT1G03680,AT1G05010,AT1G08450,AT1G09340,AT1G11310,AT1G16880,AT1G17610,AT1G17745,AT1G19670,AT1G23740,AT1G32060,AT1G52740,AT1G54040,AT1G60950,AT1G70690,AT1G73260,AT1G79380,AT2G14610,AT2G33800,AT2G37630,AT2G39730,AT2G39770,AT2G41560,AT3G01420,AT3G01480,AT3G01500,AT3G04720,AT3G04790,AT3G11630,AT3G12780,AT3G14130,AT3G14415,AT3G14420,AT3G23700,AT3G26520,AT3G26650,AT3G29320,AT3G49120,AT3G52430,AT3G54560…	1966	365	28373	2.92591	3.66353e-11	9.22533e-12	1.40905e-12		carbon metabolism and photosynthesis	0.333333	78	234
GO	GO:0009409	response to cold; biological_process	76	3.86572	1.36253e-12	2.7335	AT1G01140,AT1G01800,AT1G03680,AT1G04220,AT1G07720,AT1G09340,AT1G15950,AT1G16880,AT1G17610,AT1G23740,AT1G24360,AT1G28370,AT1G32060,AT1G55920,AT1G65290,AT2G17870,AT2G21660,AT2G33800,AT2G36830,AT2G38750,AT2G39730,AT2G46500,AT3G01480,AT3G01500,AT3G04790,AT3G11170,AT3G11630,AT3G12780,AT3G16470,AT3G23050,AT3G23700,AT3G26650,AT3G29320,AT3G45140,AT3G48360,AT3G51780,AT3G52430,AT3G53420,AT3G55800,AT3G57240…	1966	406	28373	2.70153	5.3275e-10	1.02589e-10	1.56691e-11		transport and signaling	0.0982906	23	234
GO	GO:0019761	glucosinolate biosynthetic process; biological_process	45	2.28891	4.08193e-12	3.86857	AT1G03630,AT1G08980,AT1G12110,AT1G19150,AT1G54780,AT1G65230,AT1G67830,AT1G69870,AT1G74090,AT1G75900,AT1G79230,AT2G30930,AT2G31790,AT2G42690,AT2G43750,AT3G11630,AT3G12780,AT3G16250,AT3G20390,AT3G26060,AT3G27820,AT3G46780,AT3G50685,AT3G55800,AT3G60370,AT3G61440,AT4G23600,AT4G30020,AT4G34950,AT4G35760,AT4G36810,AT4G37800,AT4G39970,AT5G06290,AT5G09650,AT5G19940,AT5G44020,AT5G45930,AT5G48300,AT5G50160…	1966	167	28373	3.88882	1.59603e-09	2.54867e-10	3.89276e-11		hormones, growth, and development	0.188034	44	234
GO	GO:0043481	anthocyanin accumulation in tissues in response to UV light; biological_process	35	1.78026	5.7329e-11	4.40342	AT1G01610,AT1G04680,AT1G12090,AT1G20090,AT1G20340,AT1G28440,AT1G70370,AT1G75750,AT1G75780,AT1G75840,AT2G02130,AT2G06850,AT2G36910,AT2G38120,AT2G39900,AT2G40070,AT3G16370,AT3G18780,AT3G19820,AT3G23050,AT3G26520,AT3G28860,AT3G49670,AT3G54920,AT4G03190,AT4G12420,AT4G25960,AT4G33000,AT4G39400,AT5G10140,AT5G10480,AT5G12250,AT5G16000,AT5G16390,AT5G35360	1966	113	28373	4.47004	2.24156e-08	2.9951e-09	4.57462e-10		circadian and light quality responses	0.017094	4	234
GO	GO:0010363	regulation of plant-type hypersensitive response; biological_process	65	3.30621	4.74065e-10	2.56911	AT1G05010,AT1G09340,AT1G10470,AT1G11310,AT1G14790,AT1G17745,AT1G19300,AT1G19670,AT1G22400,AT1G27970,AT1G28370,AT1G32060,AT1G33590,AT1G67870,AT1G68520,AT1G74950,AT1G75460,AT2G14610,AT2G20570,AT2G24550,AT2G30930,AT2G37940,AT2G39730,AT2G41940,AT2G46500,AT3G01290,AT3G01480,AT3G01500,AT3G01860,AT3G04790,AT3G10260,AT3G11630,AT3G18280,AT3G19030,AT3G52430,AT3G55800,AT3G56240,AT3G57240,AT3G57260,AT4G01050…	1966	367	28373	2.55605	1.85359e-07	2.33382e-08	3.5646e-09		miscellaneous	0.00854701	2	234
GO	GO:0009814	defense response, incompatible interaction; biological_process	28	1.42421	4.54643e-09	4.42752	AT1G09340,AT1G32060,AT1G32540,AT2G39730,AT3G01480,AT3G01500,AT3G04790,AT3G11630,AT3G12780,AT3G54920,AT3G55800,AT3G56710,AT3G57240,AT3G57260,AT3G62030,AT4G01050,AT4G02530,AT4G03280,AT4G09650,AT4G14365,AT5G06290,AT5G08280,AT5G09650,AT5G10760,AT5G14740,AT5G22250,AT5G52760,AT5G66190	1966	89	28373	4.54035	1.77765e-06	1.84741e-07	2.82167e-08
GO	GO:0000165	MAPK cascade; biological_process	43	2.18718	3.62274e-08	2.83388	AT1G05010,AT1G09340,AT1G11310,AT1G14790,AT1G17610,AT1G19670,AT1G28370,AT1G32060,AT1G33590,AT1G68520,AT1G75460,AT2G14610,AT2G20570,AT2G39730,AT2G41940,AT2G46500,AT3G01480,AT3G01500,AT3G04790,AT3G11630,AT3G52430,AT3G55800,AT3G56710,AT3G57240,AT3G57260,AT4G01050,AT4G03280,AT4G08500,AT4G09650,AT4G14365,AT5G06290,AT5G06860,AT5G08330,AT5G09650,AT5G09660,AT5G10760,AT5G13320,AT5G14740,AT5G22250,AT5G52760…	1966	217	28373	2.85977	1.41649e-05	1.36383e-06	2.08308e-07
GO	GO:0010310	regulation of hydrogen peroxide metabolic process; biological_process	39	1.98372	3.69648e-08	3.02109	AT1G05010,AT1G09340,AT1G11310,AT1G14790,AT1G17610,AT1G19670,AT1G32060,AT1G33590,AT1G68520,AT1G75460,AT2G14610,AT2G20570,AT2G39730,AT2G41940,AT3G01480,AT3G01500,AT3G04790,AT3G11630,AT3G52430,AT3G55800,AT3G56710,AT3G57240,AT3G57260,AT4G01050,AT4G03280,AT4G09650,AT4G14365,AT4G20380,AT4G27450,AT5G06290,AT5G08330,AT5G09650,AT5G09660,AT5G13320,AT5G14740,AT5G52760,AT5G55450,AT5G63780,AT5G66190	1966	184	28373	3.05892	1.44532e-05	1.36501e-06	2.08488e-07
GO	GO:0009867	jasmonic acid mediated signaling pathway; biological_process	50	2.54323	4.99851e-08	2.55668	AT1G05010,AT1G09340,AT1G11310,AT1G14790,AT1G19300,AT1G19670,AT1G22400,AT1G28370,AT1G32060,AT1G33590,AT1G66350,AT1G68520,AT1G70700,AT1G74950,AT1G75460,AT1G79380,AT2G14610,AT2G20570,AT2G34810,AT2G39730,AT2G41940,AT2G46500,AT3G01480,AT3G01500,AT3G04790,AT3G11630,AT3G52430,AT3G55800,AT3G57240,AT3G57260,AT4G01050,AT4G03280,AT4G08500,AT4G09650,AT4G14365,AT4G34710,AT4G36030,AT5G06290,AT5G06860,AT5G08330…	1966	281	28373	2.56794	1.95442e-05	1.77722e-06	2.71447e-07
GO	GO:0031348	negative regulation of defense response; biological_process	48	2.44151	8.83126e-08	2.56015	AT1G05010,AT1G09340,AT1G11310,AT1G14790,AT1G17610,AT1G19670,AT1G28370,AT1G32060,AT1G33590,AT1G51940,AT1G67800,AT1G68520,AT1G75460,AT2G14610,AT2G20570,AT2G39730,AT2G41940,AT2G46500,AT3G01480,AT3G01500,AT3G04790,AT3G11630,AT3G52430,AT3G55800,AT3G56710,AT3G57240,AT3G57260,AT4G01050,AT4G03280,AT4G08500,AT4G09650,AT4G14365,AT4G28400,AT4G30340,AT4G36500,AT4G39640,AT5G06290,AT5G06860,AT5G08330,AT5G09650…	1966	269	28373	2.5752	3.45302e-05	2.97469e-06	4.54345e-07
GO	GO:0009862	systemic acquired resistance, salicylic acid mediated signaling pathway; biological_process	46	2.33978	9.52068e-08	2.61542	AT1G05010,AT1G09340,AT1G11310,AT1G14790,AT1G17610,AT1G19670,AT1G28370,AT1G32060,AT1G33590,AT1G68520,AT1G75460,AT2G14610,AT2G20570,AT2G39730,AT2G41940,AT2G46500,AT3G01480,AT3G01500,AT3G03000,AT3G04790,AT3G11630,AT3G52430,AT3G55800,AT3G56710,AT3G57240,AT3G57260,AT4G01050,AT4G03280,AT4G08500,AT4G09650,AT4G14365,AT4G20380,AT4G27450,AT4G36500,AT4G39640,AT5G06290,AT5G06860,AT5G08330,AT5G09650,AT5G09660…	1966	252	28373	2.63438	3.72259e-05	3.16526e-06	4.83453e-07
GO	GO:0046686	response to cadmium ion; biological_process	69	3.50966	1.1301e-07	2.12352	AT1G07440,AT1G11860,AT1G20340,AT1G24180,AT1G48030,AT1G49010,AT1G50480,AT1G53310,AT1G62380,AT1G62480,AT1G66200,AT1G68560,AT1G71030,AT1G74910,AT1G78380,AT1G79550,AT2G18040,AT2G19940,AT2G21660,AT2G29550,AT2G30970,AT2G33800,AT2G36830,AT2G37630,AT2G41430,AT2G41530,AT2G43750,AT2G45790,AT2G45960,AT3G01860,AT3G02780,AT3G04120,AT3G04730,AT3G12500,AT3G12780,AT3G17820,AT3G18780,AT3G20390,AT3G23600,AT3G26520…	1966	471	28373	2.11422	4.4187e-05	3.70899e-06	5.66499e-07
GO	GO:0006733	oxidoreduction coenzyme metabolic process; biological_process	17	0.8647	3.14285e-07	5.81488	AT1G04640,AT1G08550,AT1G23740,AT2G02500,AT2G22990,AT2G35500,AT2G43750,AT3G04790,AT3G14110,AT3G25860,AT3G45140,AT3G62030,AT4G01050,AT4G04640,AT4G23600,AT4G38970,AT5G09660	1966	40	28373	6.13353	0.000122886	9.46537e-06	1.44571e-06
GO	GO:0010200	response to chitin; biological_process	62	3.15361	4.81848e-07	2.12201	AT1G05010,AT1G09340,AT1G11310,AT1G19380,AT1G23030,AT1G28370,AT1G32060,AT1G32920,AT1G61260,AT1G73540,AT2G14610,AT2G17720,AT2G22500,AT2G27660,AT2G32190,AT2G37940,AT2G39730,AT2G40000,AT2G46500,AT3G01480,AT3G01500,AT3G04790,AT3G11630,AT3G15210,AT3G16530,AT3G18710,AT3G19580,AT3G25600,AT3G46620,AT3G50060,AT3G52430,AT3G55430,AT3G55800,AT3G57240,AT3G57260,AT3G57450,AT3G59350,AT3G62720,AT4G01050,AT4G03280…	1966	422	28373	2.12032	0.000188403	1.41783e-05	2.16555e-06
GO	GO:0019748	secondary metabolic process; biological_process	17	0.8647	5.33212e-07	5.53759	AT1G04640,AT1G08550,AT1G23740,AT2G02500,AT2G22990,AT2G35500,AT2G43750,AT3G04790,AT3G14110,AT3G25860,AT3G45140,AT3G62030,AT4G01050,AT4G04640,AT4G23600,AT4G38970,AT5G09660	1966	42	28373	5.84146	0.000208486	1.55114e-05	2.36916e-06
GO	GO:0009697	salicylic acid biosynthetic process; biological_process	39	1.98372	6.90962e-07	2.64461	AT1G05010,AT1G08450,AT1G09340,AT1G11310,AT1G17610,AT1G32060,AT1G67800,AT2G14610,AT2G39730,AT3G01480,AT3G01500,AT3G04790,AT3G07720,AT3G11630,AT3G12780,AT3G48080,AT3G52430,AT3G55800,AT3G56710,AT3G57240,AT3G57260,AT3G62030,AT4G01050,AT4G02530,AT4G03280,AT4G08500,AT4G09650,AT4G14365,AT5G06290,AT5G08280,AT5G09650,AT5G13320,AT5G14740,AT5G14930,AT5G43910,AT5G47070,AT5G52760,AT5G55450,AT5G66190	1966	210	28373	2.6802	0.000270166	1.94377e-05	2.96886e-06
GO	GO:0009611	response to wounding; biological_process	52	2.64496	1.46442e-06	2.2035	AT1G01140,AT1G04220,AT1G09340,AT1G19380,AT1G19660,AT1G22410,AT1G32920,AT1G51400,AT1G52030,AT1G55020,AT1G62380,AT1G70700,AT1G74930,AT1G74950,AT1G76490,AT1G79380,AT2G21970,AT2G22170,AT2G30020,AT2G34810,AT2G44790,AT2G46500,AT2G47800,AT3G16470,AT3G19580,AT3G23050,AT3G45140,AT3G46620,AT3G48360,AT3G56240,AT3G57450,AT3G61060,AT4G01070,AT4G08500,AT4G15440,AT4G16740,AT4G23600,AT4G24350,AT4G25030,AT4G34710…	1966	339	28373	2.21373	0.00057259	3.98815e-05	6.09138e-06
GO	GO:0009595	detection of biotic stimulus; biological_process	25	1.27162	1.65457e-06	3.4271	AT1G05010,AT1G09340,AT1G11310,AT1G32060,AT2G14610,AT2G39730,AT3G01480,AT3G01500,AT3G04790,AT3G11630,AT3G52430,AT3G55800,AT3G57240,AT3G57260,AT4G01050,AT4G03280,AT4G09650,AT4G14365,AT5G06290,AT5G09650,AT5G13320,AT5G14740,AT5G52760,AT5G55450,AT5G66190	1966	102	28373	3.53722	0.000646938	4.45856e-05	6.80987e-06
GO	GO:0009266	response to temperature stimulus; biological_process	24	1.22075	4.32601e-06	3.31523	AT1G52740,AT1G53310,AT1G62380,AT1G66200,AT2G18040,AT2G21660,AT2G36830,AT2G41430,AT2G45790,AT2G45960,AT3G04120,AT3G23600,AT3G26520,AT3G29320,AT3G51550,AT3G53420,AT3G60750,AT3G61430,AT3G61440,AT4G23400,AT5G10140,AT5G10860,AT5G12250,AT5G35630	1966	101	28373	3.42935	0.00169147	0.000108573	1.65831e-05
GO	GO:0009695	jasmonic acid biosynthetic process; biological_process	28	1.42421	4.93235e-06	2.93599	AT1G04640,AT1G08550,AT1G23740,AT1G32920,AT1G55020,AT1G70700,AT1G74950,AT2G02500,AT2G22170,AT2G22990,AT2G34810,AT2G35500,AT2G43750,AT3G04790,AT3G14110,AT3G25860,AT3G45140,AT3G57450,AT3G62030,AT4G01050,AT4G04640,AT4G08500,AT4G23600,AT4G34710,AT4G38970,AT4G39980,AT5G09660,AT5G59820	1966	134	28373	3.01561	0.00192855	0.00012141	1.85438e-05
GO	GO:0019760	glucosinolate metabolic process; biological_process	14	0.712106	5.9551e-06	5.55097	AT1G03630,AT1G65230,AT3G12780,AT3G16000,AT3G16250,AT3G55800,AT3G56010,AT4G09010,AT4G09650,AT4G33470,AT4G35760,AT4G38970,AT5G03650,AT5G48300	1966	34	28373	5.94252	0.00232844	0.000145188	2.21757e-05
GO	GO:0006972	hyperosmotic response; biological_process	21	1.06816	4.12502e-05	3.09347	AT1G53310,AT1G62380,AT1G66200,AT2G18040,AT2G21660,AT2G36830,AT2G41430,AT2G45790,AT2G45960,AT3G04120,AT3G23600,AT3G26520,AT3G51550,AT3G53420,AT3G60750,AT3G61430,AT3G61440,AT4G23400,AT5G10860,AT5G12250,AT5G35630	1966	94	28373	3.22413	0.0161288	0.000894905	0.000136685
GO	GO:0009753	response to jasmonic acid; biological_process	40	2.03459	5.31323e-05	2.10764	AT1G18710,AT1G28290,AT1G28370,AT1G32920,AT1G49010,AT1G54040,AT1G55020,AT1G59640,AT1G63720,AT1G70700,AT1G71030,AT1G74430,AT1G74950,AT1G75220,AT2G34810,AT2G37630,AT2G39730,AT2G39770,AT3G16470,AT3G19580,AT3G23050,AT3G45140,AT3G48360,AT3G57450,AT4G08500,AT4G16740,AT4G23600,AT4G25030,AT4G28085,AT4G34710,AT4G35770,AT4G39980,AT5G15310,AT5G17490,AT5G44420,AT5G59820,AT5G60300,AT5G61420,AT5G64900,AT5G67580	1966	270	28373	2.13805	0.0207747	0.00113347	0.000173123
GO	GO:0009627	systemic acquired resistance; biological_process	38	1.93286	5.60025e-05	2.15014	AT1G08450,AT1G09750,AT1G22410,AT1G25275,AT1G29660,AT1G73650,AT2G14610,AT2G17120,AT2G17720,AT2G18660,AT2G27920,AT2G47240,AT2G47800,AT3G01420,AT3G04720,AT3G05180,AT3G07720,AT3G48080,AT3G52430,AT3G56710,AT3G57240,AT3G57260,AT4G08850,AT4G14365,AT4G25050,AT4G28400,AT4G36500,AT5G10760,AT5G13320,AT5G14930,AT5G17990,AT5G20950,AT5G38980,AT5G43910,AT5G44580,AT5G47070,AT5G52760,AT5G64000	1966	251	28373	2.1849	0.021897	0.00118483	0.000180967
GO	GO:0009617	response to bacterium; biological_process	29	1.47508	0.000229174	2.23907	AT1G08450,AT1G11310,AT1G12240,AT1G14790,AT1G19670,AT1G25220,AT1G33590,AT1G68520,AT1G75460,AT2G20570,AT2G41430,AT2G41940,AT3G45140,AT3G52430,AT3G57240,AT4G09950,AT4G24230,AT4G37980,AT4G39980,AT5G03760,AT5G06320,AT5G08330,AT5G09660,AT5G13320,AT5G45500,AT5G49450,AT5G52760,AT5G61420,AT5G63780	1966	182	28373	2.29958	0.089607	0.00465615	0.000711167
GO	GO:0045454	cell redox homeostasis; biological_process	18	0.915565	0.000407634	2.805	AT1G07700,AT1G48030,AT2G15570,AT2G30540,AT3G21460,AT3G62930,AT3G62950,AT4G15680,AT4G28730,AT4G35090,AT5G06690,AT5G10860,AT5G13810,AT5G15230,AT5G18600,AT5G40370,AT5G42850,AT5G63030	1966	88	28373	2.95197	0.159385	0.00808934	0.00123554
GO	GO:0042744	hydrogen peroxide catabolic process; biological_process	24	1.22075	0.000422871	2.3546	AT1G05250,AT1G11860,AT1G20340,AT1G23310,AT1G48030,AT1G66200,AT1G71695,AT1G77490,AT2G41430,AT3G12780,AT3G13750,AT3G26520,AT3G27820,AT3G28200,AT3G32980,AT3G49120,AT3G49220,AT3G60750,AT3G61440,AT4G16155,AT4G16190,AT4G29060,AT4G35090,AT4G37520	1966	142	28373	2.43918	0.165343	0.00832717	0.00127187
GO	GO:0015035	protein disulfide oxidoreductase activity; molecular_function	13	0.661241	0.000855971	3.28319	AT1G07700,AT2G15570,AT2G30540,AT3G21460,AT3G62930,AT3G62950,AT4G15680,AT4G28730,AT5G06690,AT5G13810,AT5G18600,AT5G40370,AT5G63030	1966	53	28373	3.53989	0.334684	0.0153732	0.00234806
GO	GO:0006598	polyamine catabolic process; biological_process	11	0.559512	0.000858753	3.81411	AT1G48600,AT1G66200,AT1G68440,AT2G36830,AT3G05490,AT3G13520,AT3G13650,AT3G17100,AT3G22850,AT3G56240,AT5G47770	1966	38	28373	4.17764	0.335772	0.0153732	0.00234806
GO	GO:0009698	phenylpropanoid metabolic process; biological_process	12	0.610376	0.00110229	3.39278	AT1G48600,AT1G66200,AT1G68440,AT2G22990,AT2G36830,AT3G05490,AT3G13520,AT3G13650,AT3G17100,AT3G22850,AT3G56240,AT5G47770	1966	47	28373	3.68473	0.430994	0.0194607	0.00297237
GO	GO:0045088	regulation of innate immune response; biological_process	11	0.559512	0.00254307	3.22001	AT1G11310,AT1G17610,AT2G14610,AT2G37630,AT3G14840,AT3G52430,AT3G56710,AT3G57240,AT3G57260,AT5G13320,AT5G52760	1966	45	28373	3.52778	0.994341	0.0422737	0.00645676
GO	GO:0031072	heat shock protein binding; molecular_function	6	0.305188	0.00476871	5.56515	AT1G22630,AT2G24395,AT3G17668,AT3G47650,AT5G02160,AT5G17840	1966	13	28373	6.66085	1	0.0745066	0.0113799
GO	GO:0080170	hydrogen peroxide transmembrane transport; biological_process	4	0.203459	0.0118706	8.67523	AT2G36830,AT3G26520,AT3G53420,AT4G18910	1966	5	28373	11.5455	1	0.170721	0.0260754
GO	GO:0009963	positive regulation of flavonoid biosynthetic process; biological_process	15	0.76297	0.0167086	2.00866	AT1G10470,AT1G17745,AT1G67870,AT2G24550,AT2G30930,AT3G01860,AT3G10260,AT3G18280,AT3G19030,AT3G56240,AT4G01070,AT4G36500,AT5G40450,AT5G48930,AT5G53370	1966	101	28373	2.14334	1	0.228735	0.0349363
GO	GO:0009626	plant-type hypersensitive response; biological_process	11	0.559512	0.0224894	2.22766	AT1G08450,AT1G32540,AT3G01420,AT3G12500,AT3G52430,AT4G03110,AT4G20380,AT5G13320,AT5G43470,AT5G45250,AT5G54250	1966	65	28373	2.44231	1	0.293734	0.0448641
GO	GO:0008794	arsenate reductase (glutaredoxin) activity; molecular_function	5	0.254323	0.0258332	4.13186	AT3G62930,AT4G15680,AT5G18600,AT5G40370,AT5G63030	1966	14	28373	5.15423	1	0.329014	0.0502526
GO	GO:0016627	oxidoreductase activity, acting on the CH-CH group of donors; molecular_function	5	0.254323	0.0310871	3.85626	AT1G73650,AT3G55360,AT4G33790,AT5G16010,AT5G22500	1966	15	28373	4.81061	1	0.384452	0.0587201
GO	GO:0042631	cellular response to water deprivation; biological_process	11	0.559512	0.0334969	2.06818	AT1G05680,AT1G09340,AT1G29670,AT1G32220,AT1G64150,AT1G68010,AT1G70820,AT1G78380,AT1G79410,AT3G10060,AT5G12140	1966	70	28373	2.26786	1	0.412263	0.0629678
GO	GO:0071454	cellular response to anoxia; biological_process	3	0.152594	0.0367639	9.63491	AT1G76560,AT2G47400,AT3G62410	1966	3	28373	14.4318	1	0.435713	0.0665494
GO	GO:0009607	response to biotic stimulus; biological_process	8	0.406918	0.0373737	2.41156	AT1G11000,AT1G11310,AT1G35260,AT1G70830,AT1G70840,AT1G70870,AT2G01520,AT5G28010	1966	42	28373	2.74892	1	0.438876	0.0670327
GO	GO:0080027	response to herbivore; biological_process	4	0.203459	0.0384	4.81889	AT1G72290,AT3G04720,AT3G16400,AT3G45140	1966	9	28373	6.41415	1	0.442803	0.0676324
GO	GO:0009817	defense response to fungus, incompatible interaction; biological_process	8	0.406918	0.0451057	2.30178	AT1G11310,AT3G01500,AT3G04720,AT3G63190,AT4G04780,AT4G16260,AT4G37870,AT5G58260	1966	44	28373	2.62397	1	0.508672	0.0776931
GO	GO:0009805	coumarin biosynthetic process; biological_process	9	0.457782	0.0459482	2.1438	AT1G22410,AT1G62380,AT1G76490,AT2G44790,AT3G56240,AT4G01070,AT4G25030,AT5G35360,AT5G48930	1966	54	28373	2.40531	1	0.5159	0.0787971
GO	GO:0009789	positive regulation of abscisic acid-activated signaling pathway; biological_process	6	0.305188	0.0472172	2.7813	AT1G51940,AT1G52400,AT3G55530,AT5G37740,AT5G53160,AT5G66880	1966	26	28373	3.33042	1	0.524959	0.0801807
GO	GO:0019762	glucosinolate catabolic process; biological_process	8	0.406918	0.0493289	2.25055	AT1G33790,AT1G52030,AT1G54040,AT2G39310,AT3G16400,AT3G16410,AT3G16470,AT5G26000	1966	45	28373	2.56566	1	0.541973	0.0827794
GO	GO:0031408	oxylipin biosynthetic process; biological_process	9	0.457782	0.00996873	2.9699	AT1G08550,AT1G23740,AT1G55020,AT2G02500,AT3G01420,AT3G14110,AT3G45140,AT4G01050,AT5G09660	1966	39	28373	3.33042	1	0.146664	0.022401
GO	GO:0019344	cysteine biosynthetic process; biological_process	79	4.01831	3.29769e-28	5.5702	AT1G01630,AT1G03475,AT1G03630,AT1G07320,AT1G11860,AT1G12090,AT1G12230,AT1G15820,AT1G19300,AT1G20340,AT1G23310,AT1G30380,AT1G31330,AT1G32060,AT1G32470,AT1G52230,AT1G54780,AT1G55260,AT1G55360,AT1G55670,AT1G58080,AT1G62380,AT1G63970,AT1G67740,AT1G68010,AT1G74090,AT1G76100,AT1G78040,AT2G02130,AT2G15620,AT2G22990,AT2G24270,AT2G30520,AT2G35500,AT2G39470,AT2G42320,AT2G42690,AT2G43750,AT2G47450,AT3G04790…	1966	209	28373	5.4551	1.2894e-25	9.37992e-26	1.43266e-26
GO	GO:0006364	rRNA processing; biological_process	77	3.91658	2.01147e-23	4.61907	AT1G03475,AT1G03600,AT1G03630,AT1G03680,AT1G04640,AT1G05190,AT1G08540,AT1G08550,AT1G09340,AT1G12900,AT1G18730,AT1G19150,AT1G32060,AT1G32470,AT1G32990,AT1G52220,AT1G52230,AT1G54780,AT1G63970,AT1G67700,AT1G67740,AT1G68010,AT1G69740,AT1G75350,AT1G76450,AT2G20570,AT2G21530,AT2G26500,AT2G30570,AT2G43560,AT2G45770,AT2G46820,AT3G01480,AT3G03710,AT3G13120,AT3G13490,AT3G14110,AT3G15190,AT3G21055,AT3G23700…	1966	245	28373	4.53572	7.86485e-21	4.68116e-21	7.14987e-22
GO	GO:0016556	mRNA modification; biological_process	35	1.78026	3.61793e-12	4.97816	AT1G17850,AT1G48520,AT1G49010,AT1G51080,AT1G52510,AT1G55370,AT1G59720,AT1G60590,AT1G60600,AT1G74070,AT2G39470,AT3G09050,AT3G18870,AT3G18890,AT3G22150,AT3G48200,AT4G18370,AT4G19100,AT4G24810,AT4G28080,AT4G28780,AT4G33470,AT4G34830,AT5G10690,AT5G13730,AT5G16715,AT5G39210,AT5G44520,AT5G46390,AT5G52100,AT5G56850,AT5G58140,AT5G58260,AT5G59750,AT5G62840	1966	100	28373	5.05114	1.41461e-09	2.3748e-10	3.6272e-11
GO	GO:0007030	Golgi organization; biological_process	45	2.28891	3.33779e-11	3.58752	AT1G12240,AT1G15820,AT1G20840,AT1G53310,AT1G62380,AT1G62480,AT1G66200,AT1G76490,AT2G05990,AT2G18040,AT2G21660,AT2G28950,AT2G30520,AT2G36830,AT2G41430,AT2G45790,AT2G45960,AT3G04120,AT3G16240,AT3G16470,AT3G16850,AT3G18780,AT3G23600,AT3G26520,AT3G45140,AT3G48740,AT3G51550,AT3G53420,AT3G55360,AT3G56240,AT3G58730,AT3G60750,AT3G61430,AT3G61440,AT4G12730,AT4G23400,AT4G26710,AT4G33640,AT5G03760,AT5G10860…	1966	180	28373	3.60796	1.30508e-08	1.818e-09	2.77676e-10
GO	GO:0006546	glycine catabolic process; biological_process	22	1.11902	3.08014e-09	5.99897	AT1G04640,AT1G08550,AT1G11860,AT1G23740,AT1G32470,AT1G60990,AT2G02500,AT2G22990,AT2G35500,AT2G43750,AT3G04790,AT3G14110,AT3G14310,AT3G25860,AT3G45140,AT3G52500,AT3G62030,AT4G01050,AT4G04640,AT4G23600,AT4G38970,AT5G09660	1966	51	28373	6.2255	1.20433e-06	1.31417e-07	2.00722e-08
GO	GO:0008652	cellular amino acid biosynthetic process; biological_process	19	0.966429	2.09383e-07	5.23692	AT1G04640,AT1G08550,AT1G23740,AT2G02500,AT2G22990,AT2G35500,AT2G43750,AT3G04790,AT3G04940,AT3G14110,AT3G25860,AT3G45140,AT3G62030,AT4G01050,AT4G04640,AT4G23600,AT4G38970,AT5G09660,AT5G13280	1966	50	28373	5.4841	8.18689e-05	6.78496e-06	1.03631e-06
GO	GO:0009108	coenzyme biosynthetic process; biological_process	17	0.8647	3.14285e-07	5.81488	AT1G04640,AT1G08550,AT1G23740,AT2G02500,AT2G22990,AT2G35500,AT2G43750,AT3G04790,AT3G14110,AT3G25860,AT3G45140,AT3G62030,AT4G01050,AT4G04640,AT4G23600,AT4G38970,AT5G09660	1966	40	28373	6.13353	0.000122886	9.46537e-06	1.44571e-06
GO	GO:0044272	sulfur compound biosynthetic process; biological_process	17	0.8647	3.14285e-07	5.81488	AT1G04640,AT1G08550,AT1G23740,AT2G02500,AT2G22990,AT2G35500,AT2G43750,AT3G04790,AT3G14110,AT3G25860,AT3G45140,AT3G62030,AT4G01050,AT4G04640,AT4G23600,AT4G38970,AT5G09660	1966	40	28373	6.13353	0.000122886	9.46537e-06	1.44571e-06
GO	GO:0000096	sulfur amino acid metabolic process; biological_process	18	0.915565	3.35557e-07	5.37406	AT1G04640,AT1G08550,AT1G23740,AT2G02500,AT2G22990,AT2G35500,AT2G43750,AT3G04790,AT3G04940,AT3G14110,AT3G25860,AT3G45140,AT3G62030,AT4G01050,AT4G04640,AT4G23600,AT4G38970,AT5G09660	1966	46	28373	5.64724	0.000131203	9.9885e-06	1.52561e-06
GO	GO:0009072	aromatic amino acid family metabolic process; biological_process	17	0.8647	6.87777e-07	5.40862	AT1G04640,AT1G08550,AT1G23740,AT2G02500,AT2G22990,AT2G35500,AT2G43750,AT3G04790,AT3G14110,AT3G25860,AT3G45140,AT3G62030,AT4G01050,AT4G04640,AT4G23600,AT4G38970,AT5G09660	1966	43	28373	5.70561	0.000268921	1.94377e-05	2.96886e-06
GO	GO:0009117	nucleotide metabolic process; biological_process	17	0.8647	1.7942e-06	4.94761	AT1G04640,AT1G08550,AT1G23740,AT2G02500,AT2G22990,AT2G35500,AT2G43750,AT3G04790,AT3G14110,AT3G25860,AT3G45140,AT3G62030,AT4G01050,AT4G04640,AT4G23600,AT4G38970,AT5G09660	1966	47	28373	5.22003	0.000701533	4.73513e-05	7.2323e-06
GO	GO:0009073	aromatic amino acid family biosynthetic process; biological_process	20	1.01729	2.38196e-06	4.06411	AT1G03475,AT1G03630,AT1G22410,AT1G63970,AT2G33180,AT2G35500,AT2G43750,AT2G47910,AT3G06350,AT3G12930,AT3G14110,AT3G62030,AT3G63190,AT4G24770,AT4G38970,AT4G39040,AT4G39980,AT5G08280,AT5G18660,AT5G51110	1966	68	28373	4.24466	0.000931346	6.1593e-05	9.40754e-06
GO	GO:0034660	ncRNA metabolic process; biological_process	21	1.06816	3.36151e-06	3.77872	AT1G03630,AT1G08540,AT1G09340,AT1G56500,AT1G65230,AT1G67700,AT1G75350,AT1G76450,AT2G45770,AT3G13120,AT3G16000,AT3G23700,AT3G46780,AT3G47070,AT4G01050,AT4G27600,AT4G29060,AT4G34830,AT5G07020,AT5G51110,AT5G58140	1966	77	28373	3.93596	0.00131435	8.52011e-05	1.30134e-05
GO	GO:0032880	regulation of protein localization; biological_process	13	0.661241	7.82275e-05	4.46398	AT1G56220,AT2G30980,AT2G41430,AT2G45960,AT3G13750,AT3G60750,AT3G61440,AT4G16515,AT5G01020,AT5G09810,AT5G10450,AT5G53170,AT5G64770	1966	39	28373	4.81061	0.030587	0.00161499	0.000246669
GO	GO:0019843	rRNA binding; molecular_function	14	0.712106	0.000431145	3.36762	AT1G07320,AT1G09340,AT1G29070,AT1G32990,AT1G64510,AT1G75350,AT1G79850,AT2G33800,AT3G15190,AT3G54210,AT3G63140,AT5G14320,AT5G17870,AT5G54600	1966	56	28373	3.60796	0.168578	0.00842529	0.00128685
GO	GO:0042398	cellular modified amino acid biosynthetic process; biological_process	11	0.559512	0.000602317	4.02629	AT1G48600,AT1G66200,AT1G68440,AT2G36830,AT3G05490,AT3G13520,AT3G13650,AT3G17100,AT3G22850,AT3G56240,AT5G47770	1966	36	28373	4.40973	0.235506	0.0113375	0.00173166
GO	GO:0005528	FK506 binding; molecular_function	9	0.457782	0.000627312	5.03877	AT1G18170,AT1G73655,AT2G43560,AT3G10060,AT3G60370,AT4G19830,AT4G26555,AT4G39710,AT5G45680	1966	23	28373	5.64724	0.245279	0.0116369	0.00177738
GO	GO:0018208	peptidyl-proline modification; biological_process	9	0.457782	0.000627312	5.03877	AT1G18170,AT1G73655,AT2G43560,AT3G10060,AT3G60370,AT4G19830,AT4G26555,AT4G39710,AT5G45680	1966	23	28373	5.64724	0.245279	0.0116369	0.00177738
GO	GO:0003755	peptidyl-prolyl cis-trans isomerase activity; molecular_function	13	0.661241	0.00167699	2.99963	AT1G18170,AT1G73655,AT1G74070,AT2G18040,AT2G43560,AT3G10060,AT3G60370,AT3G62030,AT4G19830,AT4G26555,AT4G39710,AT5G35100,AT5G45680	1966	58	28373	3.23472	0.655704	0.0286202	0.00437136
GO	GO:0009097	isoleucine biosynthetic process; biological_process	6	0.305188	0.00270967	6.57746	AT1G14810,AT2G31810,AT3G10050,AT3G20390,AT3G58610,AT5G16290	1966	11	28373	7.87191	1	0.0444656	0.00679155
GO	GO:0016597	amino acid binding; molecular_function	10	0.508647	0.00285135	3.43094	AT1G16880,AT1G17745,AT2G03730,AT2G31810,AT3G19480,AT4G17360,AT4G38470,AT5G13280,AT5G14060,AT5G16290	1966	38	28373	3.79785	1	0.0464925	0.00710113
GO	GO:0009086	methionine biosynthetic process; biological_process	17	0.8647	0.00332515	2.32103	AT1G11680,AT1G14810,AT1G22790,AT1G43580,AT1G70280,AT1G79230,AT2G40540,AT3G01120,AT3G24120,AT3G25900,AT3G55530,AT4G33740,AT4G35020,AT5G01020,AT5G11720,AT5G47820,AT5G50000	1966	100	28373	2.45341	1	0.053875	0.0082287
GO	GO:0000413	protein peptidyl-prolyl isomerization; biological_process	9	0.457782	0.00497917	3.40726	AT1G18170,AT1G73655,AT1G74070,AT2G43560,AT3G10060,AT3G62030,AT4G19830,AT4G39710,AT5G35100	1966	34	28373	3.82019	1	0.0772512	0.0117991
GO	GO:0010498	proteasomal protein catabolic process; biological_process	15	0.76297	0.00919282	2.18206	AT1G75780,AT2G29550,AT2G31810,AT2G39770,AT2G45790,AT3G04120,AT3G10050,AT3G18780,AT4G14960,AT4G20890,AT5G09810,AT5G12250,AT5G16290,AT5G17020,AT5G23860	1966	93	28373	2.32772	1	0.137621	0.0210198
GO	GO:0009089	lysine biosynthetic process via diaminopimelate; biological_process	6	0.305188	0.00963244	4.52121	AT1G14810,AT2G45440,AT3G53580,AT5G13280,AT5G14060,AT5G52100	1966	16	28373	5.41194	1	0.142535	0.0217704
GO	GO:0051258	protein polymerization; biological_process	7	0.356053	0.011331	3.61779	AT1G52400,AT1G75780,AT2G29550,AT4G14960,AT4G20890,AT5G12250,AT5G23860	1966	24	28373	4.20929	1	0.16388	0.0250306
GO	GO:0006569	tryptophan catabolic process; biological_process	13	0.661241	0.0143262	2.20063	AT1G17745,AT1G19300,AT1G49500,AT1G75750,AT2G30990,AT2G46330,AT3G04790,AT3G14310,AT3G15360,AT4G15440,AT4G28030,AT5G01750,AT5G17990	1966	79	28373	2.37486	1	0.199643	0.0304929
GO	GO:0009082	branched-chain amino acid biosynthetic process; biological_process	4	0.203459	0.0169571	7.2291	AT2G31810,AT3G20390,AT3G58610,AT5G16290	1966	6	28373	9.62123	1	0.22968	0.0350806
GO	GO:0006574	valine catabolic process; biological_process	4	0.203459	0.0302251	5.42144	AT1G10060,AT1G71170,AT4G20930,AT5G65940	1966	8	28373	7.21592	1	0.377581	0.0576706
GO	GO:0003712	transcription cofactor activity; molecular_function	6	0.305188	0.0366771	3.01329	AT1G02340,AT2G42870,AT3G48360,AT4G37610,AT5G62040,AT5G63160	1966	24	28373	3.60796	1	0.435713	0.0665494
GO	GO:0005762	mitochondrial large ribosomal subunit; cellular_component	7	0.356053	0.0380641	2.63028	AT1G78630,AT2G16930,AT3G25920,AT3G27830,AT4G17560,AT5G15220,AT5G47190	1966	33	28373	3.0613	1	0.442803	0.0676324
GO	GO:0016747	transferase activity, transferring acyl groups other than amino-acyl groups; molecular_function	11	0.559512	0.0416639	1.98297	AT1G07720,AT2G32520,AT2G46720,AT3G29635,AT3G50270,AT5G02890,AT5G04530,AT5G07080,AT5G07870,AT5G46290,AT5G67150	1966	73	28373	2.17466	1	0.47615	0.0727258
GO	GO:0006995	cellular response to nitrogen starvation; biological_process	7	0.356053	0.0470742	2.47981	AT1G08450,AT1G49750,AT3G56710,AT4G08850,AT4G23180,AT4G35090,AT5G01750	1966	35	28373	2.88637	1	0.524959	0.0801807
GO	GO:0009088	threonine biosynthetic process; biological_process	4	0.203459	0.0475753	4.33685	AT1G14810,AT1G72810,AT5G13280,AT5G14060	1966	10	28373	5.77274	1	0.524959	0.0801807
GO	GO:0004185	serine-type carboxypeptidase activity; molecular_function	9	0.457782	0.0497705	2.10474	AT2G22990,AT2G23010,AT2G27920,AT2G33530,AT3G07990,AT3G10450,AT4G12910,AT5G08260,AT5G23210	1966	55	28373	2.36157	1	0.544489	0.0831636
GO	GO:0009507	chloroplast; cellular_component	602	30.6205	3.79462e-76	2.77151	AT1G01080,AT1G01090,AT1G01610,AT1G01620,AT1G01790,AT1G03475,AT1G03600,AT1G03630,AT1G03680,AT1G03820,AT1G04420,AT1G05190,AT1G07320,AT1G07700,AT1G08450,AT1G08470,AT1G08510,AT1G08540,AT1G08550,AT1G09340,AT1G11700,AT1G11860,AT1G12230,AT1G12250,AT1G12520,AT1G12790,AT1G12900,AT1G14150,AT1G14810,AT1G15690,AT1G15820,AT1G15980,AT1G16080,AT1G16880,AT1G17160,AT1G17650,AT1G17745,AT1G17850,AT1G18170,AT1G18300…	1966	3892	28373	2.23226	1.4837e-73	9.71405e-73	1.4837e-73
GO	GO:0009570	chloroplast stroma; cellular_component	191	9.71516	1.39722e-54	4.60897	AT1G01080,AT1G01090,AT1G03475,AT1G03680,AT1G04420,AT1G05190,AT1G07320,AT1G07700,AT1G09340,AT1G11860,AT1G12230,AT1G12520,AT1G12900,AT1G14810,AT1G16080,AT1G16880,AT1G17160,AT1G17650,AT1G17745,AT1G18500,AT1G20340,AT1G23740,AT1G24360,AT1G32060,AT1G32990,AT1G34430,AT1G48350,AT1G48520,AT1G51100,AT1G52510,AT1G53280,AT1G53520,AT1G56050,AT1G56500,AT1G58080,AT1G60950,AT1G63970,AT1G66200,AT1G68590,AT1G69740…	1966	644	28373	4.28025	5.46314e-52	1.78842e-51	2.73157e-52
GO	GO:0019288	isopentenyl diphosphate biosynthetic process, methylerythritol 4-phosphate pathway; biological_process	100	5.08647	6.39263e-40	6.54923	AT1G01080,AT1G03630,AT1G04420,AT1G04640,AT1G05190,AT1G07320,AT1G08540,AT1G08550,AT1G09340,AT1G14270,AT1G19150,AT1G23740,AT1G31800,AT1G32990,AT1G54780,AT1G56500,AT1G60600,AT1G63970,AT1G65230,AT1G67700,AT1G68590,AT1G74070,AT1G75350,AT2G02500,AT2G03420,AT2G21385,AT2G22990,AT2G35500,AT2G43560,AT2G43750,AT2G45770,AT2G47590,AT2G47940,AT3G01480,AT3G04790,AT3G11630,AT3G12780,AT3G12930,AT3G13120,AT3G14110…	1966	228	28373	6.32975	2.49952e-37	5.45495e-37	8.33173e-38
GO	GO:0009535	chloroplast thylakoid membrane; cellular_component	123	6.25636	9.14083e-38	4.82493	AT1G03600,AT1G03630,AT1G07320,AT1G08550,AT1G12250,AT1G14150,AT1G15820,AT1G15980,AT1G16880,AT1G18170,AT1G18730,AT1G30380,AT1G31330,AT1G32060,AT1G51400,AT1G52220,AT1G52230,AT1G54500,AT1G54780,AT1G55370,AT1G55670,AT1G64510,AT1G64770,AT1G67700,AT1G67740,AT1G68590,AT1G70760,AT1G73110,AT1G74730,AT1G76100,AT1G76450,AT1G77490,AT1G78915,AT2G01590,AT2G06520,AT2G10940,AT2G18710,AT2G20260,AT2G21530,AT2G21970…	1966	384	28373	4.6227	3.57406e-35	5.85003e-35	8.93516e-36
GO	GO:0009941	chloroplast envelope; cellular_component	144	7.32452	9.21809e-37	4.05298	AT1G01080,AT1G01090,AT1G01790,AT1G03630,AT1G03680,AT1G04420,AT1G05190,AT1G09340,AT1G11860,AT1G12230,AT1G12900,AT1G15690,AT1G15820,AT1G16080,AT1G16880,AT1G23740,AT1G24360,AT1G31330,AT1G31800,AT1G32060,AT1G32080,AT1G32990,AT1G34430,AT1G48350,AT1G52510,AT1G55670,AT1G66200,AT1G67700,AT1G70410,AT1G75350,AT1G76405,AT1G77590,AT1G78180,AT1G78630,AT1G79850,AT1G80380,AT2G04350,AT2G05990,AT2G20260,AT2G21385…	1966	539	28373	3.85563	3.60427e-34	4.71958e-34	7.20855e-35
GO	GO:0009579	thylakoid; cellular_component	87	4.42523	9.84079e-33	5.99425	AT1G03600,AT1G03680,AT1G07320,AT1G12250,AT1G15820,AT1G20340,AT1G23740,AT1G30380,AT1G31330,AT1G32060,AT1G32220,AT1G52230,AT1G54780,AT1G55670,AT1G64510,AT1G68590,AT1G76100,AT1G76450,AT1G77490,AT1G78630,AT2G04039,AT2G05990,AT2G20260,AT2G22170,AT2G28000,AT2G28190,AT2G28605,AT2G33800,AT2G34430,AT2G39470,AT2G39730,AT2G43560,AT2G46820,AT3G01480,AT3G01500,AT3G04790,AT3G10060,AT3G11630,AT3G12780,AT3G15360…	1966	215	28373	5.83986	3.84775e-30	4.19866e-30	6.41291e-31
GO	GO:0006098	pentose-phosphate shunt; biological_process	80	4.06918	1.04848e-30	6.11602	AT1G03630,AT1G03680,AT1G04640,AT1G05190,AT1G07440,AT1G08540,AT1G08550,AT1G09340,AT1G14150,AT1G15980,AT1G16080,AT1G17650,AT1G18730,AT1G19150,AT1G20340,AT1G22630,AT1G24180,AT1G32060,AT1G32470,AT1G63970,AT1G64770,AT1G65230,AT1G69740,AT1G70760,AT1G71170,AT1G75350,AT1G76450,AT2G21530,AT2G21960,AT2G24090,AT2G33180,AT2G43560,AT2G46820,AT3G01480,AT3G01500,AT3G04120,AT3G12780,AT3G15360,AT3G16000,AT3G16250…	1966	193	28373	5.98211	4.09958e-28	3.83439e-28	5.85654e-29
GO	GO:0009534	chloroplast thylakoid; cellular_component	75	3.81485	8.27145e-24	4.83066	AT1G03600,AT1G03630,AT1G03680,AT1G08550,AT1G11860,AT1G12250,AT1G14150,AT1G15820,AT1G15980,AT1G20340,AT1G21500,AT1G29670,AT1G30380,AT1G31330,AT1G52230,AT1G54780,AT1G55670,AT1G56500,AT1G64770,AT1G67700,AT1G74070,AT1G74730,AT1G77490,AT1G79850,AT2G20260,AT2G21960,AT2G33800,AT2G34430,AT2G38540,AT2G43560,AT2G45770,AT2G46820,AT3G01440,AT3G01480,AT3G10060,AT3G14110,AT3G16000,AT3G18890,AT3G25860,AT3G26060…	1966	228	28373	4.74732	3.23414e-21	2.11745e-21	3.23414e-22
GO	GO:0010027	thylakoid membrane organization; biological_process	68	3.4588	3.34306e-22	4.94766	AT1G03630,AT1G03680,AT1G08540,AT1G09340,AT1G16080,AT1G21350,AT1G32080,AT1G32990,AT1G56500,AT1G63970,AT1G64510,AT1G65230,AT1G67700,AT1G73110,AT1G75350,AT1G76450,AT1G77490,AT2G18710,AT2G20570,AT2G25840,AT2G41940,AT2G43560,AT2G45770,AT2G46820,AT3G01480,AT3G09050,AT3G12780,AT3G13120,AT3G13490,AT3G15030,AT3G15360,AT3G16000,AT3G23700,AT3G29185,AT3G46780,AT3G47070,AT3G48420,AT3G52380,AT3G54090,AT3G55250…	1966	201	28373	4.88241	1.30714e-19	7.13173e-20	1.08928e-20
GO	GO:0010207	photosystem II assembly; biological_process	63	3.20448	7.45713e-22	5.28004	AT1G03600,AT1G03630,AT1G03680,AT1G05190,AT1G09340,AT1G12900,AT1G14270,AT1G15980,AT1G32060,AT1G32470,AT1G52220,AT1G52230,AT1G54780,AT1G60600,AT1G60950,AT1G67700,AT1G67740,AT1G68010,AT1G75350,AT1G75460,AT2G20570,AT2G21530,AT2G26500,AT2G30570,AT2G35500,AT2G39470,AT2G43560,AT2G43945,AT2G45770,AT2G46820,AT3G01480,AT3G21055,AT3G26650,AT3G47650,AT3G55330,AT3G55800,AT3G60370,AT3G61870,AT3G63140,AT4G01050…	1966	174	28373	5.22532	2.91574e-19	1.46846e-19	2.24287e-20
GO	GO:0019684	photosynthesis, light reaction; biological_process	57	2.89929	1.22131e-20	5.51943	AT1G03600,AT1G09340,AT1G12900,AT1G15820,AT1G16880,AT1G18730,AT1G32060,AT1G32470,AT1G52220,AT1G52230,AT1G54780,AT1G67700,AT1G67740,AT1G68010,AT1G76100,AT2G20260,AT2G39730,AT2G43560,AT2G46820,AT3G01440,AT3G01480,AT3G01500,AT3G04790,AT3G11630,AT3G12780,AT3G18890,AT3G21055,AT3G46780,AT3G48420,AT3G55800,AT3G57240,AT3G62030,AT3G63140,AT4G01050,AT4G02530,AT4G03280,AT4G04640,AT4G09010,AT4G09650,AT4G16980…	1966	150	28373	5.4841	4.77531e-18	2.23321e-18	3.41094e-19
GO	GO:0015995	chlorophyll biosynthetic process; biological_process	50	2.54323	1.57471e-19	6.02121	AT1G03475,AT1G03630,AT1G04640,AT1G08550,AT1G09340,AT1G18730,AT1G23740,AT1G31800,AT1G32990,AT1G54780,AT1G63970,AT1G67700,AT1G69740,AT1G75350,AT1G76450,AT2G02500,AT2G20180,AT2G35500,AT2G43750,AT3G01480,AT3G02780,AT3G03710,AT3G08030,AT3G13120,AT3G14110,AT3G15190,AT3G23700,AT3G26060,AT3G45140,AT3G46780,AT3G61870,AT3G62030,AT3G63140,AT4G01050,AT4G02530,AT4G04640,AT4G09010,AT4G09650,AT4G14890,AT4G25080…	1966	120	28373	6.01327	6.15712e-17	2.68746e-17	4.10475e-18
GO	GO:0009657	plastid organization; biological_process	42	2.13632	7.02998e-19	7.26329	AT1G03600,AT1G03630,AT1G03680,AT1G05190,AT1G09340,AT1G12900,AT1G20340,AT1G32060,AT1G32470,AT1G52220,AT1G52230,AT1G54780,AT1G67740,AT1G68010,AT1G75350,AT2G21530,AT2G26500,AT2G30570,AT2G43560,AT2G46820,AT3G01480,AT3G15030,AT3G21055,AT3G26650,AT3G47650,AT3G55330,AT3G55800,AT3G61870,AT3G63140,AT4G01050,AT4G03280,AT4G04640,AT4G17810,AT4G21280,AT4G25050,AT4G38970,AT5G09660,AT5G17170,AT5G44190,AT5G51110…	1966	83	28373	7.30286	2.74872e-16	1.12478e-16	1.71795e-17
GO	GO:0009543	chloroplast thylakoid lumen; cellular_component	39	1.98372	2.41092e-18	7.75124	AT1G03600,AT1G08550,AT1G12250,AT1G14150,AT1G18170,AT1G20340,AT1G33780,AT1G51400,AT1G54780,AT1G73655,AT1G74070,AT1G76100,AT1G76450,AT2G26340,AT2G28605,AT2G39470,AT2G43560,AT3G01440,AT3G01480,AT3G10060,AT3G26060,AT3G55330,AT3G56650,AT3G60370,AT4G02530,AT4G09010,AT4G15510,AT4G17740,AT4G18370,AT4G19830,AT4G21280,AT4G26555,AT4G39710,AT5G45040,AT5G45680,AT5G46390,AT5G52970,AT5G53490,AT5G64040	1966	72	28373	7.81725	9.4267e-16	3.6305e-16	5.54512e-17
GO	GO:0009773	photosynthetic electron transport in photosystem I; biological_process	34	1.7294	4.39511e-18	9.48551	AT1G12900,AT1G15980,AT1G18730,AT1G32060,AT1G52230,AT1G54500,AT1G54780,AT1G55370,AT1G55670,AT1G56500,AT1G60950,AT1G64770,AT1G68010,AT1G70760,AT1G75350,AT1G76100,AT2G01590,AT2G46820,AT3G01480,AT3G16250,AT3G23700,AT3G47650,AT3G52150,AT3G55800,AT4G01050,AT4G04640,AT4G09650,AT4G11960,AT5G14320,AT5G51545,AT5G52100,AT5G64040,AT5G66190,ATCG00440	1966	51	28373	9.62123	1.71849e-15	6.25072e-16	9.54716e-17
GO	GO:0000023	maltose metabolic process; biological_process	49	2.49237	9.71693e-16	4.71119	AT1G03630,AT1G03680,AT1G07440,AT1G18730,AT1G22630,AT1G31800,AT1G48600,AT1G56500,AT1G70820,AT1G73655,AT1G76450,AT1G76730,AT2G03420,AT2G21530,AT2G27040,AT2G39930,AT2G47590,AT3G01440,AT3G09050,AT3G10940,AT3G12780,AT3G15360,AT3G16000,AT3G22210,AT3G29185,AT3G45140,AT3G48200,AT3G55250,AT3G55800,AT3G56010,AT3G59780,AT3G63160,AT4G04640,AT4G10300,AT4G17360,AT4G30020,AT4G33470,AT4G33500,AT4G35760,AT5G03650…	1966	150	28373	4.7144	3.79932e-13	1.08152e-13	1.65188e-14
GO	GO:0019252	starch biosynthetic process; biological_process	56	2.84842	2.28484e-15	4.036	AT1G03630,AT1G03680,AT1G07440,AT1G18730,AT1G22630,AT1G31800,AT1G48600,AT1G56500,AT1G65230,AT1G70820,AT1G73655,AT1G76450,AT1G76730,AT2G03420,AT2G21530,AT2G27040,AT2G39930,AT2G47590,AT3G01440,AT3G09050,AT3G10940,AT3G12780,AT3G15360,AT3G16000,AT3G16250,AT3G22210,AT3G29185,AT3G29320,AT3G45140,AT3G48200,AT3G48420,AT3G55250,AT3G55800,AT3G56010,AT3G59780,AT3G63160,AT4G04640,AT4G09010,AT4G09650,AT4G10300…	1966	201	28373	4.02081	8.93372e-13	2.33964e-13	3.57349e-14
GO	GO:0015979	photosynthesis; biological_process	55	2.79756	2.04608e-13	3.59957	AT1G03630,AT1G12900,AT1G15820,AT1G15980,AT1G18730,AT1G19150,AT1G30380,AT1G31330,AT1G32060,AT1G32470,AT1G49975,AT1G52230,AT1G54780,AT1G55670,AT1G65230,AT1G67700,AT1G67740,AT1G68010,AT1G75350,AT1G76450,AT1G77490,AT2G04039,AT2G06520,AT2G20260,AT2G28605,AT2G30570,AT2G34430,AT2G43560,AT2G46820,AT3G01500,AT3G02780,AT3G13120,AT3G21055,AT3G46780,AT3G47070,AT3G56650,AT3G63140,AT4G01050,AT4G02530,AT4G09010…	1966	221	28373	3.59163	8.00016e-11	1.87067e-11	2.8572e-12
GO	GO:0010103	stomatal complex morphogenesis; biological_process	42	2.13632	1.30273e-12	4.29742	AT1G01080,AT1G12900,AT1G32060,AT1G32470,AT1G33811,AT1G52220,AT1G60600,AT1G68590,AT1G72610,AT2G03420,AT2G21530,AT2G47240,AT3G01480,AT3G12930,AT3G18890,AT3G28040,AT3G29185,AT3G46780,AT3G48200,AT3G48420,AT3G49260,AT3G55330,AT3G55800,AT3G62980,AT4G03190,AT4G09010,AT4G20130,AT4G26540,AT4G28080,AT4G28780,AT4G34830,AT4G39400,AT5G09660,AT5G16715,AT5G20630,AT5G45680,AT5G45930,AT5G47190,AT5G52100,AT5G56040…	1966	140	28373	4.32955	5.09369e-10	1.01059e-10	1.54354e-11
GO	GO:0000271	polysaccharide biosynthetic process; biological_process	34	1.7294	2.2841e-12	5.25066	AT1G01610,AT1G04680,AT1G12090,AT1G20090,AT1G20340,AT1G28440,AT1G70370,AT1G75750,AT1G75780,AT1G75840,AT2G02130,AT2G06850,AT2G32530,AT2G38120,AT2G39900,AT3G16370,AT3G18780,AT3G19820,AT3G23050,AT3G26520,AT3G28860,AT3G49670,AT3G52500,AT3G54920,AT3G62720,AT4G03190,AT4G12420,AT4G33000,AT4G39400,AT5G10480,AT5G12250,AT5G16000,AT5G16390,AT5G35360	1966	92	28373	5.33351	8.93084e-10	1.58032e-10	2.41374e-11
GO	GO:0006636	unsaturated fatty acid biosynthetic process; biological_process	31	1.57681	7.09437e-12	5.55274	AT1G03630,AT1G04640,AT1G08550,AT1G09340,AT1G23740,AT1G31800,AT1G54780,AT1G63970,AT2G02500,AT2G22990,AT2G29980,AT2G35500,AT2G43750,AT3G01480,AT3G04790,AT3G11170,AT3G14110,AT3G15870,AT3G25860,AT3G45140,AT3G62030,AT4G01050,AT4G02530,AT4G04640,AT4G23600,AT4G38970,AT5G09660,AT5G17230,AT5G18660,AT5G45680,AT5G53490	1966	79	28373	5.66313	2.7739e-09	4.32411e-10	6.60452e-11
GO	GO:0009750	response to fructose; biological_process	38	1.93286	5.10852e-10	3.71028	AT1G16880,AT1G20840,AT1G23310,AT1G24180,AT1G28330,AT1G29660,AT1G52340,AT1G53310,AT1G60010,AT1G66200,AT1G74670,AT2G13360,AT2G17720,AT2G17880,AT2G42690,AT3G04350,AT3G15450,AT3G15630,AT3G17820,AT3G18780,AT3G26520,AT3G49790,AT3G53420,AT3G60750,AT3G61060,AT3G61430,AT3G61440,AT4G16980,AT4G23400,AT4G28030,AT4G35770,AT4G37220,AT5G06290,AT5G19250,AT5G20250,AT5G21170,AT5G35630,AT5G53370	1966	146	28373	3.75623	1.99743e-07	2.46747e-08	3.76874e-09
GO	GO:0016126	sterol biosynthetic process; biological_process	41	2.08545	6.71169e-10	3.44727	AT1G01620,AT1G10030,AT1G11680,AT1G12110,AT1G12230,AT1G14290,AT1G24170,AT1G24470,AT1G34430,AT1G45130,AT1G76490,AT2G04780,AT2G05990,AT2G06850,AT2G24150,AT2G26730,AT2G32720,AT3G02580,AT3G06470,AT3G08680,AT3G19820,AT3G25860,AT3G28200,AT3G52940,AT3G54250,AT3G55360,AT4G08950,AT4G12730,AT4G26690,AT4G37540,AT5G10430,AT5G12250,AT5G15350,AT5G16390,AT5G21105,AT5G35360,AT5G45280,AT5G47770,AT5G50000,AT5G50160…	1966	170	28373	3.48062	2.62427e-07	3.06815e-08	4.6862e-09
GO	GO:0031977	thylakoid lumen; cellular_component	23	1.16989	1.15642e-09	6.05017	AT1G08550,AT1G20340,AT1G54780,AT1G76100,AT1G76450,AT2G43560,AT3G01480,AT3G55330,AT3G56650,AT3G60370,AT3G62030,AT4G02530,AT4G09010,AT4G15510,AT4G17740,AT4G18370,AT4G21280,AT5G35100,AT5G45680,AT5G46390,AT5G52970,AT5G53490,AT5G66190	1966	53	28373	6.26287	4.52158e-07	5.19364e-08	7.9326e-09
GO	GO:0009902	chloroplast relocation; biological_process	30	1.52594	1.33956e-09	4.4122	AT1G03630,AT1G08540,AT1G09340,AT1G32060,AT1G56500,AT1G65230,AT1G67700,AT1G75350,AT1G76450,AT2G20570,AT2G24270,AT2G45770,AT3G01480,AT3G13120,AT3G16000,AT3G23700,AT3G46780,AT3G47070,AT3G48200,AT3G60370,AT4G01050,AT4G27600,AT4G29060,AT4G34830,AT5G07020,AT5G09660,AT5G44190,AT5G51110,AT5G51545,AT5G58140	1966	96	28373	4.50995	5.23768e-07	5.91243e-08	9.03048e-09
GO	GO:0009744	response to sucrose; biological_process	43	2.18718	7.82898e-09	3.01586	AT1G16880,AT1G19150,AT1G20340,AT1G20840,AT1G21400,AT1G24180,AT1G28330,AT1G53310,AT1G60950,AT1G63970,AT1G66200,AT1G69780,AT1G73650,AT1G74670,AT2G17720,AT2G17880,AT2G24150,AT2G39730,AT2G47400,AT2G47450,AT3G04120,AT3G04350,AT3G12780,AT3G13510,AT3G15450,AT3G15630,AT3G17820,AT3G26650,AT3G49790,AT3G61060,AT3G62030,AT3G62410,AT4G01050,AT4G21280,AT4G25050,AT4G35770,AT4G37220,AT5G20250,AT5G21170,AT5G35630…	1966	204	28373	3.04201	3.06113e-06	3.08336e-07	4.70943e-08
GO	GO:0009416	response to light stimulus; biological_process	38	1.93286	2.23641e-08	3.14652	AT1G07720,AT1G08550,AT1G16880,AT1G20090,AT1G23740,AT1G30440,AT1G48030,AT1G50280,AT1G60950,AT1G75780,AT1G76560,AT1G80920,AT2G02500,AT2G28190,AT2G39730,AT2G42070,AT2G47400,AT3G14110,AT3G19820,AT3G19850,AT3G26650,AT3G45140,AT3G49120,AT3G60530,AT3G62410,AT4G01050,AT4G20130,AT4G25050,AT4G35090,AT5G04530,AT5G09660,AT5G09810,AT5G35220,AT5G43470,AT5G43760,AT5G56860,AT5G59820,AT5G67385	1966	172	28373	3.18843	8.74438e-06	8.54496e-07	1.30513e-07
GO	GO:0000038	very long-chain fatty acid metabolic process; biological_process	19	0.966429	4.41592e-08	5.9523	AT1G01610,AT1G01800,AT1G04220,AT1G07720,AT1G24360,AT1G29670,AT1G55260,AT1G65290,AT2G45180,AT2G46720,AT3G11630,AT3G16370,AT3G51600,AT4G20360,AT4G28660,AT5G43760,AT5G45950,AT5G46290,AT5G57800	1966	44	28373	6.23193	1.72663e-05	1.59219e-06	2.43187e-07
GO	GO:0009106	lipoate metabolic process; biological_process	17	0.8647	3.14285e-07	5.81488	AT1G04640,AT1G08550,AT1G23740,AT2G02500,AT2G22990,AT2G35500,AT2G43750,AT3G04790,AT3G14110,AT3G25860,AT3G45140,AT3G62030,AT4G01050,AT4G04640,AT4G23600,AT4G38970,AT5G09660	1966	40	28373	6.13353	0.000122886	9.46537e-06	1.44571e-06
GO	GO:0006633	fatty acid biosynthetic process; biological_process	25	1.27162	1.91605e-06	3.39371	AT1G04220,AT1G07720,AT1G08510,AT1G14290,AT1G24360,AT1G65290,AT2G05990,AT2G38040,AT2G46720,AT2G47240,AT3G02580,AT3G11170,AT3G15870,AT3G55360,AT4G25050,AT5G04530,AT5G10160,AT5G10480,AT5G16230,AT5G16390,AT5G35360,AT5G43760,AT5G46290,AT5G52920,AT5G57800	1966	103	28373	3.50287	0.000749176	5.00511e-05	7.64466e-06
GO	GO:0010598	NAD(P)H dehydrogenase complex (plastoquinone); cellular_component	10	0.508647	4.52204e-06	10.0378	AT1G15980,AT1G18730,AT1G64770,AT1G70760,AT2G01590,AT3G16250,AT4G37925,AT5G21430,AT5G39210,AT5G58260	1966	13	28373	11.1014	0.00176812	0.00011239	1.71662e-05
GO	GO:0006096	glycolytic process; biological_process	38	1.93286	7.43719e-06	2.39011	AT1G01090,AT1G12900,AT1G24180,AT1G34430,AT1G53310,AT1G62380,AT1G66200,AT1G78380,AT1G79550,AT2G18040,AT2G21660,AT2G36830,AT2G41430,AT2G45790,AT2G45960,AT3G02780,AT3G04120,AT3G12780,AT3G20390,AT3G23600,AT3G25860,AT3G26520,AT3G26650,AT3G51550,AT3G53420,AT3G58610,AT3G60750,AT3G61430,AT3G61440,AT4G23400,AT4G38970,AT5G10450,AT5G10860,AT5G12250,AT5G20720,AT5G35630,AT5G52920,AT5G53460	1966	226	28373	2.42659	0.00290794	0.000179612	2.74334e-05
GO	GO:0006084	acetyl-CoA metabolic process; biological_process	20	1.01729	1.0946e-05	3.58794	AT1G01620,AT1G12230,AT1G34430,AT1G45130,AT2G04780,AT2G05990,AT2G26730,AT3G02580,AT3G08680,AT3G19820,AT3G25860,AT3G52940,AT4G12730,AT5G12250,AT5G15350,AT5G16390,AT5G35360,AT5G47770,AT5G50000,AT5G56040	1966	77	28373	3.74853	0.00427989	0.000259456	3.96286e-05
GO	GO:0019253	reductive pentose-phosphate cycle; biological_process	11	0.559512	1.14904e-05	7.25141	AT1G12900,AT1G32060,AT1G76560,AT2G47400,AT3G04790,AT3G12780,AT3G26650,AT3G55800,AT3G60750,AT3G62410,AT5G38410	1966	20	28373	7.93751	0.00449274	0.000269861	4.12178e-05
GO	GO:0010319	stromule; cellular_component	14	0.712106	1.25145e-05	5.10035	AT1G03680,AT1G09340,AT1G16880,AT1G23740,AT1G32060,AT2G39730,AT3G01500,AT3G11630,AT3G12780,AT3G26650,AT4G09650,AT4G35090,AT5G06290,AT5G61410	1966	37	28373	5.4607	0.00489317	0.000291242	4.44834e-05
GO	GO:0009654	photosystem II oxygen evolving complex; cellular_component	11	0.559512	1.59786e-05	6.90586	AT1G14150,AT1G76450,AT2G28605,AT2G39470,AT3G01440,AT3G55330,AT3G56650,AT4G15510,AT4G21280,AT4G28660,AT5G27390	1966	21	28373	7.55954	0.00624764	0.00036851	5.62851e-05
GO	GO:0042793	transcription from plastid promoter; biological_process	19	0.966429	1.86496e-05	3.58402	AT1G09340,AT1G67700,AT1G76450,AT2G20570,AT2G45770,AT3G01480,AT3G23700,AT3G48500,AT3G54090,AT3G60370,AT4G20130,AT4G27600,AT4G34830,AT5G07020,AT5G44190,AT5G51110,AT5G51545,AT5G58140,AT5G65220	1966	73	28373	3.75623	0.00729198	0.000426268	6.51069e-05
GO	GO:0009536	plastid; cellular_component	44	2.23805	2.15415e-05	2.11492	AT1G01090,AT1G03475,AT1G08510,AT1G14810,AT1G22410,AT1G24360,AT1G47580,AT1G51080,AT1G52720,AT1G55020,AT1G76490,AT1G77590,AT2G02500,AT2G04940,AT2G30020,AT2G38040,AT2G43750,AT3G08710,AT3G20390,AT3G22150,AT3G29320,AT3G48870,AT3G53900,AT3G56360,AT3G58610,AT3G60750,AT3G63390,AT4G20360,AT4G34620,AT4G35760,AT5G09650,AT5G14220,AT5G16390,AT5G16660,AT5G17990,AT5G20720,AT5G22640,AT5G42960,AT5G46290,AT5G46800…	1966	297	28373	2.13805	0.00842273	0.000488012	7.45374e-05
GO	GO:0006655	phosphatidylglycerol biosynthetic process; biological_process	18	0.915565	3.18109e-05	3.5798	AT1G01080,AT1G01610,AT1G03630,AT1G08550,AT1G31800,AT1G63970,AT2G47590,AT3G12930,AT3G14110,AT3G16000,AT3G25660,AT3G29185,AT4G17740,AT4G20130,AT4G28080,AT4G28660,AT5G09660,AT5G17230	1966	69	28373	3.76483	0.0124381	0.000702022	0.000107225
GO	GO:0032544	plastid translation; biological_process	8	0.406918	5.16125e-05	10.14	AT1G09340,AT1G68590,AT1G79850,AT2G38140,AT3G56910,AT3G63140,AT3G63190,AT5G54600	1966	10	28373	11.5455	0.0201805	0.0011103	0.000169584
GO	GO:0000272	polysaccharide catabolic process; biological_process	13	0.661241	6.35398e-05	4.58162	AT1G03630,AT1G09340,AT1G68560,AT1G70370,AT2G26730,AT2G32290,AT3G12500,AT3G16000,AT3G19820,AT3G56370,AT5G55230,AT5G55480,AT5G55700	1966	38	28373	4.93721	0.0248441	0.00133327	0.00020364
GO	GO:0051287	NAD binding; molecular_function	15	0.76297	0.000442842	3.17406	AT1G12900,AT1G14810,AT1G17650,AT1G17745,AT1G24360,AT1G26570,AT1G68010,AT1G71170,AT2G19940,AT3G04120,AT3G19480,AT3G26650,AT4G20930,AT5G28840,AT5G47650	1966	64	28373	3.38246	0.173151	0.00858831	0.00131175
GO	GO:0004553	hydrolase activity, hydrolyzing O-glycosyl compounds; molecular_function	32	1.62767	0.000528816	2.02339	AT1G02640,AT1G11545,AT1G12240,AT1G26560,AT1G52400,AT1G55740,AT1G64390,AT1G68560,AT1G78060,AT2G05790,AT2G06850,AT2G32860,AT2G36870,AT3G18080,AT3G55430,AT3G57240,AT3G57260,AT4G01040,AT4G03210,AT4G16260,AT4G22100,AT4G30270,AT4G34480,AT4G37800,AT5G03650,AT5G11720,AT5G20950,AT5G26000,AT5G49360,AT5G56590,AT5G57560,AT5G58090	1966	223	28373	2.07094	0.206767	0.0101785	0.00155464
GO	GO:0052689	carboxylic ester hydrolase activity; molecular_function	23	1.16989	0.000732987	2.29989	AT1G28580,AT1G29660,AT1G29670,AT1G33811,AT1G49650,AT1G54020,AT1G67830,AT1G75900,AT2G03980,AT2G41530,AT3G05180,AT3G05910,AT3G09410,AT3G16370,AT4G19410,AT4G26790,AT4G28780,AT5G03610,AT5G14930,AT5G18430,AT5G45280,AT5G45950,AT5G45960	1966	139	28373	2.388	0.286598	0.013403	0.00204713
GO	GO:0010287	plastoglobule; cellular_component	15	0.76297	0.000954955	2.90138	AT1G09340,AT1G15820,AT1G31330,AT1G32220,AT1G52230,AT2G20260,AT2G34430,AT2G39730,AT3G26060,AT3G26070,AT3G63140,AT4G01150,AT4G09650,AT4G38970,AT5G17230	1966	70	28373	3.09254	0.373387	0.0169767	0.00259297
GO	GO:0006094	gluconeogenesis; biological_process	25	1.27162	0.00143039	2.08839	AT1G75780,AT1G78380,AT2G18040,AT2G21660,AT2G29550,AT2G31810,AT2G39770,AT2G45790,AT3G04120,AT3G10050,AT3G18780,AT3G20390,AT3G58610,AT3G60750,AT4G14960,AT4G20890,AT4G37870,AT5G09810,AT5G10450,AT5G12250,AT5G16290,AT5G17020,AT5G20720,AT5G23860,AT5G53460	1966	167	28373	2.16046	0.559281	0.0249097	0.00380464
GO	GO:0009658	chloroplast organization; biological_process	23	1.16989	0.00163094	2.14478	AT1G08540,AT1G09340,AT1G11860,AT1G32080,AT2G20570,AT2G25840,AT2G28000,AT2G47940,AT3G12780,AT3G13490,AT3G48870,AT3G54090,AT3G58140,AT3G63190,AT4G16390,AT4G20130,AT4G28210,AT4G38470,AT5G16715,AT5G20720,AT5G22640,AT5G35220,AT5G44190	1966	149	28373	2.22773	0.637696	0.028021	0.00427984
GO	GO:0045036	protein targeting to chloroplast; biological_process	12	0.610376	0.00252229	3.00805	AT1G78630,AT2G33800,AT3G08740,AT3G12930,AT3G52150,AT3G62030,AT4G16390,AT4G20130,AT4G24770,AT5G14910,AT5G16715,AT5G53860	1966	53	28373	3.26759	0.986217	0.0422023	0.00644586
GO	GO:0005982	starch metabolic process; biological_process	11	0.559512	0.00380485	3.01844	AT1G03630,AT1G68560,AT1G70370,AT2G26730,AT3G16000,AT3G19820,AT3G56370,AT4G35090,AT5G03650,AT5G55230,AT5G55480	1966	48	28373	3.3073	1	0.0612594	0.00935658
GO	GO:0006629	lipid metabolic process; biological_process	21	1.06816	0.00417367	2.04432	AT1G18460,AT1G45201,AT1G49740,AT1G67830,AT1G73650,AT1G74210,AT2G29980,AT2G39420,AT2G42690,AT2G47630,AT3G01420,AT3G48080,AT3G52430,AT4G34920,AT5G14930,AT5G16010,AT5G19290,AT5G26230,AT5G41080,AT5G52920,AT5G55480	1966	142	28373	2.13429	1	0.0667776	0.0101994
GO	GO:0019216	regulation of lipid metabolic process; biological_process	7	0.356053	0.00666653	4.13505	AT1G08550,AT1G23740,AT2G02500,AT3G14110,AT3G45140,AT4G01050,AT5G09660	1966	21	28373	4.81061	1	0.102807	0.0157025
GO	GO:0009854	oxidative photosynthetic carbon pathway; biological_process	5	0.254323	0.0078158	6.42847	AT1G68010,AT1G80380,AT3G14130,AT3G14415,AT3G14420	1966	9	28373	8.01769	1	0.118391	0.0180827
GO	GO:0016042	lipid catabolic process; biological_process	19	0.966429	0.00847455	1.97794	AT1G28580,AT1G29660,AT1G29670,AT1G31480,AT1G33811,AT1G54020,AT1G75900,AT2G03980,AT2G06925,AT2G42690,AT3G05180,AT3G16370,AT3G52430,AT4G26790,AT4G28780,AT5G03610,AT5G18430,AT5G45950,AT5G45960	1966	132	28373	2.07731	1	0.127615	0.0194915
GO	GO:0015994	chlorophyll metabolic process; biological_process	7	0.356053	0.0095786	3.77522	AT1G08550,AT1G23740,AT2G02500,AT3G14110,AT3G45140,AT4G01050,AT5G09660	1966	23	28373	4.3923	1	0.142535	0.0217704
GO	GO:0031969	chloroplast membrane; cellular_component	16	0.813835	0.0100262	2.0909	AT1G01790,AT1G03630,AT1G30520,AT1G31800,AT1G60600,AT1G64150,AT2G47490,AT3G14110,AT3G15870,AT3G26650,AT3G61320,AT4G25080,AT5G14740,AT5G35220,AT5G43750,AT5G57030	1966	104	28373	2.22028	1	0.146667	0.0224014
GO	GO:0009772	photosynthetic electron transport in photosystem II; biological_process	5	0.254323	0.0103882	5.78542	AT1G60600,AT2G45770,AT4G01050,AT4G04640,AT4G09650	1966	10	28373	7.21592	1	0.151099	0.0230783
GO	GO:0010411	xyloglucan metabolic process; biological_process	9	0.457782	0.0127584	2.82483	AT1G11545,AT1G68560,AT2G06850,AT2G36870,AT3G62720,AT4G03210,AT4G30270,AT4G37800,AT5G57560	1966	41	28373	3.16797	1	0.182463	0.0278688
GO	GO:0006631	fatty acid metabolic process; biological_process	10	0.508647	0.0131366	2.60641	AT1G08550,AT1G20560,AT1G53520,AT1G77240,AT1G77590,AT2G04350,AT2G47240,AT3G10520,AT4G15440,AT5G23050	1966	50	28373	2.88637	1	0.186828	0.0285356
GO	GO:0071482	cellular response to light stimulus; biological_process	5	0.254323	0.0134504	5.25928	AT1G07180,AT1G08540,AT1G68010,AT3G56710,AT5G13730	1966	11	28373	6.55993	1	0.190235	0.0290559
GO	GO:0050661	NADP binding; molecular_function	9	0.457782	0.0143496	2.75748	AT1G12900,AT1G14810,AT1G48030,AT1G62600,AT3G04120,AT3G06350,AT3G26650,AT4G16155,AT5G35790	1966	42	28373	3.09254	1	0.199643	0.0304929
GO	GO:0030570	pectate lyase activity; molecular_function	7	0.356053	0.0154915	3.33926	AT1G04680,AT1G67750,AT3G07010,AT3G54920,AT4G24780,AT5G48900,AT5G63180	1966	26	28373	3.8855	1	0.213213	0.0325655
GO	GO:0003955	NAD(P)H dehydrogenase (quinone) activity; molecular_function	4	0.203459	0.0169571	7.2291	AT4G27270,AT4G35760,AT4G36750,AT5G58800	1966	6	28373	9.62123	1	0.22968	0.0350806
GO	GO:0009749	response to glucose; biological_process	13	0.661241	0.0181789	2.11989	AT1G20840,AT1G24180,AT1G28330,AT1G53310,AT1G66200,AT1G74670,AT2G17720,AT3G12780,AT3G17820,AT3G26650,AT4G01050,AT4G37220,AT5G35630	1966	82	28373	2.28797	1	0.244932	0.0374102
GO	GO:0010025	wax biosynthetic process; biological_process	6	0.305188	0.0202964	3.61645	AT1G14790,AT1G57750,AT2G47240,AT3G55360,AT4G33790,AT5G57800	1966	20	28373	4.32955	1	0.270613	0.0413327
GO	GO:0006073	cellular glucan metabolic process; biological_process	7	0.356053	0.0206041	3.10053	AT1G11545,AT2G06850,AT2G36870,AT4G03210,AT4G30270,AT4G37800,AT5G57560	1966	28	28373	3.60796	1	0.273293	0.0417419
GO	GO:0047631	ADP-ribose diphosphatase activity; molecular_function	4	0.203459	0.0230738	6.19616	AT1G18300,AT2G42070,AT4G24730,AT5G47650	1966	7	28373	8.24677	1	0.298323	0.045565
GO	GO:0030095	chloroplast photosystem II; cellular_component	4	0.203459	0.0230738	6.19616	AT1G08550,AT2G39470,AT3G55330,AT4G15510	1966	7	28373	8.24677	1	0.298323	0.045565
GO	GO:0042651	thylakoid membrane; cellular_component	5	0.254323	0.0258332	4.13186	AT1G49975,AT1G56500,AT1G70760,AT2G34430,AT5G51545	1966	14	28373	5.15423	1	0.329014	0.0502526
GO	GO:0009646	response to absence of light; biological_process	7	0.356053	0.0302365	2.80018	AT1G21400,AT2G40000,AT2G41430,AT4G14365,AT4G24230,AT5G13190,AT5G18170	1966	31	28373	3.2588	1	0.377581	0.0576706
GO	GO:0009523	photosystem II; cellular_component	8	0.406918	0.0305677	2.53232	AT1G19150,AT1G67740,AT2G06520,AT2G21970,AT2G30570,AT2G34430,AT3G21055,AT5G54270	1966	40	28373	2.88637	1	0.379864	0.0580192
GO	GO:0009522	photosystem I; cellular_component	7	0.356053	0.0340051	2.71258	AT1G19150,AT1G30380,AT1G49975,AT1G55670,AT2G34430,AT5G54270,AT5G64040	1966	32	28373	3.15697	1	0.414531	0.0633142
GO	GO:0009765	photosynthesis, light harvesting; biological_process	6	0.305188	0.0366771	3.01329	AT1G15820,AT1G19150,AT2G21970,AT2G34430,AT5G54270,AT5G57030	1966	24	28373	3.60796	1	0.435713	0.0665494
GO	GO:0080153	negative regulation of reductive pentose-phosphate cycle; biological_process	3	0.152594	0.0367639	9.63491	AT1G76560,AT2G47400,AT3G62410	1966	3	28373	14.4318	1	0.435713	0.0665494
GO	GO:0010119	regulation of stomatal movement; biological_process	8	0.406918	0.0373737	2.41156	AT1G20090,AT1G52400,AT1G69530,AT1G70410,AT2G18960,AT2G21660,AT3G01500,AT5G26000	1966	42	28373	2.74892	1	0.438876	0.0670327
GO	GO:0016762	xyloglucan:xyloglucosyl transferase activity; molecular_function	7	0.356053	0.0380641	2.63028	AT1G11545,AT2G06850,AT2G36870,AT4G03210,AT4G30270,AT4G37800,AT5G57560	1966	33	28373	3.0613	1	0.442803	0.0676324
GO	GO:0042372	phylloquinone biosynthetic process; biological_process	4	0.203459	0.0384	4.81889	AT1G23360,AT1G30520,AT1G60550,AT1G60600	1966	9	28373	6.41415	1	0.442803	0.0676324
GO	GO:0009767	photosynthetic electron transport chain; biological_process	5	0.254323	0.0433438	3.40235	AT1G14150,AT1G60950,AT3G01440,AT4G03280,AT5G66190	1966	17	28373	4.24466	1	0.493147	0.0753218
GO	GO:0010206	photosystem II repair; biological_process	4	0.203459	0.0475753	4.33685	AT1G03600,AT1G54780,AT2G47940,AT4G18370	1966	10	28373	5.77274	1	0.524959	0.0801807
GO	GO:0048046	apoplast; cellular_component	119	6.0529	2.26175e-28	3.76033	AT1G03475,AT1G03680,AT1G09340,AT1G09750,AT1G11545,AT1G11860,AT1G12900,AT1G16080,AT1G23310,AT1G23740,AT1G26560,AT1G29660,AT1G29670,AT1G32060,AT1G45130,AT1G48030,AT1G50480,AT1G53070,AT1G53310,AT1G66200,AT1G67830,AT1G68010,AT1G68560,AT1G70370,AT1G72290,AT1G72610,AT1G78060,AT1G78830,AT1G79550,AT1G79720,AT2G06850,AT2G10940,AT2G13360,AT2G14610,AT2G15620,AT2G18660,AT2G21660,AT2G28000,AT2G28190,AT2G28470…	1966	474	28373	3.62318	8.84344e-26	7.23747e-26	1.10543e-26
GO	GO:0070838	divalent metal ion transport; biological_process	38	1.93286	4.66942e-16	6.54108	AT1G05010,AT1G16880,AT1G18730,AT1G19150,AT1G30380,AT1G32080,AT1G55670,AT1G66200,AT1G70760,AT1G72610,AT1G74730,AT1G76100,AT2G13360,AT2G20260,AT3G01290,AT3G12780,AT3G15690,AT3G16240,AT3G16250,AT3G16570,AT3G26520,AT3G26740,AT3G45140,AT3G47070,AT3G48740,AT5G01750,AT5G02160,AT5G18500,AT5G19250,AT5G19940,AT5G20630,AT5G27290,AT5G40890,AT5G43750,AT5G44020,AT5G47770,AT5G53490,AT5G54250	1966	83	28373	6.60735	1.82574e-13	5.69214e-14	8.69401e-15
GO	GO:0030003	cellular cation homeostasis; biological_process	38	1.93286	1.04464e-13	5.26724	AT1G05010,AT1G16880,AT1G18730,AT1G19150,AT1G30380,AT1G32080,AT1G55670,AT1G66200,AT1G70760,AT1G72610,AT1G74730,AT1G76100,AT2G13360,AT2G20260,AT3G01290,AT3G12780,AT3G15690,AT3G16240,AT3G16250,AT3G16570,AT3G26520,AT3G26740,AT3G45140,AT3G47070,AT3G48740,AT5G01750,AT5G02160,AT5G18500,AT5G19250,AT5G19940,AT5G20630,AT5G27290,AT5G40890,AT5G43750,AT5G44020,AT5G47770,AT5G53490,AT5G54250	1966	103	28373	5.32437	4.08455e-11	9.90457e-12	1.51279e-12
GO	GO:0005773	vacuole; cellular_component	92	4.67955	3.71562e-12	2.40736	AT1G09340,AT1G12240,AT1G14700,AT1G15690,AT1G16920,AT1G18210,AT1G18840,AT1G19670,AT1G20840,AT1G20970,AT1G21680,AT1G23310,AT1G28580,AT1G31480,AT1G45201,AT1G52400,AT1G52740,AT1G54020,AT1G62600,AT1G64200,AT1G64720,AT1G66200,AT1G71695,AT1G73650,AT1G74210,AT1G75780,AT1G78670,AT1G79590,AT2G01540,AT2G04690,AT2G06925,AT2G18960,AT2G21410,AT2G22990,AT2G29550,AT2G36830,AT2G41560,AT2G45960,AT2G47160,AT2G47800…	1966	561	28373	2.36672	1.45281e-09	2.37796e-10	3.63202e-11
GO	GO:0035304	regulation of protein dephosphorylation; biological_process	40	2.03459	7.81021e-12	4.20424	AT1G03600,AT1G09340,AT1G12900,AT1G14790,AT1G15820,AT1G19670,AT1G32060,AT1G33590,AT1G52220,AT1G52230,AT1G54780,AT1G67740,AT1G68010,AT1G68520,AT1G75460,AT1G76100,AT2G20570,AT2G41940,AT2G45770,AT2G46820,AT3G01480,AT3G21055,AT3G52430,AT3G55800,AT3G60370,AT4G01050,AT4G04640,AT4G21280,AT5G08330,AT5G09660,AT5G13320,AT5G14320,AT5G19940,AT5G44190,AT5G51110,AT5G51545,AT5G52760,AT5G58140,AT5G63780,AT5G64040	1966	136	28373	4.24466	3.05379e-09	4.54405e-10	6.94044e-11
GO	GO:0006833	water transport; biological_process	37	1.88199	2.6888e-10	3.90365	AT1G01620,AT1G16880,AT1G23310,AT1G29660,AT1G53310,AT1G60010,AT1G62380,AT1G66200,AT2G13360,AT2G18040,AT2G21660,AT2G36830,AT2G37170,AT2G41430,AT2G42690,AT2G45790,AT2G45960,AT3G04120,AT3G16240,AT3G18780,AT3G23600,AT3G26520,AT3G51550,AT3G53420,AT3G60750,AT3G61430,AT3G61440,AT4G00430,AT4G16980,AT4G23400,AT4G28030,AT5G06290,AT5G10860,AT5G12250,AT5G19250,AT5G35630,AT5G53370	1966	135	28373	3.95539	1.05132e-07	1.37664e-08	2.10264e-09
GO	GO:0006612	protein targeting to membrane; biological_process	67	3.40793	5.71965e-10	2.51333	AT1G05010,AT1G09340,AT1G10470,AT1G11310,AT1G14790,AT1G17745,AT1G19300,AT1G19670,AT1G22400,AT1G27970,AT1G28370,AT1G32060,AT1G33590,AT1G67870,AT1G68520,AT1G74950,AT1G75460,AT2G14610,AT2G20570,AT2G24550,AT2G30930,AT2G37940,AT2G39730,AT2G41940,AT2G46500,AT3G01290,AT3G01480,AT3G01500,AT3G01860,AT3G04790,AT3G09740,AT3G10260,AT3G11630,AT3G18280,AT3G19030,AT3G52430,AT3G55800,AT3G56240,AT3G57240,AT3G57260…	1966	387	28373	2.49854	2.23638e-07	2.71149e-08	4.14145e-09
GO	GO:0006816	calcium ion transport; biological_process	32	1.62767	5.19797e-09	3.87106	AT1G12240,AT1G15820,AT1G20840,AT1G62480,AT1G66200,AT1G76490,AT1G79380,AT2G05990,AT2G28950,AT2G30520,AT2G36830,AT2G41560,AT3G16240,AT3G16470,AT3G16850,AT3G18780,AT3G26520,AT3G45140,AT3G48740,AT3G53420,AT3G55360,AT3G56240,AT3G58730,AT3G60750,AT3G61430,AT4G12730,AT4G26710,AT4G29900,AT5G03760,AT5G39510,AT5G45550,AT5G47770	1966	117	28373	3.94717	2.03241e-06	2.07915e-07	3.17564e-08
GO	GO:0046658	anchored component of plasma membrane; cellular_component	23	1.16989	7.11323e-08	4.57809	AT1G03870,AT1G21880,AT2G04780,AT2G17120,AT2G44790,AT2G45470,AT2G45960,AT3G29810,AT3G54920,AT4G12420,AT4G12730,AT4G26690,AT4G28100,AT4G35100,AT5G08000,AT5G10080,AT5G15350,AT5G19250,AT5G44130,AT5G55480,AT5G55730,AT5G56590,AT5G58090	1966	70	28373	4.74189	2.78127e-05	2.49446e-06	3.80996e-07
GO	GO:0010155	regulation of proton transport; biological_process	24	1.22075	7.83784e-08	4.35224	AT1G14280,AT1G19150,AT1G20340,AT1G60950,AT1G63970,AT2G39730,AT2G47450,AT3G16850,AT3G19850,AT3G26650,AT3G60320,AT3G62030,AT3G62410,AT4G21280,AT4G25050,AT4G25080,AT4G33500,AT5G35630,AT5G35790,AT5G44680,AT5G47840,AT5G48300,AT5G52780,AT5G58140	1966	77	28373	4.49824	3.06459e-05	2.67527e-06	4.08613e-07
GO	GO:0031225	anchored component of membrane; cellular_component	43	2.18718	6.51977e-07	2.50751	AT1G03870,AT1G18650,AT1G21880,AT1G29980,AT1G55260,AT1G64640,AT1G70985,AT2G04780,AT2G17120,AT2G23130,AT2G28410,AT2G34510,AT2G44790,AT2G45470,AT2G46330,AT3G13520,AT3G18050,AT3G20570,AT3G29810,AT3G54920,AT4G12420,AT4G12730,AT4G26690,AT4G28085,AT4G28100,AT4G37450,AT5G08000,AT5G10080,AT5G10430,AT5G15350,AT5G18690,AT5G19250,AT5G22430,AT5G40970,AT5G44130,AT5G50660,AT5G53250,AT5G55480,AT5G55730,AT5G56540…	1966	245	28373	2.53294	0.000254923	1.87532e-05	2.8643e-06
GO	GO:0016226	iron-sulfur cluster assembly; biological_process	26	1.32248	1.74078e-06	3.31104	AT1G60990,AT2G25840,AT2G28000,AT2G33180,AT2G35500,AT2G41940,AT2G47910,AT3G08740,AT3G12930,AT3G13490,AT3G15030,AT3G29185,AT3G52380,AT3G54090,AT3G63190,AT4G24770,AT4G28730,AT4G34620,AT4G39040,AT5G16715,AT5G22640,AT5G47190,AT5G48300,AT5G49030,AT5G51110,AT5G52970	1966	110	28373	3.41116	0.000680645	4.642e-05	7.09005e-06
GO	GO:0046777	protein autophosphorylation; biological_process	32	1.62767	7.57541e-05	2.29255	AT1G10470,AT1G11440,AT1G14280,AT1G16160,AT1G53730,AT2G01450,AT2G03750,AT2G46500,AT2G47450,AT3G13690,AT3G14840,AT3G16850,AT3G19850,AT3G50685,AT3G51550,AT3G51850,AT3G59110,AT3G60320,AT4G08500,AT4G14340,AT4G20940,AT4G23130,AT4G25080,AT4G33500,AT4G39400,AT5G35790,AT5G44680,AT5G47840,AT5G52780,AT5G54380,AT5G58140,AT5G66850	1966	197	28373	2.34426	0.0296199	0.00157664	0.000240812
GO	GO:0015250	water channel activity; molecular_function	12	0.610376	0.00024112	4.19766	AT1G01620,AT2G36830,AT2G37170,AT2G45960,AT3G16240,AT3G26520,AT3G53420,AT3G61430,AT4G00430,AT4G18910,AT4G23400,AT4G35100	1966	38	28373	4.55742	0.094278	0.00486029	0.000742347
GO	GO:0019898	extrinsic component of membrane; cellular_component	11	0.559512	0.000858753	3.81411	AT1G14150,AT1G76450,AT2G28605,AT2G39470,AT2G45540,AT3G01440,AT3G55330,AT3G56650,AT4G15510,AT4G21280,AT5G27390	1966	38	28373	4.17764	0.335772	0.0153732	0.00234806
GO	GO:0010181	FMN binding; molecular_function	10	0.508647	0.00148966	3.83512	AT2G04690,AT3G14130,AT3G14415,AT3G14420,AT4G27270,AT4G36750,AT5G24060,AT5G53460,AT5G58140,AT5G58800	1966	34	28373	4.24466	0.582458	0.0257667	0.00393552
GO	GO:0000325	plant-type vacuole; cellular_component	10	0.508647	0.00208323	3.6218	AT1G12240,AT1G15690,AT2G21410,AT2G41560,AT2G47800,AT3G03000,AT3G04720,AT3G58730,AT4G35350,AT5G39510	1966	36	28373	4.00884	0.814542	0.0353177	0.00539432
GO	GO:0042802	identical protein binding; molecular_function	13	0.661241	0.0196212	2.09428	AT1G13450,AT1G52400,AT1G55310,AT2G01760,AT2G20180,AT2G45740,AT2G47450,AT3G47430,AT4G17870,AT4G30200,AT4G39400,AT5G28770,AT5G58140	1966	83	28373	2.26041	1	0.262981	0.040167
GO	GO:0051537	2 iron, 2 sulfur cluster binding; molecular_function	10	0.508647	0.0216151	2.36905	AT1G60950,AT2G30540,AT3G16250,AT3G21460,AT3G62930,AT4G03280,AT4G14890,AT4G15680,AT5G13440,AT5G18600	1966	55	28373	2.62397	1	0.285226	0.0435645
GO	GO:0004872	receptor activity; molecular_function	7	0.356053	0.0340051	2.71258	AT2G24150,AT2G38310,AT4G17870,AT5G17020,AT5G39510,AT5G45250,AT5G53160	1966	32	28373	3.15697	1	0.414531	0.0633142
GO	GO:0030104	water homeostasis; biological_process	3	0.152594	0.0367639	9.63491	AT1G52400,AT3G26520,AT3G53720	1966	3	28373	14.4318	1	0.435713	0.0665494
GO	GO:0009705	plant-type vacuole membrane; cellular_component	12	0.610376	0.0405036	1.91877	AT1G15690,AT1G20840,AT1G31480,AT1G75220,AT1G79410,AT2G21410,AT2G36830,AT2G41560,AT3G16240,AT3G27170,AT4G33000,AT5G13740	1966	83	28373	2.08653	1	0.464966	0.0710175
GO	GO:0003993	acid phosphatase activity; molecular_function	8	0.406918	0.0451057	2.30178	AT1G14700,AT1G25230,AT1G54780,AT2G16430,AT2G27190,AT4G14930,AT4G29270,AT5G44020	1966	44	28373	2.62397	1	0.508672	0.0776931
GO	GO:0009505	plant-type cell wall; cellular_component	71	3.61139	5.64396e-18	3.81629	AT1G01300,AT1G01800,AT1G02640,AT1G09750,AT1G12240,AT1G21680,AT1G28290,AT1G33590,AT1G53070,AT1G65590,AT1G67830,AT1G68560,AT1G69530,AT1G71695,AT1G75750,AT1G78060,AT1G78830,AT2G06850,AT2G16430,AT2G27190,AT2G28950,AT2G33530,AT2G38540,AT2G39700,AT2G41950,AT2G45470,AT3G08680,AT3G13750,AT3G16240,AT3G16530,AT3G16850,AT3G18080,AT3G24480,AT3G26720,AT3G28200,AT3G49120,AT3G49220,AT3G52500,AT3G54400,AT3G59010…	1966	272	28373	3.76714	2.20679e-15	7.60437e-16	1.16147e-16
GO	GO:0005618	cell wall; cellular_component	103	5.23906	3.23568e-17	2.82198	AT1G09750,AT1G11545,AT1G20190,AT1G20850,AT1G29670,AT1G33590,AT1G50010,AT1G51060,AT1G53070,AT1G62380,AT1G65590,AT1G68560,AT1G69530,AT1G70370,AT1G71695,AT1G72290,AT1G74210,AT1G75750,AT1G78060,AT1G78670,AT1G78830,AT2G02130,AT2G06850,AT2G14610,AT2G16430,AT2G18660,AT2G21140,AT2G28470,AT2G29550,AT2G36870,AT2G37640,AT2G39730,AT2G40610,AT3G05910,AT3G06130,AT3G08030,AT3G09410,AT3G12780,AT3G13750,AT3G14240…	1966	540	28373	2.75274	1.26515e-14	4.14159e-15	6.32575e-16
GO	GO:0010817	regulation of hormone levels; biological_process	31	1.57681	2.4854e-13	6.55004	AT1G01610,AT1G04680,AT1G12090,AT1G20090,AT1G20340,AT1G28440,AT1G70370,AT1G75750,AT1G75780,AT1G75840,AT2G02130,AT2G06850,AT2G38120,AT2G39900,AT3G16370,AT3G18780,AT3G19820,AT3G23050,AT3G26520,AT3G28860,AT3G49670,AT3G54920,AT4G03190,AT4G12420,AT4G33000,AT4G39400,AT5G10480,AT5G12250,AT5G16000,AT5G16390,AT5G35360	1966	67	28373	6.67742	9.71793e-11	2.19397e-11	3.35101e-12
GO	GO:0030154	cell differentiation; biological_process	52	2.64496	3.28865e-13	3.71603	AT1G03475,AT1G03630,AT1G03680,AT1G08550,AT1G08980,AT1G09340,AT1G16080,AT1G20340,AT1G54500,AT1G55370,AT1G63970,AT1G66350,AT1G68520,AT2G04790,AT2G20570,AT2G28605,AT2G29180,AT2G35500,AT2G41940,AT2G43750,AT3G14110,AT3G15030,AT3G20680,AT3G56650,AT3G62030,AT3G63140,AT3G63160,AT4G00150,AT4G04640,AT4G16515,AT4G17810,AT4G19985,AT4G23600,AT4G24770,AT4G38440,AT4G38970,AT5G02160,AT5G07020,AT5G08280,AT5G08330…	1966	202	28373	3.71513	1.28586e-10	2.71574e-11	4.14794e-12
GO	GO:0043085	positive regulation of catalytic activity; biological_process	37	1.88199	8.69747e-13	4.97673	AT1G03630,AT1G03680,AT1G07440,AT1G09340,AT1G12520,AT1G31800,AT1G48600,AT1G52220,AT2G15570,AT2G21530,AT2G27040,AT2G39930,AT3G01440,AT3G10940,AT3G15360,AT3G29185,AT3G48200,AT3G55250,AT3G55330,AT3G55800,AT3G56010,AT3G59780,AT4G02530,AT4G04640,AT4G17360,AT4G30020,AT4G33500,AT5G02160,AT5G03650,AT5G08370,AT5G09660,AT5G48300,AT5G58140,AT5G58260,AT5G58330,AT5G63780,AT5G66190	1966	106	28373	5.03753	3.40071e-10	6.95786e-11	1.06272e-11
GO	GO:0009932	cell tip growth; biological_process	32	1.62767	1.60095e-12	5.7408	AT1G01610,AT1G04680,AT1G12090,AT1G20090,AT1G20340,AT1G28440,AT1G70370,AT1G75750,AT1G75780,AT1G75840,AT2G02130,AT2G06850,AT2G38120,AT2G39900,AT3G16370,AT3G18780,AT3G19820,AT3G23050,AT3G26520,AT3G28860,AT3G49670,AT3G54920,AT4G03190,AT4G12420,AT4G26690,AT4G33000,AT4G39400,AT5G10480,AT5G12250,AT5G16000,AT5G16390,AT5G35360	1966	79	28373	5.84581	6.25971e-10	1.17096e-10	1.78849e-11
GO	GO:0009825	multidimensional cell growth; biological_process	33	1.67854	1.72393e-12	5.50936	AT1G01610,AT1G03060,AT1G04680,AT1G12090,AT1G20090,AT1G20340,AT1G28440,AT1G70370,AT1G75750,AT1G75780,AT1G75840,AT2G02130,AT2G06850,AT2G38120,AT2G39900,AT3G16370,AT3G18780,AT3G19820,AT3G23050,AT3G26520,AT3G28860,AT3G49670,AT3G54920,AT4G03190,AT4G12420,AT4G33000,AT4G39400,AT5G10480,AT5G12250,AT5G16000,AT5G16390,AT5G25810,AT5G35360	1966	85	28373	5.60295	6.74058e-10	1.22589e-10	1.87238e-11
GO	GO:0009965	leaf morphogenesis; biological_process	48	2.44151	3.15238e-12	3.69353	AT1G03475,AT1G03630,AT1G03680,AT1G08550,AT1G08980,AT1G09340,AT1G16080,AT1G20340,AT1G54500,AT1G55370,AT1G63970,AT1G68520,AT1G69780,AT2G04790,AT2G20570,AT2G27040,AT2G28605,AT2G29180,AT2G35500,AT2G37630,AT2G41940,AT2G43750,AT3G14110,AT3G15030,AT3G20680,AT3G56650,AT3G62030,AT3G63140,AT3G63160,AT4G04640,AT4G17810,AT4G19985,AT4G23600,AT4G24770,AT4G38970,AT5G02160,AT5G07020,AT5G08280,AT5G08330,AT5G08370…	1966	187	28373	3.70443	1.23258e-09	2.12367e-10	3.24363e-11
GO	GO:0048767	root hair elongation; biological_process	45	2.28891	2.09084e-11	3.64871	AT1G01610,AT1G04680,AT1G12090,AT1G20090,AT1G20340,AT1G28440,AT1G45688,AT1G58080,AT1G70370,AT1G75750,AT1G75780,AT1G75840,AT1G76920,AT2G02130,AT2G06850,AT2G38120,AT2G39900,AT3G05490,AT3G13750,AT3G16370,AT3G16850,AT3G18780,AT3G19820,AT3G23050,AT3G26520,AT3G28860,AT3G49670,AT3G51550,AT3G53420,AT3G54920,AT3G62720,AT4G03190,AT4G12420,AT4G12730,AT4G26690,AT4G33000,AT4G39400,AT5G09810,AT5G10480,AT5G12250…	1966	177	28373	3.66911	8.17518e-09	1.16358e-09	1.77721e-10
GO	GO:0009735	response to cytokinin; biological_process	47	2.39064	3.89248e-11	3.44605	AT1G03475,AT1G05190,AT1G10470,AT1G11650,AT1G16880,AT1G30260,AT1G32060,AT1G49600,AT1G50480,AT1G52230,AT1G62380,AT1G78240,AT1G78630,AT1G78830,AT2G18300,AT2G20260,AT2G21660,AT2G40670,AT2G43750,AT3G02180,AT3G04790,AT3G10520,AT3G14420,AT3G15360,AT3G18780,AT3G25920,AT3G32980,AT3G49120,AT3G62030,AT3G63140,AT4G01310,AT4G02530,AT4G09650,AT4G25050,AT4G37790,AT4G39260,AT4G39330,AT5G07020,AT5G09660,AT5G14910…	1966	196	28373	3.4607	1.52196e-08	2.07596e-09	3.17075e-10
GO	GO:0010015	root morphogenesis; biological_process	22	1.11902	3.75688e-10	6.95507	AT1G01610,AT1G04680,AT1G11860,AT1G12090,AT1G28440,AT1G48350,AT1G70370,AT2G02130,AT2G05790,AT2G06850,AT2G26730,AT2G38120,AT2G45470,AT3G04630,AT3G08680,AT3G16370,AT3G23050,AT3G28860,AT3G49670,AT3G56370,AT5G25460,AT5G48900	1966	44	28373	7.21592	1.46894e-07	1.88577e-08	2.88027e-09
GO	GO:0008361	regulation of cell size; biological_process	23	1.16989	6.51222e-10	6.28787	AT1G01610,AT1G04680,AT1G11860,AT1G12090,AT1G28440,AT1G33240,AT1G48350,AT1G70370,AT2G02130,AT2G05790,AT2G06850,AT2G26730,AT2G36910,AT2G38120,AT2G45470,AT3G08680,AT3G16370,AT3G23050,AT3G28860,AT3G49670,AT3G56370,AT5G42350,AT5G48900	1966	51	28373	6.50848	2.54628e-07	3.03109e-08	4.6296e-09
GO	GO:0010075	regulation of meristem growth; biological_process	38	1.93286	1.53131e-09	3.53965	AT1G04680,AT1G11860,AT1G20850,AT1G28440,AT1G33055,AT1G48350,AT1G48480,AT1G60800,AT1G68060,AT1G70370,AT1G71695,AT1G78060,AT2G02130,AT2G04780,AT2G05790,AT2G26730,AT2G29550,AT2G40540,AT2G42880,AT2G45340,AT2G45450,AT2G47940,AT3G08680,AT3G13510,AT3G16000,AT3G19820,AT3G49670,AT3G56370,AT3G60750,AT4G03210,AT4G23740,AT5G16000,AT5G16390,AT5G47820,AT5G55480,AT5G56040,AT5G58300,AT5G58960	1966	153	28373	3.58438	5.98741e-07	6.6442e-08	1.01482e-08
GO	GO:0009664	plant-type cell wall organization; biological_process	35	1.78026	3.40186e-09	3.65575	AT1G01300,AT1G03630,AT1G04680,AT1G05250,AT1G20190,AT1G28440,AT1G48350,AT1G55260,AT1G68560,AT1G69530,AT1G70370,AT2G04780,AT2G21140,AT2G26730,AT2G28950,AT2G37640,AT2G39700,AT2G40610,AT2G42880,AT2G45470,AT2G46710,AT3G08680,AT3G15680,AT3G16000,AT3G16370,AT3G19820,AT3G29810,AT3G49670,AT3G55500,AT3G56370,AT4G28250,AT5G16390,AT5G55230,AT5G55480,AT5G57560	1966	136	28373	3.71408	1.33013e-06	1.42764e-07	2.18054e-08
GO	GO:0071555	cell wall organization; biological_process	64	3.25534	4.02382e-09	2.43354	AT1G01610,AT1G04680,AT1G11545,AT1G12090,AT1G12780,AT1G20090,AT1G20340,AT1G24170,AT1G28440,AT1G60590,AT1G64390,AT1G68060,AT1G70370,AT1G75750,AT1G75780,AT1G75840,AT2G02130,AT2G06850,AT2G32530,AT2G34680,AT2G36870,AT2G36910,AT2G38120,AT2G38540,AT2G39900,AT3G05910,AT3G09410,AT3G16370,AT3G16850,AT3G18780,AT3G19820,AT3G23050,AT3G24480,AT3G26520,AT3G26720,AT3G28180,AT3G28340,AT3G28860,AT3G49670,AT3G54920…	1966	381	28373	2.42425	1.57331e-06	1.66142e-07	2.5376e-08
GO	GO:0040007	growth; biological_process	22	1.11902	1.49637e-08	5.36636	AT1G01610,AT1G04680,AT1G11860,AT1G12090,AT1G28440,AT1G48350,AT1G55020,AT1G70370,AT2G02130,AT2G05790,AT2G06850,AT2G26730,AT2G38120,AT2G45470,AT3G08680,AT3G16370,AT3G23050,AT3G28860,AT3G49670,AT3G56370,AT5G47040,AT5G48900	1966	57	28373	5.57018	5.85082e-06	5.80401e-07	8.86487e-08
GO	GO:0042335	cuticle development; biological_process	20	1.01729	3.73252e-08	5.64377	AT1G01610,AT1G01800,AT1G04220,AT1G07720,AT1G24360,AT1G29670,AT1G55260,AT1G65290,AT2G45180,AT2G46720,AT3G11630,AT3G16370,AT3G51600,AT4G20360,AT4G25050,AT4G28660,AT5G43760,AT5G45950,AT5G46290,AT5G57800	1966	49	28373	5.89055	1.45942e-05	1.36501e-06	2.08488e-07
GO	GO:0009926	auxin polar transport; biological_process	24	1.22075	7.83784e-08	4.35224	AT1G01610,AT1G04680,AT1G11860,AT1G12090,AT1G15690,AT1G28440,AT1G48350,AT1G54990,AT1G70370,AT2G02130,AT2G05790,AT2G06850,AT2G26730,AT2G36910,AT2G38120,AT2G45470,AT2G46710,AT3G08680,AT3G16370,AT3G23050,AT3G28860,AT3G49670,AT3G56370,AT5G48900	1966	77	28373	4.49824	3.06459e-05	2.67527e-06	4.08613e-07
GO	GO:0007389	pattern specification process; biological_process	20	1.01729	2.58602e-07	4.85029	AT1G01610,AT1G04680,AT1G11860,AT1G12090,AT1G28440,AT1G48350,AT1G70370,AT2G02130,AT2G05790,AT2G06850,AT2G26730,AT2G38120,AT2G45470,AT3G08680,AT3G16370,AT3G23050,AT3G28860,AT3G49670,AT3G56370,AT5G48900	1966	57	28373	5.0638	0.000101113	8.27511e-06	1.26392e-06
GO	GO:0006766	vitamin metabolic process; biological_process	17	0.8647	3.14285e-07	5.81488	AT1G04640,AT1G08550,AT1G23740,AT2G02500,AT2G22990,AT2G35500,AT2G43750,AT3G04790,AT3G14110,AT3G25860,AT3G45140,AT3G62030,AT4G01050,AT4G04640,AT4G23600,AT4G38970,AT5G09660	1966	40	28373	6.13353	0.000122886	9.46537e-06	1.44571e-06
GO	GO:0007020	microtubule nucleation; biological_process	20	1.01729	7.49907e-07	4.45835	AT1G28440,AT1G51940,AT1G60800,AT1G62330,AT2G22670,AT2G26730,AT2G28950,AT3G07990,AT3G08680,AT3G25860,AT3G45850,AT3G45980,AT3G60320,AT4G28050,AT4G30020,AT5G08370,AT5G13980,AT5G48910,AT5G55230,AT5G58960	1966	62	28373	4.65543	0.000293214	2.08666e-05	3.18711e-06
GO	GO:0043900	regulation of multi-organism process; biological_process	24	1.22075	9.52859e-07	3.68084	AT1G05010,AT1G09340,AT1G11310,AT1G32060,AT2G14610,AT2G39730,AT3G01480,AT3G01500,AT3G04790,AT3G11630,AT3G52430,AT3G55800,AT3G57240,AT3G57260,AT4G01050,AT4G03280,AT4G09650,AT5G06290,AT5G09650,AT5G13320,AT5G14740,AT5G52760,AT5G55450,AT5G66190	1966	91	28373	3.8062	0.000372568	2.62288e-05	4.00611e-06
GO	GO:0006949	syncytium formation; biological_process	12	0.610376	2.96261e-06	7.60033	AT1G69530,AT2G19800,AT2G28950,AT2G37640,AT2G38120,AT2G39700,AT2G40610,AT3G55500,AT4G24780,AT4G28250,AT5G57170,AT5G67070	1966	21	28373	8.24677	0.00115838	7.58414e-05	1.15838e-05
GO	GO:0009832	plant-type cell wall biogenesis; biological_process	24	1.22075	9.80791e-06	3.12867	AT1G04680,AT1G09440,AT1G12500,AT1G28440,AT1G48350,AT1G55260,AT1G68060,AT1G68560,AT1G70370,AT2G04780,AT2G26730,AT2G42880,AT2G45470,AT3G16370,AT3G19820,AT3G29810,AT3G49670,AT3G56370,AT3G60750,AT4G26690,AT5G16390,AT5G40890,AT5G47820,AT5G55480	1966	107	28373	3.23705	0.00383489	0.000234652	3.58401e-05
GO	GO:0009741	response to brassinosteroid; biological_process	20	1.01729	2.3305e-05	3.36857	AT1G04240,AT1G30570,AT1G56220,AT1G67050,AT1G75750,AT2G33810,AT2G36050,AT2G41820,AT3G11110,AT3G16570,AT3G17100,AT3G17950,AT3G51550,AT4G01330,AT4G08950,AT4G30270,AT5G11070,AT5G26230,AT5G54380,AT5G57560	1966	82	28373	3.51996	0.00911226	0.000523332	7.99321e-05
GO	GO:0016132	brassinosteroid biosynthetic process; biological_process	24	1.22075	3.00461e-05	2.88501	AT1G01620,AT1G12230,AT1G22440,AT1G34430,AT1G45130,AT2G04780,AT2G05990,AT2G26730,AT3G02580,AT3G08680,AT3G19820,AT3G25860,AT3G30180,AT3G52940,AT4G12730,AT4G29270,AT5G12250,AT5G15350,AT5G16390,AT5G35360,AT5G47770,AT5G50000,AT5G53250,AT5G56040	1966	116	28373	2.9859	0.011748	0.00066884	0.000102157
GO	GO:0009740	gibberellic acid mediated signaling pathway; biological_process	22	1.11902	4.07295e-05	2.99408	AT1G18620,AT1G22690,AT1G66350,AT1G74670,AT1G75750,AT2G18300,AT2G20180,AT2G22670,AT2G36830,AT3G07310,AT3G08030,AT3G18050,AT3G28857,AT3G49670,AT4G24660,AT4G30270,AT4G35470,AT4G36540,AT5G12250,AT5G15230,AT5G17490,AT5G56860	1966	102	28373	3.11275	0.0159252	0.00089116	0.000136113
GO	GO:0009826	unidimensional cell growth; biological_process	21	1.06816	0.000173522	2.74211	AT1G20190,AT1G30570,AT1G69530,AT1G75750,AT1G75780,AT2G06850,AT2G18300,AT2G28950,AT2G37640,AT2G39700,AT2G40610,AT3G19820,AT3G29030,AT3G49120,AT3G55500,AT4G17030,AT4G22970,AT4G27060,AT4G28250,AT4G39400,AT5G54380	1966	106	28373	2.85914	0.067847	0.00355366	0.000542776
GO	GO:0009684	indoleacetic acid biosynthetic process; biological_process	20	1.01729	0.000536608	2.55527	AT1G08980,AT1G17745,AT1G19300,AT1G49500,AT1G74090,AT1G75750,AT2G22990,AT2G30990,AT2G43750,AT2G46330,AT3G04790,AT3G14310,AT3G15360,AT3G61440,AT4G15440,AT4G28030,AT5G01750,AT5G09650,AT5G17990,AT5G44020	1966	108	28373	2.67256	0.209814	0.0102514	0.00156577
GO	GO:0009828	plant-type cell wall loosening; biological_process	11	0.559512	0.000602317	4.02629	AT1G20190,AT1G69530,AT2G28950,AT2G37640,AT2G39700,AT2G40610,AT3G29030,AT3G55500,AT4G17030,AT4G28250,AT4G30270	1966	36	28373	4.40973	0.235506	0.0113375	0.00173166
GO	GO:0080167	response to karrikin; biological_process	22	1.11902	0.000635653	2.38372	AT1G01300,AT1G05680,AT1G07440,AT1G23010,AT1G25275,AT1G33590,AT1G53070,AT1G74670,AT2G29980,AT2G40080,AT3G02910,AT3G57520,AT4G03280,AT4G33980,AT4G34710,AT5G20250,AT5G25460,AT5G48500,AT5G57785,AT5G63810,AT5G64620,AT5G66920	1966	128	28373	2.48047	0.24854	0.0117068	0.00178806
GO	GO:0048653	anther development; biological_process	14	0.712106	0.00126637	2.94583	AT1G28440,AT1G48350,AT1G60800,AT1G70370,AT1G71695,AT2G30540,AT3G19820,AT3G49670,AT3G56370,AT3G62930,AT4G24972,AT5G16390,AT5G56040,AT5G58960	1966	64	28373	3.15697	0.495152	0.0222045	0.00339145
GO	GO:0048481	ovule development; biological_process	23	1.16989	0.00235556	2.07477	AT1G11860,AT1G59640,AT2G19940,AT2G25840,AT2G28000,AT2G33810,AT2G41940,AT3G12780,AT3G13490,AT3G15030,AT3G52380,AT3G54090,AT3G58140,AT4G17300,AT4G34620,AT5G16715,AT5G20720,AT5G22430,AT5G22640,AT5G47190,AT5G48300,AT5G49030,AT5G52970	1966	154	28373	2.1554	0.921024	0.0396719	0.00605937
GO	GO:0005200	structural constituent of cytoskeleton; molecular_function	9	0.457782	0.00259573	3.8621	AT1G50010,AT1G75780,AT2G29550,AT3G18780,AT3G53750,AT4G14960,AT5G09810,AT5G12250,AT5G23860	1966	30	28373	4.32955	1	0.0428706	0.00654793
GO	GO:0009739	response to gibberellin; biological_process	17	0.8647	0.00429365	2.25318	AT1G22690,AT1G49010,AT1G66350,AT1G69530,AT1G71030,AT1G74670,AT1G75750,AT2G37630,AT2G37640,AT4G30270,AT4G36410,AT5G15230,AT5G15310,AT5G17490,AT5G61420,AT5G66880,AT5G67580	1966	103	28373	2.38195	1	0.0682706	0.0104274
GO	GO:0045298	tubulin complex; cellular_component	6	0.305188	0.00476871	5.56515	AT1G50010,AT2G29550,AT4G14960,AT4G20890,AT5G23860,AT5G62700	1966	13	28373	6.66085	1	0.0745066	0.0113799
GO	GO:0007010	cytoskeleton organization; biological_process	17	0.8647	0.00746563	2.10928	AT1G68060,AT1G75780,AT2G29550,AT2G31810,AT2G39770,AT2G45790,AT3G04120,AT3G10050,AT3G18780,AT3G53750,AT4G14960,AT4G20890,AT5G09810,AT5G12250,AT5G16290,AT5G17020,AT5G23860	1966	110	28373	2.23038	1	0.114441	0.0174794
GO	GO:0009295	nucleoid; cellular_component	9	0.457782	0.0076592	3.13066	AT2G46820,AT3G27830,AT3G46780,AT3G48500,AT3G54090,AT4G20130,AT4G20360,AT5G47040,AT5G65220	1966	37	28373	3.51045	1	0.11671	0.0178259
GO	GO:0009831	plant-type cell wall modification involved in multidimensional cell growth; biological_process	7	0.356053	0.0154915	3.33926	AT1G20190,AT2G28950,AT2G37640,AT2G39700,AT2G40610,AT3G29030,AT3G55500	1966	26	28373	3.8855	1	0.213213	0.0325655
GO	GO:0007568	aging; biological_process	9	0.457782	0.0221708	2.51734	AT1G79230,AT2G03840,AT3G56240,AT4G23410,AT4G28050,AT4G30270,AT4G35770,AT5G14930,AT5G35630	1966	46	28373	2.82362	1	0.291058	0.0444553
GO	GO:0007017	microtubule-based process; biological_process	7	0.356053	0.0235439	2.9935	AT1G50010,AT1G75780,AT2G29550,AT4G14960,AT4G20890,AT5G12250,AT5G23860	1966	29	28373	3.48355	1	0.302871	0.0462595
GO	GO:0009742	brassinosteroid mediated signaling pathway; biological_process	9	0.457782	0.0270377	2.41228	AT2G18300,AT2G30980,AT2G42870,AT3G16570,AT3G58850,AT4G39400,AT5G10450,AT5G26230,AT5G54380	1966	48	28373	2.70597	1	0.34265	0.0523353
GO	GO:0009959	negative gravitropism; biological_process	4	0.203459	0.0302251	5.42144	AT1G31480,AT2G20180,AT5G35220,AT5G58960	1966	8	28373	7.21592	1	0.377581	0.0576706
GO	GO:0052541	plant-type cell wall cellulose metabolic process; biological_process	6	0.305188	0.0366771	3.01329	AT1G12110,AT4G26690,AT5G10430,AT5G15350,AT5G43060,AT5G55480	1966	24	28373	3.60796	1	0.435713	0.0665494
GO	GO:0009637	response to blue light; biological_process	38	1.93286	2.69423e-13	5.06962	AT1G03630,AT1G08540,AT1G09340,AT1G14280,AT1G19150,AT1G20340,AT1G32060,AT1G54780,AT1G60950,AT1G63970,AT1G68010,AT1G76450,AT2G36910,AT2G39730,AT2G47450,AT3G16850,AT3G19850,AT3G26650,AT3G28860,AT3G46780,AT3G47070,AT3G60320,AT3G62030,AT3G62410,AT3G63140,AT4G01050,AT4G09010,AT4G21280,AT4G25050,AT4G33500,AT4G40060,AT5G17170,AT5G35630,AT5G35790,AT5G38410,AT5G44680,AT5G48300,AT5G58140	1966	107	28373	5.12533	1.05344e-10	2.29904e-11	3.51148e-12
GO	GO:0010218	response to far red light; biological_process	34	1.7294	7.37989e-12	4.97913	AT1G03630,AT1G08540,AT1G09340,AT1G19150,AT1G20340,AT1G32060,AT1G54780,AT1G60950,AT1G63970,AT1G68010,AT1G76450,AT2G38120,AT2G39730,AT2G46710,AT2G47450,AT3G18780,AT3G26650,AT3G28860,AT3G46780,AT3G47070,AT3G62030,AT3G62410,AT3G63140,AT4G01050,AT4G09010,AT4G21280,AT4G25050,AT4G32280,AT5G15840,AT5G17170,AT5G35630,AT5G38410,AT5G48300,AT5G58140	1966	97	28373	5.05858	2.88554e-09	4.39353e-10	6.71055e-11
GO	GO:0010114	response to red light; biological_process	34	1.7294	1.44537e-11	4.82924	AT1G03630,AT1G08540,AT1G09340,AT1G10470,AT1G19150,AT1G20340,AT1G32060,AT1G54780,AT1G60950,AT1G63970,AT1G68010,AT1G69530,AT1G76450,AT2G37640,AT2G39730,AT2G40080,AT2G47450,AT3G18780,AT3G26650,AT3G46780,AT3G47070,AT3G62030,AT3G62410,AT3G63140,AT4G01050,AT4G09010,AT4G21280,AT4G25050,AT4G32280,AT5G17170,AT5G35630,AT5G38410,AT5G48300,AT5G58140	1966	100	28373	4.90683	5.65141e-09	8.22242e-10	1.25587e-10
GO	GO:0007623	circadian rhythm; biological_process	24	1.22075	0.000387235	2.37138	AT1G02340,AT1G07050,AT1G09340,AT1G10470,AT1G15950,AT2G21660,AT2G40670,AT3G20810,AT3G46640,AT3G46780,AT3G48360,AT3G53800,AT3G58850,AT3G63160,AT4G00150,AT4G09970,AT4G18020,AT4G33980,AT4G34950,AT4G39260,AT5G15840,AT5G48250,AT5G56860,AT5G62720	1966	141	28373	2.45648	0.151409	0.00774456	0.00118288
GO	GO:0016788	hydrolase activity, acting on ester bonds; molecular_function	18	0.915565	0.00477316	2.16328	AT1G28580,AT1G29660,AT1G29670,AT1G33811,AT1G53580,AT1G54020,AT1G67830,AT2G03980,AT2G23600,AT3G05180,AT3G16370,AT4G16690,AT4G26790,AT4G28780,AT5G03610,AT5G18430,AT5G45950,AT5G45960	1966	114	28373	2.27871	1	0.0745066	0.0113799
GO	GO:0043086	negative regulation of catalytic activity; biological_process	6	0.305188	0.0143058	4.01857	AT1G03680,AT2G38310,AT3G15360,AT4G17870,AT5G53160,AT5G64620	1966	18	28373	4.81061	1	0.199643	0.0304929

## Sheet: KEGG_enrichment
Type	Term	Description	Count	%	PValue	OddsRatio	Genes	ListTotal	PopHits	PopTotal	FoldChange	Bonferroni	Benjamini	FDR
KEGG	ath01200	Carbon metabolism	58	12.6915	5.19871e-08	2.47274	AT1G01090,AT1G11860,AT1G12230,AT1G12900,AT1G17650,AT1G17745,AT1G18640,AT1G22440,AT1G23310,AT1G24180,AT1G32060,AT1G34430,AT1G48030,AT1G50480,AT1G53310,AT1G55920,AT1G68010,AT1G79550,AT1G80380,AT2G01290,AT2G13360,AT2G24270,AT2G30970,AT2G38040,AT2G41530,AT2G42600,AT2G43750,AT3G04120,AT3G04790,AT3G04940,AT3G10050,AT3G12780,AT3G14130,AT3G14415,AT3G14420,AT3G19480,AT3G25860,AT3G26650,AT3G55800,AT3G60750…	457	262	4797	2.3237	1.29968e-06	4.95951e-06	1.29968e-06
KEGG	ath00195	Photosynthesis	23	5.03282	2.7413e-05	3.10731	AT1G03600,AT1G14150,AT1G20340,AT1G30380,AT1G31330,AT1G52230,AT1G55670,AT1G60950,AT1G67740,AT1G76100,AT2G20260,AT2G30570,AT3G01440,AT3G55330,AT4G03280,AT4G04640,AT4G09650,AT4G14890,AT4G21280,AT4G28660,AT5G45040,AT5G64040,AT5G66190	457	77	4797	3.13538	0.000685325	0.00130759	0.000342663
KEGG	ath00710	Carbon fixation in photosynthetic organisms	21	4.59519	5.35755e-05	3.1432	AT1G12900,AT1G23310,AT1G32060,AT1G53310,AT1G79550,AT2G01290,AT2G30970,AT2G42600,AT3G04120,AT3G04790,AT3G12780,AT3G26650,AT3G55800,AT3G60750,AT4G37870,AT4G38970,AT5G09660,AT5G38410,AT5G44520,AT5G58330,AT5G61410	457	69	4797	3.19465	0.00133939	0.00170368	0.000446462
KEGG	ath00630	Glyoxylate and dicarboxylate metabolism	19	4.15755	0.000769104	2.62292	AT1G11860,AT1G17650,AT1G23310,AT1G32470,AT1G48030,AT1G68010,AT1G80380,AT2G13360,AT3G14130,AT3G14415,AT3G14420,AT3G17820,AT4G16155,AT4G17360,AT4G35090,AT5G09660,AT5G35630,AT5G36700,AT5G38410	457	74	4797	2.6951	0.0192276	0.0183429	0.0048069
KEGG	ath00260	Glycine, serine and threonine metabolism	18	3.93873	0.00141394	2.54129	AT1G11860,AT1G14810,AT1G17745,AT1G18640,AT1G23310,AT1G32470,AT1G48030,AT1G68010,AT1G72810,AT1G80380,AT2G13360,AT3G10050,AT3G19480,AT4G11640,AT4G16155,AT5G13280,AT5G14060,AT5G28237	457	72	4797	2.62418	0.0353484	0.0248248	0.00650552
KEGG	ath00061	Fatty acid biosynthesis	13	2.84464	0.00156133	3.13514	AT1G08510,AT1G24360,AT1G77590,AT2G04350,AT2G05990,AT2G30200,AT2G38040,AT2G47240,AT5G10160,AT5G16230,AT5G16390,AT5G35360,AT5G46290	457	41	4797	3.32823	0.0390331	0.0248248	0.00650552
KEGG	ath01212	Fatty acid metabolism	16	3.50109	0.00409517	2.40126	AT1G08510,AT1G24360,AT1G77590,AT2G04350,AT2G05990,AT2G30200,AT2G38040,AT2G47240,AT3G55360,AT4G17480,AT5G10160,AT5G10480,AT5G16230,AT5G16390,AT5G35360,AT5G46290	457	67	4797	2.50668	0.102379	0.0558107	0.0146256
KEGG	ath00620	Pyruvate metabolism	18	3.93873	0.00623937	2.1467	AT1G01090,AT1G18500,AT1G24180,AT1G34430,AT1G48030,AT1G53310,AT2G38040,AT2G42600,AT3G25860,AT3G54600,AT4G16155,AT4G37870,AT5G09660,AT5G16390,AT5G35360,AT5G50950,AT5G52920,AT5G58330	457	85	4797	2.22283	0.155984	0.0744036	0.019498
KEGG	ath04145	Phagosome	17	3.71991	0.00956887	2.09091	AT1G08450,AT1G20090,AT1G50010,AT1G64200,AT1G75780,AT1G75840,AT2G18710,AT2G21410,AT2G29550,AT3G58730,AT4G14960,AT4G20890,AT4G26710,AT4G35020,AT5G12250,AT5G23860,AT5G62700	457	82	4797	2.17615	0.239222	0.101429	0.0265802
KEGG	ath00130	Ubiquinone and other terpenoid-quinone biosynthesis	9	1.96937	0.0293113	2.42959	AT1G23360,AT1G30520,AT1G60550,AT1G60600,AT4G23590,AT4G23600,AT4G27270,AT4G36750,AT5G58800	457	35	4797	2.69916	0.732781	0.254206	0.0666165
KEGG	ath00062	Fatty acid elongation	9	1.96937	0.0293113	2.42959	AT1G04220,AT1G07720,AT2G46720,AT3G55360,AT4G00520,AT4G17480,AT5G04530,AT5G10480,AT5G43760	457	35	4797	2.69916	0.732781	0.254206	0.0666165

## Sheet: Motif_enrichment
Type	Term	Name	Species	Class	Count	%	PValue	OddsRatio	Genes	ListTotal	PopHits	PopTotal	FoldChange	Bonferroni	Benjamini	FDR
Motif	MA1256.1	RAP212	Arabidopsis thaliana	AP2/ERF domain	307	15.6713	3.00976e-21	1.91814	AT1G11680,AT1G11700,AT1G15260,AT1G31330,AT1G33790,AT1G48480,AT1G55920,AT1G60010,AT1G67740,AT1G69780,AT1G71170,AT1G72290,AT1G72610,AT1G78020,AT2G01300,AT2G15580,AT2G22500,AT2G32100,AT2G36050,AT2G38310,AT2G42040,AT2G42280,AT2G44578,AT2G44940,AT2G46330,AT2G46490,AT2G46640,AT2G47450,AT3G05220,AT3G13175,AT3G17668,AT3G18710,AT3G20570,AT3G24520,AT3G27170,AT3G28920,AT3G50630,AT3G52060,AT3G52380,AT3G54090…	1959	3345	37984	1.77954	1.42061e-18	9.56814e-18	1.42061e-18
Motif	MA1247.1	AT1G28160	Arabidopsis thaliana	AP2/ERF domain	261	13.3231	8.99594e-21	2.00501	AT1G11680,AT1G11700,AT1G15260,AT1G31330,AT1G33240,AT1G33790,AT1G53903,AT1G55920,AT1G61255,AT1G67740,AT1G68440,AT1G69780,AT1G71170,AT1G78020,AT2G15580,AT2G22500,AT2G36050,AT2G38310,AT2G41170,AT2G42040,AT2G42280,AT2G44578,AT2G46490,AT2G46640,AT3G05220,AT3G13175,AT3G13520,AT3G18710,AT3G18870,AT3G20570,AT3G24520,AT3G28920,AT3G50630,AT3G52380,AT3G54600,AT3G56360,AT3G59940,AT3G60080,AT4G00150,AT4G28050…	1959	2695	37984	1.87779	4.24608e-18	1.42992e-17	2.12304e-18
Motif	MA1244.1	ABR1	Arabidopsis thaliana	AP2/ERF domain	265	13.5273	3.92896e-20	1.96892	AT1G05010,AT1G11680,AT1G11700,AT1G31330,AT1G33240,AT1G33790,AT1G48480,AT1G53903,AT1G55920,AT1G60010,AT1G61255,AT1G67740,AT1G69780,AT1G71170,AT1G75390,AT1G78020,AT2G01300,AT2G15580,AT2G22500,AT2G32100,AT2G36050,AT2G38310,AT2G42040,AT2G42280,AT2G44578,AT2G44940,AT2G46640,AT2G47450,AT3G05220,AT3G11110,AT3G13175,AT3G18710,AT3G18870,AT3G20570,AT3G24520,AT3G28920,AT3G50630,AT3G52060,AT3G52380,AT3G56360…	1959	2786	37984	1.8443	1.85447e-17	4.16344e-17	6.18157e-18
Motif	MA1252.1	PUCHI	Arabidopsis thaliana	AP2/ERF domain	258	13.17	9.01593e-20	1.97208	AT1G11700,AT1G15260,AT1G31330,AT1G33240,AT1G33790,AT1G53903,AT1G55920,AT1G61255,AT1G67740,AT1G68440,AT1G69780,AT1G70985,AT1G71170,AT1G78020,AT2G15580,AT2G22500,AT2G36050,AT2G38310,AT2G41170,AT2G42040,AT2G42280,AT2G44578,AT2G46640,AT3G05220,AT3G07350,AT3G13175,AT3G13520,AT3G18710,AT3G18870,AT3G20570,AT3G24520,AT3G28920,AT3G52380,AT3G56360,AT3G60080,AT4G00150,AT4G28050,AT4G34950,AT4G36810,AT4G39400…	1959	2703	37984	1.85072	4.25552e-17	7.1655e-17	1.06388e-17
Motif	MA1246.1	LEP	Arabidopsis thaliana	AP2/ERF domain	227	11.5875	7.64639e-19	2.02071	AT1G11680,AT1G11700,AT1G22910,AT1G31330,AT1G33240,AT1G33790,AT1G48480,AT1G55920,AT1G67740,AT1G70985,AT1G71170,AT1G75390,AT1G78020,AT2G15580,AT2G22500,AT2G32100,AT2G36050,AT2G38310,AT2G42040,AT2G42280,AT2G44578,AT2G44940,AT2G46640,AT2G47450,AT3G05220,AT3G20570,AT3G28920,AT3G50630,AT3G52060,AT3G52380,AT3G59940,AT4G00150,AT4G17810,AT4G34950,AT5G11550,AT5G13090,AT5G15210,AT5G16470,AT5G18690,AT5G18970…	1959	2304	37984	1.91034	3.60909e-16	4.86163e-16	7.21819e-17
Motif	MA1221.1	RAP26	Arabidopsis thaliana	AP2/ERF domain	274	13.9867	5.10313e-18	1.86502	AT1G05010,AT1G11700,AT1G15260,AT1G22910,AT1G31330,AT1G33240,AT1G55920,AT1G61255,AT1G67740,AT1G68440,AT1G69780,AT1G70985,AT1G71170,AT1G78020,AT2G15580,AT2G22500,AT2G36050,AT2G38310,AT2G41170,AT2G42040,AT2G42280,AT2G44578,AT2G44940,AT2G46490,AT2G46640,AT3G05220,AT3G11110,AT3G13175,AT3G13520,AT3G18710,AT3G20570,AT3G24520,AT3G28920,AT3G50630,AT3G52380,AT3G54090,AT3G54600,AT3G56360,AT3G59940,AT3G60080…	1959	3036	37984	1.74991	2.40868e-15	2.70384e-15	4.01446e-16
Motif	MA1245.1	AT2G33710	Arabidopsis thaliana	AP2/ERF domain	266	13.5784	4.20511e-17	1.84533	AT1G05010,AT1G11700,AT1G15260,AT1G22910,AT1G31330,AT1G33240,AT1G53903,AT1G55920,AT1G67740,AT1G68440,AT1G69780,AT1G70985,AT1G71170,AT1G78020,AT2G15580,AT2G22500,AT2G36050,AT2G38310,AT2G42040,AT2G42280,AT2G44578,AT2G44940,AT2G46490,AT3G05220,AT3G11110,AT3G13175,AT3G13520,AT3G18710,AT3G24520,AT3G28920,AT3G50630,AT3G52380,AT3G54090,AT3G54600,AT3G56360,AT3G59940,AT3G60080,AT4G00150,AT4G28050,AT4G34950…	1959	2970	37984	1.73657	1.98481e-14	1.90974e-14	2.83544e-15
Motif	MA1266.1	RAP211	Arabidopsis thaliana	AP2/ERF domain	281	14.3441	1.38308e-16	1.79604	AT1G05010,AT1G11680,AT1G11700,AT1G15260,AT1G17160,AT1G31330,AT1G55670,AT1G55920,AT1G68440,AT1G71170,AT1G78020,AT2G01450,AT2G15580,AT2G36050,AT2G38310,AT2G41170,AT2G42040,AT2G42280,AT2G44578,AT2G46490,AT2G46640,AT2G47450,AT3G05220,AT3G07340,AT3G11110,AT3G13175,AT3G17668,AT3G18710,AT3G20570,AT3G24520,AT3G28920,AT3G52380,AT3G56710,AT3G59350,AT3G59940,AT3G60080,AT3G62020,AT4G00150,AT4G26400,AT4G34950…	1959	3229	37984	1.68735	6.52816e-14	5.06109e-14	7.51433e-15
Motif	MA1232.1	AT4G28140	Arabidopsis thaliana	AP2/ERF domain	293	14.9566	1.43282e-16	1.77478	AT1G11700,AT1G28370,AT1G31330,AT1G33240,AT1G45688,AT1G48480,AT1G55920,AT1G61255,AT1G67740,AT1G68440,AT1G71170,AT1G75390,AT1G78020,AT2G04780,AT2G15580,AT2G22500,AT2G36050,AT2G38310,AT2G42040,AT2G42280,AT2G44940,AT2G46640,AT2G47450,AT3G05220,AT3G07350,AT3G13175,AT3G18710,AT3G20570,AT3G24520,AT3G26510,AT3G28920,AT3G50630,AT3G52380,AT3G54090,AT3G59940,AT3G60080,AT4G00150,AT4G28050,AT4G30310,AT4G36810…	1959	3414	37984	1.66407	6.76289e-14	5.06109e-14	7.51433e-15
Motif	MA1265.1	AT4G31060	Arabidopsis thaliana	AP2/ERF domain	302	15.416	2.17079e-16	1.75381	AT1G05010,AT1G11680,AT1G11700,AT1G28370,AT1G31330,AT1G45688,AT1G48480,AT1G55920,AT1G67740,AT1G69780,AT1G70985,AT1G71170,AT1G71970,AT1G75390,AT1G76560,AT1G78020,AT2G04780,AT2G22500,AT2G32100,AT2G38310,AT2G42040,AT2G42280,AT2G44940,AT2G46490,AT3G05220,AT3G10450,AT3G11110,AT3G13175,AT3G17668,AT3G20570,AT3G24520,AT3G27170,AT3G28920,AT3G50630,AT3G52060,AT3G52380,AT3G54090,AT3G56360,AT3G59940,AT3G62020…	1959	3565	37984	1.64253	1.02461e-13	6.90102e-14	1.02461e-14
Motif	MA1261.1	AT5G67000	Arabidopsis thaliana	AP2/ERF domain	288	14.7014	2.43226e-16	1.77451	AT1G11700,AT1G15260,AT1G22910,AT1G31330,AT1G33240,AT1G48480,AT1G55920,AT1G60010,AT1G61255,AT1G64150,AT1G67740,AT1G69780,AT1G71170,AT1G71970,AT1G75410,AT1G78020,AT2G01300,AT2G15580,AT2G21185,AT2G22500,AT2G32100,AT2G36050,AT2G38310,AT2G42040,AT2G42280,AT2G44578,AT2G44940,AT2G46490,AT3G05220,AT3G20570,AT3G24520,AT3G28920,AT3G50630,AT3G52380,AT3G56360,AT3G59940,AT3G60080,AT3G60910,AT3G63210,AT4G00150…	1959	3352	37984	1.66592	1.14802e-13	7.02931e-14	1.04366e-14
Motif	MA1257.1	ERF9	Arabidopsis thaliana	AP2/ERF domain	232	11.8428	3.63015e-16	1.88398	AT1G11680,AT1G11700,AT1G22910,AT1G31330,AT1G33240,AT1G33790,AT1G48480,AT1G53730,AT1G55920,AT1G60010,AT1G61255,AT1G67740,AT1G71170,AT1G75390,AT1G78020,AT2G01300,AT2G15580,AT2G32100,AT2G36050,AT2G38310,AT2G42040,AT2G42280,AT2G44940,AT2G46330,AT2G46640,AT2G47450,AT3G05220,AT3G11110,AT3G20570,AT3G24520,AT3G28920,AT3G50630,AT3G52060,AT3G52380,AT3G56360,AT3G59940,AT3G60080,AT4G00150,AT4G17810,AT4G34950…	1959	2518	37984	1.78648	1.71343e-13	8.88755e-14	1.31956e-14
Motif	MA1248.1	DREB26	Arabidopsis thaliana	AP2/ERF domain	294	15.0077	3.63437e-16	1.75813	AT1G11700,AT1G22910,AT1G28370,AT1G31330,AT1G33290,AT1G45688,AT1G48480,AT1G53730,AT1G55920,AT1G61255,AT1G67740,AT1G68440,AT1G69780,AT1G70985,AT1G71170,AT1G75390,AT1G78020,AT2G01300,AT2G04780,AT2G22500,AT2G32100,AT2G38310,AT2G42040,AT2G44940,AT2G47450,AT3G05220,AT3G07350,AT3G10450,AT3G11110,AT3G13175,AT3G20570,AT3G24520,AT3G27170,AT3G28920,AT3G50630,AT3G56360,AT3G59940,AT3G60080,AT3G62020,AT4G00150…	1959	3456	37984	1.64945	1.71542e-13	8.88755e-14	1.31956e-14
Motif	MA1228.1	AT4G18450	Arabidopsis thaliana	AP2/ERF domain	244	12.4553	7.61151e-16	1.84063	AT1G11700,AT1G15260,AT1G31330,AT1G33790,AT1G55920,AT1G67740,AT1G69780,AT1G70985,AT1G71170,AT1G75390,AT1G78020,AT2G15580,AT2G22500,AT2G32100,AT2G36050,AT2G38310,AT2G41170,AT2G42040,AT2G42280,AT2G44578,AT2G44940,AT2G46490,AT2G46640,AT2G47450,AT3G05220,AT3G13175,AT3G18710,AT3G24520,AT3G27170,AT3G28920,AT3G50630,AT3G52380,AT3G54600,AT3G59350,AT3G60080,AT4G26400,AT4G34950,AT5G11550,AT5G13090,AT5G15210…	1959	2715	37984	1.74255	3.59263e-13	1.72838e-13	2.56617e-14
Motif	MA1240.1	ERF10	Arabidopsis thaliana	AP2/ERF domain	237	12.098	9.80727e-16	1.85214	AT1G11700,AT1G15260,AT1G31330,AT1G33240,AT1G33790,AT1G53730,AT1G55920,AT1G61255,AT1G67740,AT1G68440,AT1G71170,AT1G75390,AT2G15580,AT2G22500,AT2G32100,AT2G36050,AT2G38310,AT2G41170,AT2G42040,AT2G42280,AT2G44578,AT2G44940,AT2G46490,AT2G47450,AT3G05220,AT3G13175,AT3G17668,AT3G18870,AT3G24520,AT3G26510,AT3G28920,AT3G50630,AT3G52380,AT3G56360,AT3G60080,AT4G00150,AT4G34950,AT4G36810,AT5G11550,AT5G13090…	1959	2617	37984	1.75594	4.62903e-13	2.07851e-13	3.08602e-14
Motif	MA1227.1	AT1G12630	Arabidopsis thaliana	AP2/ERF domain	283	14.4461	3.08969e-15	1.74067	AT1G05010,AT1G11700,AT1G28370,AT1G31330,AT1G32928,AT1G33240,AT1G48480,AT1G63220,AT1G67740,AT1G71170,AT1G75390,AT1G76560,AT1G78020,AT2G04780,AT2G15580,AT2G16430,AT2G22500,AT2G32100,AT2G36050,AT2G42040,AT2G42870,AT2G44578,AT2G46490,AT2G46640,AT2G47450,AT3G05220,AT3G07350,AT3G13175,AT3G24520,AT3G26510,AT3G28920,AT3G52380,AT3G54090,AT3G56360,AT3G56710,AT3G59940,AT3G60080,AT3G62020,AT4G00150,AT4G26400…	1959	3348	37984	1.63896	1.45834e-12	6.13891e-13	9.1146e-14
Motif	MA0997.1	ERF069	Arabidopsis thaliana	AP2/ERF domain	296	15.1097	3.72984e-15	1.71743	AT1G05010,AT1G11680,AT1G11700,AT1G15260,AT1G28370,AT1G31330,AT1G55920,AT1G67740,AT1G68440,AT1G69780,AT1G71170,AT1G78020,AT2G15580,AT2G22500,AT2G32100,AT2G36050,AT2G41170,AT2G42280,AT2G42870,AT2G44578,AT2G44790,AT2G44940,AT2G46330,AT2G46490,AT2G47450,AT3G05220,AT3G07340,AT3G13175,AT3G18710,AT3G20570,AT3G28920,AT3G50630,AT3G52060,AT3G52380,AT3G54090,AT3G54600,AT3G56360,AT3G56710,AT3G59940,AT3G62020…	1959	3556	37984	1.61397	1.76048e-12	6.59456e-13	9.7911e-14
Motif	MA1000.2	ERF105	Arabidopsis thaliana	AP2/ERF domain	246	12.5574	3.73389e-15	1.80625	AT1G11680,AT1G11700,AT1G15260,AT1G31330,AT1G33790,AT1G48480,AT1G55920,AT1G67740,AT1G69780,AT1G70985,AT1G71170,AT1G72290,AT1G78020,AT2G15580,AT2G22500,AT2G32100,AT2G36050,AT2G42040,AT2G42280,AT2G44578,AT2G44940,AT2G46490,AT2G47450,AT3G05220,AT3G13175,AT3G28920,AT3G50630,AT3G52060,AT3G52380,AT3G54600,AT3G56360,AT3G56710,AT3G59940,AT4G00150,AT4G34950,AT4G36810,AT4G39400,AT5G11550,AT5G13090,AT5G15210…	1959	2787	37984	1.71145	1.7624e-12	6.59456e-13	9.7911e-14
Motif	MA1262.1	ERF2	Arabidopsis thaliana	AP2/ERF domain	212	10.8218	5.44377e-15	1.88256	AT1G11700,AT1G15260,AT1G31330,AT1G33240,AT1G33790,AT1G48480,AT1G53730,AT1G61255,AT1G67740,AT1G69780,AT1G71170,AT1G78020,AT2G15580,AT2G21185,AT2G22500,AT2G32100,AT2G36050,AT2G41170,AT2G42040,AT2G42280,AT2G44578,AT2G46640,AT2G47450,AT3G05220,AT3G13175,AT3G24520,AT3G26510,AT3G28920,AT3G52380,AT3G54600,AT3G56360,AT3G60080,AT4G34950,AT4G36810,AT5G11550,AT5G13090,AT5G15210,AT5G16470,AT5G18690,AT5G20670…	1959	2290	37984	1.79501	2.56946e-12	9.1084e-13	1.35235e-13
Motif	MA1225.1	ERF5	Arabidopsis thaliana	AP2/ERF domain	227	11.5875	2.0158e-14	1.81623	AT1G05010,AT1G11700,AT1G15260,AT1G22910,AT1G31330,AT1G33240,AT1G33790,AT1G53730,AT1G55920,AT1G61255,AT1G69780,AT1G71170,AT2G15580,AT2G22500,AT2G36050,AT2G42040,AT2G42280,AT2G44578,AT2G47450,AT3G05220,AT3G13175,AT3G18710,AT3G24520,AT3G28920,AT3G52380,AT3G56360,AT3G59940,AT3G60080,AT4G00150,AT4G28050,AT4G34950,AT5G11550,AT5G13090,AT5G15210,AT5G16470,AT5G18690,AT5G19140,AT5G20670,AT5G22640,AT5G26230…	1959	2546	37984	1.72876	9.51458e-12	3.14682e-12	4.67216e-13
Motif	MA1034.1	Os05g0497200	Oryza sativa Japonica Group	AP2/ERF domain	301	15.365	2.07872e-14	1.68263	AT1G05010,AT1G11700,AT1G17160,AT1G28370,AT1G31330,AT1G53903,AT1G68440,AT1G69780,AT1G71170,AT1G75390,AT1G76560,AT2G01450,AT2G01540,AT2G15580,AT2G18710,AT2G22500,AT2G32100,AT2G36050,AT2G38310,AT2G42680,AT2G44578,AT2G44940,AT2G46330,AT2G46490,AT2G47450,AT3G05220,AT3G07340,AT3G07350,AT3G13175,AT3G23800,AT3G24520,AT3G28920,AT3G50630,AT3G52380,AT3G54600,AT3G59940,AT3G62020,AT3G62650,AT4G13520,AT4G16260…	1959	3688	37984	1.58249	9.81154e-12	3.14682e-12	4.67216e-13
Motif	MA1260.1	AT1G77640	Arabidopsis thaliana	AP2/ERF domain	264	13.4763	2.29692e-14	1.73809	AT1G05010,AT1G11680,AT1G11700,AT1G22910,AT1G28370,AT1G31330,AT1G45688,AT1G48480,AT1G55920,AT1G61255,AT1G67740,AT1G69780,AT1G71170,AT1G71970,AT1G75390,AT1G76560,AT1G78020,AT2G01300,AT2G04780,AT2G32100,AT2G42040,AT2G42280,AT2G42870,AT2G44940,AT3G05220,AT3G10450,AT3G11110,AT3G17668,AT3G20570,AT3G24520,AT3G26510,AT3G27170,AT3G28920,AT3G50630,AT3G52380,AT3G56360,AT3G59940,AT3G60080,AT3G62020,AT4G00150…	1959	3113	37984	1.64434	1.08414e-11	3.28165e-12	4.87235e-13
Motif	MA0979.1	ERF008	Arabidopsis thaliana	AP2/ERF domain	280	14.293	2.42276e-14	1.71067	AT1G11680,AT1G11700,AT1G17160,AT1G31330,AT1G32928,AT1G48480,AT1G55920,AT1G67740,AT1G68440,AT1G69780,AT1G70985,AT1G71170,AT1G78020,AT2G15580,AT2G16430,AT2G32100,AT2G36050,AT2G41170,AT2G42280,AT2G44940,AT2G46490,AT3G05220,AT3G07350,AT3G13175,AT3G20570,AT3G28920,AT3G50630,AT3G52380,AT3G54600,AT3G56360,AT3G59940,AT3G62020,AT4G13520,AT4G16260,AT4G17810,AT4G34950,AT4G36810,AT4G39400,AT5G01750,AT5G03230…	1959	3363	37984	1.61435	1.14354e-11	3.28165e-12	4.87235e-13
Motif	MA1053.1	ERF109	Arabidopsis thaliana	AP2/ERF domain	299	15.2629	2.47747e-14	1.68253	AT1G05010,AT1G11680,AT1G11700,AT1G15260,AT1G17160,AT1G31330,AT1G33240,AT1G53903,AT1G55920,AT1G67740,AT1G68440,AT1G69780,AT1G71170,AT1G72290,AT1G76890,AT1G78020,AT2G01300,AT2G15580,AT2G22500,AT2G32100,AT2G36050,AT2G42280,AT2G42680,AT2G42870,AT2G44578,AT2G44790,AT2G44940,AT2G46330,AT2G46490,AT2G47450,AT3G05220,AT3G07350,AT3G13175,AT3G18710,AT3G20570,AT3G28920,AT3G50630,AT3G52060,AT3G52380,AT3G54090…	1959	3662	37984	1.58314	1.16936e-11	3.28165e-12	4.87235e-13
Motif	MA1231.1	ERF15	Arabidopsis thaliana	AP2/ERF domain	217	11.0771	3.50989e-14	1.82949	AT1G11700,AT1G15260,AT1G31330,AT1G33790,AT1G48480,AT1G55920,AT1G67740,AT1G69780,AT1G70985,AT1G71170,AT1G72290,AT1G78020,AT2G15580,AT2G21185,AT2G22500,AT2G32100,AT2G36050,AT2G41170,AT2G42040,AT2G42280,AT2G44578,AT2G44940,AT2G46490,AT3G05220,AT3G13175,AT3G20570,AT3G24520,AT3G27170,AT3G28920,AT3G50630,AT3G52380,AT3G54600,AT3G59940,AT3G60080,AT4G34950,AT4G39400,AT5G11550,AT5G13090,AT5G15210,AT5G16470…	1959	2411	37984	1.74513	1.65667e-11	4.46324e-12	6.62668e-13
Motif	MA1264.1	ESE1	Arabidopsis thaliana	AP2/ERF domain	240	12.2511	4.2973e-14	1.77232	AT1G11680,AT1G11700,AT1G15260,AT1G31330,AT1G33240,AT1G33790,AT1G55920,AT1G61255,AT1G67740,AT1G69780,AT1G70985,AT1G71170,AT1G72290,AT1G78020,AT2G15580,AT2G22500,AT2G32100,AT2G36050,AT2G42040,AT2G42280,AT2G44578,AT2G44940,AT2G46490,AT2G47450,AT3G05220,AT3G13175,AT3G24520,AT3G28920,AT3G50630,AT3G52380,AT3G54600,AT3G56360,AT3G56710,AT3G60080,AT4G28050,AT4G34950,AT4G39400,AT5G11550,AT5G13090,AT5G15210…	1959	2763	37984	1.68421	2.02833e-11	5.25435e-12	7.80126e-13
Motif	MA1250.1	AT1G75490	Arabidopsis thaliana	AP2/ERF domain	218	11.1281	1.13762e-13	1.80225	AT1G11700,AT1G15260,AT1G22910,AT1G28370,AT1G31330,AT1G33240,AT1G53730,AT1G55920,AT1G61255,AT1G70985,AT1G71170,AT2G15580,AT2G36050,AT2G38310,AT2G42040,AT2G42280,AT2G44940,AT2G47450,AT3G05220,AT3G13175,AT3G18710,AT3G28920,AT3G52380,AT3G59940,AT3G60080,AT4G00150,AT4G34950,AT5G11070,AT5G11550,AT5G13090,AT5G15210,AT5G18690,AT5G19140,AT5G20670,AT5G26230,AT5G49100,AT5G62280,AT5G64620,AT5G65410,AT1G11330…	1959	2457	37984	1.72035	5.36956e-11	1.33946e-11	1.98873e-12
Motif	MA1001.1	ERF11	Arabidopsis thaliana	AP2/ERF domain	296	15.1097	2.37463e-13	1.64961	AT1G05010,AT1G11680,AT1G11700,AT1G15260,AT1G17160,AT1G28370,AT1G31330,AT1G32928,AT1G55920,AT1G67740,AT1G68440,AT1G69780,AT1G71170,AT1G72290,AT1G76890,AT1G78020,AT2G15580,AT2G22500,AT2G32100,AT2G36050,AT2G38310,AT2G42280,AT2G44790,AT2G44940,AT2G46330,AT2G46490,AT2G47450,AT3G05220,AT3G07340,AT3G13175,AT3G18710,AT3G20570,AT3G28920,AT3G50630,AT3G52060,AT3G52380,AT3G54090,AT3G54600,AT3G56360,AT3G56710…	1959	3688	37984	1.55621	1.12082e-10	2.69608e-11	4.00294e-12
Motif	MA0993.1	ERF7	Arabidopsis thaliana	AP2/ERF domain	308	15.7223	3.93796e-13	1.62648	AT1G05010,AT1G11680,AT1G11700,AT1G15260,AT1G17160,AT1G28370,AT1G31330,AT1G51060,AT1G51080,AT1G55920,AT1G67740,AT1G68440,AT1G69780,AT1G71170,AT1G72290,AT1G75390,AT1G76560,AT1G76890,AT1G78020,AT2G01450,AT2G15580,AT2G22500,AT2G32100,AT2G36050,AT2G42280,AT2G44940,AT2G46330,AT2G46490,AT2G47450,AT3G01860,AT3G05220,AT3G06550,AT3G07340,AT3G07350,AT3G13175,AT3G18710,AT3G20570,AT3G24520,AT3G28920,AT3G50630…	1959	3897	37984	1.53245	1.85872e-10	4.31687e-11	6.40937e-12
Motif	MA1237.1	AT4G16750	Arabidopsis thaliana	AP2/ERF domain	258	13.17	5.35956e-13	1.69126	AT1G05010,AT1G11700,AT1G28370,AT1G31330,AT1G48480,AT1G55920,AT1G67740,AT1G69780,AT1G70985,AT1G71170,AT1G75390,AT1G78020,AT2G04780,AT2G15580,AT2G42040,AT2G42280,AT2G42870,AT2G46490,AT2G46640,AT3G05220,AT3G10450,AT3G13175,AT3G17668,AT3G18710,AT3G20570,AT3G24520,AT3G27170,AT3G28920,AT3G50630,AT3G52380,AT3G56360,AT3G59940,AT3G60080,AT4G00150,AT4G16260,AT5G01920,AT5G11550,AT5G13090,AT5G15210,AT5G18690…	1959	3115	37984	1.60593	2.52971e-10	5.67941e-11	8.43237e-12
Motif	MA0994.1	ERF8	Arabidopsis thaliana	AP2/ERF domain	283	14.4461	1.96329e-12	1.63104	AT1G05010,AT1G11680,AT1G11700,AT1G17160,AT1G31330,AT1G33240,AT1G48480,AT1G55920,AT1G67740,AT1G68440,AT1G69780,AT1G71170,AT1G75390,AT1G76560,AT2G01450,AT2G15580,AT2G32100,AT2G36050,AT2G44790,AT2G44940,AT2G46330,AT2G46490,AT2G47450,AT3G01860,AT3G05220,AT3G06550,AT3G07340,AT3G07350,AT3G13175,AT3G18710,AT3G20570,AT3G24520,AT3G28920,AT3G50630,AT3G52060,AT3G52380,AT3G54600,AT3G56710,AT3G59940,AT3G60080…	1959	3552	37984	1.54483	9.26672e-10	2.01334e-10	2.98926e-11
Motif	MA0992.1	ERF4	Arabidopsis thaliana	AP2/ERF domain	274	13.9867	5.08802e-12	1.62644	AT1G05010,AT1G11680,AT1G11700,AT1G17160,AT1G28370,AT1G31330,AT1G31800,AT1G53903,AT1G55920,AT1G68440,AT1G69780,AT1G71170,AT2G15580,AT2G32100,AT2G36050,AT2G42280,AT2G42680,AT2G44578,AT2G44790,AT2G44940,AT2G46330,AT2G46490,AT2G46640,AT3G05220,AT3G07340,AT3G13175,AT3G18710,AT3G20570,AT3G28920,AT3G50630,AT3G52380,AT3G54090,AT3G54600,AT3G56360,AT3G56710,AT3G59940,AT3G62020,AT4G00150,AT4G17810,AT4G26400…	1959	3441	37984	1.54395	2.40154e-09	5.05469e-10	7.50483e-11
Motif	MA1239.1	ERF104	Arabidopsis thaliana	AP2/ERF domain	195	9.95406	6.71071e-12	1.77003	AT1G11700,AT1G15260,AT1G31330,AT1G33240,AT1G33790,AT1G48480,AT1G53730,AT1G55920,AT1G61255,AT1G69780,AT1G71170,AT1G75390,AT2G15580,AT2G22500,AT2G32100,AT2G36050,AT2G41170,AT2G42040,AT2G42280,AT2G44578,AT2G47450,AT3G05220,AT3G13175,AT3G17668,AT3G20570,AT3G24520,AT3G26510,AT3G28920,AT3G52380,AT3G56360,AT3G60080,AT4G34950,AT5G11550,AT5G13090,AT5G15210,AT5G18690,AT5G20670,AT5G26230,AT5G62280,AT5G65207…	1959	2222	37984	1.7016	3.16745e-09	6.46473e-10	9.59835e-11
Motif	MA1263.1	AT1G36060	Arabidopsis thaliana	AP2/ERF domain	325	16.5901	7.47993e-12	1.56146	AT1G05010,AT1G11700,AT1G28370,AT1G30520,AT1G31330,AT1G33290,AT1G45688,AT1G48480,AT1G51060,AT1G55920,AT1G67740,AT1G68440,AT1G69780,AT1G70985,AT1G71170,AT2G04780,AT2G15580,AT2G38310,AT2G42040,AT2G42280,AT2G47450,AT3G05220,AT3G10450,AT3G13175,AT3G17668,AT3G18710,AT3G20570,AT3G24520,AT3G27170,AT3G28920,AT3G50630,AT3G52380,AT3G56360,AT3G59940,AT3G60080,AT4G00150,AT4G33740,AT4G34950,AT5G03230,AT5G11070…	1959	4280	37984	1.47233	3.53053e-09	6.99382e-10	1.03839e-10
Motif	MA1242.1	AT3G57600	Arabidopsis thaliana	AP2/ERF domain	260	13.2721	7.81232e-12	1.63858	AT1G11700,AT1G15260,AT1G22910,AT1G31330,AT1G33240,AT1G53730,AT1G55920,AT1G61255,AT1G67740,AT1G68440,AT1G69780,AT1G70985,AT1G71170,AT2G04780,AT2G22500,AT2G32100,AT2G36050,AT2G41170,AT2G42040,AT2G42280,AT2G44578,AT2G44940,AT2G46330,AT2G47450,AT3G05220,AT3G13175,AT3G27170,AT3G28920,AT3G50630,AT3G52380,AT3G54600,AT3G59940,AT3G60080,AT4G00150,AT4G16260,AT4G17810,AT4G25620,AT4G34950,AT5G03230,AT5G11070…	1959	3233	37984	1.55932	3.68741e-09	7.0685e-10	1.04948e-10
Motif	MA1005.1	ERF3	Arabidopsis thaliana	AP2/ERF domain	318	16.2328	8.0045e-12	1.56727	AT1G05010,AT1G11680,AT1G11700,AT1G17160,AT1G28370,AT1G31330,AT1G51080,AT1G53903,AT1G55920,AT1G67740,AT1G68440,AT1G69780,AT1G71170,AT1G75390,AT1G76560,AT1G76890,AT2G01450,AT2G15580,AT2G32100,AT2G36050,AT2G42280,AT2G42680,AT2G44790,AT2G44940,AT2G46330,AT2G46490,AT2G47450,AT3G01860,AT3G05220,AT3G07340,AT3G07350,AT3G13175,AT3G18710,AT3G24520,AT3G28920,AT3G50630,AT3G52060,AT3G52380,AT3G54090,AT3G54600…	1959	4168	37984	1.47933	3.77812e-09	7.0685e-10	1.04948e-10
Motif	MA0975.1	CRF2	Arabidopsis thaliana	AP2/ERF domain	311	15.8754	8.27163e-12	1.57393	AT1G11680,AT1G11700,AT1G15260,AT1G17160,AT1G28370,AT1G31330,AT1G33240,AT1G55920,AT1G61255,AT1G67740,AT1G68440,AT1G69780,AT1G71170,AT1G72290,AT1G76890,AT1G78020,AT2G15580,AT2G22500,AT2G32100,AT2G36050,AT2G38310,AT2G41170,AT2G42280,AT2G42870,AT2G44578,AT2G44790,AT2G44940,AT2G46490,AT2G47450,AT3G05220,AT3G13175,AT3G18710,AT3G20570,AT3G28920,AT3G50630,AT3G52380,AT3G54090,AT3G54600,AT3G56360,AT3G56710…	1959	4055	37984	1.48708	3.90421e-09	7.10699e-10	1.05519e-10
Motif	MA1238.1	ERF38	Arabidopsis thaliana	AP2/ERF domain	266	13.5784	1.56057e-11	1.6172	AT1G05010,AT1G11700,AT1G28370,AT1G31330,AT1G32928,AT1G45010,AT1G48480,AT1G51060,AT1G55920,AT1G69780,AT1G70985,AT1G71170,AT1G75390,AT2G04780,AT2G15580,AT2G22500,AT2G42040,AT2G42280,AT2G42870,AT2G46490,AT3G05220,AT3G10450,AT3G13175,AT3G17668,AT3G18710,AT3G20570,AT3G24520,AT3G27170,AT3G28920,AT3G50630,AT3G56360,AT3G59940,AT3G60080,AT3G62020,AT4G00150,AT4G20890,AT4G28050,AT4G30310,AT4G39400,AT5G01920…	1959	3352	37984	1.53866	7.3659e-09	1.30556e-09	1.9384e-10
Motif	MA1233.1	AT1G71450	Arabidopsis thaliana	AP2/ERF domain	182	9.29045	1.81733e-11	1.78175	AT1G11700,AT1G22910,AT1G31330,AT1G33240,AT1G33790,AT1G48480,AT1G53730,AT1G61255,AT1G69780,AT1G71170,AT1G75390,AT1G76560,AT2G22500,AT2G32100,AT2G36050,AT2G38310,AT2G41170,AT2G42280,AT2G44578,AT2G44790,AT2G44940,AT2G46640,AT2G47450,AT3G05220,AT3G11110,AT3G17668,AT3G24520,AT3G26510,AT3G28920,AT3G59940,AT5G11550,AT5G15210,AT5G18690,AT5G19140,AT5G22640,AT5G26230,AT5G64620,AT5G65220,AT5G65410,AT1G02070…	1959	2054	37984	1.71806	8.57781e-09	1.48138e-09	2.19944e-10
Motif	MA1222.1	AT1G44830	Arabidopsis thaliana	AP2/ERF domain	223	11.3834	2.01417e-11	1.68256	AT1G11700,AT1G22910,AT1G28370,AT1G31330,AT1G33240,AT1G48480,AT1G53730,AT1G55920,AT1G61255,AT1G70985,AT1G71170,AT2G04780,AT2G42040,AT2G42280,AT2G47450,AT3G05220,AT3G13175,AT3G17668,AT3G18710,AT3G20570,AT3G24520,AT3G27170,AT3G28920,AT3G52380,AT3G56360,AT3G59940,AT3G60080,AT4G00150,AT4G30310,AT5G11550,AT5G13090,AT5G15210,AT5G18690,AT5G19140,AT5G20670,AT5G22640,AT5G26230,AT5G49100,AT5G63180,AT5G65220…	1959	2683	37984	1.61157	9.5069e-09	1.60078e-09	2.37673e-10
Motif	MA1216.1	RAP21	Arabidopsis thaliana	AP2/ERF domain	271	13.8336	3.2601e-11	1.59703	AT1G05010,AT1G11680,AT1G11700,AT1G28370,AT1G31330,AT1G33290,AT1G45010,AT1G48480,AT1G51060,AT1G54680,AT1G55920,AT1G68440,AT1G69780,AT1G70985,AT1G71170,AT2G04780,AT2G15580,AT2G42040,AT2G42280,AT2G44940,AT2G46490,AT2G47450,AT3G05220,AT3G10450,AT3G13175,AT3G17668,AT3G18710,AT3G20570,AT3G24520,AT3G27170,AT3G28920,AT3G50630,AT3G52380,AT3G56360,AT3G59940,AT3G62020,AT4G00150,AT4G17810,AT4G28050,AT4G34950…	1959	3458	37984	1.51953	1.53877e-08	2.5278e-09	3.75309e-10
Motif	MA1254.1	ERF13_MA1254.1	Arabidopsis thaliana	AP2/ERF domain	265	13.5273	3.4716e-11	1.60384	AT1G11680,AT1G11700,AT1G15260,AT1G28370,AT1G31330,AT1G33240,AT1G51060,AT1G55920,AT1G67740,AT1G68440,AT1G69780,AT1G71170,AT1G72290,AT1G76890,AT1G78020,AT2G15580,AT2G22500,AT2G30200,AT2G32100,AT2G36050,AT2G42280,AT2G44940,AT2G46330,AT2G46490,AT2G47450,AT3G05220,AT3G06550,AT3G13175,AT3G18710,AT3G24520,AT3G28920,AT3G50630,AT3G52060,AT3G52380,AT3G54600,AT3G56710,AT3G59350,AT3G59940,AT3G60080,AT3G60320…	1959	3364	37984	1.52741	1.6386e-08	2.6277e-09	3.90142e-10
Motif	MA1004.1	ERF13_MA1004.1	Arabidopsis thaliana	AP2/ERF domain	311	15.8754	5.38781e-11	1.54319	AT1G05010,AT1G11680,AT1G11700,AT1G15260,AT1G17160,AT1G28370,AT1G31330,AT1G51060,AT1G51080,AT1G55920,AT1G67740,AT1G68440,AT1G69780,AT1G71170,AT1G72290,AT1G75390,AT1G76560,AT1G76890,AT1G78020,AT2G01450,AT2G15580,AT2G22500,AT2G32100,AT2G36050,AT2G41170,AT2G44940,AT2G46330,AT2G46490,AT2G47450,AT3G01860,AT3G05220,AT3G06550,AT3G07340,AT3G13175,AT3G28920,AT3G45140,AT3G50630,AT3G52060,AT3G52380,AT3G54090…	1959	4127	37984	1.46114	2.54305e-08	3.98327e-09	5.91406e-10
Motif	MA1255.1	AT1G22810	Arabidopsis thaliana	AP2/ERF domain	213	10.8729	6.63173e-11	1.67664	AT1G11700,AT1G22910,AT1G31330,AT1G33240,AT1G33790,AT1G45688,AT1G48480,AT1G53730,AT1G55920,AT1G61255,AT1G69780,AT1G70985,AT1G71170,AT2G04780,AT2G32100,AT2G38310,AT2G42040,AT2G42280,AT2G44940,AT2G47450,AT3G05220,AT3G13520,AT3G17668,AT3G20570,AT3G27170,AT3G28920,AT3G50630,AT3G52380,AT3G56360,AT3G59940,AT3G60080,AT4G00150,AT4G17810,AT4G34950,AT5G11070,AT5G11550,AT5G15210,AT5G17640,AT5G19140,AT5G20670…	1959	2565	37984	1.61012	3.13018e-08	4.79149e-09	7.11404e-10
Motif	MA1236.1	ESE3	Arabidopsis thaliana	AP2/ERF domain	186	9.49464	9.23384e-11	1.73055	AT1G11680,AT1G11700,AT1G22910,AT1G31330,AT1G33240,AT1G33790,AT1G55920,AT1G61255,AT1G67740,AT1G70985,AT1G71170,AT2G15580,AT2G32100,AT2G36050,AT2G42040,AT2G42280,AT2G44578,AT2G44940,AT2G47450,AT3G05220,AT3G11110,AT3G20570,AT3G24520,AT3G28920,AT3G50630,AT3G52380,AT3G56360,AT3G59940,AT4G00150,AT4G17810,AT4G34950,AT5G11550,AT5G15210,AT5G18690,AT5G19140,AT5G26230,AT5G64620,AT5G65207,AT5G65410,AT1G01610…	1959	2160	37984	1.66965	4.35837e-08	6.52328e-09	9.68527e-10
Motif	MA0998.1	ERF096	Arabidopsis thaliana	AP2/ERF domain	297	15.1608	1.37005e-10	1.5415	AT1G05010,AT1G11680,AT1G11700,AT1G15260,AT1G17160,AT1G28370,AT1G31330,AT1G32928,AT1G33240,AT1G51060,AT1G51080,AT1G55920,AT1G67740,AT1G68440,AT1G69780,AT1G71170,AT1G72290,AT1G76890,AT1G78020,AT2G15580,AT2G22500,AT2G32100,AT2G36050,AT2G42280,AT2G44578,AT2G44940,AT2G46330,AT2G46490,AT2G47450,AT3G05220,AT3G06550,AT3G07340,AT3G13175,AT3G18710,AT3G20570,AT3G28920,AT3G50630,AT3G52060,AT3G52380,AT3G54090…	1959	3934	37984	1.46382	6.46662e-08	9.46833e-09	1.40579e-09
Motif	MA0976.1	CRF4	Arabidopsis thaliana	AP2/ERF domain	300	15.3139	1.50691e-10	1.53681	AT1G05010,AT1G11680,AT1G11700,AT1G15260,AT1G17160,AT1G18460,AT1G28370,AT1G31330,AT1G33240,AT1G55920,AT1G67740,AT1G68440,AT1G69780,AT1G71170,AT1G72290,AT1G76890,AT1G78020,AT2G15580,AT2G22500,AT2G32100,AT2G36050,AT2G44578,AT2G44940,AT2G46330,AT2G46490,AT2G47450,AT3G05220,AT3G07340,AT3G13175,AT3G18710,AT3G20570,AT3G28920,AT3G50630,AT3G52060,AT3G52380,AT3G54090,AT3G54600,AT3G56710,AT3G59350,AT3G59940…	1959	3987	37984	1.45895	7.11261e-08	1.01926e-08	1.51332e-09
Motif	MA1006.1	ERF6	Arabidopsis thaliana	AP2/ERF domain	332	16.9474	2.12785e-10	1.50204	AT1G05010,AT1G11700,AT1G15260,AT1G16160,AT1G17160,AT1G18460,AT1G28370,AT1G31330,AT1G31800,AT1G47740,AT1G51060,AT1G55920,AT1G67740,AT1G68440,AT1G69780,AT1G71170,AT1G78020,AT2G01450,AT2G15580,AT2G22500,AT2G30970,AT2G32100,AT2G36050,AT2G41170,AT2G42280,AT2G42680,AT2G44578,AT2G44790,AT2G44940,AT2G46330,AT2G46490,AT2G46640,AT3G05220,AT3G07340,AT3G13175,AT3G28920,AT3G45140,AT3G50630,AT3G52380,AT3G54600…	1959	4531	37984	1.42073	1.00434e-07	1.40927e-08	2.09238e-09
Motif	MA0999.1	ERF098	Arabidopsis thaliana	AP2/ERF domain	296	15.1097	2.79884e-10	1.53016	AT1G05010,AT1G11680,AT1G11700,AT1G12230,AT1G15260,AT1G17160,AT1G28370,AT1G31330,AT1G31800,AT1G32928,AT1G33240,AT1G55920,AT1G67740,AT1G68440,AT1G69780,AT1G71170,AT1G72290,AT1G76890,AT1G78020,AT2G15580,AT2G22500,AT2G32100,AT2G36050,AT2G42280,AT2G44940,AT2G46330,AT2G46490,AT2G46640,AT2G47450,AT3G05220,AT3G07340,AT3G13175,AT3G18710,AT3G20570,AT3G28920,AT3G50630,AT3G52380,AT3G54090,AT3G54600,AT3G56710…	1959	3946	37984	1.45446	1.32105e-07	1.79366e-08	2.6631e-09
Motif	MA1002.1	ERF112	Arabidopsis thaliana	AP2/ERF domain	276	14.0888	2.82108e-10	1.55159	AT1G05010,AT1G11680,AT1G11700,AT1G15260,AT1G28370,AT1G31330,AT1G32928,AT1G55920,AT1G64150,AT1G67740,AT1G68440,AT1G69780,AT1G71170,AT1G72290,AT1G76890,AT1G78020,AT2G01300,AT2G15580,AT2G22500,AT2G32100,AT2G36050,AT2G42280,AT2G44578,AT2G44940,AT2G46330,AT2G46490,AT2G46640,AT2G47450,AT3G05220,AT3G07340,AT3G13175,AT3G18710,AT3G28920,AT3G50630,AT3G52060,AT3G52380,AT3G54090,AT3G54600,AT3G56360,AT3G56710…	1959	3619	37984	1.47872	1.33155e-07	1.79366e-08	2.6631e-09
Motif	MA1219.1	CEJ1	Arabidopsis thaliana	AP2/ERF domain	237	12.098	1.0277e-09	1.57704	AT1G11700,AT1G22910,AT1G28370,AT1G31330,AT1G48480,AT1G53730,AT1G55920,AT1G61255,AT1G67740,AT1G70985,AT1G71170,AT2G04780,AT2G42040,AT2G42280,AT2G42870,AT2G47450,AT3G05220,AT3G10450,AT3G13175,AT3G17668,AT3G18710,AT3G20570,AT3G24520,AT3G27170,AT3G28920,AT3G50630,AT3G56360,AT3G59940,AT3G60080,AT4G00150,AT4G16260,AT4G20890,AT5G11550,AT5G13090,AT5G15210,AT5G16720,AT5G18690,AT5G19140,AT5G20670,AT5G26230…	1959	3037	37984	1.51311	4.85072e-07	6.40605e-08	9.51122e-09
Motif	MA1049.1	ERF094	Arabidopsis thaliana	AP2/ERF domain	310	15.8244	1.05897e-09	1.49409	AT1G05010,AT1G11700,AT1G15260,AT1G17160,AT1G28370,AT1G30570,AT1G31330,AT1G33240,AT1G51060,AT1G51080,AT1G60010,AT1G64150,AT1G67740,AT1G68440,AT1G69780,AT1G71170,AT1G71970,AT1G72290,AT1G76890,AT1G78020,AT2G01300,AT2G01450,AT2G15580,AT2G22500,AT2G28410,AT2G32100,AT2G36050,AT2G44940,AT2G46330,AT2G46490,AT2G47450,AT3G05220,AT3G06550,AT3G07340,AT3G13175,AT3G28920,AT3G50630,AT3G52380,AT3G54600,AT3G56710…	1959	4233	37984	1.41997	4.99836e-07	6.47408e-08	9.61223e-09
Motif	MA1259.1	AT1G01250	Arabidopsis thaliana	AP2/ERF domain	290	14.8035	2.78331e-09	1.49534	AT1G05010,AT1G11700,AT1G28370,AT1G31330,AT1G32928,AT1G45010,AT1G48480,AT1G51060,AT1G55920,AT1G69780,AT1G70985,AT1G71170,AT1G75390,AT1G78020,AT2G04780,AT2G22500,AT2G42040,AT2G42280,AT2G42870,AT2G46490,AT3G05220,AT3G07340,AT3G10450,AT3G13175,AT3G17668,AT3G20570,AT3G24520,AT3G27170,AT3G28920,AT3G50630,AT3G52380,AT3G56360,AT3G59940,AT3G62020,AT4G00150,AT4G13520,AT4G17300,AT4G17810,AT4G20890,AT4G28050…	1959	3942	37984	1.42642	1.31372e-06	1.66948e-07	2.47872e-08
Motif	MA1226.1	AT5G18450	Arabidopsis thaliana	AP2/ERF domain	218	11.1281	4.19429e-09	1.57592	AT1G11700,AT1G22910,AT1G31330,AT1G33240,AT1G33790,AT1G48480,AT1G53730,AT1G55920,AT1G61255,AT1G67740,AT1G69780,AT1G70985,AT1G71170,AT2G04780,AT2G15580,AT2G32100,AT2G38310,AT2G42040,AT2G42280,AT2G44790,AT2G44940,AT2G47450,AT3G05220,AT3G11110,AT3G17668,AT3G20570,AT3G24100,AT3G26510,AT3G27170,AT3G28920,AT3G52380,AT3G56360,AT3G59940,AT3G60080,AT4G00150,AT4G16260,AT4G17810,AT4G33740,AT4G34950,AT5G11550…	1959	2784	37984	1.51829	1.9797e-06	2.46922e-07	3.66612e-08
Motif	MA1234.1	AT1G19210	Arabidopsis thaliana	AP2/ERF domain	334	17.0495	4.30871e-09	1.45156	AT1G05010,AT1G11700,AT1G28370,AT1G30520,AT1G31330,AT1G33290,AT1G45688,AT1G51060,AT1G54680,AT1G55670,AT1G55920,AT1G60010,AT1G68440,AT1G71170,AT2G04780,AT2G13360,AT2G21185,AT2G32100,AT2G38310,AT2G41170,AT2G42040,AT2G44790,AT2G46640,AT2G47450,AT3G05220,AT3G10450,AT3G11110,AT3G18710,AT3G20570,AT3G24520,AT3G28920,AT3G29240,AT3G50630,AT3G56360,AT3G59940,AT3G60080,AT4G00150,AT5G03230,AT5G11550,AT5G13090…	1959	4699	37984	1.37818	2.03371e-06	2.49047e-07	3.69766e-08
Motif	MA1251.1	DEAR5	Arabidopsis thaliana	AP2/ERF domain	292	14.9056	9.30184e-09	1.47158	AT1G05010,AT1G11700,AT1G28370,AT1G30520,AT1G33290,AT1G45010,AT1G48480,AT1G51060,AT1G54680,AT1G55920,AT1G67740,AT1G69780,AT1G71170,AT1G75390,AT2G04780,AT2G22500,AT2G32100,AT2G38310,AT2G42040,AT2G42280,AT2G42870,AT2G46640,AT2G47450,AT3G05220,AT3G10450,AT3G13175,AT3G17668,AT3G20570,AT3G23800,AT3G24520,AT3G26510,AT3G27170,AT3G28920,AT3G59940,AT3G60080,AT3G62020,AT4G17300,AT4G28050,AT4G30310,AT5G01920…	1959	4028	37984	1.40559	4.39047e-06	5.28052e-07	7.84012e-08
Motif	MA1220.1	TINY	Arabidopsis thaliana	AP2/ERF domain	285	14.5482	1.0132e-08	1.47635	AT1G05010,AT1G11700,AT1G28370,AT1G31330,AT1G32928,AT1G33290,AT1G48480,AT1G51060,AT1G69780,AT1G70985,AT1G71170,AT2G04780,AT2G15580,AT2G16430,AT2G22500,AT2G26340,AT2G32100,AT2G42040,AT2G42280,AT2G46490,AT3G05220,AT3G07340,AT3G10450,AT3G13175,AT3G18710,AT3G20570,AT3G27170,AT3G28920,AT3G50630,AT3G52380,AT3G56360,AT3G56710,AT3G59940,AT3G62020,AT4G00150,AT4G13520,AT4G28050,AT4G34950,AT4G39400,AT5G01920…	1959	3915	37984	1.4115	4.78229e-06	5.65087e-07	8.38999e-08
Motif	MA0567.1	ERF1B	Arabidopsis thaliana	AP2/ERF domain	308	15.7223	1.42506e-08	1.45053	AT1G11700,AT1G15260,AT1G17160,AT1G28370,AT1G31330,AT1G33240,AT1G51060,AT1G51080,AT1G55920,AT1G67740,AT1G68440,AT1G69780,AT1G71170,AT1G72290,AT1G75390,AT1G76890,AT1G78020,AT2G15580,AT2G22500,AT2G32100,AT2G36050,AT2G44790,AT2G44940,AT2G46330,AT2G46490,AT2G47450,AT3G05220,AT3G06550,AT3G07350,AT3G13175,AT3G13520,AT3G18710,AT3G24520,AT3G28920,AT3G50630,AT3G52380,AT3G54600,AT3G56710,AT3G59350,AT3G59940…	1959	4316	37984	1.38368	6.72628e-06	7.8109e-07	1.1597e-07
Motif	MA1253.1	AT3G16280	Arabidopsis thaliana	AP2/ERF domain	288	14.7014	2.15244e-08	1.45963	AT1G05010,AT1G11700,AT1G16160,AT1G22910,AT1G28370,AT1G32928,AT1G33290,AT1G45010,AT1G45130,AT1G51080,AT1G54680,AT1G55920,AT1G63220,AT1G76560,AT1G78180,AT2G04780,AT2G17120,AT2G22500,AT2G26340,AT2G32100,AT2G38310,AT2G42040,AT2G42280,AT2G44790,AT2G44940,AT2G46490,AT2G47450,AT3G05220,AT3G07340,AT3G07470,AT3G10450,AT3G13175,AT3G20570,AT3G26510,AT3G27170,AT3G28920,AT3G50630,AT3G52380,AT3G59940,AT3G62020…	1959	3999	37984	1.39639	1.01595e-05	1.15978e-06	1.72195e-07
Motif	MA1258.1	DREB2	Arabidopsis thaliana	AP2/ERF domain	276	14.0888	2.43555e-08	1.46818	AT1G05010,AT1G11700,AT1G22910,AT1G28370,AT1G31330,AT1G33240,AT1G33290,AT1G48480,AT1G55920,AT1G67740,AT1G68440,AT1G69780,AT1G70985,AT1G71170,AT1G72290,AT1G74458,AT2G01300,AT2G04780,AT2G15580,AT2G26340,AT2G32100,AT2G36910,AT2G42040,AT2G42280,AT3G02930,AT3G05220,AT3G10450,AT3G11110,AT3G13040,AT3G13175,AT3G17668,AT3G20570,AT3G24520,AT3G27170,AT3G28920,AT3G50630,AT3G52380,AT3G56360,AT3G59940,AT3G60080…	1959	3804	37984	1.40681	1.14958e-05	1.29045e-06	1.91596e-07
Motif	MA0995.1	ERF039	Arabidopsis thaliana	AP2/ERF domain	260	13.2721	2.92027e-08	1.48049	AT1G05010,AT1G11700,AT1G12230,AT1G17160,AT1G22910,AT1G24625,AT1G28370,AT1G31330,AT1G32928,AT1G45010,AT1G55920,AT1G69780,AT1G70985,AT1G71170,AT2G04780,AT2G16430,AT2G22500,AT2G32100,AT2G36050,AT2G42040,AT2G42280,AT2G46490,AT3G05220,AT3G10450,AT3G13175,AT3G20570,AT3G27170,AT3G28920,AT3G50630,AT3G52380,AT3G54600,AT3G56710,AT3G59940,AT3G62020,AT4G00150,AT4G13520,AT4G28050,AT4G34950,AT4G39400,AT5G01920…	1959	3546	37984	1.42168	1.37837e-05	1.52191e-06	2.25962e-07
Motif	MA1229.1	AT2G44940	Arabidopsis thaliana	AP2/ERF domain	291	14.8545	3.29294e-08	1.44913	AT1G05010,AT1G11700,AT1G12230,AT1G28370,AT1G31330,AT1G32928,AT1G33290,AT1G45010,AT1G45130,AT1G48480,AT1G51060,AT1G55920,AT1G63220,AT1G69780,AT1G70985,AT1G71170,AT2G04780,AT2G16430,AT2G22500,AT2G26340,AT2G32100,AT2G42040,AT2G42280,AT2G46490,AT3G05220,AT3G07340,AT3G10450,AT3G13175,AT3G20570,AT3G27170,AT3G28920,AT3G52380,AT3G56360,AT3G59940,AT3G62020,AT4G00150,AT4G13520,AT4G20890,AT4G28050,AT4G39400…	1959	4069	37984	1.38667	1.55427e-05	1.68845e-06	2.50688e-07
Motif	MA1376.1	DEAR3	Arabidopsis thaliana	AP2/ERF domain	306	15.6202	3.8121e-08	1.43446	AT1G05010,AT1G11700,AT1G28370,AT1G30520,AT1G33290,AT1G45010,AT1G48480,AT1G51060,AT1G54680,AT1G55920,AT1G67740,AT1G68440,AT1G69780,AT1G71170,AT2G04780,AT2G22500,AT2G32100,AT2G38310,AT2G42040,AT2G42280,AT2G42870,AT2G46640,AT2G47450,AT3G05220,AT3G07340,AT3G10450,AT3G13175,AT3G17668,AT3G18710,AT3G20570,AT3G23800,AT3G24520,AT3G26510,AT3G27170,AT3G28920,AT3G50630,AT3G52380,AT3G59940,AT3G60080,AT3G62020…	1959	4329	37984	1.37057	1.79931e-05	1.92362e-06	2.85605e-07
Motif	MA1249.1	RAP210	Arabidopsis thaliana	AP2/ERF domain	266	13.5784	2.9729e-07	1.42768	AT1G05010,AT1G11700,AT1G24625,AT1G27970,AT1G28370,AT1G31330,AT1G32928,AT1G55920,AT1G63220,AT1G67740,AT1G71170,AT2G04780,AT2G15580,AT2G16430,AT2G22500,AT2G26340,AT2G32100,AT2G42040,AT2G46490,AT3G01860,AT3G05220,AT3G07350,AT3G10450,AT3G13175,AT3G18710,AT3G20570,AT3G24520,AT3G28920,AT3G52380,AT3G56710,AT3G59940,AT3G60080,AT3G62020,AT4G00150,AT4G13520,AT4G26400,AT4G39400,AT5G01920,AT5G19140,AT5G20670…	1959	3753	37984	1.37426	0.000140321	1.47671e-05	2.19251e-06
Motif	MA0123.1	abi4	Zea mays	AP2/ERF domain	263	13.4252	6.01201e-07	1.41571	AT1G01170,AT1G11700,AT1G28370,AT1G31330,AT1G45130,AT1G49975,AT1G51060,AT1G53903,AT1G64150,AT1G78020,AT2G15580,AT2G16430,AT2G21185,AT2G22500,AT2G36050,AT2G41170,AT2G42040,AT2G42870,AT2G44578,AT2G44940,AT2G47450,AT3G05220,AT3G07350,AT3G28920,AT3G52380,AT3G59940,AT3G62410,AT4G00150,AT4G28050,AT4G28660,AT4G34950,AT4G36810,AT4G38670,AT4G40045,AT5G01750,AT5G11070,AT5G11550,AT5G13090,AT5G15210,AT5G18970…	1959	3737	37984	1.36458	0.000283767	2.94037e-05	4.36564e-06
Motif	MA1351.1	GBF3	Arabidopsis thaliana	Basic leucine zipper factors (bZIP)	252	12.8637	2.22002e-06	1.39712	AT1G24360,AT1G28370,AT1G54680,AT1G55670,AT1G60950,AT1G71970,AT1G76560,AT1G80920,AT2G01300,AT2G15580,AT2G22500,AT2G28410,AT2G32100,AT2G38310,AT2G41170,AT2G44578,AT2G44940,AT2G46640,AT2G47450,AT3G06550,AT3G07340,AT3G20360,AT3G26510,AT3G28920,AT3G56710,AT3G59940,AT3G60080,AT4G00150,AT4G00880,AT4G16260,AT4G38670,AT5G11070,AT5G11550,AT5G13090,AT5G15210,AT5G19140,AT5G26230,AT5G49550,AT5G55410,AT5G59250…	1959	3617	37984	1.35088	0.00104785	0.000106932	1.58765e-05
Motif	MA1241.1	AT4G32800	Arabidopsis thaliana	AP2/ERF domain	261	13.3231	3.67594e-06	1.37866	AT1G05010,AT1G11700,AT1G12230,AT1G22910,AT1G24625,AT1G28370,AT1G32928,AT1G45010,AT1G45130,AT1G48480,AT1G55920,AT1G63220,AT1G69780,AT1G78180,AT2G04780,AT2G22500,AT2G26340,AT2G32100,AT2G38310,AT2G42040,AT2G46490,AT3G05220,AT3G07340,AT3G10450,AT3G11110,AT3G13175,AT3G20570,AT3G26510,AT3G27170,AT3G28920,AT3G52060,AT3G59940,AT3G62020,AT4G13520,AT4G28050,AT4G36810,AT4G39400,AT5G01920,AT5G11070,AT5G19140…	1959	3797	37984	1.3328	0.00173505	0.000174417	2.58962e-05
Motif	MA1344.1	bZIP28	Arabidopsis thaliana	Basic leucine zipper factors (bZIP)	218	11.1281	5.55223e-06	1.40801	AT1G11700,AT1G24360,AT1G28370,AT1G49975,AT1G55670,AT1G60950,AT1G71970,AT1G76560,AT1G80920,AT2G01300,AT2G22500,AT2G32100,AT2G38310,AT2G41170,AT2G44578,AT2G44940,AT2G46640,AT2G47450,AT3G07340,AT3G20360,AT3G26510,AT3G56710,AT3G59940,AT4G00150,AT4G15510,AT4G16260,AT4G38670,AT5G11070,AT5G11550,AT5G13090,AT5G15210,AT5G19140,AT5G26230,AT5G49550,AT5G55410,AT5G59250,AT5G63180,AT5G64040,AT1G11310,AT1G19770…	1959	3089	37984	1.36837	0.00262065	0.00025957	3.8539e-05
Motif	MA1013.1	GATA10	Arabidopsis thaliana	Other C4 zinc finger-type factors	265	13.5273	8.17139e-06	1.35812	AT1G04240,AT1G05010,AT1G10950,AT1G15260,AT1G17160,AT1G18210,AT1G20970,AT1G24625,AT1G27290,AT1G27970,AT1G31170,AT1G45010,AT1G45688,AT1G60950,AT1G64200,AT1G69780,AT1G70820,AT1G72290,AT1G74458,AT1G75220,AT1G75390,AT1G75410,AT1G76560,AT1G79790,AT1G80920,AT2G01450,AT2G04780,AT2G16930,AT2G23010,AT2G30970,AT2G33820,AT2G40070,AT2G45790,AT2G46490,AT3G12930,AT3G13840,AT3G24100,AT3G27170,AT3G28920,AT3G50630…	1959	3910	37984	1.31412	0.0038569	0.000376481	5.58971e-05
Motif	MA1347.1	bZIP68_MA1347.1	Arabidopsis thaliana	Basic leucine zipper factors (bZIP)	221	11.2813	2.74712e-05	1.36476	AT1G11700,AT1G24360,AT1G28370,AT1G32928,AT1G60950,AT1G71970,AT1G76560,AT1G80920,AT2G01300,AT2G15580,AT2G22500,AT2G32100,AT2G38310,AT2G41170,AT2G44578,AT2G44940,AT2G46640,AT2G47450,AT3G07340,AT3G20360,AT3G26510,AT3G56710,AT3G59940,AT4G00150,AT4G00880,AT4G16260,AT4G17300,AT4G38670,AT5G11070,AT5G11550,AT5G13090,AT5G15210,AT5G26230,AT5G49550,AT5G55410,AT5G59250,AT5G63180,AT5G64040,AT5G65207,AT1G21680…	1959	3224	37984	1.32912	0.0129664	0.0012476	0.000185234
Motif	MA1338.1	AREB3	Arabidopsis thaliana	Basic leucine zipper factors (bZIP)	224	11.4344	5.0581e-05	1.34642	AT1G11700,AT1G14290,AT1G22910,AT1G24360,AT1G28370,AT1G54680,AT1G60950,AT1G71970,AT1G76560,AT1G80920,AT2G01300,AT2G01540,AT2G15580,AT2G22500,AT2G28410,AT2G32100,AT2G38310,AT2G41170,AT2G44578,AT2G44940,AT2G46640,AT2G47450,AT3G07340,AT3G13520,AT3G56710,AT3G59940,AT4G00150,AT4G00880,AT4G15510,AT4G16260,AT4G38670,AT5G01750,AT5G11070,AT5G11550,AT5G13090,AT5G19140,AT5G26230,AT5G48545,AT5G49550,AT5G55410…	1959	3310	37984	1.31216	0.0238742	0.00226477	0.000336257
Motif	MA1197.1	CAMTA1	Arabidopsis thaliana	Other	180	9.18836	5.20665e-05	1.39056	AT1G11700,AT1G32928,AT1G33790,AT1G68440,AT1G71170,AT2G04780,AT2G17120,AT2G22500,AT2G36050,AT2G42870,AT3G11110,AT3G13175,AT3G22850,AT3G24520,AT3G28920,AT3G29635,AT3G56360,AT3G56710,AT3G60080,AT3G62020,AT3G63210,AT4G20380,AT4G25620,AT4G28710,AT4G36810,AT4G38670,AT5G11070,AT5G11550,AT5G16720,AT5G62280,AT5G62580,AT5G63780,AT5G64040,AT5G65410,AT1G10060,AT1G19380,AT1G23010,AT1G48520,AT1G52340,AT1G67340…	1959	2563	37984	1.36173	0.0245754	0.00229891	0.000341325
Motif	MA0575.1	F3A4.140	Arabidopsis thaliana	Tryptophan cluster factors	248	12.6595	5.74178e-05	1.32492	AT1G11700,AT1G18210,AT1G48480,AT1G51940,AT1G55920,AT1G63720,AT1G68440,AT1G69780,AT1G71170,AT1G77240,AT1G77480,AT2G01300,AT2G16430,AT2G32100,AT3G02930,AT3G06550,AT3G22150,AT3G24100,AT3G24120,AT3G26510,AT3G28920,AT3G50630,AT3G52060,AT3G52380,AT3G59940,AT4G04780,AT4G25030,AT4G25620,AT4G30310,AT4G38670,AT5G01920,AT5G11070,AT5G11550,AT5G12900,AT5G15210,AT5G16110,AT5G23860,AT5G26230,AT5G42070,AT5G45100…	1959	3732	37984	1.28848	0.0271012	0.00250046	0.00037125
Motif	MA1177.1	MYB65	Arabidopsis thaliana	Helix-Turn-Helix	251	12.8127	8.12855e-05	1.31441	AT1G04640,AT1G11440,AT1G11700,AT1G14290,AT1G28370,AT1G33240,AT1G45130,AT1G48480,AT1G60600,AT1G70820,AT1G71170,AT1G75410,AT1G76890,AT2G26340,AT2G32100,AT3G24520,AT3G26510,AT3G28920,AT3G49550,AT3G50630,AT3G59350,AT3G59940,AT3G61440,AT4G04780,AT4G17300,AT4G25030,AT4G25620,AT4G26710,AT4G34950,AT4G38670,AT5G11070,AT5G11550,AT5G15210,AT5G23860,AT5G26230,AT5G45100,AT5G55410,AT5G56540,AT5G62280,AT5G64000…	1959	3806	37984	1.27871	0.0383668	0.00349203	0.00051847
Motif	MA1349.1	bZIP16	Arabidopsis thaliana	Basic leucine zipper factors (bZIP)	236	12.047	9.18324e-05	1.32171	AT1G11700,AT1G22910,AT1G24360,AT1G28370,AT1G54680,AT1G60950,AT1G71970,AT1G76560,AT1G80920,AT2G01300,AT2G15580,AT2G22500,AT2G32100,AT2G38310,AT2G41170,AT2G44578,AT2G44940,AT2G46640,AT2G47450,AT3G07340,AT3G50630,AT3G56710,AT3G59940,AT4G00150,AT4G00880,AT4G16260,AT4G38670,AT5G01750,AT5G11070,AT5G11550,AT5G13090,AT5G19140,AT5G26230,AT5G49550,AT5G55410,AT5G59250,AT5G63180,AT5G64040,AT1G08460,AT1G21680…	1959	3553	37984	1.2879	0.0433449	0.00389252	0.000577932
Motif	MA1337.1	bZIP44	Arabidopsis thaliana	Basic leucine zipper factors (bZIP)	237	12.098	0.000102127	1.31828	AT1G11700,AT1G12230,AT1G18460,AT1G24360,AT1G52510,AT1G53903,AT1G55670,AT1G61255,AT1G71970,AT1G76890,AT2G01300,AT2G18710,AT2G22500,AT2G32100,AT2G38310,AT2G41170,AT2G46490,AT2G47450,AT3G06550,AT3G13360,AT3G13510,AT3G20360,AT3G24520,AT3G26510,AT3G28920,AT3G45850,AT3G60080,AT4G00150,AT4G15510,AT4G17300,AT4G36500,AT5G03230,AT5G09810,AT5G11070,AT5G13090,AT5G15210,AT5G18970,AT5G45100,AT5G49550,AT5G59250…	1959	3577	37984	1.28468	0.0482039	0.00427191	0.000634261
Motif	MA0941.1	ABF2	Arabidopsis thaliana	Basic leucine zipper factors (bZIP)	163	8.32057	0.00011542	1.38787	AT1G11700,AT1G22910,AT1G28370,AT1G45688,AT1G60950,AT1G76560,AT1G80920,AT2G01300,AT2G01540,AT2G15580,AT2G32100,AT2G41170,AT2G44578,AT2G44940,AT2G46640,AT2G47450,AT3G07340,AT3G26510,AT3G52060,AT3G56710,AT3G59940,AT4G00150,AT4G38670,AT5G11550,AT5G13090,AT5G20670,AT5G26230,AT5G49550,AT5G50280,AT5G55410,AT5G63180,AT1G21680,AT1G45201,AT1G51400,AT1G52340,AT1G54500,AT1G55370,AT1G65720,AT1G67750,AT1G74930…	1959	2318	37984	1.36345	0.0544784	0.00476527	0.000707512
Motif	MA0969.1	CMTA2	Arabidopsis thaliana	CG-1 domain	232	11.8428	0.000179409	1.30716	AT1G11700,AT1G17160,AT1G18460,AT1G30570,AT1G32928,AT1G48480,AT1G51060,AT1G55920,AT1G68440,AT1G71170,AT1G72610,AT1G75410,AT1G76890,AT1G78180,AT2G04780,AT2G22500,AT2G36050,AT2G42870,AT2G46330,AT3G07350,AT3G23800,AT3G24520,AT3G28920,AT3G56360,AT3G56710,AT3G59940,AT3G62020,AT4G00150,AT4G25620,AT4G28710,AT4G36810,AT4G38670,AT5G01920,AT5G11070,AT5G11550,AT5G16720,AT5G42070,AT5G44600,AT5G45100,AT5G63780…	1959	3526	37984	1.27577	0.0846808	0.00731214	0.00108565
Motif	MA1326.1	ATHB33	Arabidopsis thaliana	Homeo domain factors	195	9.95406	0.000188502	1.33598	AT1G24575,AT1G45130,AT1G47740,AT1G60010,AT1G60600,AT1G68440,AT1G69780,AT1G70820,AT1G74458,AT1G75390,AT1G77240,AT1G78020,AT2G04690,AT2G21185,AT2G22500,AT2G40670,AT3G06070,AT3G27170,AT3G62650,AT4G14890,AT4G16515,AT4G28660,AT4G33690,AT4G33740,AT4G36810,AT5G03230,AT5G16390,AT5G18650,AT5G20670,AT5G22640,AT5G25630,AT5G45100,AT5G48545,AT1G01225,AT1G07050,AT1G09440,AT1G10060,AT1G23010,AT1G24148,AT1G26570…	1959	2889	37984	1.30874	0.0889729	0.00758551	0.00112624
Motif	MA1340.1	bZIP3	Arabidopsis thaliana	Basic leucine zipper factors (bZIP)	247	12.6085	0.000199369	1.29451	AT1G16160,AT1G18460,AT1G24360,AT1G31800,AT1G54680,AT1G55670,AT1G60950,AT1G61255,AT1G71970,AT1G76560,AT1G80920,AT2G01300,AT2G13360,AT2G15580,AT2G18710,AT2G22500,AT2G32100,AT2G38310,AT2G41170,AT2G44578,AT2G44940,AT2G46640,AT2G47450,AT3G06550,AT3G13360,AT3G20360,AT3G26510,AT3G56710,AT3G59940,AT3G60080,AT4G00150,AT4G00880,AT4G15510,AT4G16260,AT4G17300,AT4G20380,AT4G38670,AT5G11070,AT5G11550,AT5G13090…	1959	3795	37984	1.26198	0.0941021	0.00792252	0.00117628
Motif	MA1415.1	REF6	Arabidopsis thaliana	C2H2 zinc finger factors	285	14.5482	0.000212099	1.27231	AT1G04240,AT1G11440,AT1G11680,AT1G16160,AT1G18300,AT1G21460,AT1G27970,AT1G28490,AT1G31330,AT1G48480,AT1G51080,AT1G53903,AT1G55670,AT1G55920,AT1G56690,AT1G60590,AT1G64200,AT1G68440,AT1G69780,AT1G70985,AT1G72610,AT1G74458,AT1G75220,AT1G75410,AT1G76560,AT2G01540,AT2G13360,AT2G22500,AT2G26340,AT2G41170,AT2G43340,AT2G44500,AT2G44740,AT3G18710,AT3G20570,AT3G22850,AT3G54090,AT3G60080,AT3G60910,AT3G63210…	1959	4469	37984	1.23652	0.100111	0.00828818	0.00123057
Motif	MA1223.1	AT3G60490	Arabidopsis thaliana	AP2/ERF domain	247	12.6085	0.000214649	1.29262	AT1G05010,AT1G11700,AT1G12230,AT1G22910,AT1G24625,AT1G28370,AT1G32928,AT1G33290,AT1G45010,AT1G45130,AT1G48480,AT1G55920,AT1G63220,AT1G69780,AT2G04780,AT2G16430,AT2G22500,AT2G26340,AT2G32100,AT2G42040,AT2G46490,AT3G01860,AT3G05220,AT3G10450,AT3G13175,AT3G20570,AT3G26510,AT3G27170,AT3G28920,AT3G52060,AT3G56710,AT3G59940,AT3G62020,AT4G13520,AT4G20890,AT4G28050,AT5G01920,AT5G11070,AT5G19140,AT5G20670…	1959	3800	37984	1.26032	0.101314	0.00828818	0.00123057
Motif	MA1334.1	GBF6	Arabidopsis thaliana	Basic leucine zipper factors (bZIP)	238	12.1491	0.000216392	1.29814	AT1G11700,AT1G12230,AT1G18460,AT1G24360,AT1G31800,AT1G54680,AT1G55670,AT1G61255,AT1G71970,AT2G01300,AT2G18710,AT2G22500,AT2G32100,AT2G38310,AT2G41170,AT2G47450,AT3G06550,AT3G13360,AT3G20360,AT3G24520,AT3G26510,AT3G45850,AT3G50630,AT3G60080,AT4G00150,AT4G00880,AT4G15510,AT4G17300,AT5G11070,AT5G13090,AT5G15210,AT5G45100,AT5G49550,AT5G59250,AT5G63290,AT5G64040,AT1G01225,AT1G08460,AT1G11310,AT1G15010…	1959	3643	37984	1.26673	0.102137	0.00828818	0.00123057
Motif	MA0034.1	Gam1	Hordeum vulgare	Tryptophan cluster factors	258	13.17	0.000254272	1.28185	AT1G10200,AT1G10950,AT1G11680,AT1G11700,AT1G18300,AT1G22910,AT1G24625,AT1G30520,AT1G31800,AT1G33240,AT1G48480,AT1G55310,AT1G55920,AT1G68440,AT1G70985,AT1G71170,AT1G74458,AT1G78020,AT1G79790,AT2G26340,AT2G30200,AT2G32100,AT2G36910,AT3G07350,AT3G24100,AT3G27170,AT3G28920,AT3G50630,AT3G52060,AT3G54600,AT3G59350,AT3G59940,AT3G60080,AT3G62650,AT4G14890,AT4G36810,AT5G01750,AT5G03230,AT5G11550,AT5G15210…	1959	4005	37984	1.24906	0.120017	0.00962312	0.00142877
Motif	MA1173.1	MYB101	Arabidopsis thaliana	Helix-Turn-Helix	198	10.1072	0.000286864	1.32077	AT1G04640,AT1G05010,AT1G11700,AT1G33240,AT1G45130,AT1G45688,AT1G49975,AT1G60600,AT1G61255,AT1G64150,AT1G67740,AT2G04780,AT2G32100,AT2G42870,AT3G18710,AT3G24100,AT3G24520,AT3G29635,AT3G32930,AT3G48500,AT3G52380,AT3G59350,AT3G59940,AT4G13520,AT4G14890,AT4G15510,AT4G24275,AT4G25620,AT5G01750,AT5G09660,AT5G11550,AT5G15210,AT5G16390,AT5G23860,AT5G45100,AT5G49550,AT5G63290,AT5G64000,AT5G65207,AT5G67385…	1959	2966	37984	1.29438	0.1354	0.0107289	0.00159294
Motif	MA1230.1	AT1G77200	Arabidopsis thaliana	AP2/ERF domain	259	13.221	0.00031129	1.27618	AT1G05010,AT1G11700,AT1G12230,AT1G22910,AT1G24625,AT1G28370,AT1G32928,AT1G45010,AT1G45130,AT1G48480,AT1G63220,AT1G67740,AT1G69780,AT2G04780,AT2G16430,AT2G22500,AT2G26340,AT2G32100,AT2G42040,AT2G46490,AT3G01860,AT3G05220,AT3G07350,AT3G10450,AT3G13175,AT3G20570,AT3G27170,AT3G28920,AT3G52380,AT3G56710,AT3G59940,AT3G62020,AT4G00150,AT4G13520,AT4G28050,AT4G39400,AT5G01920,AT5G11070,AT5G19140,AT5G26230…	1959	4037	37984	1.24396	0.146929	0.0113879	0.00169079
Motif	MA0968.1	bZIP68_MA0968.1	Arabidopsis thaliana	Basic leucine zipper factors (bZIP)	210	10.7198	0.00031165	1.3083	AT1G11700,AT1G22910,AT1G24360,AT1G28370,AT1G60950,AT1G71970,AT1G76560,AT1G80920,AT2G01300,AT2G01540,AT2G13360,AT2G22500,AT2G38310,AT2G41170,AT2G44578,AT2G44940,AT2G46640,AT2G47450,AT3G07340,AT3G20360,AT3G23800,AT3G56710,AT3G59350,AT3G59940,AT4G00150,AT4G16260,AT4G17810,AT4G25620,AT4G38670,AT5G11550,AT5G13090,AT5G26230,AT5G49550,AT5G55410,AT5G59250,AT5G63180,AT1G19770,AT1G21680,AT1G23010,AT1G23205…	1959	3179	37984	1.28084	0.147099	0.0113879	0.00169079
Motif	MA1243.1	DREB19	Arabidopsis thaliana	AP2/ERF domain	250	12.7616	0.000337063	1.27918	AT1G33240,AT1G33290,AT1G45010,AT1G45130,AT1G48480,AT1G55920,AT1G67740,AT1G69780,AT1G71170,AT1G72290,AT1G74458,AT1G77240,AT2G01300,AT2G04780,AT2G15580,AT2G26340,AT2G32100,AT2G36910,AT2G42040,AT2G42280,AT3G02930,AT3G05220,AT3G10450,AT3G13040,AT3G13175,AT3G17668,AT3G23800,AT3G27170,AT3G50630,AT3G52380,AT3G59940,AT3G60320,AT4G14890,AT5G01920,AT5G11550,AT5G11960,AT5G15210,AT5G19140,AT5G44600,AT5G44630…	1959	3884	37984	1.24804	0.159094	0.0121766	0.00180788
Motif	MA0570.1	ABF1	Arabidopsis thaliana	Basic leucine zipper factors (bZIP)	210	10.7198	0.000392962	1.3016	AT1G11700,AT1G16160,AT1G17160,AT1G22910,AT1G28490,AT1G32928,AT1G56690,AT1G60950,AT1G72290,AT1G75390,AT1G76560,AT1G80920,AT2G01300,AT2G13360,AT2G15580,AT2G22500,AT2G32100,AT2G38310,AT2G41170,AT2G42870,AT2G44578,AT2G46640,AT2G47450,AT3G07340,AT3G07350,AT3G13520,AT3G56710,AT3G59350,AT3G59940,AT4G00150,AT4G00880,AT4G38670,AT5G11070,AT5G11550,AT5G13090,AT5G19140,AT5G26230,AT5G47620,AT5G48545,AT5G49550…	1959	3194	37984	1.27483	0.185478	0.0140364	0.00208402
Motif	MA1345.1	bZIP48	Arabidopsis thaliana	Basic leucine zipper factors (bZIP)	260	13.2721	0.0005686	1.26019	AT1G11700,AT1G12230,AT1G18460,AT1G24360,AT1G31800,AT1G47740,AT1G52510,AT1G54680,AT1G55670,AT1G61255,AT1G71970,AT2G01300,AT2G18710,AT2G22500,AT2G32100,AT2G38310,AT2G41170,AT2G44940,AT2G46490,AT2G47450,AT3G06550,AT3G13360,AT3G13510,AT3G20360,AT3G24520,AT3G26510,AT3G45850,AT3G60080,AT4G00150,AT4G00880,AT4G17300,AT4G20380,AT4G36500,AT5G03230,AT5G09810,AT5G11070,AT5G13090,AT5G15210,AT5G45100,AT5G49550…	1959	4099	37984	1.22988	0.268379	0.0200845	0.00298199
Motif	MA1382.1	FAR1	Arabidopsis thaliana	Zinc-coordinating	242	12.3532	0.000721734	1.2634	AT1G05010,AT1G11700,AT1G16160,AT1G17160,AT1G22910,AT1G32928,AT1G55920,AT1G60010,AT1G60950,AT1G61255,AT1G68440,AT1G71170,AT1G72610,AT1G76890,AT1G77240,AT2G17120,AT2G20875,AT2G22500,AT2G36050,AT2G38310,AT2G42870,AT3G07350,AT3G11110,AT3G24520,AT3G28920,AT3G29635,AT3G54600,AT3G56360,AT3G56710,AT3G58730,AT3G62020,AT3G63210,AT4G16260,AT4G20380,AT4G20890,AT4G25620,AT4G28710,AT4G30310,AT4G33740,AT4G36810…	1959	3798	37984	1.23545	0.340658	0.0252134	0.0037435
Motif	MA1341.1	bZIP53	Arabidopsis thaliana	Basic leucine zipper factors (bZIP)	229	11.6896	0.0007787	1.26888	AT1G10950,AT1G11700,AT1G12230,AT1G18460,AT1G24360,AT1G28370,AT1G31800,AT1G54680,AT1G55670,AT1G61255,AT1G71970,AT2G01300,AT2G22500,AT2G32100,AT2G38310,AT2G41170,AT2G46490,AT3G06550,AT3G13360,AT3G20360,AT3G24520,AT3G26510,AT3G50630,AT3G60080,AT4G15510,AT4G17300,AT5G11070,AT5G13090,AT5G15210,AT5G45100,AT5G49550,AT5G59250,AT5G64040,AT1G01225,AT1G11310,AT1G15010,AT1G19150,AT1G21680,AT1G22790,AT1G23010…	1959	3574	37984	1.24236	0.367546	0.0269078	0.00399507
Motif	MA1348.1	TGA9	Arabidopsis thaliana	Basic leucine zipper factors (bZIP)	185	9.44359	0.00100881	1.29285	AT1G23160,AT1G30570,AT1G45130,AT1G51060,AT1G54680,AT1G68440,AT1G70820,AT1G71970,AT2G19880,AT2G22500,AT2G32100,AT2G38310,AT2G41170,AT3G06070,AT3G11110,AT3G20570,AT3G24520,AT3G26510,AT3G50630,AT3G54600,AT3G56360,AT4G16390,AT4G20380,AT4G28710,AT4G30310,AT4G33690,AT4G34950,AT4G36810,AT5G01750,AT5G09660,AT5G11070,AT5G13090,AT5G15210,AT5G49100,AT5G49550,AT5G63780,AT5G64040,AT1G01225,AT1G01790,AT1G07050…	1959	2821	37984	1.27155	0.476158	0.0344843	0.00511997
Motif	MA1023.1	PHYPADRAFT_28324	Physcomitrella patens	AP2/ERF domain	218	11.1281	0.00108149	1.26618	AT1G05010,AT1G10950,AT1G11700,AT1G28370,AT1G32928,AT1G33290,AT1G45010,AT1G45130,AT1G54680,AT1G55920,AT1G70985,AT2G04780,AT2G22500,AT2G32100,AT2G42870,AT3G10450,AT3G13175,AT3G20570,AT3G23800,AT3G59940,AT3G62020,AT4G20890,AT4G28050,AT4G36810,AT5G01920,AT5G19140,AT5G26230,AT5G44600,AT5G62280,AT5G63180,AT5G64620,AT5G65207,AT5G65220,AT5G67385,AT1G01225,AT1G02070,AT1G04680,AT1G07050,AT1G08980,AT1G19770…	1959	3404	37984	1.24175	0.510462	0.0365754	0.00543044
Motif	MA0097.1	bZIP911	Antirrhinum majus	Basic leucine zipper factors (bZIP)	240	12.2511	0.00145112	1.2449	AT1G04640,AT1G11700,AT1G18460,AT1G24360,AT1G30520,AT1G53730,AT1G53903,AT1G54680,AT1G55670,AT1G60950,AT1G71970,AT1G78020,AT1G78380,AT2G01300,AT2G13360,AT2G22500,AT2G28410,AT2G29180,AT2G32100,AT2G36050,AT2G38310,AT2G40070,AT2G41170,AT2G44578,AT2G44790,AT2G47450,AT3G07340,AT3G13510,AT3G20360,AT3G24520,AT3G26510,AT3G50630,AT3G54090,AT3G60080,AT4G00880,AT4G14890,AT4G15510,AT4G17300,AT4G26400,AT4G28710…	1959	3816	37984	1.21946	0.684927	0.0485596	0.00720976
Motif	MA1218.1	CBF4	Arabidopsis thaliana	AP2/ERF domain	226	11.5365	0.0017088	1.2477	AT1G05010,AT1G11700,AT1G12230,AT1G27970,AT1G28370,AT1G32928,AT1G45010,AT1G54680,AT1G63220,AT2G04780,AT2G16430,AT2G22500,AT2G26340,AT2G46490,AT3G07350,AT3G10450,AT3G13175,AT3G24520,AT3G54600,AT3G56360,AT3G56710,AT3G59940,AT3G62020,AT4G13520,AT4G17300,AT4G36810,AT4G39400,AT5G01920,AT5G19140,AT5G26230,AT5G44600,AT5G44630,AT5G50000,AT5G62280,AT5G64620,AT5G67385,AT1G01225,AT1G02070,AT1G04420,AT1G04680…	1959	3580	37984	1.22403	0.806556	0.0565871	0.00840162
Motif	MA1015.1	GATA12	Arabidopsis thaliana	Other C4 zinc finger-type factors	257	13.1189	0.00228002	1.22395	AT1G03590,AT1G04240,AT1G10200,AT1G15260,AT1G18210,AT1G27290,AT1G27970,AT1G28370,AT1G31170,AT1G45688,AT1G51060,AT1G60950,AT1G71170,AT1G75390,AT1G75410,AT1G76560,AT1G79790,AT1G80920,AT2G04780,AT2G16930,AT2G22500,AT2G23010,AT2G30970,AT2G33820,AT2G38310,AT2G40070,AT2G43340,AT2G45790,AT2G46330,AT2G46490,AT3G10405,AT3G13510,AT3G13840,AT3G18710,AT3G24120,AT3G28920,AT3G52060,AT3G53750,AT3G56360,AT3G60080…	1959	4157	37984	1.19872	1	0.0746743	0.0110871
Motif	MA0970.1	CMTA3	Arabidopsis thaliana	CG-1 domain	229	11.6896	0.00230198	1.23709	AT1G11700,AT1G12230,AT1G15260,AT1G17160,AT1G18460,AT1G30570,AT1G48480,AT1G51060,AT1G55920,AT1G68440,AT1G71170,AT1G72610,AT1G75410,AT1G76890,AT1G78180,AT2G01300,AT2G04780,AT2G20875,AT2G36050,AT2G42870,AT2G44578,AT2G44790,AT2G46330,AT3G07350,AT3G18710,AT3G18870,AT3G24520,AT3G28920,AT3G56360,AT3G59940,AT4G00150,AT4G20380,AT4G25300,AT4G25620,AT4G26400,AT4G36810,AT4G38670,AT5G09660,AT5G11070,AT5G11550…	1959	3657	37984	1.21416	1	0.0746743	0.0110871
Motif	MA1320.1	SPL15	Arabidopsis thaliana	SBP-type zinc finger	205	10.4645	0.00240093	1.24973	AT1G11440,AT1G31330,AT1G33790,AT1G60010,AT1G70985,AT1G78020,AT2G15580,AT2G19880,AT2G23010,AT2G33820,AT2G36050,AT2G44578,AT2G44940,AT2G46640,AT2G47450,AT3G07350,AT3G12930,AT3G18870,AT3G24520,AT3G29635,AT3G54090,AT3G59110,AT3G60910,AT4G20890,AT4G28730,AT5G01750,AT5G11550,AT5G45100,AT5G49100,AT5G52760,AT5G53860,AT5G62730,AT5G63180,AT1G04680,AT1G10060,AT1G19380,AT1G21680,AT1G23030,AT1G23205,AT1G49750…	1959	3234	37984	1.22908	1	0.0764921	0.011357
Motif	MA1059.2	SPL5	Arabidopsis thaliana	SBP-type zinc finger	203	10.3624	0.00241335	1.25085	AT1G11440,AT1G31330,AT1G33790,AT1G60010,AT1G70985,AT1G78020,AT1G78180,AT2G13360,AT2G19880,AT2G36050,AT2G41170,AT2G44578,AT2G44940,AT2G47450,AT3G12930,AT3G18870,AT3G24520,AT3G29635,AT3G54090,AT3G56360,AT3G59110,AT3G60910,AT4G20890,AT5G01750,AT5G11550,AT5G45100,AT5G49100,AT5G53860,AT5G62730,AT5G63180,AT5G64290,AT1G10060,AT1G14280,AT1G15010,AT1G19380,AT1G21680,AT1G23030,AT1G23205,AT1G26560,AT1G31480…	1959	3199	37984	1.2304	1	0.0764921	0.011357
Motif	MA1014.1	GATA11	Arabidopsis thaliana	Other C4 zinc finger-type factors	212	10.8218	0.0024302	1.245	AT1G04240,AT1G12230,AT1G14810,AT1G17160,AT1G18210,AT1G20970,AT1G24625,AT1G31170,AT1G45688,AT1G64200,AT1G69780,AT1G70820,AT1G75220,AT1G75390,AT1G79790,AT1G80920,AT2G01450,AT2G04780,AT2G23010,AT2G30970,AT2G38040,AT2G40070,AT2G42280,AT2G44500,AT2G45790,AT2G46490,AT3G13840,AT3G14200,AT3G24100,AT3G27170,AT3G28920,AT3G50630,AT3G59350,AT3G60080,AT4G28730,AT4G39400,AT4G40045,AT5G01920,AT5G12900,AT5G16150…	1959	3359	37984	1.22375	1	0.0764921	0.011357
Motif	MA1035.1	TCP4	Arabidopsis thaliana	Basic helix-loop-helix factors (bHLH)	219	11.1792	0.00295341	1.23479	AT1G07180,AT1G22910,AT1G23160,AT1G30570,AT1G45010,AT2G29180,AT2G38040,AT2G44790,AT2G46640,AT3G01860,AT3G13840,AT3G22850,AT3G23800,AT3G26510,AT4G17900,AT4G24275,AT4G38670,AT4G38840,AT5G03650,AT5G26230,AT5G44420,AT5G44630,AT5G50000,AT5G61420,AT5G63180,AT5G66530,AT1G01790,AT1G05380,AT1G05620,AT1G08460,AT1G15010,AT1G17090,AT1G18650,AT1G23010,AT1G25220,AT1G26570,AT1G29070,AT1G32220,AT1G50480,AT1G52340…	1959	3499	37984	1.21357	1	0.092049	0.0136667
Motif	MA1017.1	GATA8	Arabidopsis thaliana	Other C4 zinc finger-type factors	211	10.7708	0.00304278	1.23839	AT1G05010,AT1G18210,AT1G24625,AT1G27290,AT1G28370,AT1G31170,AT1G45010,AT1G45688,AT1G51060,AT1G60950,AT1G71170,AT1G71970,AT1G72290,AT1G74458,AT1G75410,AT1G76560,AT1G79790,AT2G04780,AT2G22500,AT2G28410,AT2G30970,AT2G32100,AT2G40070,AT2G46330,AT2G46490,AT3G07350,AT3G09740,AT3G10405,AT3G12930,AT3G18710,AT3G50630,AT3G52060,AT3G59940,AT3G60080,AT3G62020,AT4G23180,AT4G24275,AT4G33740,AT4G39400,AT5G01920…	1959	3359	37984	1.21798	1	0.0939138	0.0139436
Motif	MA0557.1	FHY3	Arabidopsis thaliana	SWIM-type zinc finger	204	10.4135	0.00329762	1.23996	AT1G11700,AT1G17160,AT1G18300,AT1G30570,AT1G31330,AT1G32928,AT1G60010,AT1G68440,AT1G71170,AT1G72610,AT1G76890,AT1G78380,AT2G01300,AT2G36050,AT2G38310,AT2G42870,AT3G07350,AT3G11110,AT3G18870,AT3G24520,AT3G28920,AT3G56360,AT3G56710,AT3G62020,AT3G63210,AT4G04780,AT4G16260,AT4G25620,AT4G33740,AT4G36810,AT4G38670,AT5G11070,AT5G11550,AT5G16720,AT5G25630,AT5G42070,AT5G56540,AT5G65410,AT1G08460,AT1G10060…	1959	3241	37984	1.22044	1	0.100801	0.0149661
Motif	MA1224.1	CBF1	Arabidopsis thaliana	AP2/ERF domain	229	11.6896	0.00343136	1.22484	AT1G05010,AT1G11700,AT1G12230,AT1G27970,AT1G28370,AT1G32928,AT1G33290,AT1G45010,AT1G63220,AT2G04780,AT2G16430,AT2G22500,AT2G32100,AT2G46490,AT3G01860,AT3G07350,AT3G10450,AT3G13175,AT3G20570,AT3G54600,AT3G56710,AT3G59940,AT3G62020,AT4G13520,AT4G17300,AT4G28050,AT4G39400,AT5G01920,AT5G16110,AT5G19140,AT5G26230,AT5G44600,AT5G44630,AT5G50000,AT5G62280,AT5G64620,AT5G65410,AT1G01225,AT1G02070,AT1G04420…	1959	3690	37984	1.2033	1	0.10389	0.0154248
Motif	MA1016.1	GATA15	Arabidopsis thaliana	Other C4 zinc finger-type factors	236	12.047	0.00379155	1.21838	AT1G04640,AT1G07180,AT1G10200,AT1G11440,AT1G11680,AT1G23160,AT1G27290,AT1G45688,AT1G48480,AT1G55920,AT1G67740,AT1G69780,AT1G75410,AT1G76890,AT1G77480,AT2G01300,AT2G01540,AT2G16430,AT2G22500,AT2G32100,AT2G44500,AT2G44790,AT2G46490,AT2G47450,AT3G06550,AT3G10405,AT3G13175,AT3G14840,AT3G19480,AT3G23800,AT3G24520,AT3G26510,AT3G45140,AT3G48500,AT3G49550,AT3G52060,AT3G56360,AT3G56710,AT3G59940,AT3G60910…	1959	3824	37984	1.19663	1	0.113712	0.0168831
Motif	MA0962.1	BHLH34	Arabidopsis thaliana	Basic helix-loop-helix factors (bHLH)	223	11.3834	0.00426096	1.22102	AT1G07700,AT1G11700,AT1G18840,AT1G22910,AT1G32928,AT1G68440,AT1G71170,AT1G76560,AT1G80920,AT2G32100,AT2G36050,AT2G38540,AT2G41170,AT2G44578,AT2G46640,AT2G47450,AT3G06070,AT3G07340,AT3G07350,AT3G18870,AT3G24520,AT3G26510,AT3G56360,AT3G56710,AT3G59940,AT3G61440,AT3G62020,AT3G63210,AT4G16260,AT4G33740,AT4G35760,AT4G38670,AT5G11550,AT5G13090,AT5G20670,AT5G26230,AT5G49550,AT5G59250,AT5G63180,AT1G04680…	1959	3601	37984	1.20074	1	0.126596	0.018796
Motif	MA1312.1	WRKY47	Arabidopsis thaliana	WRKY	221	11.2813	0.00435232	1.22136	AT1G05010,AT1G12230,AT1G18210,AT1G22910,AT1G24625,AT1G31800,AT1G33240,AT1G33990,AT1G49975,AT1G60600,AT1G68440,AT2G17120,AT2G17720,AT2G22500,AT2G33820,AT2G36050,AT2G40070,AT2G44940,AT3G13040,AT3G20360,AT3G20570,AT3G29240,AT3G45850,AT3G52380,AT3G54090,AT3G54600,AT3G56360,AT3G58730,AT3G63210,AT4G15510,AT4G17810,AT4G25300,AT4G34950,AT4G36500,AT4G36810,AT4G37010,AT5G01750,AT5G11070,AT5G16470,AT5G18650…	1959	3567	37984	1.20131	1	0.128113	0.0190213
Motif	MA1399.1	At5g08520	Arabidopsis thaliana	Helix-Turn-Helix	260	13.2721	0.0044175	1.20362	AT1G03590,AT1G12230,AT1G16160,AT1G21460,AT1G32928,AT1G51080,AT1G55310,AT1G60600,AT1G68520,AT1G71170,AT2G13360,AT2G28410,AT2G29180,AT2G38040,AT2G42280,AT2G42680,AT2G44740,AT3G18870,AT3G23800,AT3G26510,AT3G45850,AT3G48500,AT3G54090,AT3G62410,AT4G20380,AT4G20890,AT4G25300,AT4G26400,AT4G28025,AT4G28660,AT4G28710,AT4G33740,AT4G36810,AT4G38840,AT4G39400,AT5G06690,AT5G11070,AT5G20630,AT5G42070,AT5G44420…	1959	4270	37984	1.18062	1	0.128839	0.019129
Motif	MA1060.1	SPL7	Arabidopsis thaliana	SBP-type zinc finger	206	10.5156	0.00479398	1.22625	AT1G11440,AT1G17160,AT1G18840,AT1G30570,AT1G45688,AT1G55920,AT1G60590,AT1G71970,AT1G76890,AT1G77240,AT1G78020,AT1G80920,AT2G17120,AT2G36050,AT2G38310,AT2G40070,AT2G42870,AT2G46490,AT2G46640,AT2G47450,AT3G01860,AT3G18870,AT3G29185,AT3G29635,AT3G52060,AT3G54600,AT3G56360,AT3G56710,AT4G16260,AT4G16390,AT4G17810,AT4G19100,AT4G20380,AT4G38670,AT5G01750,AT5G11550,AT5G12900,AT5G49100,AT5G53860,AT5G59250…	1959	3307	37984	1.20781	1	0.138548	0.0205705
Motif	MA1057.1	SPL12	Arabidopsis thaliana	SBP-type zinc finger	242	12.3532	0.0049183	1.20767	AT1G05010,AT1G11440,AT1G31330,AT1G33790,AT1G60010,AT1G70985,AT1G78020,AT1G78180,AT2G01300,AT2G19880,AT2G20875,AT2G33820,AT2G36050,AT2G44578,AT2G44940,AT2G47450,AT3G12930,AT3G18870,AT3G24520,AT3G29635,AT3G54090,AT3G56360,AT3G59110,AT3G60910,AT3G62410,AT4G19100,AT4G20890,AT5G01750,AT5G11550,AT5G19140,AT5G45100,AT5G49100,AT5G49550,AT5G53860,AT5G62730,AT5G63180,AT1G10060,AT1G14280,AT1G15010,AT1G19380…	1959	3955	37984	1.18641	1	0.14086	0.0209139
Motif	MA1319.1	SPL3_MA1319.1	Arabidopsis thaliana	SBP-type zinc finger	242	12.3532	0.00497277	1.20733	AT1G05010,AT1G11440,AT1G31330,AT1G33790,AT1G60010,AT1G70985,AT1G78020,AT1G78180,AT2G01300,AT2G19880,AT2G20875,AT2G33820,AT2G36050,AT2G44578,AT2G44940,AT2G47450,AT3G12930,AT3G18870,AT3G24520,AT3G29635,AT3G54090,AT3G56360,AT3G59110,AT3G60910,AT3G62410,AT4G19100,AT4G20890,AT5G01750,AT5G11550,AT5G19140,AT5G45100,AT5G49100,AT5G49550,AT5G53860,AT5G62730,AT5G63180,AT1G10060,AT1G14280,AT1G15010,AT1G19380…	1959	3956	37984	1.18611	1	0.141149	0.0209567
Motif	MA0955.1	POPTR_0002s00440g	Populus trichocarpa	SBP-type zinc finger	242	12.3532	0.00513936	1.20631	AT1G05010,AT1G11440,AT1G31330,AT1G33790,AT1G60010,AT1G70985,AT1G78020,AT1G78180,AT2G01300,AT2G19880,AT2G20875,AT2G33820,AT2G36050,AT2G44578,AT2G44940,AT2G47450,AT3G12930,AT3G18870,AT3G24520,AT3G29635,AT3G54090,AT3G56360,AT3G59110,AT3G60910,AT3G62410,AT4G19100,AT4G20890,AT5G01750,AT5G11550,AT5G19140,AT5G45100,AT5G49100,AT5G49550,AT5G53860,AT5G62730,AT5G63180,AT1G10060,AT1G14280,AT1G15010,AT1G19380…	1959	3959	37984	1.18521	1	0.143659	0.0213295
Motif	MA1321.1	SPL13	Arabidopsis thaliana	SBP-type zinc finger	215	10.975	0.00515161	1.21894	AT1G11440,AT1G31330,AT1G55310,AT1G60010,AT1G70985,AT1G75220,AT1G78020,AT1G78180,AT1G78380,AT2G15580,AT2G19880,AT2G23010,AT2G36050,AT2G43340,AT2G44578,AT2G44940,AT2G46640,AT2G47450,AT3G13360,AT3G13510,AT3G18870,AT3G23800,AT3G24520,AT3G29635,AT3G54090,AT3G56360,AT3G59110,AT3G60910,AT4G19100,AT4G20890,AT4G28730,AT5G01750,AT5G11550,AT5G26230,AT5G45100,AT5G49100,AT5G53860,AT5G62730,AT5G63180,AT5G64290…	1959	3474	37984	1.19998	1	0.143659	0.0213295
Motif	MA1180.1	MYB3R4	Arabidopsis thaliana	Helix-Turn-Helix	215	10.975	0.00527277	1.21817	AT1G14810,AT1G18300,AT1G33290,AT1G47740,AT1G56690,AT1G63720,AT1G72290,AT1G73325,AT1G74458,AT1G75220,AT1G75410,AT1G76560,AT1G78020,AT1G79590,AT2G29180,AT2G30970,AT2G44790,AT2G44940,AT3G11110,AT3G26510,AT3G45140,AT3G49550,AT3G54600,AT3G59110,AT4G26400,AT4G34950,AT4G36810,AT4G37010,AT5G03650,AT5G11550,AT5G44600,AT5G63180,AT5G64620,AT5G65207,AT5G67385,AT1G04680,AT1G08540,AT1G10060,AT1G21680,AT1G23010…	1959	3476	37984	1.19929	1	0.14576	0.0216413
Motif	MA1033.1	OJ1058_F05.8	Oryza sativa Japonica Group	Basic leucine zipper factors (bZIP)	201	10.2603	0.00548596	1.2245	AT1G17160,AT1G22910,AT1G28370,AT1G53730,AT1G60950,AT1G64150,AT1G76560,AT1G80920,AT2G01300,AT2G01540,AT2G32100,AT2G41170,AT2G44578,AT2G44940,AT2G46640,AT2G47450,AT3G07340,AT3G11110,AT3G26510,AT3G29635,AT3G52060,AT3G53580,AT3G56710,AT3G59940,AT3G62650,AT4G00150,AT4G20380,AT4G33740,AT4G38670,AT5G11550,AT5G13090,AT5G18690,AT5G20670,AT5G26230,AT5G49550,AT5G50280,AT5G55410,AT5G62280,AT5G63180,AT5G64290…	1959	3229	37984	1.20696	1	0.150346	0.0223222
Motif	MA1381.1	AT3G46070	Arabidopsis thaliana	C2H2 zinc finger factors	222	11.3323	0.00587162	1.21111	AT1G22910,AT1G28370,AT1G30570,AT1G45688,AT1G60010,AT1G61255,AT1G68520,AT1G69510,AT1G72610,AT1G73325,AT1G78020,AT2G13360,AT2G36050,AT2G38540,AT2G42870,AT2G44940,AT3G01680,AT3G02930,AT3G06070,AT3G10405,AT3G11110,AT3G13175,AT3G17668,AT3G18710,AT3G28920,AT3G29635,AT3G45140,AT3G49550,AT3G61440,AT3G62650,AT4G00780,AT4G14890,AT4G40045,AT5G12900,AT5G16470,AT5G16720,AT5G17640,AT5G18970,AT5G22640,AT5G25630…	1959	3611	37984	1.19204	1	0.159539	0.0236872
Motif	MA1008.1	PHYPADRAFT_182268	Physcomitrella patens	AP2/ERF domain	237	12.098	0.00599883	1.20359	AT1G05010,AT1G10950,AT1G11700,AT1G12230,AT1G22910,AT1G28370,AT1G32928,AT1G33290,AT1G45010,AT1G45130,AT1G54680,AT1G55920,AT1G63220,AT1G70985,AT2G04780,AT2G22500,AT2G26340,AT2G31490,AT2G32100,AT2G42870,AT2G46490,AT3G10450,AT3G13175,AT3G20570,AT3G23800,AT3G54600,AT3G59940,AT3G62020,AT4G20890,AT4G28050,AT5G01920,AT5G19140,AT5G26230,AT5G61420,AT5G62280,AT5G63180,AT5G64290,AT5G64620,AT5G65220,AT5G65410…	1959	3883	37984	1.18344	1	0.161615	0.0239953
Motif	MA0552.1	PIF1	Arabidopsis thaliana	Basic helix-loop-helix factors (bHLH)	185	9.44359	0.00620447	1.22997	AT1G17160,AT1G22910,AT1G28370,AT1G60950,AT1G71170,AT1G76560,AT1G80920,AT2G01300,AT2G01540,AT2G13360,AT2G17120,AT2G32100,AT2G41170,AT2G44578,AT2G44940,AT2G46640,AT2G47450,AT3G07340,AT3G26510,AT3G53580,AT3G56710,AT3G59940,AT4G00150,AT4G00880,AT4G16260,AT4G33740,AT4G38670,AT5G11550,AT5G13090,AT5G20670,AT5G26230,AT5G49550,AT5G63180,AT5G65410,AT1G21680,AT1G45201,AT1G51400,AT1G54500,AT1G55370,AT1G65720…	1959	2954	37984	1.2143	1	0.164784	0.0244659
Motif	MA0549.1	BZR2	Arabidopsis thaliana	Unidentified class	170	8.6779	0.00622015	1.24043	AT1G18840,AT1G22910,AT1G32928,AT1G60950,AT1G71170,AT1G76560,AT1G80920,AT2G01300,AT2G01540,AT2G20875,AT2G32100,AT2G36050,AT2G41170,AT2G44578,AT2G44940,AT2G46640,AT2G47450,AT3G07340,AT3G07350,AT3G18870,AT3G52060,AT3G56360,AT3G56710,AT3G59940,AT3G63210,AT4G00150,AT4G20380,AT4G33740,AT4G38670,AT5G11550,AT5G13090,AT5G20670,AT5G26230,AT5G49550,AT5G50280,AT5G62730,AT5G63180,AT1G08460,AT1G21680,AT1G51400…	1959	2688	37984	1.22627	1	0.164784	0.0244659
Motif	MA1346.1	TGA10	Arabidopsis thaliana	Basic leucine zipper factors (bZIP)	190	9.69883	0.00627795	1.22634	AT1G04640,AT1G10950,AT1G11440,AT1G23160,AT1G51060,AT1G60590,AT1G68440,AT1G71970,AT2G01300,AT2G22500,AT2G28410,AT2G32100,AT2G38310,AT2G41170,AT2G44940,AT2G47450,AT3G06070,AT3G11110,AT3G20570,AT3G24520,AT3G26510,AT3G50630,AT3G54600,AT3G59350,AT4G16390,AT4G20380,AT4G26400,AT4G28710,AT4G33690,AT4G34950,AT5G01750,AT5G09660,AT5G11070,AT5G13090,AT5G15210,AT5G18690,AT5G19190,AT5G22920,AT5G26230,AT5G49100…	1959	3044	37984	1.21025	1	0.164941	0.0244892
Motif	MA0931.1	ABI5	Arabidopsis thaliana	Basic leucine zipper factors (bZIP)	158	8.06534	0.00664153	1.24745	AT1G11700,AT1G22910,AT1G23160,AT1G28370,AT1G60950,AT1G76560,AT1G80920,AT2G01300,AT2G01540,AT2G15580,AT2G17120,AT2G32100,AT2G41170,AT2G44578,AT2G44940,AT2G46640,AT2G47450,AT3G07340,AT3G56710,AT3G59940,AT4G00150,AT4G00880,AT4G16260,AT4G38670,AT5G11550,AT5G13090,AT5G19140,AT5G20670,AT5G26230,AT5G49550,AT5G50280,AT5G55410,AT5G63180,AT5G67385,AT1G21680,AT1G50280,AT1G51400,AT1G54500,AT1G55370,AT1G65720…	1959	2481	37984	1.2348	1	0.173063	0.0256951
Motif	MA1285.1	At2g45680	Arabidopsis thaliana	Basic helix-loop-helix factors (bHLH)	179	9.13731	0.00743561	1.22718	AT1G11700,AT1G15260,AT1G23160,AT1G51060,AT1G68440,AT1G72610,AT1G75390,AT1G77240,AT1G78180,AT2G01300,AT2G28410,AT2G30970,AT2G38040,AT2G47450,AT3G01680,AT3G07470,AT3G15351,AT3G18780,AT3G23800,AT3G32930,AT3G54090,AT3G58730,AT3G60910,AT4G17900,AT4G19100,AT4G28710,AT4G34110,AT5G03650,AT5G06690,AT5G09660,AT5G23860,AT5G40370,AT5G44630,AT5G63180,AT5G66530,AT1G02070,AT1G21680,AT1G27330,AT1G29790,AT1G50480…	1959	2862	37984	1.21269	1	0.19218	0.0285334
Motif	MA0986.1	DREB2C	Arabidopsis thaliana	AP2/ERF domain	218	11.1281	0.00791944	1.203	AT1G11700,AT1G22910,AT1G28370,AT1G33290,AT1G45010,AT1G48480,AT1G51060,AT1G54680,AT1G55920,AT1G67740,AT1G69780,AT1G71170,AT1G80920,AT2G04780,AT2G22500,AT2G32100,AT2G42040,AT2G46490,AT3G05220,AT3G10450,AT3G11110,AT3G13175,AT3G17668,AT3G20570,AT3G23800,AT3G27170,AT3G50630,AT3G52380,AT3G59940,AT3G62020,AT4G20890,AT4G30310,AT5G01920,AT5G11960,AT5G19140,AT5G44420,AT5G62280,AT5G64620,AT5G65410,AT1G01225…	1959	3566	37984	1.18534	1	0.203034	0.030145
Motif	MA1322.1	SPL9	Arabidopsis thaliana	SBP-type zinc finger	219	11.1792	0.00845099	1.20032	AT1G07700,AT1G11440,AT1G55310,AT1G60010,AT1G69780,AT1G70985,AT1G75220,AT1G77480,AT1G78020,AT1G78180,AT2G15580,AT2G23010,AT2G36050,AT2G42040,AT2G44578,AT2G44940,AT2G46640,AT2G47450,AT3G13360,AT3G23800,AT3G24520,AT3G29635,AT3G54090,AT3G59110,AT3G60910,AT4G25620,AT4G28730,AT4G37010,AT5G11550,AT5G26230,AT5G39670,AT5G45100,AT5G53860,AT5G62730,AT1G04680,AT1G10030,AT1G10060,AT1G19380,AT1G21680,AT1G23205…	1959	3590	37984	1.18281	1	0.214928	0.031911
Motif	MA0586.2	SPL14	Arabidopsis thaliana	SBP-type zinc finger	220	11.2302	0.0092043	1.19693	AT1G05010,AT1G11440,AT1G31330,AT1G33790,AT1G60010,AT1G70985,AT1G78020,AT1G78180,AT2G01300,AT2G19880,AT2G20875,AT2G36050,AT2G43340,AT2G44578,AT2G44940,AT2G47450,AT3G12930,AT3G18870,AT3G24520,AT3G29635,AT3G54090,AT3G56360,AT3G59110,AT3G60910,AT3G62410,AT4G19100,AT4G20890,AT4G37010,AT5G01750,AT5G11550,AT5G45100,AT5G49100,AT5G53860,AT5G62730,AT5G63180,AT5G63290,AT1G04680,AT1G10060,AT1G14280,AT1G15010…	1959	3616	37984	1.17967	1	0.232229	0.0344796
Motif	MA1416.1	RAMOSA1	Zea mays	C2H2 zinc finger factors	44	2.24604	0.0100976	1.49517	AT1G14290,AT1G24625,AT1G27970,AT1G53903,AT1G70820,AT2G29180,AT2G46330,AT3G62650,AT4G34110,AT5G19190,AT1G78040,AT2G15960,AT2G45740,AT3G22210,AT4G32570,AT4G33000,AT4G39710,AT5G21170,AT5G44450,AT2G47485,AT3G06145,AT4G34030,AT5G02420,AT3G55330,AT1G48330,AT2G39930,AT4G35750,AT5G63470,AT1G71920,AT3G15210,AT3G50685,AT5G41080,AT3G26700,AT3G47650,AT3G55240,AT4G36970,AT5G08391,AT5G11970,AT2G46030,AT3G09032…	1959	562	37984	1.51804	1	0.252762	0.0375283
Motif	MA1413.1	UIF1	Arabidopsis thaliana	Helix-Turn-Helix	266	13.5784	0.0106596	1.17476	AT1G01170,AT1G04640,AT1G11440,AT1G11700,AT1G15260,AT1G30570,AT1G33990,AT1G45688,AT1G47740,AT1G55920,AT1G60010,AT1G71170,AT1G75390,AT1G75410,AT1G76890,AT2G01540,AT2G04780,AT2G29180,AT2G31490,AT2G38310,AT2G42280,AT2G42300,AT2G44940,AT2G46490,AT3G05220,AT3G07340,AT3G07350,AT3G11110,AT3G13175,AT3G24520,AT3G28920,AT3G29240,AT3G56360,AT3G58730,AT3G62410,AT4G11640,AT4G15510,AT4G25620,AT4G28050,AT4G39400…	1959	4466	37984	1.15486	1	0.264745	0.0393073
Motif	MA1217.1	CBF2	Arabidopsis thaliana	AP2/ERF domain	249	12.7106	0.010859	1.17984	AT1G05010,AT1G11700,AT1G27970,AT1G28370,AT1G33290,AT1G45010,AT1G54680,AT1G55920,AT1G63220,AT2G04780,AT2G16430,AT2G17720,AT2G22500,AT2G32100,AT3G01860,AT3G07350,AT3G10450,AT3G13175,AT3G20570,AT3G23800,AT3G24520,AT3G48500,AT3G56360,AT3G56710,AT3G59940,AT3G62020,AT4G13520,AT4G17300,AT4G36810,AT4G39400,AT5G01920,AT5G16110,AT5G19140,AT5G26230,AT5G44600,AT5G44630,AT5G50000,AT5G62280,AT5G64620,AT5G67385…	1959	4158	37984	1.16113	1	0.267606	0.0397321
Motif	MA0949.1	ARR2	Arabidopsis thaliana	Tryptophan cluster factors	245	12.5064	0.0112707	1.18004	AT1G20970,AT1G31330,AT1G33990,AT1G47740,AT1G53730,AT1G55310,AT1G55920,AT1G60010,AT1G75390,AT1G75410,AT1G78180,AT2G01540,AT2G04780,AT2G33820,AT2G41170,AT2G42280,AT2G42300,AT2G44940,AT2G47450,AT3G01680,AT3G07340,AT3G07350,AT3G13175,AT3G20360,AT3G24520,AT3G29240,AT3G29635,AT3G50630,AT3G53750,AT3G54600,AT3G56710,AT4G04780,AT4G14890,AT4G16260,AT4G25620,AT5G09810,AT5G12900,AT5G16110,AT5G16470,AT5G18690…	1959	4089	37984	1.16176	1	0.274107	0.0406973
Motif	MA1364.1	PIF7	Arabidopsis thaliana	Basic helix-loop-helix factors (bHLH)	166	8.47371	0.0112952	1.21959	AT1G22910,AT1G26210,AT1G28370,AT1G60950,AT1G76560,AT1G77240,AT1G80920,AT2G01300,AT2G01450,AT2G16930,AT2G17120,AT2G32100,AT2G44578,AT2G44940,AT2G46640,AT2G47450,AT3G07340,AT3G14840,AT3G18870,AT3G56710,AT3G59350,AT3G59940,AT4G00150,AT4G16260,AT4G38840,AT5G11550,AT5G13090,AT5G20670,AT5G26230,AT5G48545,AT5G63180,AT1G21680,AT1G51400,AT1G54500,AT1G55370,AT1G64640,AT1G65720,AT1G67340,AT1G67750,AT1G74930…	1959	2665	37984	1.20775	1	0.274107	0.0406973
Motif	MA1178.1	MYB3R1	Arabidopsis thaliana	Helix-Turn-Helix	215	10.975	0.0116487	1.19096	AT1G14810,AT1G18300,AT1G22910,AT1G33290,AT1G47740,AT1G63720,AT1G72290,AT1G73325,AT1G74458,AT1G75220,AT1G75410,AT1G76560,AT1G78020,AT1G79590,AT2G29180,AT2G30970,AT2G44790,AT2G44940,AT3G11110,AT3G26510,AT3G45140,AT3G49550,AT3G54600,AT3G59110,AT4G26400,AT4G34110,AT4G34950,AT4G36810,AT4G37010,AT4G38670,AT5G03650,AT5G11550,AT5G44600,AT5G63180,AT5G64620,AT5G65207,AT5G67385,AT1G04680,AT1G21680,AT1G23010…	1959	3548	37984	1.17495	1	0.280542	0.0416528
Motif	MA1164.1	AT4G37180	Arabidopsis thaliana	Other	253	12.9148	0.0118619	1.17558	AT1G04640,AT1G11700,AT1G15260,AT1G33990,AT1G45688,AT1G47740,AT1G51080,AT1G55310,AT1G55920,AT1G60010,AT1G68440,AT1G69510,AT1G75390,AT1G75410,AT1G78380,AT2G01540,AT2G15580,AT2G18710,AT2G30200,AT2G31490,AT2G33820,AT2G42300,AT2G46490,AT3G01680,AT3G02930,AT3G07340,AT3G26510,AT3G50630,AT3G56360,AT3G62410,AT4G20380,AT4G25620,AT4G28050,AT5G03650,AT5G09810,AT5G11070,AT5G16110,AT5G16470,AT5G18650,AT5G19140…	1959	4240	37984	1.15697	1	0.283242	0.0420537
Motif	MA0971.1	DREB1A	Arabidopsis thaliana	AP2/ERF domain	235	11.9959	0.011939	1.18183	AT1G10950,AT1G11700,AT1G12230,AT1G22910,AT1G24625,AT1G28370,AT1G32928,AT1G33290,AT1G45010,AT1G54680,AT1G55920,AT1G63220,AT2G04780,AT2G16430,AT2G22500,AT2G26340,AT2G32100,AT2G46490,AT3G01860,AT3G10450,AT3G13175,AT3G20570,AT3G23800,AT3G54600,AT3G56710,AT3G59940,AT4G13520,AT4G17300,AT4G39400,AT5G01920,AT5G16110,AT5G19140,AT5G44630,AT5G62280,AT5G64620,AT5G65220,AT5G67385,AT1G01225,AT1G04420,AT1G04680…	1959	3913	37984	1.16446	1	0.283242	0.0420537
Motif	MA1325.1	GATA14	Arabidopsis thaliana	Other C4 zinc finger-type factors	201	10.2603	0.0122597	1.19571	AT1G04240,AT1G10200,AT1G18210,AT1G28370,AT1G45688,AT1G64200,AT1G69780,AT1G71170,AT1G75390,AT1G76560,AT1G80920,AT2G04780,AT2G16930,AT2G23010,AT2G40070,AT2G42280,AT2G43340,AT2G45790,AT2G46330,AT2G46490,AT3G13510,AT3G13840,AT3G32930,AT3G52060,AT3G60080,AT4G40045,AT5G01920,AT5G03230,AT5G16110,AT5G16150,AT5G16470,AT5G23860,AT5G45100,AT5G49100,AT5G49550,AT5G53860,AT5G62580,AT1G05070,AT1G05380,AT1G15010…	1959	3300	37984	1.181	1	0.288697	0.0428636
Motif	MA1048.1	ERF018	Arabidopsis thaliana	AP2/ERF domain	238	12.1491	0.0123537	1.17954	AT1G10950,AT1G16160,AT1G17160,AT1G23160,AT1G33290,AT1G47740,AT1G51940,AT1G54680,AT1G63720,AT1G70985,AT1G71170,AT1G73325,AT1G77240,AT1G78180,AT2G13360,AT2G31490,AT2G32100,AT2G38310,AT2G38540,AT2G41170,AT2G42870,AT2G47450,AT3G20570,AT3G24520,AT3G29240,AT3G45140,AT3G53750,AT3G54600,AT3G60080,AT4G15510,AT4G17300,AT4G20380,AT4G28050,AT4G36810,AT4G39400,AT5G01750,AT5G11550,AT5G13320,AT5G16720,AT5G22640…	1959	3971	37984	1.1621	1	0.288772	0.0428747
Motif	MA1018.1	GATA9	Arabidopsis thaliana	Other C4 zinc finger-type factors	217	11.0771	0.0124981	1.18757	AT1G04240,AT1G10200,AT1G12230,AT1G14810,AT1G18210,AT1G24625,AT1G28370,AT1G31170,AT1G45688,AT1G51060,AT1G70820,AT1G75390,AT1G76560,AT1G79790,AT1G80920,AT2G01450,AT2G04780,AT2G23010,AT2G30970,AT2G40070,AT2G42280,AT2G43340,AT2G45790,AT2G46330,AT3G12930,AT3G13840,AT3G14200,AT3G18780,AT3G24100,AT3G26510,AT3G50630,AT3G59350,AT3G60080,AT4G14890,AT4G39400,AT5G01920,AT5G26230,AT5G45100,AT5G49100,AT5G49550…	1959	3591	37984	1.17168	1	0.290014	0.0430591
Motif	MA0561.1	PIF4	Arabidopsis thaliana	Basic helix-loop-helix factors (bHLH)	164	8.37162	0.0132868	1.21424	AT1G22910,AT1G26210,AT1G28370,AT1G32928,AT1G60950,AT1G76560,AT1G80920,AT2G01300,AT2G01540,AT2G32100,AT2G41170,AT2G44578,AT2G44940,AT2G46640,AT2G47450,AT3G07340,AT3G18870,AT3G56710,AT3G59940,AT4G00150,AT4G16260,AT4G28710,AT4G33740,AT4G38670,AT5G11550,AT5G13090,AT5G20670,AT5G26230,AT5G48545,AT5G49550,AT5G55410,AT5G63180,AT1G21680,AT1G51400,AT1G54500,AT1G55370,AT1G67750,AT1G74930,AT2G05790,AT2G17450…	1959	2643	37984	1.20313	1	0.306083	0.0454449
Motif	MA1056.1	SPL11	Arabidopsis thaliana	SBP-type zinc finger	200	10.2093	0.013786	1.19182	AT1G05010,AT1G11440,AT1G21460,AT1G31330,AT1G33790,AT1G60010,AT1G70985,AT1G78020,AT1G78180,AT2G17120,AT2G19880,AT2G36050,AT2G44940,AT2G46640,AT2G47450,AT3G11110,AT3G18870,AT3G20360,AT3G24520,AT3G29635,AT3G52060,AT3G54090,AT3G60910,AT5G01750,AT5G11550,AT5G19140,AT5G45100,AT5G49100,AT5G53860,AT5G62730,AT5G63180,AT1G10060,AT1G14280,AT1G15010,AT1G19380,AT1G21680,AT1G23030,AT1G23205,AT1G26560,AT1G31480…	1959	3293	37984	1.17762	1	0.315296	0.0468129
Motif	MA0551.1	HY5	Arabidopsis thaliana	Basic leucine zipper factors (bZIP)	245	12.5064	0.0142052	1.17233	AT1G11700,AT1G14290,AT1G17160,AT1G22910,AT1G28370,AT1G30520,AT1G31330,AT1G60950,AT1G72290,AT1G76560,AT1G77480,AT1G80920,AT2G01300,AT2G01540,AT2G32100,AT2G41170,AT2G44578,AT2G44940,AT2G46490,AT2G46640,AT2G47450,AT3G02930,AT3G07340,AT3G11110,AT3G19480,AT3G20570,AT3G28920,AT3G29635,AT3G52060,AT3G56710,AT3G59940,AT4G00150,AT4G16260,AT4G17810,AT4G25300,AT4G25620,AT4G28050,AT4G38670,AT5G01750,AT5G11550…	1959	4113	37984	1.15498	1	0.322563	0.0478918
Motif	MA1209.1	ATHB20	Arabidopsis thaliana	Homeo domain factors	124	6.32976	0.0151944	1.24268	AT1G01170,AT1G32928,AT1G33790,AT1G53903,AT1G69780,AT1G74458,AT2G15580,AT2G42300,AT3G01860,AT3G07340,AT5G03650,AT5G19140,AT5G22920,AT5G49550,AT5G64290,AT1G01790,AT1G08460,AT1G45201,AT1G51400,AT1G54500,AT1G67340,AT2G04220,AT2G15960,AT2G17880,AT2G25840,AT2G30540,AT2G40080,AT3G08030,AT3G18080,AT3G19030,AT3G52720,AT3G63160,AT4G00430,AT4G13830,AT4G23410,AT4G24350,AT4G33000,AT4G35090,AT5G01020,AT5G02890…	1959	1944	37984	1.23678	1	0.342578	0.0508634
Motif	MA1192.1	At5g58900	Arabidopsis thaliana	Helix-Turn-Helix	211	10.7708	0.0162257	1.18069	AT1G03590,AT1G12230,AT1G21460,AT1G32928,AT1G51080,AT1G60600,AT1G67740,AT1G68520,AT2G13360,AT2G17120,AT2G29180,AT2G36050,AT2G42280,AT2G42680,AT2G44740,AT2G46330,AT3G18870,AT3G26510,AT3G54090,AT3G62410,AT4G00880,AT4G14890,AT4G20380,AT4G25300,AT4G26400,AT4G26710,AT4G28025,AT4G28660,AT4G28710,AT4G33740,AT4G38840,AT5G06690,AT5G11960,AT5G44420,AT5G47040,AT5G50280,AT5G62580,AT5G64040,AT5G65207,AT1G01225…	1959	3508	37984	1.16624	1	0.362345	0.0537983
Motif	MA1409.1	OsRR22	Oryza sativa	Other	199	10.1582	0.0162991	1.18595	AT1G11680,AT1G20970,AT1G23160,AT1G28490,AT1G45130,AT1G60010,AT1G61255,AT1G71170,AT1G79790,AT2G04780,AT2G41170,AT2G44578,AT2G44940,AT2G46490,AT3G07350,AT3G14840,AT3G26510,AT3G29635,AT3G48500,AT3G56360,AT3G62650,AT4G25620,AT5G16470,AT5G20630,AT5G25630,AT5G52280,AT5G63180,AT1G08460,AT1G11310,AT1G61260,AT1G67340,AT1G68670,AT1G74930,AT1G75350,AT1G78040,AT2G02500,AT2G03750,AT2G15680,AT2G17550,AT2G19570…	1959	3291	37984	1.17244	1	0.362345	0.0537983
Motif	MA1372.1	STZ	Arabidopsis thaliana	C2H2 zinc finger factors	252	12.8637	0.0166502	1.16466	AT1G07700,AT1G14290,AT1G22910,AT1G61255,AT1G75220,AT1G75410,AT2G32100,AT2G36050,AT2G38540,AT2G40070,AT2G42040,AT2G44940,AT3G10450,AT3G11110,AT3G17668,AT3G19480,AT3G26510,AT3G27170,AT3G28920,AT3G45140,AT3G59110,AT3G60080,AT3G62020,AT4G00780,AT4G11640,AT4G14890,AT4G17300,AT4G25620,AT4G38670,AT5G09810,AT5G11550,AT5G11960,AT5G18970,AT5G26230,AT5G44420,AT5G49100,AT5G64300,AT1G01610,AT1G04420,AT1G07050…	1959	4258	37984	1.14752	1	0.367582	0.0545758
Motif	MA0553.1	SMZ	Arabidopsis thaliana	AP2/ERF domain	217	11.0771	0.0193376	1.1717	AT1G15260,AT1G18300,AT1G18840,AT1G28370,AT1G30570,AT1G55670,AT1G55920,AT1G68520,AT1G77240,AT1G79790,AT2G17120,AT2G21185,AT2G38310,AT2G42280,AT2G44940,AT2G47450,AT3G29240,AT3G50630,AT3G58730,AT3G59940,AT3G62410,AT4G00150,AT4G15510,AT4G16390,AT4G20890,AT4G36810,AT5G01920,AT5G42070,AT5G44420,AT5G45100,AT5G48545,AT5G53860,AT5G63180,AT5G65207,AT1G23010,AT1G49750,AT1G63970,AT1G68010,AT1G68670,AT1G70830…	1959	3635	37984	1.1575	1	0.423966	0.0629473
Motif	MA0583.1	RAV1(var.2)	Arabidopsis thaliana	AP2/ERF domain	207	10.5666	0.0197041	1.17508	AT1G07180,AT1G11680,AT1G14810,AT1G24625,AT1G31800,AT1G53730,AT1G53903,AT1G63720,AT1G70820,AT1G75390,AT1G75410,AT2G20875,AT2G33820,AT2G44790,AT3G09740,AT3G13840,AT3G19480,AT3G45850,AT3G54090,AT3G60320,AT3G62650,AT4G17300,AT4G25620,AT4G36810,AT5G09660,AT5G11070,AT5G47620,AT5G49100,AT5G49550,AT5G59250,AT5G64290,AT5G64300,AT1G21680,AT1G22790,AT1G31480,AT1G55360,AT1G55370,AT1G63970,AT1G64510,AT1G67870…	1959	3455	37984	1.16169	1	0.429043	0.063701
Motif	MA1395.1	MYB77	Arabidopsis thaliana	Helix-Turn-Helix	211	10.7708	0.0203349	1.17221	AT1G14290,AT1G14810,AT1G33240,AT1G48480,AT1G60600,AT1G63220,AT1G70820,AT1G70985,AT1G71170,AT1G71970,AT1G72290,AT1G74458,AT1G75220,AT1G76560,AT1G76890,AT2G33820,AT3G02930,AT3G13840,AT3G19480,AT3G20570,AT3G26510,AT3G28920,AT3G45140,AT4G04780,AT4G17300,AT4G25620,AT4G34950,AT4G36810,AT4G38670,AT5G11550,AT5G15210,AT5G56540,AT5G62280,AT5G64620,AT5G65220,AT1G02070,AT1G04680,AT1G19770,AT1G29790,AT1G32080…	1959	3531	37984	1.15865	1	0.439765	0.065293
Motif	MA1058.1	SPL4	Arabidopsis thaliana	SBP-type zinc finger	221	11.2813	0.0204892	1.16801	AT1G11440,AT1G31330,AT1G55920,AT1G60010,AT1G70985,AT1G76890,AT1G77240,AT1G78020,AT1G78180,AT2G17120,AT2G19880,AT2G20875,AT2G33820,AT2G36050,AT2G38310,AT2G44940,AT2G47450,AT3G11110,AT3G18870,AT3G20360,AT3G24520,AT3G29635,AT3G56360,AT3G59110,AT3G60910,AT3G62410,AT4G19100,AT4G20890,AT5G11550,AT5G19140,AT5G49100,AT5G53860,AT5G63180,AT1G10060,AT1G19380,AT1G21680,AT1G23205,AT1G26560,AT1G31480,AT1G49750…	1959	3714	37984	1.15376	1	0.440108	0.0653439
Motif	MA0579.1	CDC5	Arabidopsis thaliana	Tryptophan cluster factors	243	12.4043	0.0208307	1.15978	AT1G07700,AT1G11700,AT1G15260,AT1G18460,AT1G23160,AT1G24625,AT1G51060,AT1G52510,AT1G60590,AT1G60600,AT1G73325,AT2G18710,AT2G28410,AT2G36910,AT2G38540,AT2G44500,AT3G13520,AT3G13840,AT3G20570,AT3G52380,AT3G53580,AT3G53750,AT3G60080,AT3G60320,AT3G61440,AT4G00150,AT4G11640,AT4G16260,AT4G28025,AT4G39400,AT5G01920,AT5G09660,AT5G09810,AT5G16110,AT5G40370,AT5G44600,AT5G44630,AT5G45100,AT5G53860,AT5G56540…	1959	4118	37984	1.14416	1	0.44444	0.0659872
Motif	MA1324.1	GATA20	Arabidopsis thaliana	Other C4 zinc finger-type factors	192	9.80092	0.0216116	1.17818	AT1G03590,AT1G18210,AT1G23160,AT1G30570,AT1G45688,AT1G48480,AT1G61255,AT1G63720,AT1G68440,AT1G71170,AT1G71970,AT1G74458,AT1G75410,AT2G32100,AT2G46490,AT3G13040,AT3G13840,AT3G27170,AT3G56360,AT3G59940,AT3G60080,AT3G63210,AT4G28050,AT5G16470,AT5G19140,AT5G20670,AT5G45100,AT5G55710,AT1G01610,AT1G02070,AT1G05380,AT1G21680,AT1G26560,AT1G27330,AT1G32080,AT1G50480,AT1G53310,AT1G63970,AT1G65720,AT1G68670…	1959	3192	37984	1.16628	1	0.458027	0.0680044
Motif	MA1333.1	AT4G18890	Arabidopsis thaliana	Other	137	6.99336	0.0225851	1.2106	AT1G18840,AT1G22910,AT1G53730,AT1G76560,AT1G80920,AT2G01300,AT2G01540,AT2G32100,AT2G41170,AT2G44578,AT2G44940,AT2G46640,AT2G47450,AT3G07340,AT3G18870,AT3G52060,AT3G59940,AT4G00150,AT4G16260,AT4G38670,AT5G11550,AT5G13090,AT5G20670,AT5G26230,AT5G49550,AT5G50280,AT5G63180,AT1G21680,AT1G51400,AT1G53310,AT1G55370,AT1G67750,AT1G74930,AT2G05790,AT2G39730,AT2G41990,AT3G01500,AT3G03710,AT3G06470,AT3G14415…	1959	2206	37984	1.20415	1	0.47549	0.0705972
Motif	MA1336.1	TGA3	Arabidopsis thaliana	Basic leucine zipper factors (bZIP)	177	9.03522	0.0245889	1.1803	AT1G11440,AT1G23160,AT1G30570,AT1G51060,AT1G68440,AT1G70820,AT1G71970,AT1G73325,AT2G18710,AT2G22500,AT2G26340,AT3G06070,AT3G11110,AT3G19480,AT3G20570,AT3G24520,AT3G50630,AT3G54600,AT3G60910,AT4G16390,AT4G20380,AT4G28710,AT4G33690,AT4G34950,AT5G01750,AT5G09660,AT5G11070,AT5G13090,AT5G13320,AT5G15210,AT5G26230,AT5G49100,AT5G63290,AT5G63780,AT5G64040,AT1G01225,AT1G01790,AT1G04420,AT1G07050,AT1G48520…	1959	2933	37984	1.17011	1	0.514271	0.0763551
Motif	MA1009.1	ARF3	Arabidopsis thaliana	B3 domain	233	11.8938	0.025389	1.15586	AT1G05010,AT1G28490,AT1G48480,AT1G53903,AT1G60010,AT1G63220,AT1G71970,AT1G76560,AT2G15580,AT2G16930,AT2G22500,AT2G32100,AT2G36630,AT2G43340,AT2G44940,AT2G46640,AT2G47450,AT3G01860,AT3G24520,AT3G56710,AT3G59940,AT4G00150,AT4G20380,AT4G25300,AT4G28710,AT4G36500,AT4G36810,AT4G37010,AT4G38840,AT5G01920,AT5G11550,AT5G12900,AT5G15210,AT5G18690,AT5G49550,AT5G61420,AT5G62280,AT5G62730,AT5G63780,AT5G67385…	1959	3957	37984	1.14171	1	0.527533	0.0783241
Motif	MA1288.1	At1g72010	Arabidopsis thaliana	Basic helix-loop-helix factors (bHLH)	185	9.44359	0.0261027	1.17375	AT1G23160,AT1G30570,AT1G53730,AT1G64150,AT1G75390,AT2G01300,AT2G19880,AT2G23010,AT2G38040,AT2G45790,AT2G47450,AT3G01680,AT3G06070,AT3G15351,AT3G23800,AT3G54090,AT3G54600,AT3G58730,AT3G61440,AT4G17810,AT4G34950,AT5G03650,AT5G13090,AT5G26230,AT5G60980,AT5G61420,AT5G64040,AT5G64290,AT5G66530,AT1G01225,AT1G02070,AT1G05620,AT1G08460,AT1G08540,AT1G26560,AT1G27330,AT1G50480,AT1G62380,AT1G67750,AT1G74070…	1959	3084	37984	1.16312	1	0.538842	0.0800032
Motif	MA1287.1	At5g08330	Arabidopsis thaliana	Basic helix-loop-helix factors (bHLH)	164	8.37162	0.0264435	1.18433	AT1G23160,AT1G30570,AT1G33990,AT1G53730,AT1G75390,AT1G79790,AT2G01300,AT2G16430,AT2G19880,AT2G23010,AT2G38040,AT2G45790,AT2G47450,AT3G01680,AT3G06070,AT3G15351,AT3G23800,AT3G54090,AT3G54600,AT3G58730,AT3G61440,AT4G34950,AT5G03650,AT5G26230,AT5G64290,AT5G66530,AT1G01225,AT1G05620,AT1G08460,AT1G08540,AT1G27330,AT1G50480,AT1G62380,AT1G67750,AT1G74070,AT2G04220,AT2G32720,AT2G39730,AT2G41430,AT2G43550…	1959	2705	37984	1.17555	1	0.540805	0.0802946
Motif	MA1055.1	SPL1	Arabidopsis thaliana	SBP-type zinc finger	206	10.5156	0.0265381	1.16389	AT1G07180,AT1G11440,AT1G22910,AT1G53903,AT1G71970,AT1G77240,AT1G78020,AT2G17120,AT2G19880,AT2G36050,AT2G36630,AT2G38310,AT2G43340,AT2G47450,AT3G20360,AT3G29635,AT3G52060,AT3G56710,AT3G58730,AT4G20380,AT4G34110,AT5G16110,AT5G19140,AT5G25630,AT5G49100,AT5G52760,AT5G53860,AT5G61420,AT5G62730,AT5G63180,AT1G10060,AT1G21680,AT1G23205,AT1G26560,AT1G56220,AT1G64770,AT1G74070,AT1G74090,AT1G75750,AT1G78170…	1959	3468	37984	1.15174	1	0.540805	0.0802946
Motif	MA0587.1	TCP16	Arabidopsis thaliana	Basic helix-loop-helix factors (bHLH)	189	9.64778	0.0269635	1.17051	AT1G17160,AT1G30570,AT1G45010,AT1G53730,AT1G63720,AT1G64150,AT1G70985,AT1G78180,AT2G42300,AT2G44940,AT3G06070,AT3G13510,AT3G23800,AT3G24120,AT3G24520,AT3G32930,AT3G61440,AT3G62650,AT4G20380,AT4G25030,AT4G38670,AT5G11550,AT5G13090,AT5G26230,AT5G60980,AT5G61420,AT5G64290,AT5G66530,AT1G01225,AT1G05620,AT1G08460,AT1G08540,AT1G18650,AT1G26560,AT1G32220,AT1G32990,AT1G55340,AT1G62380,AT1G64640,AT1G70830…	1959	3160	37984	1.15969	1	0.545975	0.0810623
Motif	MA0588.1	TGA1	Arabidopsis thaliana	Basic leucine zipper factors (bZIP)	220	11.2302	0.027301	1.15754	AT1G10950,AT1G11440,AT1G18210,AT1G18460,AT1G24360,AT1G33240,AT1G60590,AT1G68440,AT1G70820,AT1G71970,AT1G75390,AT2G01300,AT2G21185,AT2G22500,AT2G32100,AT2G32500,AT2G38310,AT2G41170,AT2G44940,AT2G46330,AT3G07350,AT3G11110,AT3G24520,AT3G26510,AT3G28920,AT3G50630,AT3G52060,AT3G54600,AT4G16260,AT4G38670,AT5G01750,AT5G09660,AT5G11070,AT5G11550,AT5G15210,AT5G19140,AT5G23860,AT5G26230,AT5G45100,AT5G49100…	1959	3727	37984	1.14454	1	0.549309	0.0815573
Motif	MA1011.1	PHYPADRAFT_72483	Physcomitrella patens	Basic helix-loop-helix factors (bHLH)	180	9.18836	0.0287414	1.17207	AT1G11700,AT1G18840,AT1G22910,AT1G28370,AT1G60950,AT1G71170,AT1G76560,AT1G80920,AT2G01300,AT2G01540,AT2G17120,AT2G32100,AT2G36050,AT2G41170,AT2G44578,AT2G44940,AT2G46640,AT2G47450,AT3G07340,AT3G11110,AT3G18870,AT3G56710,AT3G59940,AT4G00150,AT4G16260,AT4G33740,AT4G38670,AT5G11550,AT5G13090,AT5G20670,AT5G26230,AT5G55410,AT5G63180,AT1G21680,AT1G45201,AT1G51400,AT1G54500,AT1G55370,AT1G65720,AT1G67340…	1959	3003	37984	1.16221	1	0.574654	0.0853204
Motif	MA1096.1	ARALYDRAFT_496250	Arabidopsis lyrata subsp. lyrata	Basic helix-loop-helix factors (bHLH)	238	12.1491	0.0292167	1.14908	AT1G18210,AT1G28370,AT1G30570,AT1G33990,AT1G45010,AT1G77240,AT2G38040,AT2G42040,AT2G44790,AT3G22850,AT3G23800,AT4G00150,AT4G16260,AT4G17900,AT4G20380,AT4G24275,AT4G25030,AT4G34950,AT4G38670,AT4G38840,AT5G03650,AT5G18650,AT5G26230,AT5G44420,AT5G44600,AT5G61420,AT5G66530,AT1G01790,AT1G05620,AT1G07050,AT1G08460,AT1G08540,AT1G15010,AT1G17090,AT1G18650,AT1G21680,AT1G23010,AT1G24148,AT1G25220,AT1G26570…	1959	4065	37984	1.13523	1	0.576986	0.0856665
Motif	MA1286.1	TCP24	Arabidopsis thaliana	Basic helix-loop-helix factors (bHLH)	208	10.6177	0.029221	1.15928	AT1G18210,AT1G22910,AT1G30570,AT1G33990,AT1G45010,AT2G38310,AT2G42040,AT2G44790,AT2G46640,AT3G01860,AT3G23800,AT3G26510,AT4G17900,AT4G20380,AT4G24275,AT4G25030,AT4G34950,AT4G38670,AT4G38840,AT5G18650,AT5G22640,AT5G26230,AT5G44420,AT5G44630,AT5G64000,AT5G66530,AT1G05620,AT1G07050,AT1G08460,AT1G08540,AT1G15010,AT1G17090,AT1G18650,AT1G25220,AT1G26570,AT1G27310,AT1G27330,AT1G29070,AT1G52340,AT1G54780…	1959	3515	37984	1.14737	1	0.576986	0.0856665
Motif	MA1047.1	TGA5	Arabidopsis thaliana	Basic leucine zipper factors (bZIP)	181	9.23941	0.0307171	1.16871	AT1G10950,AT1G11440,AT1G18460,AT1G24360,AT1G31800,AT1G60590,AT1G68440,AT1G71970,AT1G75390,AT1G77240,AT2G01300,AT2G21185,AT2G22500,AT2G32100,AT2G38310,AT2G41170,AT3G11110,AT3G24520,AT3G26510,AT3G50630,AT3G53580,AT4G15510,AT4G16390,AT5G01750,AT5G09660,AT5G11070,AT5G11550,AT5G15210,AT5G49100,AT5G49550,AT5G64040,AT5G65410,AT1G01225,AT1G04680,AT1G21680,AT1G23010,AT1G48520,AT1G61260,AT1G71030,AT1G76100…	1959	3028	37984	1.15901	1	0.602783	0.0894967
Motif	MA1308.1	WRKY70	Arabidopsis thaliana	WRKY	211	10.7708	0.0317146	1.15488	AT1G05010,AT1G18210,AT1G18300,AT1G22910,AT1G23160,AT1G28490,AT1G33790,AT1G60600,AT1G68440,AT2G13360,AT2G17720,AT2G22500,AT2G30200,AT2G30970,AT2G32500,AT2G36050,AT2G36630,AT2G38040,AT2G44500,AT3G02930,AT3G20360,AT3G22150,AT3G24120,AT3G29240,AT3G45850,AT3G58730,AT4G00880,AT4G26710,AT4G34110,AT4G34950,AT4G36500,AT4G37010,AT4G40045,AT5G01750,AT5G16470,AT5G18650,AT5G19140,AT5G26740,AT5G64300,AT5G65220…	1959	3579	37984	1.14311	1	0.61854	0.0918362
Motif	MA0930.1	ABF3	Arabidopsis thaliana	Basic leucine zipper factors (bZIP)	206	10.5156	0.0333225	1.15473	AT1G27970,AT1G30520,AT1G76560,AT1G77480,AT1G80920,AT2G01540,AT2G15580,AT2G20875,AT2G32100,AT2G38040,AT2G41170,AT2G44578,AT2G45450,AT2G46640,AT2G47450,AT3G07340,AT3G17668,AT3G26510,AT3G52060,AT3G54090,AT3G56710,AT3G59940,AT3G60080,AT3G62650,AT4G00150,AT4G15510,AT4G16260,AT4G38670,AT5G09660,AT5G13090,AT5G19140,AT5G20670,AT5G26230,AT5G49550,AT5G50000,AT5G50280,AT5G55410,AT5G62730,AT5G63180,AT1G04680…	1959	3493	37984	1.1435	1	0.645937	0.0959039
Motif	MA1311.1	WRKY28	Arabidopsis thaliana	WRKY	207	10.5666	0.0335272	1.1541	AT1G05010,AT1G18210,AT1G23160,AT1G24625,AT1G28490,AT1G33790,AT1G53903,AT1G60600,AT1G63220,AT1G75220,AT2G13360,AT2G17120,AT2G17720,AT2G30200,AT2G36050,AT2G36630,AT2G38040,AT2G44500,AT3G02930,AT3G13175,AT3G20360,AT3G22150,AT3G24120,AT3G29240,AT3G45850,AT3G62020,AT3G62650,AT4G00150,AT4G00880,AT4G17810,AT4G26710,AT4G34950,AT4G36500,AT4G37010,AT4G40045,AT5G01750,AT5G18650,AT5G26230,AT5G26740,AT5G62730…	1959	3512	37984	1.14283	1	0.645966	0.0959082
Motif	MA1335.1	TGA4	Arabidopsis thaliana	Basic leucine zipper factors (bZIP)	222	11.3323	0.0349575	1.14723	AT1G10950,AT1G11440,AT1G11680,AT1G23160,AT1G24360,AT1G30570,AT1G33240,AT1G45130,AT1G51060,AT1G54680,AT1G56690,AT1G60590,AT1G71970,AT2G01300,AT2G22500,AT2G28410,AT2G29180,AT2G30970,AT2G32100,AT2G38310,AT2G41170,AT2G44578,AT2G47450,AT3G06070,AT3G11110,AT3G24120,AT3G24520,AT3G26510,AT3G50630,AT3G59940,AT3G60080,AT4G00150,AT4G14890,AT4G16260,AT4G16390,AT4G26400,AT4G28710,AT4G30310,AT4G34950,AT4G36500…	1959	3792	37984	1.13514	1	0.669466	0.0993973
Motif	MA0566.1	MYC2	Arabidopsis thaliana	Basic helix-loop-helix factors (bHLH)	215	10.975	0.0354308	1.14902	AT1G11700,AT1G16160,AT1G18840,AT1G22910,AT1G60950,AT1G69510,AT1G71170,AT1G76560,AT1G80920,AT2G01300,AT2G01540,AT2G20875,AT2G32100,AT2G38040,AT2G41170,AT2G44578,AT2G44940,AT2G46640,AT2G47450,AT3G07340,AT3G18870,AT3G26510,AT3G52060,AT3G56710,AT3G59940,AT4G00150,AT4G24275,AT4G33740,AT4G35760,AT4G38670,AT5G11550,AT5G13090,AT5G16390,AT5G20670,AT5G26230,AT5G49550,AT5G50280,AT5G63180,AT5G64300,AT1G02070…	1959	3665	37984	1.13745	1	0.670452	0.0995436
Motif	MA0957.1	BHLH3	Arabidopsis thaliana	Basic helix-loop-helix factors (bHLH)	215	10.975	0.0354308	1.14902	AT1G11700,AT1G16160,AT1G18840,AT1G22910,AT1G60950,AT1G69510,AT1G71170,AT1G76560,AT1G80920,AT2G01300,AT2G01540,AT2G20875,AT2G32100,AT2G38040,AT2G41170,AT2G44578,AT2G44940,AT2G46640,AT2G47450,AT3G07340,AT3G18870,AT3G26510,AT3G52060,AT3G56710,AT3G59940,AT4G00150,AT4G24275,AT4G33740,AT4G35760,AT4G38670,AT5G11550,AT5G13090,AT5G16390,AT5G20670,AT5G26230,AT5G49550,AT5G50280,AT5G63180,AT5G64300,AT1G02070…	1959	3665	37984	1.13745	1	0.670452	0.0995436
Motif	MA1067.1	TCP5	Arabidopsis thaliana	Basic helix-loop-helix factors (bHLH)	243	12.4043	0.0374102	1.13834	AT1G18210,AT1G28370,AT1G30570,AT1G33990,AT1G45010,AT1G77240,AT1G78180,AT2G38040,AT2G42040,AT3G22850,AT3G23800,AT4G00150,AT4G16260,AT4G17900,AT4G20380,AT4G24275,AT4G25030,AT4G34950,AT4G38670,AT4G38840,AT5G03650,AT5G18650,AT5G22640,AT5G26230,AT5G44420,AT5G44600,AT5G61420,AT5G64000,AT5G66530,AT1G01790,AT1G05620,AT1G07050,AT1G08460,AT1G08540,AT1G15010,AT1G17090,AT1G18650,AT1G21680,AT1G23010,AT1G24148…	1959	4187	37984	1.1253	1	0.701701	0.104183
Motif	MA1283.1	TCP14	Arabidopsis thaliana	Basic helix-loop-helix factors (bHLH)	136	6.94232	0.0375237	1.18562	AT1G11700,AT1G17160,AT1G68440,AT1G72610,AT1G77240,AT2G36910,AT2G38310,AT2G45790,AT3G01680,AT3G07470,AT3G24520,AT3G26510,AT3G53750,AT3G54090,AT3G58730,AT3G59110,AT3G60910,AT5G03650,AT5G09660,AT5G26230,AT5G40370,AT5G53860,AT5G63180,AT5G66530,AT1G01225,AT1G08460,AT1G27330,AT1G29790,AT1G62380,AT1G67750,AT1G79260,AT2G21140,AT2G32720,AT2G35190,AT2G38660,AT2G41430,AT2G43550,AT3G02910,AT3G06470,AT3G13000…	1959	2233	37984	1.18091	1	0.701701	0.104183
Motif	MA1179.1	MYB1	Arabidopsis thaliana	Helix-Turn-Helix	188	9.59673	0.0378878	1.15644	AT1G11680,AT1G28370,AT1G70820,AT1G70985,AT1G71170,AT1G74458,AT1G75220,AT1G76890,AT2G04690,AT2G04780,AT2G33820,AT2G44790,AT3G13840,AT3G20360,AT3G45140,AT3G50630,AT3G56360,AT3G59940,AT3G61440,AT4G04780,AT4G14890,AT4G17300,AT4G34110,AT4G34950,AT5G01750,AT5G23860,AT5G45100,AT5G64000,AT5G65220,AT5G66190,AT1G04680,AT1G08460,AT1G21680,AT1G25230,AT1G29790,AT1G32080,AT1G50280,AT1G50480,AT1G61260,AT1G74090…	1959	3178	37984	1.14702	1	0.704368	0.104579
Motif	MA1039.1	MYB4	Arabidopsis thaliana	Tryptophan cluster factors	209	10.6687	0.0386647	1.14753	AT1G11680,AT1G16160,AT1G48480,AT1G55670,AT1G60950,AT1G63220,AT1G67740,AT1G69510,AT1G70820,AT1G72290,AT2G36050,AT2G40070,AT2G44790,AT2G44940,AT2G47450,AT3G06550,AT3G14840,AT3G20570,AT3G23800,AT3G29240,AT3G54090,AT3G56360,AT3G59110,AT3G60320,AT4G16260,AT4G25620,AT4G39400,AT5G09810,AT5G16390,AT5G19190,AT5G25630,AT5G28910,AT5G42070,AT5G44630,AT5G47040,AT5G55710,AT5G65220,AT5G67385,AT1G04680,AT1G18650…	1959	3565	37984	1.13672	1	0.714631	0.106103
Motif	MA0550.2	BZR1	Arabidopsis thaliana	Other	153	7.81011	0.0394309	1.17198	AT1G28370,AT1G71170,AT1G77240,AT1G80920,AT2G01300,AT2G01540,AT2G20875,AT2G41170,AT2G44578,AT2G47450,AT3G07350,AT3G11110,AT3G18870,AT3G20570,AT3G24520,AT3G52060,AT3G53580,AT3G56360,AT3G63210,AT4G00150,AT4G33740,AT4G38670,AT4G38840,AT5G03230,AT5G11550,AT5G20670,AT5G49550,AT5G50280,AT5G63180,AT5G64040,AT1G02070,AT1G50280,AT1G51400,AT1G53310,AT1G55370,AT1G67340,AT1G67750,AT2G36830,AT2G39730,AT2G41990…	1959	2545	37984	1.16565	1	0.72038	0.106957
Motif	MA0945.1	ARR1	Arabidopsis thaliana	Tryptophan cluster factors	235	11.9959	0.0394622	1.13852	AT1G11440,AT1G11680,AT1G20970,AT1G23160,AT1G28490,AT1G61255,AT1G71170,AT1G74458,AT1G75390,AT1G76560,AT1G79790,AT2G01540,AT2G04780,AT2G36050,AT2G44578,AT2G44940,AT2G46490,AT3G07350,AT3G09740,AT3G11110,AT3G13175,AT3G14840,AT3G29635,AT3G48500,AT3G54600,AT3G56360,AT4G24275,AT4G25620,AT5G01750,AT5G01920,AT5G16470,AT5G18970,AT5G20630,AT5G23860,AT5G25630,AT5G52280,AT5G61420,AT5G63180,AT5G63290,AT5G64620…	1959	4046	37984	1.12618	1	0.72038	0.106957
Motif	MA1086.1	WRKY43	Arabidopsis thaliana	WRKY	217	11.0771	0.0396556	1.1438	AT1G05010,AT1G18210,AT1G22910,AT1G23160,AT1G24625,AT1G60600,AT1G67740,AT1G68440,AT2G17720,AT2G22500,AT2G36050,AT2G40070,AT2G44500,AT2G44940,AT3G18780,AT3G20360,AT3G20570,AT3G22150,AT3G29240,AT3G32930,AT3G45850,AT3G48500,AT3G49550,AT3G58730,AT3G63210,AT4G00880,AT4G17810,AT4G28050,AT4G34950,AT4G36500,AT4G37010,AT4G40045,AT5G01750,AT5G06690,AT5G11960,AT5G16470,AT5G18650,AT5G65220,AT5G66190,AT1G01790…	1959	3715	37984	1.13258	1	0.72038	0.106957
Motif	MA0942.1	ARF1	Arabidopsis thaliana	B3 domain	255	13.0168	0.0402199	1.1325	AT1G05010,AT1G11700,AT1G12230,AT1G22910,AT1G24625,AT1G27970,AT1G28370,AT1G32928,AT1G33290,AT1G45010,AT1G45130,AT1G63220,AT1G75390,AT1G76560,AT2G04780,AT2G22500,AT2G26340,AT2G32100,AT2G36630,AT3G01860,AT3G10450,AT3G13175,AT3G18870,AT3G20570,AT3G50630,AT3G56710,AT3G59940,AT3G62020,AT4G13520,AT4G28050,AT4G36810,AT5G01920,AT5G03230,AT5G19140,AT5G26230,AT5G44600,AT5G44630,AT5G50000,AT5G61420,AT5G62280…	1959	4418	37984	1.11913	1	0.726482	0.107863
Motif	MA0574.1	MYB15	Arabidopsis thaliana	Tryptophan cluster factors	218	11.1281	0.0422435	1.14089	AT1G10950,AT1G22910,AT1G55920,AT1G67740,AT1G69510,AT1G69780,AT1G70985,AT1G72290,AT1G75410,AT2G42870,AT2G44790,AT3G01860,AT3G14840,AT3G20570,AT3G28920,AT3G52060,AT3G59110,AT3G59940,AT4G25620,AT5G01920,AT5G09810,AT5G16390,AT5G19190,AT5G28910,AT5G47040,AT5G55410,AT5G61420,AT5G62580,AT5G65410,AT5G67385,AT1G01610,AT1G04680,AT1G23010,AT1G49730,AT1G51400,AT1G61260,AT1G64770,AT1G67340,AT1G67870,AT1G67910…	1959	3741	37984	1.12989	1	0.758721	0.112649
Motif	MA1402.1	BPC6	Arabidopsis thaliana	Other	28	1.4293	0.0428411	1.46132	AT1G14290,AT1G24625,AT1G53903,AT3G62650,AT4G00780,AT5G19190,AT1G78040,AT2G15830,AT2G15960,AT4G32570,AT4G33000,AT5G44450,AT5G65925,AT4G34030,AT5G53880,AT1G48330,AT2G04350,AT4G35750,AT5G57780,AT3G15210,AT3G50685,AT2G28870,AT3G26700,AT4G36970,AT2G46030,AT3G09032,AT3G21260,AT5G42146	1959	360	37984	1.50807	1	0.765132	0.113601
Motif	MA1070.1	TGA7	Arabidopsis thaliana	Basic leucine zipper factors (bZIP)	210	10.7198	0.0433968	1.14238	AT1G11440,AT1G33240,AT1G60590,AT1G68440,AT1G71970,AT1G77240,AT2G01300,AT2G21185,AT2G22500,AT2G26340,AT2G32500,AT2G41170,AT2G44740,AT3G07350,AT3G11110,AT3G19480,AT3G24520,AT3G50630,AT3G54600,AT3G60080,AT4G16260,AT4G16390,AT4G19100,AT4G33690,AT4G34950,AT5G01750,AT5G09660,AT5G11070,AT5G11550,AT5G13090,AT5G13320,AT5G15210,AT5G49100,AT5G49550,AT5G63290,AT5G64040,AT1G01225,AT1G01790,AT1G04680,AT1G21680…	1959	3597	37984	1.132	1	0.766486	0.113802
Motif	MA0096.1	bZIP910	Antirrhinum majus	Basic leucine zipper factors (bZIP)	155	7.9122	0.0433991	1.1661	AT1G10950,AT1G11440,AT1G18210,AT1G18460,AT1G24360,AT1G31800,AT1G45010,AT1G55670,AT1G68440,AT1G71970,AT1G75410,AT2G22500,AT2G32100,AT2G44940,AT3G11110,AT3G13040,AT3G26510,AT3G52060,AT4G16390,AT4G28050,AT5G01750,AT5G09660,AT5G11070,AT5G23860,AT5G28910,AT5G45100,AT5G49100,AT5G55710,AT5G64040,AT5G65410,AT1G07050,AT1G22790,AT1G23010,AT1G48520,AT1G61260,AT2G05790,AT2G15620,AT2G19570,AT2G21530,AT2G34620…	1959	2591	37984	1.15993	1	0.766486	0.113802
Motif	MA1359.1	bHLH31	Arabidopsis thaliana	Basic helix-loop-helix factors (bHLH)	160	8.16743	0.0438518	1.16287	AT1G22910,AT1G28370,AT1G60950,AT1G76560,AT1G80920,AT2G01300,AT2G17120,AT2G41170,AT2G44578,AT2G44940,AT2G46640,AT2G47450,AT3G07340,AT3G14840,AT3G18870,AT3G26510,AT3G56710,AT3G59940,AT4G00150,AT4G33740,AT4G38670,AT4G38840,AT5G11550,AT5G13090,AT5G20670,AT5G26230,AT5G63180,AT1G51400,AT1G54500,AT1G55370,AT1G64640,AT1G65720,AT1G67750,AT1G74930,AT2G05790,AT2G35190,AT2G37940,AT2G39730,AT3G03710,AT3G06470…	1959	2683	37984	1.15629	1	0.770203	0.114354
Motif	MA1021.1	PHYPADRAFT_48267	Physcomitrella patens	Basic helix-loop-helix factors (bHLH)	198	10.1072	0.0454913	1.14455	AT1G18840,AT1G22910,AT1G28370,AT1G53730,AT1G60950,AT1G71170,AT1G76560,AT1G80920,AT2G01300,AT2G17120,AT2G32100,AT2G41170,AT2G44578,AT2G44940,AT2G46640,AT2G47450,AT3G07340,AT3G11110,AT3G18870,AT3G26510,AT3G53580,AT3G56710,AT3G59940,AT3G62650,AT4G16260,AT4G33740,AT5G03650,AT5G11550,AT5G13090,AT5G18690,AT5G20670,AT5G26230,AT5G49550,AT5G55410,AT5G63180,AT1G21680,AT1G45201,AT1G51400,AT1G53310,AT1G54500…	1959	3382	37984	1.13516	1	0.787088	0.116861
Motif	MA1074.1	UNE10	Arabidopsis thaliana	Basic helix-loop-helix factors (bHLH)	198	10.1072	0.0454913	1.14455	AT1G18840,AT1G22910,AT1G28370,AT1G53730,AT1G60950,AT1G71170,AT1G76560,AT1G80920,AT2G01300,AT2G17120,AT2G32100,AT2G41170,AT2G44578,AT2G44940,AT2G46640,AT2G47450,AT3G07340,AT3G11110,AT3G18870,AT3G26510,AT3G53580,AT3G56710,AT3G59940,AT3G62650,AT4G16260,AT4G33740,AT5G03650,AT5G11550,AT5G13090,AT5G18690,AT5G20670,AT5G26230,AT5G49550,AT5G55410,AT5G63180,AT1G21680,AT1G45201,AT1G51400,AT1G53310,AT1G54500…	1959	3382	37984	1.13516	1	0.787088	0.116861
Motif	MA1305.1	WRKY55	Arabidopsis thaliana	WRKY	189	9.64778	0.045556	1.14789	AT1G05010,AT1G18210,AT1G22910,AT1G23160,AT1G28490,AT1G48480,AT1G60600,AT1G68440,AT2G17120,AT2G17720,AT2G22500,AT2G30200,AT2G32500,AT2G36050,AT2G36630,AT2G38040,AT2G44500,AT2G44940,AT3G20360,AT3G20570,AT3G22150,AT3G24120,AT3G29240,AT3G45850,AT3G49550,AT3G58730,AT3G62650,AT4G00880,AT4G34110,AT4G34950,AT4G36500,AT4G37010,AT4G40045,AT5G16470,AT5G18650,AT5G19140,AT5G26740,AT5G64300,AT5G65220,AT1G10030…	1959	3217	37984	1.13914	1	0.787088	0.116861
Motif	MA1323.1	GATA19	Arabidopsis thaliana	Other C4 zinc finger-type factors	176	8.98418	0.048522	1.15038	AT1G03590,AT1G18210,AT1G23160,AT1G28370,AT1G30570,AT1G53903,AT1G68440,AT1G71970,AT1G75410,AT2G32100,AT2G46330,AT3G27170,AT3G28920,AT3G59940,AT4G23180,AT4G28050,AT4G39400,AT5G15210,AT5G16110,AT5G19140,AT5G45100,AT5G55710,AT1G02070,AT1G05380,AT1G18810,AT1G21680,AT1G26560,AT1G27330,AT1G61260,AT1G63970,AT1G65720,AT1G74930,AT1G76490,AT2G04940,AT2G05790,AT2G17550,AT2G21970,AT3G02910,AT3G04790,AT3G06470…	1959	2986	37984	1.14285	1	0.833802	0.123797
Motif	MA1315.1	WRKY24	Arabidopsis thaliana	WRKY	193	9.85197	0.0490493	1.14306	AT1G05010,AT1G18210,AT1G22910,AT1G23160,AT1G24625,AT1G33790,AT1G60600,AT1G68440,AT1G75220,AT2G17120,AT2G17720,AT2G22500,AT2G30200,AT2G30970,AT2G36050,AT2G36630,AT2G44500,AT3G13175,AT3G20360,AT3G22150,AT3G24120,AT3G29240,AT3G45850,AT3G48500,AT3G58730,AT3G62650,AT4G26710,AT4G28050,AT4G34950,AT4G36500,AT4G37010,AT4G40045,AT5G01750,AT5G06690,AT5G16470,AT5G18650,AT5G26230,AT5G64300,AT5G66190,AT1G19380…	1959	3299	37984	1.13433	1	0.834568	0.12391
Motif	MA1172.1	MYB3R5	Arabidopsis thaliana	Helix-Turn-Helix	190	9.69883	0.0490916	1.14415	AT1G14810,AT1G18300,AT1G45010,AT1G63720,AT1G72290,AT1G73325,AT1G74458,AT1G75220,AT1G75410,AT1G76560,AT1G78020,AT1G79590,AT2G29180,AT2G30970,AT2G44790,AT2G44940,AT3G11110,AT3G26510,AT3G45140,AT3G49550,AT3G54600,AT3G59110,AT4G26400,AT4G34950,AT4G37010,AT4G38670,AT5G03650,AT5G11550,AT5G44600,AT5G63180,AT5G64620,AT5G65207,AT5G67385,AT1G04680,AT1G21680,AT1G23010,AT1G24180,AT1G32080,AT1G67750,AT1G74070…	1959	3244	37984	1.13564	1	0.834568	0.12391
