# Supplementary material for: Genome-Wide Association Studies and Transcriptome Changes during Acclimation and Deacclimation in Divergent Brassica napus Varieties
Source: Int J Mol Sci. 2020 Nov 30;21(23):9148. doi: 10.3390/ijms21239148 (PMC7730164; doi:10.3390/ijms21239148)
Supplement: Supplementary file 1 [file ijms-21-09148-s001.zip › supplemental_files_all/supplemental_file_5.xlsx]

## Sheet: Binding_Factor_enrichment
Type	Term	Factor	Description	Title	Class	Source	Count	%	PValue	OddsRatio	Genes	ListTotal	PopHits	PopTotal	FoldChange	Bonferroni	Benjamini	FDR
Binding Factor	GSM2388452	H3K9ac	WT	Col_K9_rep2	EF	ChIP-seq	309	77.25	1.39984e-75	7.17783	AT1G05070,AT1G29660,AT1G62510,AT1G66140,AT1G68520,AT1G75690,AT1G77760,AT1G79850,AT2G03750,AT2G24150,AT2G28550,AT2G34510,AT2G38310,AT2G40230,AT3G01490,AT3G16240,AT3G21760,AT3G27160,AT3G56060,AT3G62720,AT4G01460,AT4G16690,AT4G21445,AT4G26150,AT5G02230,AT5G20670,AT5G44020,AT5G44130,AT5G44260,AT5G56860,AT1G01620,AT1G01630,AT1G03600,AT1G14150,AT1G15340,AT1G15690,AT1G15820,AT1G19150,AT1G33590,AT1G53580…	400	11953	37302	2.41076	4.53549e-73	2.88435e-72	4.53549e-73
Binding Factor	GSM1260848	LHY	WT; 2 week-old whole seedlings	LHY_ChIPSeq	TF	ChIP-seq	304	76	1.13025e-72	6.80521	AT1G10657,AT1G20070,AT1G22160,AT1G29660,AT1G49430,AT1G55260,AT1G62510,AT1G66140,AT1G68520,AT1G70260,AT1G75690,AT1G77760,AT2G03750,AT2G05440,AT2G24150,AT2G28550,AT2G29090,AT2G32960,AT2G34510,AT2G38310,AT2G40230,AT3G01490,AT3G16240,AT3G21760,AT3G62720,AT4G01460,AT4G15610,AT4G15630,AT4G16690,AT4G17030,AT4G21445,AT5G02230,AT5G06570,AT5G15500,AT5G20670,AT5G28030,AT5G44020,AT5G44130,AT5G44260,AT5G46600…	400	11819	37302	2.39864	3.66201e-70	1.16443e-69	1.83101e-70
Binding Factor	GSM2388448	H3K9ac	hda9 mutants	hdac_K9_rep1	EF	ChIP-seq	346	86.5	5.81189e-72	8.44851	AT1G05070,AT1G10657,AT1G22160,AT1G29660,AT1G49430,AT1G54040,AT1G55260,AT1G62510,AT1G66140,AT1G68520,AT1G70260,AT1G75690,AT1G77760,AT1G79850,AT2G03750,AT2G24150,AT2G28550,AT2G29090,AT2G32960,AT2G34510,AT2G38310,AT2G40230,AT3G01490,AT3G16240,AT3G21760,AT3G27160,AT3G56060,AT3G62720,AT4G01460,AT4G15630,AT4G16690,AT4G21445,AT4G26150,AT5G02230,AT5G03120,AT5G20670,AT5G44020,AT5G44130,AT5G44260,AT5G54585…	400	16062	37302	2.00886	1.88305e-69	3.99176e-69	6.27684e-70
Binding Factor	GSM2388456	H3K9ac	pwr mutants	pwr2_K9_rep2	EF	ChIP-seq	342	85.5	3.66102e-71	8.07615	AT1G05070,AT1G10657,AT1G22160,AT1G29660,AT1G55260,AT1G62510,AT1G66140,AT1G68520,AT1G75690,AT1G77760,AT1G79850,AT2G03750,AT2G24150,AT2G28550,AT2G29090,AT2G34510,AT2G38310,AT2G40230,AT3G01490,AT3G16240,AT3G21760,AT3G27160,AT3G56060,AT3G62720,AT4G01460,AT4G16690,AT4G21445,AT4G26150,AT5G02230,AT5G03120,AT5G20670,AT5G44020,AT5G44130,AT5G44260,AT5G54585,AT5G56860,AT5G61420,AT1G01620,AT1G01630,AT1G03600…	400	15715	37302	2.02948	1.18617e-68	1.88586e-68	2.96543e-69
Binding Factor	GSM1848702	Pol2	dcl234; immature inflorescence	32_Pol2ChIP_dcl234	TF	ChIP-seq	283	70.75	9.03349e-71	6.35521	AT1G05070,AT1G10657,AT1G11850,AT1G20070,AT1G22160,AT1G49430,AT1G54040,AT1G55260,AT1G68520,AT1G70830,AT1G77760,AT1G79850,AT2G03750,AT2G24150,AT2G32690,AT2G34510,AT2G38310,AT3G01490,AT3G08770,AT3G16240,AT3G21760,AT3G28740,AT3G56060,AT3G62720,AT4G01460,AT4G16008,AT4G16690,AT4G21445,AT5G02230,AT5G03120,AT5G06570,AT5G20670,AT5G44020,AT5G44130,AT5G44260,AT1G01620,AT1G03600,AT1G14150,AT1G15340,AT1G15690…	400	10257	37302	2.57299	2.92685e-68	3.72266e-68	5.8537e-69
Binding Factor	GSM1848700	Pol2	WT; immature inflorescence	30_Pol2ChIP_Col	TF	ChIP-seq	268	67	1.91965e-69	6.15633	AT1G05070,AT1G10657,AT1G11850,AT1G20070,AT1G22160,AT1G49430,AT1G54040,AT1G55260,AT1G68520,AT1G70830,AT1G77760,AT1G79850,AT2G03750,AT2G24150,AT2G32690,AT2G34510,AT2G38310,AT3G01490,AT3G08770,AT3G16240,AT3G21760,AT3G28740,AT3G56060,AT3G62720,AT4G15610,AT4G15630,AT4G16008,AT4G16690,AT4G21445,AT5G02230,AT5G06570,AT5G44020,AT5G44260,AT1G01620,AT1G01630,AT1G03600,AT1G15340,AT1G15690,AT1G15820,AT1G19150…	400	9225	37302	2.7092	6.21967e-67	6.59234e-67	1.03661e-67
Binding Factor	GSM2365923	HDP2	WT seedlings	HDP2 IP rep2	EF	ChIP-seq	192	48	1.84446e-68	6.73952	AT1G10657,AT1G29660,AT1G66140,AT1G68520,AT2G03750,AT2G24150,AT2G28550,AT2G32690,AT2G34510,AT2G38310,AT3G01490,AT3G16240,AT3G21760,AT3G56060,AT5G02230,AT5G44020,AT5G44260,AT5G54585,AT5G56860,AT1G01620,AT1G01630,AT1G03600,AT1G15340,AT1G15690,AT1G15820,AT1G25275,AT1G33590,AT1G56220,AT1G68440,AT1G68670,AT1G72610,AT1G78830,AT1G80440,AT2G22790,AT2G29450,AT2G40000,AT2G42690,AT3G06500,AT3G07350,AT3G13040…	400	4473	37302	4.0029	5.97606e-66	5.42925e-66	8.53723e-67
Binding Factor	GSM1383847	SPCH	SPCHp:SPCH2-4A-MYC in spch3; 4-day-old light grown seedlings	SPCH ChIP-Seq	TF	ChIP-seq	313	78.25	1.14051e-65	6.37453	AT1G05070,AT1G10657,AT1G11850,AT1G20070,AT1G29660,AT1G49430,AT1G55260,AT1G66140,AT1G68520,AT1G70260,AT1G75690,AT1G77760,AT2G03750,AT2G24150,AT2G28550,AT2G32690,AT2G32960,AT2G34510,AT2G38310,AT2G40230,AT3G01490,AT3G08770,AT3G16240,AT3G21760,AT3G28740,AT3G55700,AT3G56060,AT3G62720,AT4G01460,AT4G15610,AT4G15630,AT4G21445,AT5G02230,AT5G03120,AT5G06570,AT5G15500,AT5G44020,AT5G44130,AT5G44260,AT5G54585…	400	13430	37302	2.1734	3.69524e-63	2.93748e-63	4.61905e-64
Binding Factor	GSM1322879	H3K4me3	Arabidopsis lyrata accession MN47; yong leaves	Al_H3K4me3_rep1; Arabidopsis lyrata; ChIP-Seq	EF	ChIP-seq	318	79.5	9.66857e-64	6.32885	AT1G05070,AT1G10657,AT1G11850,AT1G22160,AT1G29660,AT1G66140,AT1G68520,AT1G73260,AT1G75690,AT1G77760,AT1G79850,AT2G03750,AT2G24150,AT2G28550,AT2G32690,AT2G32960,AT2G34510,AT2G38310,AT2G40230,AT3G01490,AT3G16240,AT3G21760,AT3G27160,AT3G55700,AT3G56060,AT3G62720,AT4G01460,AT4G15630,AT4G16690,AT4G21445,AT5G04950,AT5G06570,AT5G20670,AT5G28030,AT5G44020,AT5G44130,AT5G44260,AT5G54585,AT5G56860,AT5G61420…	400	14145	37302	2.09651	3.13262e-61	2.21354e-61	3.48069e-62
Binding Factor	GSM2388446	H3K9ac	WT	Col_K9_rep1	EF	ChIP-seq	281	70.25	2.48677e-63	5.71558	AT1G05070,AT1G22160,AT1G62510,AT1G66140,AT1G68520,AT2G03750,AT2G28550,AT2G34510,AT2G38310,AT2G40230,AT3G01490,AT3G16240,AT3G21760,AT3G27160,AT3G62720,AT4G01460,AT4G21445,AT4G26150,AT5G02230,AT5G03120,AT5G44020,AT5G44130,AT5G44260,AT5G56860,AT1G01620,AT1G01630,AT1G03600,AT1G14150,AT1G15340,AT1G15690,AT1G15820,AT1G19150,AT1G33590,AT1G53580,AT1G56220,AT1G68440,AT1G68670,AT1G70410,AT1G72610,AT1G74730…	400	10878	37302	2.40896	8.05714e-61	5.12394e-61	8.05714e-62
Binding Factor	GSM1657732	CCA1	CCA1pro:CCA1-FLAG cca1 lhy; 14 day-old seedlings	CCA1-ChIP_IonPGM	TF	ChIP-seq	201	50.25	1.92283e-60	5.74983	AT1G10657,AT1G20070,AT1G66140,AT1G68520,AT1G75690,AT1G77760,AT2G03750,AT2G24150,AT2G29090,AT2G34510,AT2G38310,AT2G40230,AT3G01490,AT3G21760,AT3G28740,AT3G62720,AT5G02230,AT5G04950,AT5G06570,AT5G20670,AT5G28030,AT5G44260,AT1G01620,AT1G01630,AT1G03600,AT1G15340,AT1G15690,AT1G15820,AT1G19150,AT1G33590,AT1G53580,AT1G56220,AT1G62480,AT1G68440,AT1G68670,AT1G72610,AT1G78830,AT1G80380,AT1G80440,AT2G17870…	400	5550	37302	3.37734	6.22996e-58	3.60177e-58	5.6636e-59
Binding Factor	GSM2183141	H3K9/14ac	250 uM GSNO/500 uM cPTIO treated for 16h	CHIP_GSNO_cPTIO_16h_rep1	EF	ChIP-seq	276	69	1.53749e-59	5.37809	AT1G05070,AT1G62510,AT1G68520,AT1G75690,AT1G77760,AT1G79850,AT2G03750,AT2G28550,AT2G34510,AT2G38310,AT2G40230,AT3G01490,AT3G16240,AT3G21760,AT3G27160,AT3G62720,AT4G01460,AT4G16690,AT4G21445,AT5G44130,AT5G44260,AT5G54585,AT1G01620,AT1G01630,AT1G03600,AT1G14150,AT1G15340,AT1G15690,AT1G15820,AT1G19150,AT1G25275,AT1G33590,AT1G53580,AT1G56220,AT1G68440,AT1G68670,AT1G72610,AT1G74730,AT1G78830,AT1G80380…	400	10891	37302	2.36327	4.98148e-57	2.63998e-57	4.15124e-58
Binding Factor	GSM2086282	REVOLUTA	35S::FLAG-GR-REVd seedlings with F3165 Sigma Monoclonal ANTI-FLAG M2	REV_run56	TF	ChIP-seq	202	50.5	1.42759e-58	5.55901	AT1G10657,AT1G20070,AT1G22160,AT1G66140,AT1G68520,AT1G70260,AT1G75690,AT1G77760,AT2G03750,AT2G24150,AT2G29090,AT2G34510,AT2G38310,AT2G40230,AT3G01490,AT3G16240,AT3G18280,AT3G21760,AT3G56060,AT3G62720,AT4G15610,AT5G02230,AT5G06570,AT5G20670,AT5G44260,AT5G61420,AT1G01620,AT1G01630,AT1G03600,AT1G15690,AT1G19150,AT1G25275,AT1G33590,AT1G53580,AT1G56220,AT1G68440,AT1G72610,AT1G78830,AT1G80380,AT1G80440…	400	5760	37302	3.2704	4.6254e-56	2.26271e-56	3.558e-57
Binding Factor	GSM2130926	RD26	EtOH mock treatment for 4 hours	AT4G27410_RD26_EtOH_ChIP_rep2	TF	ChIP-seq	262	65.5	2.0882e-57	5.15659	AT1G05070,AT1G11850,AT1G20070,AT1G22160,AT1G55260,AT1G62510,AT1G62760,AT1G66140,AT1G68520,AT1G70260,AT1G73260,AT1G77760,AT2G03750,AT2G24150,AT2G28550,AT2G29090,AT2G32690,AT2G38310,AT2G40230,AT3G01490,AT3G16240,AT3G21760,AT3G27160,AT3G56060,AT3G62720,AT4G01460,AT4G15610,AT4G16690,AT4G21445,AT4G28940,AT5G02230,AT5G06570,AT5G20670,AT5G44020,AT5G44260,AT5G54585,AT5G56860,AT1G01620,AT1G01630,AT1G03600…	400	10010	37302	2.44084	6.76576e-55	3.07335e-55	4.83269e-56
Binding Factor	GSM1848701	Pol2	nrpd1; immature inflorescence	31_Pol2ChIP_nrpd1	TF	ChIP-seq	242	60.5	2.63158e-57	5.15356	AT1G05070,AT1G10657,AT1G11850,AT1G20070,AT1G22160,AT1G49430,AT1G54040,AT1G55260,AT1G68520,AT1G70830,AT1G77760,AT1G79850,AT2G03750,AT2G24150,AT2G32690,AT2G34510,AT2G38310,AT3G01490,AT3G08770,AT3G16240,AT3G21760,AT3G28740,AT3G56060,AT3G62720,AT4G01460,AT4G21445,AT5G02230,AT5G03120,AT5G20670,AT5G44020,AT1G01620,AT1G03600,AT1G15340,AT1G15690,AT1G15820,AT1G19150,AT1G25275,AT1G33590,AT1G56220,AT1G62480…	400	8519	37302	2.6491	8.52631e-55	3.61487e-55	5.68421e-56
Binding Factor	GSM1665428	PIF4	PIF4-3xFlag-6xHis seedlings treated with low blue light for 16 hours	ChIPSeq-PIF4_FLAG_Rep2	TF	ChIP-seq	268	67	5.19352e-57	5.14268	AT1G20070,AT1G22160,AT1G66140,AT1G68520,AT1G70260,AT1G73260,AT1G75690,AT1G77760,AT2G24150,AT2G28550,AT2G29090,AT2G32690,AT2G34510,AT2G38310,AT2G40230,AT3G01490,AT3G16240,AT3G21760,AT3G27160,AT3G28740,AT3G56060,AT3G62720,AT4G01460,AT4G15610,AT5G02230,AT5G06570,AT5G15500,AT5G20670,AT5G44020,AT5G44260,AT5G56860,AT1G01620,AT1G01630,AT1G03600,AT1G15340,AT1G15690,AT1G15820,AT1G19150,AT1G25275,AT1G33590…	400	10530	37302	2.37344	1.6827e-54	6.68821e-55	1.05169e-55
Binding Factor	GSM889585	PRR5	PRR5pro:FLAG-PRR5-GFP/prr5	PRR5-ChIP	TF	ChIP-seq	299	74.75	1.07915e-56	5.36906	AT1G05070,AT1G10657,AT1G20070,AT1G29660,AT1G55260,AT1G66140,AT1G68520,AT1G75690,AT1G77760,AT1G79850,AT2G03750,AT2G24150,AT2G28550,AT2G29090,AT2G32690,AT2G34510,AT2G38310,AT2G40230,AT3G01490,AT3G16240,AT3G21760,AT3G56060,AT3G62720,AT4G01460,AT4G15630,AT5G02230,AT5G04950,AT5G06570,AT5G15500,AT5G20670,AT5G28030,AT5G44020,AT5G44130,AT5G44260,AT5G56860,AT5G61420,AT1G01620,AT1G01630,AT1G03600,AT1G14150…	400	13229	37302	2.10774	3.49643e-54	1.30798e-54	2.05673e-55
Binding Factor	GSM2183137	H3K9/14ac	250 uM GSNO treated for 16h	ChIP_GSNO_16h_rep1	EF	ChIP-seq	289	72.25	4.74834e-56	5.20361	AT1G05070,AT1G29660,AT1G62510,AT1G68520,AT1G75690,AT1G77760,AT1G79850,AT2G03750,AT2G28550,AT2G32690,AT2G32960,AT2G34510,AT2G38310,AT2G40230,AT3G01490,AT3G16240,AT3G21760,AT3G27160,AT3G62720,AT4G01460,AT4G16690,AT4G21445,AT5G44020,AT5G44130,AT5G44260,AT1G01620,AT1G01630,AT1G03600,AT1G14150,AT1G15340,AT1G15690,AT1G15820,AT1G19150,AT1G25275,AT1G33590,AT1G53580,AT1G56220,AT1G68440,AT1G68670,AT1G70410…	400	12411	37302	2.17152	1.53846e-53	5.43547e-54	8.54701e-55
Binding Factor	GSM2183139	H3K9/14ac	250 uM GSH treated for 16h	ChIP_GSH_16h_rep1	EF	ChIP-seq	280	70	1.19284e-54	5.02227	AT1G05070,AT1G29660,AT1G62510,AT1G68520,AT1G75690,AT1G77760,AT1G79850,AT2G03750,AT2G28550,AT2G34510,AT2G38310,AT2G40230,AT3G01490,AT3G16240,AT3G21760,AT3G27160,AT3G62720,AT4G01460,AT4G16690,AT4G21445,AT5G44020,AT5G44130,AT5G44260,AT1G01620,AT1G01630,AT1G03600,AT1G14150,AT1G15340,AT1G15690,AT1G15820,AT1G19150,AT1G25275,AT1G33590,AT1G53580,AT1G56220,AT1G68440,AT1G68670,AT1G70410,AT1G72610,AT1G74730…	400	11804	37302	2.21208	3.86481e-52	1.29359e-52	2.03411e-53
Binding Factor	GSM1869288	BRM	14 day-old seedlings with GFP antibody	BRMGFPIP	EF	ChIP-seq	272	68	5.07797e-54	4.92915	AT1G05070,AT1G10657,AT1G20070,AT1G29660,AT1G55260,AT1G66140,AT1G68520,AT1G75690,AT1G77760,AT2G03750,AT2G24150,AT2G28550,AT2G32960,AT2G34510,AT2G38310,AT2G40230,AT3G01490,AT3G16240,AT3G21760,AT3G56060,AT3G62720,AT4G01460,AT4G15610,AT4G21445,AT5G02230,AT5G06570,AT5G44020,AT5G44130,AT5G44260,AT5G54585,AT1G01620,AT1G01630,AT1G03600,AT1G15340,AT1G15690,AT1G15820,AT1G19150,AT1G25275,AT1G33590,AT1G53580…	400	11208	37302	2.26315	1.64526e-51	5.23152e-52	8.22631e-53
Binding Factor	GSM2130888	NFYC2	EtOH mock treatment for 4 hours	AT1G56170_NFYC2_EtOH_ChIP_rep1	TF	ChIP-seq	223	55.75	9.48492e-54	4.94581	AT1G20070,AT1G22160,AT1G66140,AT1G68520,AT1G75690,AT1G77760,AT2G24150,AT2G28550,AT2G38310,AT3G01490,AT3G16240,AT3G21760,AT3G55700,AT4G01460,AT5G02230,AT5G15500,AT5G44260,AT5G56860,AT1G01620,AT1G01630,AT1G03600,AT1G15340,AT1G15690,AT1G15820,AT1G19150,AT1G25275,AT1G33590,AT1G53580,AT1G56220,AT1G62480,AT1G68440,AT1G68670,AT1G70410,AT1G72610,AT1G74730,AT1G78830,AT1G80380,AT1G80440,AT2G17870,AT2G22790…	400	7546	37302	2.75588	3.07311e-51	9.30642e-52	1.46339e-52
Binding Factor	GSM2183135	H3K9/14ac	Water treated for 16h	ChIP_water_16h_rep1	EF	ChIP-seq	243	60.75	3.72853e-53	4.82385	AT1G68520,AT1G75690,AT1G77760,AT1G79850,AT2G03750,AT2G28550,AT2G34510,AT2G38310,AT2G40230,AT3G16240,AT3G21760,AT3G62720,AT4G01460,AT4G16690,AT4G21445,AT5G44020,AT5G44130,AT5G44260,AT1G01620,AT1G01630,AT1G03600,AT1G14150,AT1G15340,AT1G15690,AT1G15820,AT1G19150,AT1G25275,AT1G33590,AT1G53580,AT1G56220,AT1G68440,AT1G68670,AT1G70410,AT1G72610,AT1G74730,AT1G78830,AT1G80380,AT1G80440,AT2G17870,AT2G20180…	400	9033	37302	2.50869	1.20804e-50	3.49207e-51	5.49111e-52
Binding Factor	GSM1242400	H3K23ac	suvh456; Leaves of 3 week-old plants	suvh456_H3K23ac_ChIP	EF	ChIP-seq	281	70.25	8.12342e-53	4.88936	AT1G05070,AT1G29660,AT1G66140,AT1G68520,AT1G75690,AT1G77760,AT1G79850,AT2G03750,AT2G24150,AT2G28550,AT2G34510,AT2G38310,AT2G40230,AT3G16240,AT3G21760,AT3G27160,AT3G56060,AT3G62720,AT4G01460,AT4G16690,AT4G21445,AT5G20670,AT5G44020,AT1G01620,AT1G03600,AT1G14150,AT1G15340,AT1G15690,AT1G15820,AT1G19150,AT1G25275,AT1G33590,AT1G53580,AT1G56220,AT1G68440,AT1G68670,AT1G72610,AT1G74730,AT1G78830,AT1G80380…	400	12119	37302	2.16228	2.63199e-50	7.27745e-51	1.14434e-51
Binding Factor	GSM1167537	KAN1	Columbia-0 with anti-FLAG antibody	KAN1-FLAG replicate 1	TF	ChIP-seq	214	53.5	3.09404e-52	4.88063	AT1G10657,AT1G11850,AT1G29660,AT1G55260,AT1G66140,AT1G68520,AT1G70260,AT1G75690,AT1G77760,AT2G29090,AT2G32960,AT2G34510,AT2G38310,AT2G40230,AT3G16240,AT3G18280,AT3G21760,AT3G56060,AT4G01460,AT4G17030,AT5G02230,AT5G03120,AT5G04950,AT5G06570,AT5G20670,AT5G28030,AT5G44020,AT5G44130,AT5G44260,AT5G56860,AT5G61420,AT1G01620,AT1G01630,AT1G03600,AT1G15340,AT1G25275,AT1G33590,AT1G56220,AT1G62480,AT1G68440…	400	7089	37302	2.81515	1.00247e-49	2.65634e-50	4.17696e-51
Binding Factor	GSM2183140	H3K9/14ac	250 uM GSH treated for 16h	ChIP_GSH_16h_rep2	EF	ChIP-seq	286	71.5	6.19581e-52	4.8603	AT1G05070,AT1G62510,AT1G68520,AT1G75690,AT1G77760,AT1G79850,AT2G03750,AT2G28550,AT2G32690,AT2G34510,AT2G38310,AT2G40230,AT3G01490,AT3G16240,AT3G21760,AT3G62720,AT4G01460,AT4G16690,AT4G21445,AT5G44020,AT5G44130,AT5G44260,AT5G54585,AT1G01620,AT1G01630,AT1G03600,AT1G14150,AT1G15340,AT1G15690,AT1G15820,AT1G19150,AT1G25275,AT1G33590,AT1G53580,AT1G56220,AT1G68440,AT1G68670,AT1G70410,AT1G72610,AT1G74730…	400	12670	37302	2.10505	2.00744e-49	5.10653e-50	8.02977e-51
Binding Factor	GSM2130924	RD26	EtOH mock treatment for 4 hours	AT4G27410_RD26_EtOH_ChIP_rep1	TF	ChIP-seq	259	64.75	1.41403e-51	4.70427	AT1G05070,AT1G11850,AT1G20070,AT1G22160,AT1G62510,AT1G62760,AT1G66140,AT1G68520,AT1G70260,AT1G73260,AT1G75690,AT1G77760,AT2G03750,AT2G24150,AT2G28550,AT2G34510,AT2G38310,AT2G40230,AT3G01490,AT3G16240,AT3G21760,AT3G27160,AT3G56060,AT3G62720,AT4G01460,AT4G15610,AT4G16690,AT4G21445,AT4G28940,AT5G02230,AT5G06570,AT5G44020,AT5G44260,AT5G54585,AT5G56860,AT1G01620,AT1G01630,AT1G03600,AT1G15340,AT1G15690…	400	10446	37302	2.31218	4.58144e-49	1.1206e-49	1.76209e-50
Binding Factor	GSM1282365	YFP	35S::YFP; 4 week-old plants	YFP	TF	ChIP-seq	232	58	2.52709e-51	4.70997	AT1G10657,AT1G20070,AT1G66140,AT1G68520,AT1G70260,AT2G03750,AT2G24150,AT2G28550,AT2G29090,AT2G32690,AT2G34510,AT2G38310,AT3G01490,AT3G16240,AT3G21760,AT3G28740,AT3G55700,AT3G56060,AT3G62720,AT4G01460,AT4G15630,AT5G02230,AT5G06570,AT5G44020,AT5G44130,AT5G54585,AT1G01620,AT1G01630,AT1G03600,AT1G15340,AT1G15690,AT1G15820,AT1G25275,AT1G33590,AT1G53580,AT1G56220,AT1G62480,AT1G68440,AT1G68670,AT1G70410…	400	8429	37302	2.56675	8.18778e-49	1.92853e-49	3.03251e-50
Binding Factor	GSM2130942	HB5	EtOH mock treatment for 4 hours	AT5G65310_HB5_EtOH_ChIP_rep1	TF	ChIP-seq	282	70.5	3.0394e-51	4.77768	AT1G10657,AT1G20070,AT1G22160,AT1G29660,AT1G49430,AT1G54040,AT1G55260,AT1G62510,AT1G62760,AT1G66140,AT1G68520,AT1G70830,AT1G77760,AT2G03750,AT2G24150,AT2G28550,AT2G29090,AT2G32690,AT2G32960,AT2G34510,AT2G38310,AT2G40230,AT3G01490,AT3G16240,AT3G18280,AT3G21760,AT3G27160,AT3G55700,AT3G56060,AT3G62720,AT4G01460,AT4G15610,AT4G15630,AT5G02230,AT5G03120,AT5G06570,AT5G15500,AT5G20670,AT5G44020,AT5G44130…	400	12408	37302	2.11943	9.84764e-49	2.23665e-49	3.51701e-50
Binding Factor	GSM2111784	HDA9	Leaves of Columbia-0 with HDA9-FLAG transformed plants	HDA9-FLAG-CHIPSEQ	EF	ChIP-seq	212	53	3.36967e-51	4.8093	AT1G10657,AT1G68520,AT1G75690,AT1G77760,AT1G79850,AT2G03750,AT2G24150,AT2G34510,AT2G38310,AT3G01490,AT3G16240,AT3G21760,AT3G62720,AT5G15500,AT5G44130,AT1G01620,AT1G01630,AT1G03600,AT1G14150,AT1G15340,AT1G15690,AT1G15820,AT1G19150,AT1G25275,AT1G33590,AT1G53580,AT1G56220,AT1G68440,AT1G68670,AT1G70410,AT1G72610,AT1G78830,AT1G80380,AT1G80440,AT2G17870,AT2G22790,AT2G29450,AT2G40000,AT2G42690,AT3G06500…	400	7058	37302	2.80109	1.09177e-48	2.39419e-49	3.76474e-50
Binding Factor	GSM2130928	RD26	EtOH mock treatment for 4 hours	AT4G27410_RD26_EtOH_ChIP_rep3	TF	ChIP-seq	247	61.75	3.54774e-51	4.66774	AT1G05070,AT1G11850,AT1G20070,AT1G62510,AT1G62760,AT1G66140,AT1G68520,AT1G73260,AT1G77760,AT2G03750,AT2G24150,AT2G28550,AT2G38310,AT2G40230,AT3G01490,AT3G16240,AT3G21760,AT3G27160,AT3G56060,AT3G62720,AT4G01460,AT4G15610,AT4G16690,AT4G21445,AT4G28940,AT5G02230,AT5G06570,AT5G44020,AT5G44260,AT5G54585,AT5G56860,AT1G01620,AT1G01630,AT1G03600,AT1G15340,AT1G15690,AT1G15820,AT1G25275,AT1G33590,AT1G53580…	400	9557	37302	2.41017	1.14947e-48	2.43668e-49	3.83156e-50
Binding Factor	GSM2388450	H3K9ac	pwr mutants rep1	pwr2_K9_rep1	EF	ChIP-seq	288	72	7.47387e-50	4.72027	AT1G05070,AT1G22160,AT1G55260,AT1G62510,AT1G66140,AT1G68520,AT2G03750,AT2G24150,AT2G28550,AT2G34510,AT2G38310,AT3G01490,AT3G16240,AT3G27160,AT3G62720,AT4G01460,AT4G15630,AT4G21445,AT4G26150,AT5G02230,AT5G03120,AT5G20670,AT5G44020,AT5G44130,AT5G54585,AT5G56860,AT5G61420,AT1G01620,AT1G01630,AT1G14150,AT1G15340,AT1G15690,AT1G15820,AT1G53580,AT1G56220,AT1G68440,AT1G68670,AT1G70410,AT1G74730,AT1G80380…	400	13125	37302	2.04628	2.42153e-47	4.96766e-48	7.8114e-49
Binding Factor	GSM2130891	NFYC2	10 uM abscisic acid for 4 hours	AT1G56170_NFYC2_ABA_ChIP_rep3	TF	ChIP-seq	246	61.5	1.46231e-49	4.54665	AT1G20070,AT1G22160,AT1G66140,AT1G68520,AT1G70260,AT1G75690,AT1G77760,AT2G24150,AT2G28550,AT2G29090,AT2G34510,AT2G40230,AT3G01490,AT3G16240,AT3G21760,AT3G55700,AT3G62720,AT4G15610,AT4G21445,AT5G02230,AT5G15500,AT5G44260,AT5G56860,AT1G01620,AT1G01630,AT1G03600,AT1G15340,AT1G15690,AT1G15820,AT1G19150,AT1G25275,AT1G33590,AT1G53580,AT1G56220,AT1G62480,AT1G68440,AT1G68670,AT1G70410,AT1G72610,AT1G74730…	400	9669	37302	2.37261	4.73789e-47	9.41582e-48	1.48059e-48
Binding Factor	GSM2183142	H3K9/14ac	250 uM GSNO/500 uM cPTIO treated for 16h	CHIP_GSNO_cPTIO_16h_rep2	EF	ChIP-seq	236	59	1.90456e-49	4.5533	AT1G05070,AT1G62510,AT1G68520,AT1G75690,AT1G77760,AT1G79850,AT2G03750,AT2G28550,AT2G34510,AT2G38310,AT2G40230,AT3G16240,AT3G21760,AT3G62720,AT4G01460,AT4G16690,AT4G21445,AT5G02230,AT5G44130,AT5G44260,AT1G01620,AT1G03600,AT1G14150,AT1G15340,AT1G15690,AT1G15820,AT1G19150,AT1G33590,AT1G53580,AT1G56220,AT1G68440,AT1G68670,AT1G70410,AT1G72610,AT1G74730,AT1G78830,AT1G80380,AT1G80440,AT2G17870,AT2G20180…	400	8929	37302	2.4648	6.17078e-47	1.18919e-47	1.86993e-48
Binding Factor	GSM605657	LEAFY/LFY	Col-0 35S::LFY seedlings	lfy-samp-rep2	TF	ChIP-seq	250	62.5	2.17582e-49	4.53275	AT1G05070,AT1G10657,AT1G20070,AT1G22160,AT1G55260,AT1G62510,AT1G66140,AT1G68520,AT1G70260,AT1G75690,AT1G77760,AT2G03750,AT2G29090,AT2G32960,AT2G34510,AT2G38310,AT2G40230,AT3G01490,AT3G08770,AT3G16240,AT3G21760,AT3G28740,AT3G62720,AT4G01460,AT4G21445,AT5G06570,AT5G44130,AT5G44260,AT5G54585,AT5G56860,AT5G61420,AT1G01620,AT1G01630,AT1G03600,AT1G14150,AT1G15340,AT1G15690,AT1G19150,AT1G25275,AT1G33590…	400	9999	37302	2.33161	7.04966e-47	1.3186e-47	2.07343e-48
Binding Factor	GSM2130862	NFYB2	EtOH mock treatment for 4 hours	AT5G47640_NFYB2_EtOH_ChIP_rep2	TF	ChIP-seq	291	72.75	3.02087e-49	4.70175	AT1G05070,AT1G10657,AT1G20070,AT1G22160,AT1G55260,AT1G62510,AT1G66140,AT1G68520,AT1G70260,AT1G70830,AT1G73260,AT1G75690,AT1G77760,AT2G03750,AT2G24150,AT2G28550,AT2G32690,AT2G34510,AT2G38310,AT2G40230,AT3G01490,AT3G16240,AT3G21760,AT3G27160,AT3G55700,AT3G62720,AT4G01460,AT4G15610,AT4G15630,AT4G21445,AT5G02230,AT5G06570,AT5G15500,AT5G44020,AT5G44130,AT5G44260,AT5G54585,AT5G56860,AT1G01620,AT1G01630…	400	13480	37302	2.01315	9.78761e-47	1.77841e-47	2.79646e-48
Binding Factor	GSM2130893	GBF2	10 uM abscisic acid for 4 hours	AT4G01120_GBF2_ABA_ChIP_rep1	TF	ChIP-seq	250	62.5	4.32889e-49	4.51054	AT1G20070,AT1G22160,AT1G62510,AT1G68520,AT1G70260,AT1G73260,AT1G77760,AT2G03750,AT2G05440,AT2G24150,AT2G29090,AT2G38310,AT2G40230,AT3G01490,AT3G16240,AT3G21760,AT3G55700,AT3G62720,AT4G15610,AT4G21445,AT5G02230,AT5G06570,AT5G15500,AT5G44020,AT5G44130,AT5G44260,AT5G54585,AT5G56860,AT1G01620,AT1G01630,AT1G03600,AT1G14150,AT1G15340,AT1G15690,AT1G15820,AT1G19150,AT1G25275,AT1G33590,AT1G53580,AT1G56220…	400	10035	37302	2.32324	1.40256e-46	2.47766e-47	3.896e-48
Binding Factor	GSM1566964	LEAFY/LFY	p35S:LFY; 15 day-old seedlings	p35S:LFY; rep1	TF	ChIP-seq	276	69	5.90241e-49	4.57033	AT1G05070,AT1G10657,AT1G20070,AT1G22160,AT1G55260,AT1G62760,AT1G66140,AT1G68520,AT1G70260,AT1G73260,AT1G75690,AT1G77760,AT2G03750,AT2G05440,AT2G24150,AT2G28550,AT2G29090,AT2G32960,AT2G34510,AT2G38310,AT2G40230,AT3G01490,AT3G08770,AT3G16240,AT3G21760,AT3G27160,AT3G28740,AT3G56060,AT3G62720,AT4G01460,AT4G21445,AT5G02230,AT5G06570,AT5G15500,AT5G44130,AT5G44260,AT5G61420,AT1G01620,AT1G01630,AT1G03600…	400	12187	37302	2.11195	1.91238e-46	3.28697e-47	5.1686e-48
Binding Factor	GSM2130944	HB5	EtOH mock treatment for 4 hours	AT5G65310_HB5_EtOH_ChIP_rep2	TF	ChIP-seq	248	62	6.68322e-49	4.49657	AT1G10657,AT1G20070,AT1G22160,AT1G29660,AT1G54040,AT1G55260,AT1G62510,AT1G62760,AT1G66140,AT1G68520,AT1G70260,AT1G70830,AT2G03750,AT2G24150,AT2G28550,AT2G29090,AT2G32690,AT2G38310,AT2G40230,AT3G01490,AT3G16240,AT3G21760,AT3G55700,AT3G56060,AT4G01460,AT4G15610,AT4G15630,AT5G02230,AT5G03120,AT5G06570,AT5G15500,AT5G20670,AT5G44020,AT5G44130,AT5G44260,AT5G54585,AT5G56860,AT5G61420,AT1G01620,AT1G01630…	400	9902	37302	2.33561	2.16536e-46	3.62385e-47	5.69833e-48
Binding Factor	GSM2130882	ANAC032	EtOH mock treatment for 4 hours	AT1G77450_ANAC032_EtOH_ChIP_rep1	TF	ChIP-seq	126	31.5	2.41811e-48	6.34529	AT1G05070,AT2G38310,AT3G16240,AT3G21760,AT4G15610,AT4G21445,AT5G02230,AT5G44020,AT5G44260,AT1G01620,AT1G01630,AT1G03600,AT1G15340,AT1G15690,AT1G25275,AT1G53580,AT1G56220,AT1G62480,AT1G68440,AT1G68670,AT1G72610,AT1G80380,AT1G80440,AT2G29450,AT2G40000,AT3G06500,AT3G07350,AT3G13040,AT3G15630,AT3G16510,AT3G26520,AT3G29240,AT3G47430,AT3G48360,AT3G49790,AT3G52060,AT3G53420,AT4G08950,AT4G18890,AT4G27657…	400	2502	37302	4.69629	7.83467e-46	1.27755e-46	2.00889e-47
Binding Factor	GSM2130972	ABF4	EtOH mock treatment for 4 hours	AT3G19290_ABF4_EtOH_ChIP_rep2	TF	ChIP-seq	223	55.75	2.91327e-48	4.50753	AT1G20070,AT1G22160,AT1G55260,AT1G62510,AT1G68520,AT1G77760,AT2G03750,AT2G24150,AT2G28550,AT2G38310,AT2G40230,AT3G01490,AT3G16240,AT3G21760,AT3G55700,AT4G15610,AT5G02230,AT5G06570,AT5G15500,AT5G44020,AT5G44260,AT5G54585,AT5G56860,AT1G01620,AT1G01630,AT1G03600,AT1G15340,AT1G15690,AT1G15820,AT1G19150,AT1G25275,AT1G33590,AT1G53580,AT1G56220,AT1G62480,AT1G68440,AT1G68670,AT1G70410,AT1G78830,AT1G80380…	400	8120	37302	2.56107	9.439e-46	1.50068e-46	2.35975e-47
Binding Factor	GSM1242397	H3K23ac	drm12/cmt23; Leaves of 3 week-old plants	drm12cmt23_H3K23ac_ChIP	EF	ChIP-seq	250	62.5	9.88808e-48	4.41012	AT1G05070,AT1G29660,AT1G68520,AT1G75690,AT1G77760,AT1G79850,AT2G03750,AT2G28550,AT2G34510,AT2G38310,AT2G40230,AT3G16240,AT3G21760,AT3G56060,AT3G62720,AT4G01460,AT4G16690,AT4G21445,AT5G44020,AT1G01620,AT1G03600,AT1G14150,AT1G15340,AT1G15690,AT1G15820,AT1G19150,AT1G25275,AT1G33590,AT1G53580,AT1G56220,AT1G68440,AT1G68670,AT1G72610,AT1G74730,AT1G78830,AT1G80380,AT1G80440,AT2G17870,AT2G20180,AT2G22790…	400	10201	37302	2.28544	3.20374e-45	4.96931e-46	7.81399e-47
Binding Factor	GSM2130887	NFYC2	10 uM abscisic acid for 4 hours	AT1G56170_NFYC2_ABA_ChIP_rep1	TF	ChIP-seq	202	50.5	1.46629e-47	4.5865	AT1G10657,AT1G20070,AT1G22160,AT1G68520,AT1G75690,AT1G77760,AT2G24150,AT3G01490,AT3G16240,AT3G21760,AT3G55700,AT5G02230,AT5G15500,AT5G44260,AT1G01620,AT1G01630,AT1G03600,AT1G15340,AT1G15690,AT1G15820,AT1G19150,AT1G25275,AT1G33590,AT1G53580,AT1G56220,AT1G62480,AT1G68440,AT1G68670,AT1G70410,AT1G72610,AT1G74730,AT1G78830,AT1G80380,AT1G80440,AT2G22790,AT2G29450,AT2G37170,AT2G40000,AT2G42690,AT3G06500…	400	6760	37302	2.78661	4.75079e-45	7.1935e-46	1.13114e-46
Binding Factor	GSM2130894	GBF2	EtOH mock treatment for 4 hours	AT4G01120_GBF2_EtOH_ChIP_rep1	TF	ChIP-seq	257	64.25	2.38999e-47	4.3884	AT1G20070,AT1G22160,AT1G62510,AT1G68520,AT1G70260,AT1G77760,AT2G03750,AT2G05440,AT2G24150,AT2G29090,AT2G38310,AT2G40230,AT3G01490,AT3G16240,AT3G21760,AT3G55700,AT3G62720,AT4G01460,AT4G15610,AT4G15630,AT4G21445,AT5G02230,AT5G06570,AT5G15500,AT5G20670,AT5G44020,AT5G44130,AT5G44260,AT5G54585,AT5G56860,AT1G01620,AT1G01630,AT1G03600,AT1G14150,AT1G15340,AT1G15690,AT1G15820,AT1G19150,AT1G25275,AT1G33590…	400	10808	37302	2.21748	7.74356e-45	1.14524e-45	1.80083e-46
Binding Factor	GSM1667166	H3K23ac	Col-0; 3 week-old leaves	WT_H3K23ac_ChIP_rep	EF	ChIP-seq	270	67.5	2.97387e-47	4.41757	AT1G05070,AT1G29660,AT1G66140,AT1G68520,AT1G75690,AT1G77760,AT1G79850,AT2G03750,AT2G24150,AT2G28550,AT2G34510,AT2G38310,AT2G40230,AT3G16240,AT3G21760,AT3G56060,AT3G62720,AT4G01460,AT4G16690,AT4G21445,AT5G02230,AT5G44020,AT5G44260,AT1G01620,AT1G01630,AT1G03600,AT1G14150,AT1G15340,AT1G15690,AT1G15820,AT1G19150,AT1G25275,AT1G33590,AT1G56220,AT1G68440,AT1G68670,AT1G70410,AT1G72610,AT1G74730,AT1G78830…	400	11899	37302	2.11605	9.63533e-45	1.39263e-45	2.18985e-46
Binding Factor	GSM2131012	DTAF1	10 uM dexamethasone; 6 hours	AT3G45810_DTAF1_Dex_6h_ChIP	TF	ChIP-seq	280	70	8.74168e-47	4.43472	AT1G10657,AT1G20070,AT1G22160,AT1G54040,AT1G55260,AT1G62510,AT1G66140,AT1G68520,AT1G70260,AT1G70830,AT1G73260,AT1G77760,AT2G03750,AT2G24150,AT2G28550,AT2G32690,AT2G34510,AT2G38310,AT2G40230,AT3G01490,AT3G16240,AT3G18280,AT3G27160,AT3G55700,AT3G62720,AT4G01460,AT4G15610,AT4G15630,AT4G17030,AT4G21445,AT5G02230,AT5G06570,AT5G20670,AT5G44020,AT5G44260,AT5G54585,AT5G56860,AT1G01620,AT1G01630,AT1G03600…	400	12830	37302	2.03518	2.8323e-44	4.00268e-45	6.29401e-46
Binding Factor	GSM2130896	GBF2	EtOH mock treatment for 4 hours	AT4G01120_GBF2_EtOH_ChIP_rep2	TF	ChIP-seq	250	62.5	1.46232e-46	4.32447	AT1G20070,AT1G22160,AT1G55260,AT1G62510,AT1G62760,AT1G66140,AT1G68520,AT1G70260,AT1G77760,AT2G03750,AT2G24150,AT2G29090,AT2G38310,AT2G40230,AT3G01490,AT3G16240,AT3G21760,AT3G55700,AT3G62720,AT4G01460,AT4G15610,AT5G02230,AT5G03120,AT5G06570,AT5G15500,AT5G20670,AT5G44020,AT5G44130,AT5G44260,AT5G54585,AT5G56860,AT5G61420,AT1G01620,AT1G01630,AT1G03600,AT1G14150,AT1G15340,AT1G15690,AT1G15820,AT1G19150…	400	10347	37302	2.25319	4.73793e-44	6.55019e-45	1.02998e-45
Binding Factor	GSM1657733	CCA1	CCA1pro:CCA1-FLAG cca1 lhy; 14 day-old seedlings	CCA1-ChIP_Illumina	TF	ChIP-seq	163	40.75	1.63566e-46	5.0028	AT1G10657,AT1G20070,AT1G66140,AT1G68520,AT1G75690,AT1G77760,AT2G24150,AT2G28550,AT2G29090,AT2G34510,AT3G01490,AT3G21760,AT4G01460,AT5G02230,AT5G04950,AT5G06570,AT5G28030,AT5G56860,AT1G01620,AT1G01630,AT1G03600,AT1G15340,AT1G15690,AT1G15820,AT1G33590,AT1G53580,AT1G56220,AT1G68440,AT1G68670,AT1G72610,AT1G74730,AT1G78830,AT1G80380,AT1G80440,AT2G22790,AT2G29450,AT2G40000,AT2G42690,AT3G06500,AT3G07350…	400	4484	37302	3.38996	5.29954e-44	7.17073e-45	1.12756e-45
Binding Factor	GSM2130980	ABF3	EtOH mock treatment for 4 hours	AT4G34000_ABF3_EtOH_ChIP_rep3	TF	ChIP-seq	274	68.5	1.68952e-46	4.38072	AT1G20070,AT1G22160,AT1G55260,AT1G62510,AT1G68520,AT1G70260,AT1G75690,AT1G77760,AT2G03750,AT2G24150,AT2G28550,AT2G29090,AT2G32690,AT2G34510,AT2G38310,AT2G40230,AT3G01490,AT3G16240,AT3G21760,AT3G27160,AT3G62720,AT4G01460,AT4G15610,AT4G16690,AT4G21445,AT5G02230,AT5G06570,AT5G15500,AT5G20670,AT5G44020,AT5G44130,AT5G44260,AT5G54585,AT5G56860,AT1G01620,AT1G01630,AT1G03600,AT1G15340,AT1G15690,AT1G15820…	400	12344	37302	2.06998	5.47406e-44	7.25256e-45	1.14043e-45
Binding Factor	GSM2130968	HB7	EtOH mock treatment for 4 hours	AT2G46680_HB7_EtOH_ChIP_rep3	TF	ChIP-seq	214	53.5	2.39008e-46	4.40392	AT1G22160,AT1G62510,AT1G62760,AT1G68520,AT1G70260,AT1G75690,AT1G77760,AT2G03750,AT2G24150,AT2G29090,AT2G38310,AT2G40230,AT3G01490,AT3G16240,AT3G21760,AT3G27160,AT4G01460,AT4G15610,AT4G21445,AT5G02230,AT5G06570,AT5G15500,AT5G44020,AT5G44260,AT5G56860,AT5G61420,AT1G01620,AT1G01630,AT1G03600,AT1G15340,AT1G15690,AT1G15820,AT1G25275,AT1G33590,AT1G53580,AT1G56220,AT1G62480,AT1G68440,AT1G68670,AT1G70410…	400	7698	37302	2.59244	7.74386e-44	1.00504e-44	1.58038e-45
Binding Factor	GSM1667169	H3K23ac	drm12cmt23; 3 week-old leaves	drm12cmt23_H3K23ac_ChIP_rep	EF	ChIP-seq	280	70	4.28815e-46	4.38451	AT1G05070,AT1G29660,AT1G66140,AT1G68520,AT1G75690,AT1G77760,AT1G79850,AT2G03750,AT2G24150,AT2G28550,AT2G34510,AT2G38310,AT2G40230,AT3G16240,AT3G21760,AT3G56060,AT3G62720,AT4G01460,AT4G21445,AT5G02230,AT5G20670,AT5G44020,AT5G44260,AT1G01620,AT1G01630,AT1G03600,AT1G14150,AT1G15340,AT1G15690,AT1G15820,AT1G19150,AT1G25275,AT1G33590,AT1G53580,AT1G56220,AT1G68440,AT1G68670,AT1G72610,AT1G74730,AT1G78830…	400	12926	37302	2.02007	1.38936e-43	1.76713e-44	2.77872e-45
Binding Factor	GSM1167539	KAN1	Columbia-0 with anti-FLAG antibody	KAN1-FLAG replicate 2	TF	ChIP-seq	189	47.25	6.11782e-46	4.57274	AT1G10657,AT1G29660,AT1G55260,AT1G62510,AT1G66140,AT1G68520,AT1G77760,AT2G29090,AT2G32960,AT2G34510,AT2G38310,AT2G40230,AT3G16240,AT3G21760,AT4G01460,AT4G17030,AT5G02230,AT5G03120,AT5G04950,AT5G06570,AT5G20670,AT5G44020,AT5G44130,AT5G44260,AT5G61420,AT1G01620,AT1G03600,AT1G15340,AT1G15690,AT1G25275,AT1G53580,AT1G62480,AT1G68440,AT1G68670,AT1G70410,AT1G72610,AT1G78830,AT1G80440,AT2G20180,AT2G29450…	400	6083	37302	2.89745	1.98217e-43	2.47169e-44	3.88662e-45
Binding Factor	GSM2130897	GBF2	10 uM abscisic acid for 4 hours	AT4G01120_GBF2_ABA_ChIP_rep3	TF	ChIP-seq	253	63.25	6.61208e-46	4.27881	AT1G20070,AT1G22160,AT1G55260,AT1G62510,AT1G68520,AT1G70260,AT1G77760,AT2G03750,AT2G24150,AT2G29090,AT2G40230,AT3G01490,AT3G16240,AT3G18280,AT3G21760,AT3G55700,AT3G62720,AT4G15610,AT4G15630,AT4G21445,AT5G02230,AT5G06570,AT5G15500,AT5G20670,AT5G44020,AT5G44130,AT5G44260,AT5G54585,AT5G56860,AT1G01620,AT1G01630,AT1G03600,AT1G14150,AT1G15340,AT1G15690,AT1G15820,AT1G19150,AT1G25275,AT1G33590,AT1G53580…	400	10670	37302	2.2112	2.14231e-43	2.62001e-44	4.11983e-45
Binding Factor	GSM2130964	HB7	EtOH mock treatment for 4 hours	AT2G46680_HB7_EtOH_ChIP_rep1	TF	ChIP-seq	204	51	8.09276e-46	4.42727	AT1G22160,AT1G62760,AT1G66140,AT1G68520,AT1G70260,AT1G75690,AT2G03750,AT2G24150,AT2G28550,AT2G38310,AT2G40230,AT3G01490,AT3G16240,AT3G27160,AT3G62720,AT4G15610,AT4G21445,AT5G02230,AT5G06570,AT5G44020,AT5G44260,AT5G54585,AT5G56860,AT1G01620,AT1G01630,AT1G03600,AT1G15340,AT1G15690,AT1G25275,AT1G33590,AT1G53580,AT1G56220,AT1G62480,AT1G68440,AT1G68670,AT1G72610,AT1G78830,AT1G80380,AT1G80440,AT2G20180…	400	7072	37302	2.69005	2.62205e-43	3.14622e-44	4.94727e-45
Binding Factor	GSM1196649	PRR7	prr7-3 PRR7::HA-PRR7	prr7-3 PRR7::HA-PRR7 #151 IP (ExpII)	TF	ChIP-seq	129	32.25	8.29393e-46	5.84714	AT1G10657,AT1G20070,AT1G68520,AT1G75690,AT1G77760,AT2G40230,AT3G01490,AT3G16240,AT3G21760,AT3G62720,AT5G02230,AT5G44260,AT1G01620,AT1G01630,AT1G03600,AT1G15690,AT1G15820,AT1G19150,AT1G25275,AT1G33590,AT1G53580,AT1G56220,AT1G68440,AT1G68670,AT1G72610,AT1G78830,AT1G80380,AT1G80440,AT2G22790,AT2G40000,AT2G42690,AT3G06500,AT3G07350,AT3G13040,AT3G15630,AT3G24520,AT3G26520,AT3G27690,AT3G29240,AT3G47430…	400	2788	37302	4.31488	2.68723e-43	3.16471e-44	4.97636e-45
Binding Factor	GSM2130970	ABF4	EtOH mock treatment for 4 hours	AT3G19290_ABF4_EtOH_ChIP_rep1	TF	ChIP-seq	233	58.25	1.46291e-45	4.26806	AT1G20070,AT1G22160,AT1G62510,AT1G68520,AT1G70260,AT2G03750,AT2G24150,AT2G28550,AT2G32690,AT2G40230,AT3G01490,AT3G16240,AT3G21760,AT3G55700,AT4G15610,AT4G15630,AT5G02230,AT5G06570,AT5G15500,AT5G44020,AT5G44260,AT5G54585,AT5G56860,AT1G01620,AT1G01630,AT1G03600,AT1G15340,AT1G15690,AT1G15820,AT1G19150,AT1G25275,AT1G33590,AT1G53580,AT1G56220,AT1G62480,AT1G68440,AT1G68670,AT1G70410,AT1G78830,AT1G80380…	400	9160	37302	2.3721	4.73983e-43	5.48054e-44	8.61787e-45
Binding Factor	GSM2130892	NFYC2	EtOH mock treatment for 4 hours	AT1G56170_NFYC2_EtOH_ChIP_rep3	TF	ChIP-seq	192	48	2.79338e-45	4.48531	AT1G20070,AT1G22160,AT1G68520,AT1G75690,AT1G77760,AT2G24150,AT2G28550,AT3G16240,AT3G21760,AT3G55700,AT5G02230,AT5G15500,AT5G44260,AT1G01620,AT1G01630,AT1G03600,AT1G15340,AT1G15690,AT1G15820,AT1G19150,AT1G25275,AT1G56220,AT1G62480,AT1G68440,AT1G72610,AT1G74730,AT1G78830,AT1G80380,AT1G80440,AT2G22790,AT2G29450,AT2G37170,AT2G40000,AT2G42690,AT3G06500,AT3G07350,AT3G13040,AT3G15630,AT3G16510,AT3G24520…	400	6339	37302	2.82457	9.05054e-43	1.0278e-43	1.61617e-44
Binding Factor	GSM2130954	ZAT6	EtOH mock treatment for 4 hours	AT5G04340_ZAT6_EtOH_ChIP_rep1	TF	ChIP-seq	267	66.75	2.89542e-45	4.26293	AT1G20070,AT1G22160,AT1G54040,AT1G55260,AT1G62510,AT1G62760,AT1G66140,AT1G68520,AT1G70260,AT1G70830,AT1G75690,AT1G77760,AT2G03750,AT2G24150,AT2G28550,AT2G32690,AT2G38310,AT2G40230,AT3G01490,AT3G16240,AT3G21760,AT3G27160,AT3G62720,AT4G01460,AT4G15610,AT4G15630,AT5G02230,AT5G03120,AT5G06570,AT5G15500,AT5G20670,AT5G44020,AT5G44130,AT5G44260,AT5G54585,AT5G56860,AT5G61420,AT1G01620,AT1G01630,AT1G03600…	400	11912	37302	2.09025	9.38115e-43	1.04666e-43	1.64582e-44
Binding Factor	GSM2130895	GBF2	10 uM abscisic acid for 4 hours	AT4G01120_GBF2_ABA_ChIP_rep2	TF	ChIP-seq	252	63	3.81049e-45	4.22305	AT1G20070,AT1G22160,AT1G55260,AT1G62510,AT1G68520,AT1G70260,AT1G75690,AT1G77760,AT2G03750,AT2G24150,AT2G29090,AT2G40230,AT3G01490,AT3G16240,AT3G21760,AT3G55700,AT3G62720,AT4G01460,AT4G15610,AT4G15630,AT4G21445,AT5G02230,AT5G06570,AT5G15500,AT5G44020,AT5G44130,AT5G44260,AT5G54585,AT5G56860,AT5G61420,AT1G01620,AT1G01630,AT1G03600,AT1G14150,AT1G15340,AT1G15690,AT1G15820,AT1G19150,AT1G25275,AT1G33590…	400	10688	37302	2.19875	1.2346e-42	1.35369e-43	2.12862e-44
Binding Factor	GSM1482283	MYB3R3	MYB3R3-GFP; 9 day-old Col-0 whole seedlings	MYB3R3-GFP_9d_seedlings_ChIP	TF	ChIP-seq	239	59.75	6.0539e-45	4.21177	AT1G68520,AT1G75690,AT1G77760,AT1G79850,AT2G03750,AT2G24150,AT2G28550,AT2G32960,AT2G34510,AT2G38310,AT2G40230,AT3G01490,AT3G16240,AT3G21760,AT3G27160,AT3G62720,AT4G01460,AT5G06570,AT5G15500,AT5G44020,AT1G01620,AT1G01630,AT1G03600,AT1G15340,AT1G15690,AT1G15820,AT1G19150,AT1G25275,AT1G33590,AT1G53580,AT1G56220,AT1G62480,AT1G68440,AT1G68670,AT1G70410,AT1G72610,AT1G78830,AT1G80380,AT1G80440,AT2G17870…	400	9691	37302	2.29986	1.96146e-42	2.11423e-43	3.32451e-44
Binding Factor	GSM2130976	ABF3	EtOH mock treatment for 4 hours	AT4G34000_ABF3_EtOH_ChIP_rep1	TF	ChIP-seq	265	66.25	7.13167e-45	4.22842	AT1G20070,AT1G22160,AT1G62510,AT1G66140,AT1G68520,AT1G70260,AT1G73260,AT1G75690,AT1G77760,AT2G03750,AT2G24150,AT2G28550,AT2G32690,AT2G34510,AT2G38310,AT2G40230,AT3G01490,AT3G16240,AT3G21760,AT3G27160,AT3G62720,AT4G01460,AT4G15610,AT4G15630,AT4G21445,AT5G02230,AT5G06570,AT5G15500,AT5G20670,AT5G44020,AT5G44130,AT5G44260,AT5G54585,AT5G56860,AT1G01620,AT1G01630,AT1G03600,AT1G15340,AT1G15690,AT1G15820…	400	11796	37302	2.095	2.31066e-42	2.44911e-43	3.8511e-44
Binding Factor	GSM1566967	LEAFY/LFY	p35S:LFYTERE; 15 day-old seedlings	p35S:LFYTERE; rep2	TF	ChIP-seq	219	54.75	7.60537e-45	4.26185	AT1G05070,AT1G20070,AT1G55260,AT1G66140,AT1G68520,AT1G73260,AT1G75690,AT1G77760,AT1G79850,AT2G24150,AT2G28550,AT2G32690,AT2G34510,AT2G38310,AT2G40230,AT3G01490,AT3G16240,AT3G21760,AT3G28740,AT3G62720,AT4G16690,AT5G06570,AT5G44020,AT5G44130,AT5G44260,AT1G01620,AT1G01630,AT1G03600,AT1G14150,AT1G15340,AT1G15690,AT1G15820,AT1G19150,AT1G25275,AT1G33590,AT1G53580,AT1G56220,AT1G62480,AT1G68440,AT1G68670…	400	8219	37302	2.48483	2.46414e-42	2.56897e-43	4.03957e-44
Binding Factor	GSM2183138	H3K9/14ac	250 uM GSNO treated for 16h	ChIP_GSNO_16h_rep2	EF	ChIP-seq	232	58	8.43345e-45	4.214	AT1G05070,AT1G68520,AT1G75690,AT1G77760,AT1G79850,AT2G03750,AT2G28550,AT2G38310,AT2G40230,AT3G16240,AT3G21760,AT3G62720,AT4G01460,AT4G16690,AT4G21445,AT5G02230,AT5G44020,AT5G44130,AT5G44260,AT1G01620,AT1G01630,AT1G03600,AT1G14150,AT1G15340,AT1G15690,AT1G15820,AT1G19150,AT1G33590,AT1G56220,AT1G68440,AT1G68670,AT1G72610,AT1G74730,AT1G78830,AT1G80380,AT1G80440,AT2G17870,AT2G20180,AT2G22790,AT2G29450…	400	9177	37302	2.35754	2.73244e-42	2.80273e-43	4.40716e-44
Binding Factor	GSM2183130	H3K9/14ac	250 uM GSH treated for 3h	ChIP_GSH_3h_rep2	EF	ChIP-seq	256	64	2.34813e-44	4.17102	AT1G05070,AT1G68520,AT1G77760,AT1G79850,AT2G03750,AT2G28550,AT2G32960,AT2G34510,AT2G38310,AT2G40230,AT3G16240,AT3G21760,AT3G62720,AT4G01460,AT4G16690,AT4G21445,AT5G06570,AT5G44020,AT5G44130,AT5G44260,AT1G01620,AT1G01630,AT1G03600,AT1G14150,AT1G15340,AT1G15690,AT1G19150,AT1G25275,AT1G33590,AT1G53580,AT1G56220,AT1G68440,AT1G68670,AT1G72610,AT1G74730,AT1G78830,AT1G80380,AT1G80440,AT2G17870,AT2G20180…	400	11117	37302	2.14746	7.60793e-42	7.67978e-43	1.20761e-43
Binding Factor	GSM2130898	GBF2	EtOH mock treatment for 4 hours	AT4G01120_GBF2_EtOH_ChIP_rep3	TF	ChIP-seq	242	60.5	2.45975e-44	4.16442	AT1G10657,AT1G20070,AT1G22160,AT1G62510,AT1G68520,AT1G70260,AT1G77760,AT2G03750,AT2G24150,AT2G29090,AT2G32690,AT2G38310,AT3G01490,AT3G16240,AT3G21760,AT3G55700,AT3G62720,AT4G01460,AT4G15610,AT4G21445,AT5G02230,AT5G06570,AT5G15500,AT5G44020,AT5G44130,AT5G44260,AT5G54585,AT5G56860,AT1G01620,AT1G01630,AT1G03600,AT1G14150,AT1G15340,AT1G15690,AT1G15820,AT1G19150,AT1G25275,AT1G33590,AT1G53580,AT1G56220…	400	10000	37302	2.25677	7.96959e-42	7.91916e-43	1.24525e-43
Binding Factor	GSM1184361	phyA	4 day-old PphyA: phyA-GFP phyA201 transgenic seedlings	PhyA-GFP_2 [ChIP-seq]	TF	ChIP-seq	192	48	2.73194e-44	4.40139	AT1G05070,AT1G10657,AT1G20070,AT1G68520,AT1G79850,AT2G29090,AT2G34510,AT2G38310,AT3G01490,AT3G16240,AT3G21760,AT3G62720,AT4G01460,AT5G06570,AT1G01620,AT1G01630,AT1G03600,AT1G15340,AT1G15690,AT1G15820,AT1G19150,AT1G25275,AT1G33590,AT1G53580,AT1G56220,AT1G68440,AT1G68670,AT1G70410,AT1G72610,AT1G80380,AT1G80440,AT2G22790,AT2G29450,AT2G37170,AT2G40000,AT2G42690,AT3G06500,AT3G07350,AT3G13040,AT3G15630…	400	6439	37302	2.78071	8.85148e-42	8.53559e-43	1.34218e-43
Binding Factor	GSM2130864	NFYB2	EtOH mock treatment for 4 hours	AT5G47640_NFYB2_EtOH_ChIP_rep3	TF	ChIP-seq	250	62.5	2.73407e-44	4.16022	AT1G10657,AT1G20070,AT1G22160,AT1G68520,AT1G70260,AT1G75690,AT1G77760,AT2G03750,AT2G24150,AT2G28550,AT2G29090,AT2G32690,AT2G38310,AT2G40230,AT3G01490,AT3G16240,AT3G21760,AT3G55700,AT3G62720,AT4G01460,AT4G15610,AT5G02230,AT5G06570,AT5G15500,AT5G44020,AT5G44130,AT5G44260,AT5G54585,AT5G56860,AT1G01620,AT1G01630,AT1G03600,AT1G15340,AT1G15690,AT1G15820,AT1G19150,AT1G25275,AT1G33590,AT1G53580,AT1G56220…	400	10639	37302	2.19135	8.85838e-42	8.53559e-43	1.34218e-43
Binding Factor	GSM2183127	H3K9/14ac	250 uM GSNO treated for 3h	ChIP_GSNO_3h_rep1	EF	ChIP-seq	259	64.75	3.89657e-44	4.16062	AT1G05070,AT1G68520,AT1G77760,AT1G79850,AT2G03750,AT2G28550,AT2G32960,AT2G34510,AT2G38310,AT2G40230,AT3G16240,AT3G21760,AT3G62720,AT4G01460,AT4G16690,AT4G21445,AT5G02230,AT5G04950,AT5G44020,AT5G44130,AT5G44260,AT1G01620,AT1G01630,AT1G03600,AT1G14150,AT1G15340,AT1G15690,AT1G19150,AT1G25275,AT1G33590,AT1G53580,AT1G56220,AT1G68440,AT1G68670,AT1G70410,AT1G72610,AT1G78830,AT1G80380,AT1G80440,AT2G17870…	400	11394	37302	2.1198	1.26249e-41	1.19833e-42	1.88431e-43
Binding Factor	GSM2130889	NFYC2	10 uM abscisic acid for 4 hours	AT1G56170_NFYC2_ABA_ChIP_rep2	TF	ChIP-seq	212	53	5.81835e-44	4.22857	AT1G20070,AT1G22160,AT1G68520,AT1G70260,AT1G75690,AT1G77760,AT2G24150,AT2G28550,AT3G01490,AT3G16240,AT3G21760,AT3G55700,AT5G02230,AT5G15500,AT5G44260,AT5G56860,AT1G01620,AT1G01630,AT1G03600,AT1G15340,AT1G15690,AT1G15820,AT1G19150,AT1G25275,AT1G53580,AT1G56220,AT1G62480,AT1G68440,AT1G68670,AT1G70410,AT1G72610,AT1G74730,AT1G78830,AT1G80380,AT1G80440,AT2G17870,AT2G22790,AT2G29450,AT2G37170,AT2G40000…	400	7824	37302	2.52685	1.88515e-41	1.76303e-42	2.77227e-43
Binding Factor	GSM2130943	HB5	10 uM abscisic acid for 4 hours	AT5G65310_HB5_ABA_ChIP_rep2	TF	ChIP-seq	257	64.25	7.36973e-44	4.13722	AT1G10657,AT1G20070,AT1G22160,AT1G29660,AT1G54040,AT1G55260,AT1G62510,AT1G62760,AT1G66140,AT1G68520,AT1G70260,AT1G70830,AT1G77760,AT2G03750,AT2G24150,AT2G28550,AT2G29090,AT2G32690,AT3G01490,AT3G16240,AT3G18280,AT3G21760,AT3G27160,AT3G55700,AT3G56060,AT4G01460,AT4G15610,AT4G15630,AT5G02230,AT5G03120,AT5G06570,AT5G15500,AT5G20670,AT5G44020,AT5G44130,AT5G44260,AT5G54585,AT5G56860,AT5G61420,AT1G01620…	400	11266	37302	2.12733	2.38779e-41	2.20075e-42	3.46057e-43
Binding Factor	GSM554340	H3K4me3	Columbia rosette leaf	H3K4me3_ChIPSeq	EF	ChIP-seq	171	42.75	1.94441e-43	4.56964	AT1G05070,AT1G29660,AT1G68520,AT1G79850,AT2G03750,AT2G28550,AT2G38310,AT2G40230,AT3G62720,AT4G01460,AT5G44020,AT1G01620,AT1G14150,AT1G15690,AT1G19150,AT1G33590,AT1G68440,AT1G68670,AT1G72610,AT1G78830,AT1G80380,AT2G17870,AT2G20180,AT2G29450,AT2G42690,AT3G06500,AT3G07350,AT3G24520,AT3G26520,AT3G27690,AT3G29240,AT3G48360,AT3G50820,AT3G52060,AT3G53420,AT4G01330,AT4G09650,AT4G17560,AT4G28660,AT4G35750…	400	5213	37302	3.05901	6.29988e-41	5.72344e-42	8.99983e-43
Binding Factor	GSM2130974	ABF4	EtOH mock treatment for 4 hours	AT3G19290_ABF4_EtOH_ChIP_rep3	TF	ChIP-seq	183	45.75	4.11176e-43	4.39124	AT1G20070,AT1G22160,AT1G62510,AT2G24150,AT2G28550,AT3G01490,AT3G16240,AT3G21760,AT4G15610,AT5G02230,AT5G15500,AT5G44020,AT5G44260,AT5G54585,AT1G01620,AT1G01630,AT1G03600,AT1G15340,AT1G15690,AT1G15820,AT1G19150,AT1G25275,AT1G33590,AT1G53580,AT1G56220,AT1G62480,AT1G68440,AT1G68670,AT1G78830,AT1G80380,AT1G80440,AT2G17870,AT2G20180,AT2G22790,AT2G29450,AT2G37170,AT2G40000,AT3G06500,AT3G07350,AT3G13040…	400	5982	37302	2.85284	1.33221e-40	1.18441e-41	1.86243e-42
Binding Factor	GSM2130973	ABF4	10 uM abscisic acid for 4 hours	AT3G19290_ABF4_ABA_ChIP_rep3	TF	ChIP-seq	234	58.5	4.13872e-43	4.08576	AT1G20070,AT1G22160,AT1G55260,AT1G62510,AT1G70260,AT1G73260,AT2G03750,AT2G24150,AT2G28550,AT2G32690,AT2G40230,AT3G01490,AT3G16240,AT3G21760,AT3G55700,AT4G15610,AT4G15630,AT4G21445,AT5G02230,AT5G03120,AT5G06570,AT5G15500,AT5G44020,AT5G44260,AT5G54585,AT5G56860,AT1G01620,AT1G01630,AT1G03600,AT1G15340,AT1G15690,AT1G15820,AT1G19150,AT1G25275,AT1G33590,AT1G53580,AT1G56220,AT1G62480,AT1G68440,AT1G68670…	400	9538	37302	2.28787	1.34095e-40	1.18441e-41	1.86243e-42
Binding Factor	GSM1566965	LEAFY/LFY	p35S:LFY; 15 day-old seedlings	p35S:LFY; rep2	TF	ChIP-seq	210	52.5	4.59699e-43	4.17	AT1G10657,AT1G20070,AT1G22160,AT1G68520,AT1G70260,AT1G73260,AT1G75690,AT1G77760,AT2G03750,AT2G29090,AT2G32960,AT2G34510,AT2G38310,AT2G40230,AT3G01490,AT3G08770,AT3G16240,AT3G21760,AT3G28740,AT3G56060,AT3G62720,AT4G21445,AT5G02230,AT5G04950,AT5G06570,AT5G44130,AT5G44260,AT5G61420,AT1G01620,AT1G03600,AT1G14150,AT1G15340,AT1G15690,AT1G15820,AT1G19150,AT1G25275,AT1G33590,AT1G56220,AT1G68440,AT1G68670…	400	7786	37302	2.51523	1.48942e-40	1.29753e-41	2.04031e-42
Binding Factor	GSM2130978	ABF3	EtOH mock treatment for 4 hours	AT4G34000_ABF3_EtOH_ChIP_rep2	TF	ChIP-seq	228	57	9.12595e-43	4.07412	AT1G20070,AT1G22160,AT1G62510,AT1G68520,AT1G70260,AT1G75690,AT2G03750,AT2G24150,AT2G28550,AT2G29090,AT3G01490,AT3G16240,AT3G21760,AT4G15610,AT4G15630,AT5G02230,AT5G06570,AT5G15500,AT5G44020,AT5G44260,AT5G54585,AT5G56860,AT1G01620,AT1G01630,AT1G03600,AT1G15340,AT1G15690,AT1G15820,AT1G19150,AT1G25275,AT1G33590,AT1G53580,AT1G56220,AT1G62480,AT1G68440,AT1G68670,AT1G70410,AT1G72610,AT1G78830,AT1G80380…	400	9127	37302	2.32959	2.95681e-40	2.54106e-41	3.99569e-42
Binding Factor	GSM2130872	GBF3	EtOH mock treatment for 4 hours	AT2G46270_GBF3_EtOH_ChIP_rep1	TF	ChIP-seq	263	65.75	2.46152e-42	4.04274	AT1G05070,AT1G20070,AT1G22160,AT1G55260,AT1G62510,AT1G66140,AT1G68520,AT1G70260,AT1G73260,AT1G75690,AT1G77760,AT2G03750,AT2G05440,AT2G24150,AT2G29090,AT2G32690,AT2G38310,AT2G40230,AT3G01490,AT3G16240,AT3G21760,AT3G55700,AT3G62720,AT4G01460,AT4G15610,AT4G15630,AT4G21445,AT5G02230,AT5G06570,AT5G15500,AT5G20670,AT5G44020,AT5G44130,AT5G44260,AT5G54585,AT5G56860,AT1G01620,AT1G01630,AT1G03600,AT1G14150…	400	11979	37302	2.04742	7.97531e-40	6.76253e-41	1.06337e-41
Binding Factor	GSM2130969	ABF4	10 uM abscisic acid for 4 hours	AT3G19290_ABF4_ABA_ChIP_rep1	TF	ChIP-seq	233	58.25	5.93812e-42	4.00372	AT1G20070,AT1G22160,AT1G55260,AT1G62510,AT1G68520,AT1G70260,AT1G73260,AT2G24150,AT2G28550,AT2G40230,AT3G01490,AT3G16240,AT3G21760,AT3G55700,AT4G15610,AT4G15630,AT4G21445,AT5G02230,AT5G03120,AT5G06570,AT5G15500,AT5G44020,AT5G44260,AT5G54585,AT5G56860,AT1G01620,AT1G01630,AT1G03600,AT1G15340,AT1G15690,AT1G15820,AT1G19150,AT1G25275,AT1G33590,AT1G53580,AT1G56220,AT1G62480,AT1G68440,AT1G68670,AT1G70410…	400	9609	37302	2.26126	1.92395e-39	1.60992e-40	2.53151e-41
Binding Factor	GSM2130979	ABF3	10 uM abscisic acid for 4 hours	AT4G34000_ABF3_ABA_ChIP_rep3	TF	ChIP-seq	259	64.75	8.89289e-42	3.99399	AT1G20070,AT1G22160,AT1G55260,AT1G62510,AT1G68520,AT1G70260,AT1G73260,AT1G75690,AT1G77760,AT2G03750,AT2G24150,AT2G28550,AT2G29090,AT2G32690,AT2G40230,AT3G01490,AT3G16240,AT3G21760,AT3G28740,AT3G62720,AT4G15610,AT4G15630,AT4G21445,AT5G02230,AT5G03120,AT5G06570,AT5G15500,AT5G20670,AT5G44020,AT5G44260,AT5G54585,AT5G56860,AT1G01620,AT1G01630,AT1G03600,AT1G15340,AT1G15690,AT1G15820,AT1G19150,AT1G25275…	400	11720	37302	2.06084	2.8813e-39	2.37969e-40	3.74194e-41
Binding Factor	GSM2183125	H3K9/14ac	Water treated for 3h	ChIP_water_3h_rep1	EF	ChIP-seq	264	66	1.1029e-41	3.99983	AT1G05070,AT1G66140,AT1G68520,AT1G77760,AT1G79850,AT2G03750,AT2G28550,AT2G32960,AT2G34510,AT2G38310,AT2G40230,AT3G01490,AT3G16240,AT3G21760,AT3G62720,AT4G01460,AT4G21445,AT5G04950,AT5G44020,AT5G44130,AT5G44260,AT1G01620,AT1G01630,AT1G03600,AT1G14150,AT1G15340,AT1G15690,AT1G19150,AT1G25275,AT1G33590,AT1G56220,AT1G68440,AT1G68670,AT1G70410,AT1G72610,AT1G78830,AT1G80380,AT1G80440,AT2G17870,AT2G20180…	400	12157	37302	2.02511	3.5734e-39	2.91346e-40	4.58128e-41
Binding Factor	GSM2051293	H3K23ac	Col-0; 3 day-old whole seedling after ethylene treatment	COL_H3K23Ac_ethylene_ChIPseq_rep2	EF	ChIP-seq	244	61	1.33273e-41	3.9677	AT1G05070,AT1G20070,AT1G62510,AT1G66140,AT1G68520,AT1G70830,AT1G73260,AT1G77760,AT1G79850,AT2G03750,AT2G24150,AT2G28550,AT2G32690,AT2G34510,AT2G38310,AT2G40230,AT3G16240,AT3G21760,AT3G62720,AT4G16690,AT4G21445,AT5G02230,AT5G04950,AT5G06570,AT5G20670,AT5G44020,AT5G44130,AT5G44260,AT5G54585,AT1G01620,AT1G01630,AT1G03600,AT1G14150,AT1G15340,AT1G15690,AT1G15820,AT1G19150,AT1G25275,AT1G33590,AT1G53580…	400	10516	37302	2.16377	4.31804e-39	3.47602e-40	5.46588e-41
Binding Factor	GSM2130914	MYB3	EtOH mock treatment for 4 hours	AT1G22640_MYB3_EtOH_ChIP_rep2	TF	ChIP-seq	186	46.5	1.72838e-41	4.2218	AT1G11850,AT1G20070,AT1G22160,AT1G55260,AT1G70830,AT1G75690,AT1G77760,AT2G28550,AT2G32690,AT2G34510,AT2G38310,AT2G40230,AT3G01490,AT3G16240,AT3G62720,AT4G01460,AT4G15610,AT4G15630,AT5G02230,AT5G03120,AT5G06570,AT5G44020,AT5G56860,AT1G01620,AT1G01630,AT1G03600,AT1G15340,AT1G15690,AT1G15820,AT1G25275,AT1G53580,AT1G56220,AT1G62480,AT1G68440,AT1G68670,AT1G72610,AT1G78830,AT1G80380,AT1G80440,AT2G20180…	400	6340	37302	2.73587	5.59997e-39	4.45162e-40	6.99996e-41
Binding Factor	GSM2130946	HB5	EtOH mock treatment for 4 hours	AT5G65310_HB5_EtOH_ChIP_rep3	TF	ChIP-seq	230	57.5	1.87535e-41	3.97357	AT1G10657,AT1G20070,AT1G22160,AT1G54040,AT1G55260,AT1G62510,AT1G62760,AT1G66140,AT1G68520,AT1G70260,AT1G70830,AT1G77760,AT2G03750,AT2G24150,AT2G32690,AT2G38310,AT2G40230,AT3G01490,AT3G16240,AT3G21760,AT3G55700,AT3G56060,AT4G01460,AT4G15610,AT4G15630,AT5G02230,AT5G03120,AT5G06570,AT5G15500,AT5G20670,AT5G44020,AT5G44130,AT5G44260,AT5G54585,AT5G56860,AT5G61420,AT1G01620,AT1G01630,AT1G03600,AT1G15340…	400	9444	37302	2.27114	6.07615e-39	4.77053e-40	7.50141e-41
Binding Factor	GSM2130956	ZAT6	EtOH mock treatment for 4 hours	AT5G04340_ZAT6_EtOH_ChIP_rep2	TF	ChIP-seq	214	53.5	2.7347e-41	4.0145	AT1G20070,AT1G22160,AT1G54040,AT1G55260,AT1G62510,AT1G62760,AT1G66140,AT1G68520,AT1G70830,AT1G75690,AT1G77760,AT2G03750,AT2G24150,AT2G29090,AT2G32690,AT2G40230,AT3G01490,AT3G16240,AT3G21760,AT4G01460,AT4G15610,AT5G02230,AT5G15500,AT5G20670,AT5G44020,AT5G44260,AT5G54585,AT5G56860,AT5G61420,AT1G01620,AT1G01630,AT1G03600,AT1G15340,AT1G15690,AT1G15820,AT1G25275,AT1G33590,AT1G53580,AT1G56220,AT1G62480…	400	8279	37302	2.4105	8.86043e-39	6.8717e-40	1.08054e-40
Binding Factor	GSM2130955	ZAT6	10 uM abscisic acid for 4 hours	AT5G04340_ZAT6_ABA_ChIP_rep2	TF	ChIP-seq	255	63.75	5.73395e-41	3.93026	AT1G20070,AT1G22160,AT1G54040,AT1G55260,AT1G62510,AT1G62760,AT1G66140,AT1G68520,AT1G70260,AT1G70830,AT1G73260,AT1G75690,AT1G77760,AT2G03750,AT2G24150,AT2G29090,AT2G32690,AT2G32960,AT3G01490,AT3G16240,AT3G18280,AT3G21760,AT3G27160,AT3G62720,AT4G01460,AT4G15610,AT4G15630,AT5G02230,AT5G06570,AT5G15500,AT5G20670,AT5G44020,AT5G44260,AT5G54585,AT5G56860,AT5G61420,AT1G01620,AT1G01630,AT1G03600,AT1G15340…	400	11500	37302	2.06783	1.8578e-38	1.42346e-39	2.23831e-40
Binding Factor	GSM2130971	ABF4	10 uM abscisic acid for 4 hours	AT3G19290_ABF4_ABA_ChIP_rep2	TF	ChIP-seq	246	61.5	6.26418e-41	3.92024	AT1G20070,AT1G22160,AT1G55260,AT1G62510,AT1G68520,AT1G70260,AT1G73260,AT1G75690,AT2G03750,AT2G24150,AT2G28550,AT2G29090,AT2G32690,AT2G40230,AT3G01490,AT3G16240,AT3G21760,AT3G55700,AT4G15610,AT4G15630,AT4G21445,AT5G02230,AT5G06570,AT5G15500,AT5G44020,AT5G44260,AT5G54585,AT5G56860,AT1G01620,AT1G01630,AT1G03600,AT1G15340,AT1G15690,AT1G15820,AT1G19150,AT1G25275,AT1G33590,AT1G53580,AT1G56220,AT1G62480…	400	10768	37302	2.13045	2.02959e-38	1.53657e-39	2.41618e-40
Binding Factor	GSM2183131	H3K9/14ac	250 uM GSNO/500 uM cPTIO treated for 3h	CHIP_GSNO_cPTIO_3h_rep1	EF	ChIP-seq	259	64.75	6.94969e-41	3.93156	AT1G05070,AT1G68520,AT1G77760,AT1G79850,AT2G03750,AT2G28550,AT2G32960,AT2G34510,AT2G38310,AT2G40230,AT3G16240,AT3G21760,AT3G27160,AT3G62720,AT4G01460,AT4G16690,AT4G26150,AT5G44020,AT5G44130,AT5G44260,AT5G61420,AT1G01620,AT1G01630,AT1G03600,AT1G14150,AT1G15340,AT1G15690,AT1G19150,AT1G25275,AT1G33590,AT1G53580,AT1G56220,AT1G68440,AT1G68670,AT1G70410,AT1G72610,AT1G78830,AT1G80380,AT1G80440,AT2G17870…	400	11847	37302	2.03875	2.2517e-38	1.68467e-39	2.64906e-40
Binding Factor	GSM865709	PIF4	pPIF4::PIF4-myc transgenic etiolated seedlings	PIF4 ChIP-Seq	TF	ChIP-seq	218	54.5	7.04307e-41	3.96726	AT1G05070,AT1G20070,AT1G62760,AT1G66140,AT1G68520,AT1G75690,AT1G77760,AT2G24150,AT2G34510,AT2G38310,AT2G40230,AT3G01490,AT3G16240,AT3G21760,AT3G28740,AT3G56060,AT3G62720,AT4G01460,AT5G06570,AT5G44020,AT5G44130,AT5G44260,AT5G56860,AT1G01620,AT1G01630,AT1G03600,AT1G15340,AT1G15690,AT1G15820,AT1G19150,AT1G25275,AT1G33590,AT1G53580,AT1G56220,AT1G62480,AT1G68440,AT1G68670,AT1G70410,AT1G72610,AT1G78830…	400	8620	37302	2.35842	2.28196e-38	1.68745e-39	2.65344e-40
Binding Factor	GSM2130941	HB5	10 uM abscisic acid for 4 hours	AT5G65310_HB5_ABA_ChIP_rep1	TF	ChIP-seq	236	59	7.61353e-41	3.91967	AT1G10657,AT1G20070,AT1G22160,AT1G54040,AT1G55260,AT1G62510,AT1G62760,AT1G66140,AT1G68520,AT1G70260,AT1G70830,AT1G77760,AT2G03750,AT2G24150,AT2G32690,AT3G01490,AT3G16240,AT3G21760,AT3G55700,AT3G56060,AT4G01460,AT4G15610,AT4G15630,AT5G02230,AT5G03120,AT5G06570,AT5G15500,AT5G20670,AT5G44020,AT5G44260,AT5G54585,AT5G56860,AT5G61420,AT1G01620,AT1G01630,AT1G03600,AT1G15340,AT1G15690,AT1G15820,AT1G33590…	400	9986	37302	2.2039	2.46678e-38	1.80316e-39	2.83538e-40
Binding Factor	GSM2365922	HDP2	WT seedlings	HDP2 IP rep1	EF	ChIP-seq	108	27	2.4003e-40	5.94422	AT1G68520,AT2G03750,AT2G24150,AT3G21760,AT5G44020,AT1G01620,AT1G01630,AT1G03600,AT1G15820,AT1G25275,AT1G33590,AT1G53580,AT1G56220,AT1G68440,AT1G68670,AT1G72610,AT1G78830,AT1G80440,AT2G29450,AT2G40000,AT3G06500,AT3G13040,AT3G16510,AT3G26520,AT3G27690,AT3G47430,AT3G49790,AT3G50820,AT3G52060,AT3G53420,AT4G01330,AT4G09650,AT4G18890,AT4G35750,AT4G35770,AT4G36540,AT5G11740,AT5G13730,AT5G19190,AT5G38410…	400	2166	37302	4.64983	7.77698e-38	5.6202e-39	8.83748e-40
Binding Factor	GSM1566966	LEAFY/LFY	p35S:LFYTERE; 15 day-old seedlings	p35S:LFYTERE; rep1	TF	ChIP-seq	204	51	4.05069e-40	3.97651	AT1G05070,AT1G20070,AT1G66140,AT1G68520,AT1G73260,AT1G75690,AT1G77760,AT2G03750,AT2G24150,AT2G34510,AT2G38310,AT2G40230,AT3G01490,AT3G08770,AT3G16240,AT3G21760,AT3G28740,AT3G56060,AT3G62720,AT5G04950,AT5G06570,AT5G15500,AT5G44020,AT5G44130,AT5G44260,AT1G01620,AT1G01630,AT1G03600,AT1G14150,AT1G15340,AT1G15690,AT1G15820,AT1G19150,AT1G25275,AT1G33590,AT1G53580,AT1G56220,AT1G62480,AT1G68440,AT1G68670…	400	7708	37302	2.46809	1.31242e-37	9.37794e-39	1.47463e-39
Binding Factor	GSM2130953	ZAT6	10 uM abscisic acid for 4 hours	AT5G04340_ZAT6_ABA_ChIP_rep1	TF	ChIP-seq	254	63.5	4.78958e-40	3.86461	AT1G20070,AT1G22160,AT1G54040,AT1G55260,AT1G62510,AT1G62760,AT1G66140,AT1G68520,AT1G70260,AT1G70830,AT1G75690,AT1G77760,AT2G03750,AT2G24150,AT2G29090,AT2G32690,AT2G40230,AT3G01490,AT3G16240,AT3G18280,AT3G21760,AT3G27160,AT3G62720,AT4G01460,AT4G15610,AT4G15630,AT5G02230,AT5G03120,AT5G06570,AT5G15500,AT5G20670,AT5G44020,AT5G44260,AT5G54585,AT5G56860,AT5G61420,AT1G01620,AT1G01630,AT1G03600,AT1G15340…	400	11548	37302	2.05116	1.55182e-37	1.09654e-38	1.72425e-39
Binding Factor	GSM2130902	HAT22	EtOH mock treatment for 4 hours	AT4G37790_HAT22_EtOH_ChIP_rep2	TF	ChIP-seq	194	48.5	1.47984e-39	3.99717	AT1G20070,AT1G22160,AT1G54040,AT1G55260,AT1G62760,AT1G66140,AT1G68520,AT1G70260,AT1G70830,AT1G75690,AT2G24150,AT2G28550,AT2G40230,AT3G01490,AT3G16240,AT3G27160,AT4G01460,AT4G15610,AT4G15630,AT4G21445,AT5G02230,AT5G06570,AT5G20670,AT5G44020,AT5G54585,AT5G56860,AT5G61420,AT1G01620,AT1G01630,AT1G03600,AT1G15340,AT1G33590,AT1G53580,AT1G56220,AT1G62480,AT1G68440,AT1G68670,AT1G70410,AT1G72610,AT1G78830…	400	7083	37302	2.55421	4.79469e-37	3.35075e-38	5.26889e-39
Binding Factor	GSM2130912	MYB3	EtOH mock treatment for 4 hours	AT1G22640_MYB3_EtOH_ChIP_rep1	TF	ChIP-seq	185	46.25	3.60571e-39	4.03744	AT1G20070,AT1G22160,AT1G55260,AT1G70830,AT2G24150,AT2G32690,AT2G34510,AT2G38310,AT2G40230,AT3G01490,AT3G16240,AT4G01460,AT4G15610,AT4G15630,AT5G02230,AT5G03120,AT5G06570,AT5G44020,AT5G44260,AT5G54585,AT5G56860,AT1G01620,AT1G01630,AT1G03600,AT1G15340,AT1G15690,AT1G15820,AT1G25275,AT1G33590,AT1G53580,AT1G56220,AT1G62480,AT1G68440,AT1G68670,AT1G78830,AT1G80380,AT1G80440,AT2G20180,AT2G22790,AT2G29450…	400	6524	37302	2.64442	1.16825e-36	8.07554e-38	1.26984e-38
Binding Factor	GSM2130878	ANAC102	EtOH mock treatment for 4 hours	AT5G63790_ANAC102_EtOH_ChIP_rep1	TF	ChIP-seq	176	44	1.10037e-38	4.08227	AT1G05070,AT1G73260,AT2G03750,AT2G28550,AT2G38310,AT2G40230,AT3G01490,AT3G16240,AT3G21760,AT3G56060,AT3G62720,AT4G15610,AT4G28940,AT5G02230,AT5G06570,AT5G44020,AT5G44260,AT5G54585,AT5G56860,AT1G01620,AT1G01630,AT1G03600,AT1G15340,AT1G15690,AT1G25275,AT1G53580,AT1G56220,AT1G62480,AT1G68440,AT1G68670,AT1G70410,AT1G78830,AT1G80380,AT1G80440,AT2G20180,AT2G29450,AT2G37170,AT2G40000,AT3G06500,AT3G07350…	400	5992	37302	2.73913	3.56519e-36	2.43794e-37	3.83354e-38
Binding Factor	GSM1667172	H3K23ac	suvh456; 3 week-old leaves	suvh456_H3K23ac_ChIP_rep	EF	ChIP-seq	233	58.25	1.23136e-38	3.76707	AT1G05070,AT1G29660,AT1G66140,AT1G68520,AT1G75690,AT1G77760,AT1G79850,AT2G03750,AT2G28550,AT2G34510,AT2G38310,AT2G40230,AT3G16240,AT3G21760,AT3G62720,AT4G01460,AT4G21445,AT5G02230,AT1G01620,AT1G03600,AT1G14150,AT1G15340,AT1G15690,AT1G15820,AT1G25275,AT1G33590,AT1G53580,AT1G56220,AT1G68440,AT1G68670,AT1G72610,AT1G74730,AT1G78830,AT1G80380,AT1G80440,AT2G17870,AT2G20180,AT2G22790,AT2G29450,AT2G40000…	400	10050	37302	2.16203	3.98961e-36	2.69914e-37	4.24427e-38
Binding Factor	GSM2130952	HB6	EtOH mock treatment for 4 hours	AT2G22430_HB6_EtOH_ChIP_rep3	TF	ChIP-seq	201	50.25	1.36298e-38	3.87641	AT1G22160,AT1G55260,AT1G70260,AT1G70830,AT1G73260,AT2G24150,AT2G28550,AT2G38310,AT2G40230,AT3G01490,AT3G16240,AT3G27160,AT3G62720,AT4G15610,AT4G15630,AT4G21445,AT5G02230,AT5G06570,AT5G44020,AT5G44260,AT5G54585,AT5G56860,AT1G01620,AT1G01630,AT1G03600,AT1G15340,AT1G15690,AT1G15820,AT1G25275,AT1G33590,AT1G53580,AT1G56220,AT1G62480,AT1G68440,AT1G68670,AT1G70410,AT1G78830,AT1G80380,AT1G80440,AT2G20180…	400	7680	37302	2.44066	4.41606e-36	2.9562e-37	4.64848e-38
Binding Factor	GSM2130880	ANAC102	EtOH mock treatment for 4 hours	AT5G63790_ANAC102_EtOH_ChIP_rep2	TF	ChIP-seq	130	32.5	1.4397e-38	4.86457	AT1G05070,AT1G73260,AT2G03750,AT2G28550,AT3G16240,AT3G21760,AT3G56060,AT4G15610,AT4G28940,AT5G02230,AT5G54585,AT1G01620,AT1G01630,AT1G03600,AT1G15340,AT1G15690,AT1G25275,AT1G53580,AT1G56220,AT1G62480,AT1G68440,AT1G68670,AT1G80380,AT1G80440,AT2G20180,AT2G29450,AT2G37170,AT2G40000,AT3G06500,AT3G07350,AT3G13040,AT3G15630,AT3G16510,AT3G26520,AT3G29240,AT3G48360,AT3G49790,AT3G52060,AT3G53420,AT4G01330…	400	3336	37302	3.63404	4.66462e-36	3.09007e-37	4.85898e-38
Binding Factor	GSM2130874	GBF3	EtOH mock treatment for 4 hours	AT2G46270_GBF3_EtOH_ChIP_rep2	TF	ChIP-seq	250	62.5	1.96905e-38	3.74845	AT1G20070,AT1G22160,AT1G55260,AT1G62510,AT1G66140,AT1G68520,AT1G70260,AT1G77760,AT2G03750,AT2G24150,AT2G29090,AT2G32690,AT2G38310,AT2G40230,AT3G01490,AT3G16240,AT3G21760,AT3G55700,AT3G62720,AT4G15610,AT4G15630,AT4G21445,AT5G02230,AT5G03120,AT5G06570,AT5G15500,AT5G20670,AT5G44020,AT5G44130,AT5G44260,AT5G54585,AT5G56860,AT1G01620,AT1G01630,AT1G03600,AT1G14150,AT1G15340,AT1G15690,AT1G15820,AT1G19150…	400	11449	37302	2.03631	6.37972e-36	4.18266e-37	6.57703e-38
Binding Factor	GSM2130938	MYB44	EtOH mock treatment for 4 hours	AT5G67300_MYB44_EtOH_ChIP_rep2	TF	ChIP-seq	193	48.25	2.99774e-38	3.90067	AT1G10657,AT1G11850,AT1G22160,AT1G66140,AT1G70260,AT2G24150,AT2G32690,AT2G34510,AT2G38310,AT2G40230,AT3G01490,AT3G16240,AT3G62720,AT4G01460,AT4G15610,AT4G21445,AT5G02230,AT5G06570,AT5G15500,AT5G20670,AT5G44020,AT5G54585,AT5G56860,AT1G01620,AT1G01630,AT1G03600,AT1G15340,AT1G15690,AT1G33590,AT1G53580,AT1G56220,AT1G62480,AT1G68440,AT1G68670,AT1G70410,AT1G72610,AT1G80380,AT1G80440,AT2G20180,AT2G29450…	400	7166	37302	2.51161	9.71267e-36	6.30283e-37	9.91089e-38
Binding Factor	GSM2130876	GBF3	EtOH mock treatment for 4 hours	AT2G46270_GBF3_EtOH_ChIP_rep3	TF	ChIP-seq	239	59.75	3.05028e-38	3.73366	AT1G20070,AT1G22160,AT1G55260,AT1G62510,AT1G68520,AT1G70260,AT1G77760,AT2G03750,AT2G05440,AT2G24150,AT2G29090,AT2G32690,AT2G38310,AT2G40230,AT3G01490,AT3G16240,AT3G21760,AT3G55700,AT3G62720,AT4G15610,AT4G15630,AT4G21445,AT5G02230,AT5G06570,AT5G15500,AT5G20670,AT5G44020,AT5G44130,AT5G44260,AT5G54585,AT5G56860,AT1G01620,AT1G01630,AT1G03600,AT1G14150,AT1G15340,AT1G15690,AT1G15820,AT1G19150,AT1G25275…	400	10580	37302	2.10661	9.88292e-36	6.34853e-37	9.98274e-38
Binding Factor	GSM2130935	MYB44	10 uM abscisic acid for 4 hours	AT5G67300_MYB44_ABA_ChIP_rep1	TF	ChIP-seq	253	63.25	7.4946e-38	3.71179	AT1G10657,AT1G11850,AT1G20070,AT1G22160,AT1G54040,AT1G55260,AT1G62510,AT1G66140,AT1G68520,AT1G70260,AT1G70830,AT1G73260,AT1G75690,AT1G77760,AT2G03750,AT2G24150,AT2G28550,AT2G32690,AT2G34510,AT2G38310,AT2G40230,AT3G01490,AT3G08770,AT3G16240,AT3G21760,AT3G27160,AT3G55700,AT3G62720,AT4G01460,AT4G15610,AT4G15630,AT4G21445,AT5G02230,AT5G06570,AT5G15500,AT5G20670,AT5G44020,AT5G44130,AT5G44260,AT5G54585…	400	11785	37302	2.002	2.42825e-35	1.54425e-36	2.42825e-37
Binding Factor	GSM2130875	GBF3	10 uM abscisic acid for 4 hours	AT2G46270_GBF3_ABA_ChIP_rep3	TF	ChIP-seq	250	62.5	1.83977e-37	3.68173	AT1G05070,AT1G20070,AT1G22160,AT1G55260,AT1G62510,AT1G66140,AT1G68520,AT1G70260,AT1G73260,AT1G75690,AT1G77760,AT2G03750,AT2G05440,AT2G24150,AT2G29090,AT2G38310,AT2G40230,AT3G01490,AT3G16240,AT3G21760,AT3G55700,AT3G62720,AT4G15610,AT4G15630,AT4G17030,AT4G21445,AT5G02230,AT5G06570,AT5G15500,AT5G20670,AT5G44020,AT5G44130,AT5G44260,AT5G54585,AT5G56860,AT1G01620,AT1G01630,AT1G03600,AT1G14150,AT1G15340…	400	11592	37302	2.01119	5.96085e-35	3.75327e-36	5.90183e-37
Binding Factor	GSM2130916	MYB3	EtOH mock treatment for 4 hours	AT1G22640_MYB3_EtOH_ChIP_rep3	TF	ChIP-seq	169	42.25	2.85188e-37	4.03466	AT1G20070,AT1G22160,AT1G55260,AT1G70830,AT1G75690,AT2G24150,AT2G32690,AT2G38310,AT3G01490,AT3G16240,AT4G15630,AT5G02230,AT5G03120,AT5G06570,AT5G20670,AT5G44020,AT5G56860,AT1G01620,AT1G01630,AT1G03600,AT1G15340,AT1G15690,AT1G56220,AT1G62480,AT1G68440,AT1G68670,AT1G80380,AT1G80440,AT2G20180,AT2G22790,AT2G29450,AT2G37170,AT2G40000,AT3G06500,AT3G07350,AT3G13040,AT3G15630,AT3G24520,AT3G26520,AT3G29240…	400	5697	37302	2.76638	9.24008e-35	5.76101e-36	9.0589e-37
Binding Factor	GSM2366604	BAF60	BAF60:GFP; 14 day-old seedlings with anti-GFP antibody	BAF60 ChIPseq	TF	ChIP-seq	128	32	2.90004e-37	4.75863	AT1G29660,AT1G66140,AT1G68520,AT1G77760,AT2G34510,AT2G38310,AT3G16240,AT4G15610,AT5G02230,AT5G54585,AT5G56860,AT1G01620,AT1G01630,AT1G03600,AT1G15340,AT1G15690,AT1G56220,AT1G62480,AT1G68440,AT1G68670,AT1G70410,AT1G72610,AT1G80380,AT1G80440,AT2G40000,AT3G06500,AT3G13040,AT3G15630,AT3G29240,AT3G47430,AT3G48360,AT3G49790,AT3G52060,AT3G53420,AT4G01330,AT4G08950,AT4G18890,AT4G27657,AT4G32480,AT4G35750…	400	3333	37302	3.58135	9.39612e-35	5.80142e-36	9.12244e-37
Binding Factor	GSM2183129	H3K9/14ac	250 uM GSH treated for 3h	ChIP_GSH_3h_rep1	EF	ChIP-seq	246	61.5	3.00137e-37	3.6645	AT1G05070,AT1G68520,AT1G77760,AT1G79850,AT2G03750,AT2G28550,AT2G32960,AT2G34510,AT2G38310,AT2G40230,AT3G01490,AT3G16240,AT3G21760,AT3G62720,AT4G01460,AT5G02230,AT5G44020,AT5G44130,AT5G44260,AT5G61420,AT1G01620,AT1G01630,AT1G03600,AT1G14150,AT1G15340,AT1G15690,AT1G19150,AT1G25275,AT1G33590,AT1G56220,AT1G68440,AT1G68670,AT1G70410,AT1G72610,AT1G78830,AT1G80380,AT1G80440,AT2G17870,AT2G20180,AT2G22790…	400	11292	37302	2.03159	9.72445e-35	5.94641e-36	9.35043e-37
Binding Factor	GSM1325785	SVP	pSVP:SVP:GFP svp-41 FLC FRI	pSVP:SVP:GFP svp-41 FLC FRI rep1	TF	ChIP-seq	164	41	3.6565e-37	4.08391	AT1G05070,AT1G10657,AT1G66140,AT1G68520,AT1G79850,AT2G28550,AT2G34510,AT3G01490,AT3G16240,AT3G27160,AT5G44020,AT5G44260,AT1G01620,AT1G15340,AT1G15690,AT1G15820,AT1G25275,AT1G56220,AT1G68670,AT1G72610,AT1G80380,AT1G80440,AT2G17870,AT2G20180,AT2G29450,AT2G40000,AT3G06500,AT3G07350,AT3G16510,AT3G24520,AT3G26520,AT3G48360,AT3G49790,AT3G50820,AT3G53420,AT4G08950,AT4G09650,AT4G17560,AT4G35750,AT4G35770…	400	5396	37302	2.83429	1.18471e-34	7.17538e-36	1.12829e-36
Binding Factor	GSM2130873	GBF3	10 uM abscisic acid for 4 hours	AT2G46270_GBF3_ABA_ChIP_rep2	TF	ChIP-seq	241	60.25	6.07516e-37	3.64292	AT1G20070,AT1G22160,AT1G54040,AT1G55260,AT1G62510,AT1G66140,AT1G68520,AT1G70260,AT1G73260,AT1G77760,AT2G03750,AT2G05440,AT2G24150,AT2G29090,AT2G32690,AT2G38310,AT2G40230,AT3G01490,AT3G16240,AT3G21760,AT3G55700,AT3G62720,AT4G15610,AT4G15630,AT4G17030,AT4G21445,AT5G02230,AT5G06570,AT5G15500,AT5G44020,AT5G44130,AT5G44260,AT5G54585,AT5G56860,AT1G01620,AT1G01630,AT1G03600,AT1G14150,AT1G15340,AT1G15690…	400	10928	37302	2.05659	1.96835e-34	1.18092e-35	1.85694e-36
Binding Factor	GSM2130904	HAT22	EtOH mock treatment for 4 hours	AT4G37790_HAT22_EtOH_ChIP_rep3	TF	ChIP-seq	207	51.75	7.23034e-37	3.71575	AT1G20070,AT1G22160,AT1G54040,AT1G55260,AT1G62760,AT1G66140,AT1G68520,AT1G70260,AT1G70830,AT2G24150,AT2G28550,AT2G29090,AT2G32690,AT2G40230,AT3G01490,AT3G16240,AT3G27160,AT4G01460,AT4G15610,AT4G15630,AT5G02230,AT5G06570,AT5G15500,AT5G20670,AT5G44020,AT5G44260,AT5G54585,AT5G56860,AT5G61420,AT1G01620,AT1G01630,AT1G03600,AT1G15340,AT1G15820,AT1G25275,AT1G33590,AT1G53580,AT1G56220,AT1G62480,AT1G68440…	400	8324	37302	2.31905	2.34263e-34	1.38991e-35	2.18556e-36
Binding Factor	GSM2183144	H3K9/14ac	5 uM TSA treated for 16h	ChIP_TSA_16h_rep2	EF	ChIP-seq	138	34.5	7.2852e-37	4.47588	AT1G68520,AT1G77760,AT2G03750,AT2G28550,AT2G38310,AT2G40230,AT3G21760,AT3G62720,AT1G01620,AT1G01630,AT1G03600,AT1G14150,AT1G15340,AT1G15690,AT1G15820,AT1G56220,AT1G68440,AT1G68670,AT1G70410,AT1G72610,AT1G78830,AT1G80440,AT2G17870,AT2G20180,AT2G22790,AT2G42690,AT3G06500,AT3G07350,AT3G13040,AT3G16510,AT3G26520,AT3G29240,AT3G48360,AT3G49790,AT3G50820,AT3G52060,AT3G53420,AT4G08950,AT4G09650,AT4G35750…	400	3902	37302	3.2981	2.36041e-34	1.38991e-35	2.18556e-36
Binding Factor	GSM2130945	HB5	10 uM abscisic acid for 4 hours	AT5G65310_HB5_ABA_ChIP_rep3	TF	ChIP-seq	226	56.5	1.13987e-36	3.64045	AT1G20070,AT1G22160,AT1G29660,AT1G49430,AT1G54040,AT1G55260,AT1G62510,AT1G62760,AT1G66140,AT1G68520,AT1G70830,AT2G03750,AT2G24150,AT2G32690,AT2G40230,AT3G01490,AT3G16240,AT3G21760,AT3G55700,AT4G01460,AT4G15610,AT4G15630,AT5G02230,AT5G03120,AT5G06570,AT5G15500,AT5G20670,AT5G44020,AT5G44260,AT5G54585,AT5G56860,AT5G61420,AT1G01620,AT1G01630,AT1G03600,AT1G15340,AT1G15690,AT1G15820,AT1G33590,AT1G53580…	400	9777	37302	2.15563	3.69316e-34	2.15474e-35	3.38822e-36
Binding Factor	GSM1665427	PIF4	PIF4-3xFlag-6xHis seedlings treated with low blue light for 16 hours	ChIPSeq-PIF4_FLAG_Rep1	TF	ChIP-seq	175	43.75	2.30685e-36	3.89445	AT1G20070,AT1G73260,AT1G77760,AT2G38310,AT2G40230,AT3G01490,AT3G27160,AT3G28740,AT3G62720,AT4G15610,AT4G21445,AT5G04950,AT5G06570,AT1G01620,AT1G01630,AT1G03600,AT1G15340,AT1G15690,AT1G15820,AT1G25275,AT1G33590,AT1G53580,AT1G56220,AT1G62480,AT1G68440,AT1G68670,AT1G70410,AT1G72610,AT1G78830,AT1G80380,AT1G80440,AT2G22790,AT2G29450,AT2G37170,AT2G40000,AT2G42690,AT3G06500,AT3G07350,AT3G13040,AT3G15630…	400	6180	37302	2.64072	7.47421e-34	4.32111e-35	6.79473e-36
Binding Factor	GSM2130936	MYB44	EtOH mock treatment for 4 hours	AT5G67300_MYB44_EtOH_ChIP_rep1	TF	ChIP-seq	246	61.5	4.13567e-36	3.58655	AT1G10657,AT1G11850,AT1G20070,AT1G22160,AT1G54040,AT1G62510,AT1G66140,AT1G68520,AT1G70260,AT1G70830,AT1G75690,AT1G77760,AT2G03750,AT2G24150,AT2G28550,AT2G32690,AT2G34510,AT2G38310,AT2G40230,AT3G01490,AT3G16240,AT3G62720,AT4G01460,AT4G15610,AT4G15630,AT4G21445,AT5G02230,AT5G06570,AT5G15500,AT5G20670,AT5G44020,AT5G44130,AT5G44260,AT5G54585,AT5G56860,AT5G61420,AT1G01620,AT1G01630,AT1G03600,AT1G15340…	400	11462	37302	2.00146	1.33996e-33	7.67699e-35	1.20717e-35
Binding Factor	GSM2130868	ABF1	EtOH mock treatment for 4 hours	AT1G49720_ABF1_EtOH_ChIP_rep2	TF	ChIP-seq	144	36	8.18157e-36	4.24913	AT1G20070,AT1G22160,AT1G70830,AT2G24150,AT2G38310,AT3G01490,AT4G15610,AT5G02230,AT5G15500,AT5G44020,AT5G56860,AT1G01620,AT1G01630,AT1G03600,AT1G15340,AT1G15690,AT1G53580,AT1G56220,AT1G62480,AT1G68440,AT1G68670,AT1G70410,AT1G72610,AT1G80380,AT2G17870,AT2G20180,AT2G22790,AT2G37170,AT2G40000,AT3G06500,AT3G07350,AT3G13040,AT3G15630,AT3G29240,AT3G48360,AT3G49790,AT3G50820,AT3G52060,AT3G53180,AT3G53420…	400	4334	37302	3.09846	2.65083e-33	1.50517e-34	2.36681e-35
Binding Factor	GSM2130910	FBH3	EtOH mock treatment for 4 hours	AT1G51140_FBH3_EtOH_ChIP_rep3	TF	ChIP-seq	180	45	8.65574e-36	3.80237	AT1G22160,AT1G55260,AT1G77760,AT2G24150,AT2G28550,AT2G38310,AT2G40230,AT3G01490,AT3G16240,AT3G62720,AT4G15610,AT4G21445,AT5G02230,AT5G06570,AT5G44020,AT5G44130,AT5G54585,AT5G56860,AT1G01620,AT1G01630,AT1G03600,AT1G15340,AT1G15690,AT1G15820,AT1G25275,AT1G53580,AT1G56220,AT1G62480,AT1G68440,AT1G68670,AT1G70410,AT1G80380,AT1G80440,AT2G17870,AT2G20180,AT2G22790,AT2G29450,AT2G37170,AT2G40000,AT3G06500…	400	6575	37302	2.55299	2.80446e-33	1.57832e-34	2.48182e-35
Binding Factor	GSM2130939	MYB44	10 uM abscisic acid for 4 hours	AT5G67300_MYB44_ABA_ChIP_rep3	TF	ChIP-seq	233	58.25	1.68359e-35	3.54844	AT1G11850,AT1G20070,AT1G22160,AT1G54040,AT1G62510,AT1G66140,AT1G70260,AT1G73260,AT1G75690,AT2G03750,AT2G24150,AT2G28550,AT2G29090,AT2G32690,AT2G34510,AT2G38310,AT2G40230,AT3G01490,AT3G08770,AT3G16240,AT3G27160,AT3G62720,AT4G01460,AT4G15610,AT4G21445,AT5G02230,AT5G06570,AT5G15500,AT5G20670,AT5G44020,AT5G44130,AT5G44260,AT5G54585,AT5G56860,AT1G01620,AT1G01630,AT1G03600,AT1G15340,AT1G15690,AT1G15820…	400	10495	37302	2.07036	5.45483e-33	3.04298e-34	4.78494e-35
Binding Factor	GSM1184360	phyA	4 day-old PphyA: phyA-GFP phyA201 transgenic seedlings	PhyA-GFP_1 [ChIP-seq]	TF	ChIP-seq	171	42.75	1.83592e-35	3.85679	AT1G20070,AT1G68520,AT1G75690,AT2G29090,AT2G34510,AT2G38310,AT3G01490,AT3G16240,AT3G62720,AT4G01460,AT4G21445,AT5G56860,AT1G01620,AT1G01630,AT1G03600,AT1G15340,AT1G15690,AT1G15820,AT1G19150,AT1G25275,AT1G33590,AT1G53580,AT1G56220,AT1G68440,AT1G68670,AT1G70410,AT1G72610,AT1G80380,AT2G22790,AT2G29450,AT2G37170,AT2G40000,AT2G42690,AT3G06500,AT3G07350,AT3G13040,AT3G15630,AT3G26520,AT3G29240,AT3G47430…	400	6021	37302	2.6485	5.94838e-33	3.28946e-34	5.17251e-35
Binding Factor	GSM2183128	H3K9/14ac	250 uM GSNO treated for 3h	ChIP_GSNO_3h_rep2	EF	ChIP-seq	212	53	2.31603e-35	3.58589	AT1G05070,AT1G68520,AT1G77760,AT1G79850,AT2G03750,AT2G28550,AT2G32960,AT2G34510,AT2G38310,AT2G40230,AT3G16240,AT3G21760,AT3G62720,AT4G01460,AT4G16690,AT5G04950,AT5G44130,AT5G44260,AT1G01620,AT1G01630,AT1G03600,AT1G14150,AT1G15340,AT1G15690,AT1G19150,AT1G33590,AT1G53580,AT1G56220,AT1G68440,AT1G68670,AT1G72610,AT1G78830,AT1G80380,AT1G80440,AT2G17870,AT2G20180,AT2G22790,AT2G29450,AT2G42690,AT3G06500…	400	8892	37302	2.22335	7.50395e-33	4.11391e-34	6.46892e-35
Binding Factor	GSM2130901	HAT22	10 uM abscisic acid for 4 hours	AT4G37790_HAT22_ABA_ChIP_rep2	TF	ChIP-seq	225	56.25	2.38968e-35	3.54971	AT1G20070,AT1G22160,AT1G49430,AT1G54040,AT1G55260,AT1G62510,AT1G62760,AT1G66140,AT1G68520,AT1G70260,AT1G70830,AT1G73260,AT1G75690,AT2G03750,AT2G24150,AT2G32690,AT2G40230,AT3G01490,AT3G16240,AT3G18280,AT4G15610,AT4G15630,AT4G21445,AT5G02230,AT5G06570,AT5G15500,AT5G20670,AT5G44020,AT5G44260,AT5G54585,AT5G56860,AT5G61420,AT1G01620,AT1G01630,AT1G03600,AT1G15340,AT1G15690,AT1G15820,AT1G33590,AT1G53580…	400	9886	37302	2.12243	7.74255e-33	4.20844e-34	6.61756e-35
Binding Factor	GSM1099197	SPL7	spl7 mutant	spl7 ChIP-seq	TF	ChIP-seq	62	15.5	2.4783e-35	9.56195	AT1G62510,AT1G68520,AT1G79850,AT2G32690,AT2G38310,AT3G01490,AT3G16240,AT1G01620,AT1G03600,AT1G15690,AT1G15820,AT1G19150,AT1G62480,AT1G68440,AT1G72610,AT1G78830,AT3G26520,AT3G27690,AT3G50820,AT3G53420,AT4G09650,AT5G09660,AT5G11740,AT5G38410,AT1G51400,AT1G67740,AT2G10940,AT2G20670,AT2G36830,AT2G45960,AT2G46820,AT2G47450,AT3G27830,AT3G54210,AT4G14890,AT4G35100,AT5G02480,AT3G21055,AT1G23740,AT1G60950…	400	691	37302	8.36731	8.0297e-33	4.32753e-34	6.80483e-35
Binding Factor	GSM2130966	HB7	EtOH mock treatment for 4 hours	AT2G46680_HB7_EtOH_ChIP_rep2	TF	ChIP-seq	138	34.5	2.62865e-35	4.30633	AT1G22160,AT1G62510,AT1G68520,AT2G03750,AT2G24150,AT3G01490,AT3G16240,AT4G15610,AT5G02230,AT5G56860,AT1G01620,AT1G01630,AT1G03600,AT1G15340,AT1G53580,AT1G56220,AT1G68440,AT1G68670,AT1G70410,AT1G80380,AT1G80440,AT2G20180,AT2G37170,AT2G40000,AT3G13040,AT3G15630,AT3G26520,AT3G47430,AT3G48360,AT3G49790,AT3G52060,AT3G53420,AT4G01330,AT4G08950,AT4G18890,AT4G32480,AT4G35750,AT4G35770,AT4G36540,AT4G37540…	400	4039	37302	3.18623	8.51683e-33	4.55149e-34	7.157e-35
Binding Factor	GSM2130940	MYB44	EtOH mock treatment for 4 hours	AT5G67300_MYB44_EtOH_ChIP_rep3	TF	ChIP-seq	185	46.25	3.53036e-35	3.71449	AT1G22160,AT1G66140,AT1G70260,AT2G24150,AT2G34510,AT2G38310,AT2G40230,AT3G01490,AT3G16240,AT4G01460,AT4G15610,AT4G21445,AT5G02230,AT5G06570,AT5G20670,AT5G44020,AT5G44260,AT5G54585,AT5G56860,AT1G01620,AT1G01630,AT1G03600,AT1G15340,AT1G15690,AT1G33590,AT1G53580,AT1G56220,AT1G62480,AT1G68440,AT1G68670,AT1G70410,AT1G72610,AT1G80380,AT1G80440,AT2G20180,AT2G29450,AT2G37170,AT2G40000,AT3G06500,AT3G07350…	400	6985	37302	2.46989	1.14384e-32	6.06186e-34	9.53198e-35
Binding Factor	GSM2130867	ABF1	10 uM abscisic acid for 4 hours	AT1G49720_ABF1_ABA_ChIP_rep2	TF	ChIP-seq	224	56	3.86258e-35	3.53711	AT1G20070,AT1G22160,AT1G54040,AT1G62510,AT1G70260,AT1G73260,AT1G77760,AT2G03750,AT2G24150,AT2G32690,AT2G40230,AT3G01490,AT3G16240,AT3G27160,AT3G28740,AT4G15610,AT4G21445,AT5G02230,AT5G03120,AT5G06570,AT5G15500,AT5G44020,AT5G44260,AT5G54585,AT5G56860,AT1G01620,AT1G01630,AT1G03600,AT1G15340,AT1G15690,AT1G25275,AT1G33590,AT1G53580,AT1G56220,AT1G62480,AT1G68440,AT1G68670,AT1G70410,AT1G72610,AT1G80380…	400	9838	37302	2.12331	1.25148e-32	6.57749e-34	1.03428e-34
Binding Factor	GSM2130915	MYB3	10 uM abscisic acid for 4 hours	AT1G22640_MYB3_ABA_ChIP_rep3	TF	ChIP-seq	189	47.25	8.90209e-35	3.65564	AT1G11850,AT1G20070,AT1G22160,AT1G55260,AT1G70260,AT1G70830,AT1G73260,AT2G24150,AT2G32690,AT2G40230,AT3G01490,AT3G16240,AT3G27160,AT4G15610,AT4G15630,AT5G02230,AT5G06570,AT5G44020,AT5G54585,AT5G56860,AT1G01620,AT1G01630,AT1G03600,AT1G15340,AT1G15690,AT1G33590,AT1G53580,AT1G56220,AT1G62480,AT1G68440,AT1G68670,AT1G70410,AT1G78830,AT1G80380,AT1G80440,AT2G20180,AT2G22790,AT2G29450,AT2G37170,AT2G40000…	400	7310	37302	2.41111	2.88428e-32	1.50349e-33	2.36416e-34
Binding Factor	GSM1869298	BRM	14 day-old ref6 pBRM::BRM-GFP seedlings with GFP antibody	ref6 BRM-BRM-GFP ab290 #1	EF	ChIP-seq	129	32.25	1.21358e-34	4.42175	AT1G10657,AT1G68520,AT1G77760,AT2G28550,AT2G34510,AT2G38310,AT2G40230,AT3G01490,AT3G56060,AT3G62720,AT4G15630,AT5G02230,AT5G44020,AT5G44130,AT1G01620,AT1G01630,AT1G03600,AT1G15690,AT1G15820,AT1G25275,AT1G33590,AT1G68440,AT1G68670,AT1G70410,AT1G72610,AT1G78830,AT1G80440,AT2G29450,AT2G40000,AT3G06500,AT3G07350,AT3G13040,AT3G15630,AT3G48360,AT3G49790,AT3G52060,AT3G53420,AT4G01330,AT4G08950,AT4G18890…	400	3600	37302	3.34164	3.932e-32	2.03297e-33	3.19675e-34
Binding Factor	GSM2130908	FBH3	EtOH mock treatment for 4 hours	AT1G51140_FBH3_EtOH_ChIP_rep2	TF	ChIP-seq	175	43.75	1.32909e-34	3.74741	AT1G70260,AT2G24150,AT2G38310,AT2G40230,AT3G01490,AT3G16240,AT3G18280,AT4G15610,AT4G15630,AT5G02230,AT5G06570,AT5G44020,AT5G54585,AT5G56860,AT1G01620,AT1G01630,AT1G03600,AT1G15340,AT1G15690,AT1G15820,AT1G25275,AT1G53580,AT1G56220,AT1G62480,AT1G68440,AT1G68670,AT1G70410,AT1G80380,AT1G80440,AT2G17870,AT2G20180,AT2G22790,AT2G29450,AT2G37170,AT2G40000,AT3G06500,AT3G07350,AT3G13040,AT3G15630,AT3G16510…	400	6381	37302	2.55753	4.30625e-32	2.20852e-33	3.47278e-34
Binding Factor	GSM2130865	ABF1	10 uM abscisic acid for 4 hours	AT1G49720_ABF1_ABA_ChIP_rep1	TF	ChIP-seq	205	51.25	1.65414e-34	3.55081	AT1G20070,AT1G22160,AT1G62510,AT1G68520,AT1G70260,AT1G73260,AT1G77760,AT2G24150,AT2G40230,AT3G01490,AT3G16240,AT4G15610,AT4G15630,AT4G17030,AT4G21445,AT5G02230,AT5G03120,AT5G06570,AT5G15500,AT5G44020,AT5G44260,AT5G54585,AT1G01620,AT1G01630,AT1G03600,AT1G15340,AT1G15690,AT1G19150,AT1G25275,AT1G33590,AT1G53580,AT1G56220,AT1G62480,AT1G68440,AT1G68670,AT1G70410,AT1G80380,AT2G17870,AT2G22790,AT2G29450…	400	8489	37302	2.25201	5.35941e-32	2.72666e-33	4.28753e-34
Binding Factor	GSM2130931	HSFA6A	10 uM abscisic acid for 4 hours	AT5G43840_HSFA6A_ABA_ChIP_rep2	TF	ChIP-seq	136	34	5.18863e-34	4.20547	AT1G62510,AT1G73260,AT2G24150,AT3G16240,AT4G15610,AT4G15630,AT4G21445,AT5G02230,AT5G06570,AT5G44020,AT5G44260,AT5G56860,AT1G01620,AT1G01630,AT1G03600,AT1G15340,AT1G15690,AT1G53580,AT1G56220,AT1G68440,AT1G68670,AT1G78830,AT1G80380,AT1G80440,AT2G17870,AT2G20180,AT2G22790,AT2G29450,AT2G37170,AT2G40000,AT3G06500,AT3G07350,AT3G13040,AT3G15630,AT3G26520,AT3G47430,AT3G48360,AT3G49790,AT3G50820,AT3G52060…	400	4044	37302	3.13617	1.68111e-31	8.48496e-33	1.33422e-33
Binding Factor	GSM364943	SEPALLATA3	Mutant:ag; primary and secondary inflorescences of 5-7 weeks old plants	SEP3_ChIPSeq_ag_3	TF	ChIP-seq	150	37.5	6.93634e-34	3.96347	AT1G05070,AT1G11850,AT1G20070,AT1G22160,AT1G55260,AT1G66140,AT1G68520,AT1G75690,AT2G24150,AT2G28550,AT2G32690,AT2G34510,AT3G01490,AT3G08770,AT3G16240,AT3G21760,AT3G56060,AT3G62720,AT4G01460,AT5G02230,AT5G20670,AT5G61420,AT1G01620,AT1G01630,AT1G03600,AT1G15340,AT1G15690,AT1G25275,AT1G33590,AT1G68440,AT1G72610,AT1G78830,AT1G80380,AT2G29450,AT2G37170,AT2G40000,AT2G42690,AT3G06500,AT3G15630,AT3G16510…	400	4876	37302	2.8688	2.24737e-31	1.12537e-32	1.76959e-33
Binding Factor	GSM2183132	H3K9/14ac	250 uM GSNO/500 uM cPTIO treated for 3h	CHIP_GSNO_cPTIO_3h_rep2	EF	ChIP-seq	220	55	7.00439e-34	3.45777	AT1G66140,AT1G68520,AT1G77760,AT1G79850,AT2G03750,AT2G28550,AT2G32690,AT2G32960,AT2G34510,AT2G38310,AT2G40230,AT3G21760,AT3G62720,AT4G01460,AT4G16690,AT5G04950,AT5G44020,AT5G44260,AT1G01620,AT1G01630,AT1G03600,AT1G14150,AT1G15340,AT1G15690,AT1G19150,AT1G25275,AT1G33590,AT1G53580,AT1G56220,AT1G68440,AT1G68670,AT1G72610,AT1G78830,AT1G80380,AT1G80440,AT2G17870,AT2G20180,AT2G22790,AT2G29450,AT2G42690…	400	9709	37302	2.1131	2.26942e-31	1.12753e-32	1.77298e-33
Binding Factor	GSM2130900	HAT22	EtOH mock treatment for 4 hours	AT4G37790_HAT22_EtOH_ChIP_rep1	TF	ChIP-seq	174	43.5	8.09786e-34	3.69123	AT1G22160,AT1G54040,AT1G55260,AT1G62760,AT1G68520,AT1G70260,AT1G70830,AT2G24150,AT2G40230,AT3G01490,AT3G16240,AT4G15610,AT5G02230,AT5G06570,AT5G20670,AT5G44020,AT5G44260,AT5G56860,AT1G01620,AT1G01630,AT1G03600,AT1G15340,AT1G33590,AT1G53580,AT1G56220,AT1G62480,AT1G68440,AT1G68670,AT1G72610,AT1G78830,AT1G80380,AT1G80440,AT2G17870,AT2G20180,AT2G22790,AT2G29450,AT2G37170,AT2G40000,AT3G06500,AT3G07350…	400	6407	37302	2.5326	2.62371e-31	1.29345e-32	2.03388e-33
Binding Factor	GSM2130881	ANAC032	10 uM abscisic acid for 4 hours	AT1G77450_ANAC032_ABA_ChIP_rep1	TF	ChIP-seq	198	49.5	8.75452e-34	3.52929	AT1G05070,AT1G22160,AT1G73260,AT2G24150,AT2G28550,AT2G29090,AT3G01490,AT3G16240,AT3G18280,AT3G21760,AT3G62720,AT4G15610,AT4G21445,AT5G02230,AT5G06570,AT5G44020,AT5G44260,AT5G54585,AT1G01620,AT1G01630,AT1G03600,AT1G15340,AT1G15690,AT1G25275,AT1G33590,AT1G53580,AT1G56220,AT1G62480,AT1G68440,AT1G68670,AT1G70410,AT1G78830,AT1G80380,AT1G80440,AT2G17870,AT2G20180,AT2G22790,AT2G29450,AT2G37170,AT2G40000…	400	8076	37302	2.28634	2.83646e-31	1.38758e-32	2.18189e-33
Binding Factor	GSM2130869	ABF1	10 uM abscisic acid for 4 hours	AT1G49720_ABF1_ABA_ChIP_rep3	TF	ChIP-seq	188	47	8.99445e-34	3.58422	AT1G20070,AT1G22160,AT1G62510,AT1G70260,AT1G73260,AT2G03750,AT2G24150,AT2G32690,AT3G01490,AT3G16240,AT4G15610,AT4G21445,AT5G02230,AT5G03120,AT5G06570,AT5G44020,AT5G44260,AT1G01620,AT1G01630,AT1G03600,AT1G15340,AT1G15690,AT1G25275,AT1G33590,AT1G53580,AT1G56220,AT1G62480,AT1G68440,AT1G68670,AT1G70410,AT1G80380,AT1G80440,AT2G17870,AT2G20180,AT2G22790,AT2G29450,AT2G37170,AT2G40000,AT3G06500,AT3G07350…	400	7367	37302	2.37979	2.9142e-31	1.41472e-32	2.22458e-33
Binding Factor	GSM2130886	ANAC032	EtOH mock treatment for 4 hours	AT1G77450_ANAC032_EtOH_ChIP_rep3	TF	ChIP-seq	87	21.75	1.50525e-33	5.9218	AT1G05070,AT3G21760,AT4G15610,AT5G44260,AT1G01620,AT1G01630,AT1G03600,AT1G15340,AT1G15690,AT1G15820,AT1G53580,AT1G56220,AT1G68440,AT1G72610,AT1G80380,AT1G80440,AT2G29450,AT2G40000,AT3G06500,AT3G07350,AT3G26520,AT3G29240,AT3G48360,AT3G49790,AT3G53420,AT4G08950,AT4G32480,AT4G35750,AT4G35770,AT4G36540,AT4G37540,AT5G11740,AT5G19120,AT5G19190,AT5G60680,AT5G61590,AT5G63160,AT5G65310,AT1G10470,AT1G12110…	400	1654	37302	4.90519	4.87701e-31	2.34965e-32	3.6947e-33
Binding Factor	GSM2074756	RPL	Inflorescence apices of rpl-1 mutant transformed with genomic contruct expressing a fusion between RPL and GFP	RPL-GFP_chipseq_rep3	TF	ChIP-seq	205	51.25	3.39924e-33	3.45536	AT1G10657,AT1G20070,AT1G22160,AT1G55260,AT1G62760,AT1G66140,AT1G68520,AT1G75690,AT2G24150,AT2G28550,AT2G32690,AT2G32960,AT2G34510,AT2G38310,AT2G40230,AT3G01490,AT3G16240,AT3G18280,AT3G21760,AT3G62720,AT4G01460,AT5G02230,AT5G06570,AT5G15500,AT5G20670,AT5G56860,AT5G61420,AT1G01620,AT1G01630,AT1G03600,AT1G15340,AT1G15690,AT1G15820,AT1G25275,AT1G33590,AT1G53580,AT1G56220,AT1G62480,AT1G68440,AT1G68670…	400	8669	37302	2.20525	1.10135e-30	5.26621e-32	8.28085e-33
Binding Factor	GSM2130913	MYB3	10 uM abscisic acid for 4 hours	AT1G22640_MYB3_ABA_ChIP_rep2	TF	ChIP-seq	224	56	7.94445e-33	3.37663	AT1G11850,AT1G20070,AT1G22160,AT1G54040,AT1G55260,AT1G70260,AT1G70830,AT1G73260,AT1G75690,AT1G77760,AT2G24150,AT2G28550,AT2G32690,AT2G34510,AT2G40230,AT3G01490,AT3G16240,AT3G27160,AT4G01460,AT4G15610,AT4G15630,AT4G21445,AT5G02230,AT5G03120,AT5G06570,AT5G20670,AT5G44020,AT5G44260,AT5G54585,AT5G56860,AT1G01620,AT1G01630,AT1G03600,AT1G15340,AT1G15690,AT1G15820,AT1G33590,AT1G53580,AT1G56220,AT1G62480…	400	10178	37302	2.05238	2.574e-30	1.22159e-31	1.9209e-32
Binding Factor	GSM2130890	NFYC2	EtOH mock treatment for 4 hours	AT1G56170_NFYC2_EtOH_ChIP_rep2	TF	ChIP-seq	135	33.75	1.15095e-32	4.08032	AT1G20070,AT1G68520,AT1G75690,AT2G24150,AT2G28550,AT3G16240,AT5G02230,AT1G01620,AT1G01630,AT1G03600,AT1G15340,AT1G15690,AT1G15820,AT1G19150,AT1G25275,AT1G56220,AT1G62480,AT1G68440,AT1G72610,AT1G74730,AT1G80440,AT2G22790,AT2G29450,AT2G37170,AT3G06500,AT3G07350,AT3G13040,AT3G15630,AT3G24520,AT3G26520,AT3G29240,AT3G48360,AT3G49790,AT3G52060,AT3G53180,AT3G53420,AT4G08950,AT4G09650,AT4G17560,AT4G18890…	400	4113	37302	3.06089	3.72909e-30	1.75668e-31	2.76229e-32
Binding Factor	GSM2130885	ANAC032	10 uM abscisic acid for 4 hours	AT1G77450_ANAC032_ABA_ChIP_rep3	TF	ChIP-seq	170	42.5	3.91828e-32	3.58634	AT1G22160,AT1G73260,AT2G28550,AT3G16240,AT3G18280,AT3G21760,AT3G62720,AT4G15610,AT4G16690,AT4G21445,AT5G02230,AT5G44260,AT5G54585,AT1G01620,AT1G01630,AT1G03600,AT1G15340,AT1G15690,AT1G33590,AT1G53580,AT1G56220,AT1G62480,AT1G68440,AT1G68670,AT1G70410,AT1G78830,AT1G80380,AT1G80440,AT2G17870,AT2G20180,AT2G22790,AT2G29450,AT2G37170,AT2G40000,AT3G06500,AT3G07350,AT3G13040,AT3G15630,AT3G16510,AT3G26520…	400	6343	37302	2.49935	1.26952e-29	5.93642e-31	9.33472e-32
Binding Factor	GSM2130899	HAT22	10 uM abscisic acid for 4 hours	AT4G37790_HAT22_ABA_ChIP_rep1	TF	ChIP-seq	192	48	4.01218e-32	3.43578	AT1G20070,AT1G22160,AT1G54040,AT1G55260,AT1G62510,AT1G62760,AT1G68520,AT1G70260,AT1G73260,AT1G75690,AT2G24150,AT2G32690,AT3G01490,AT3G16240,AT3G18280,AT3G27160,AT4G15610,AT4G15630,AT4G21445,AT5G02230,AT5G06570,AT5G15500,AT5G44020,AT5G44260,AT5G54585,AT5G56860,AT1G01620,AT1G01630,AT1G03600,AT1G15340,AT1G15690,AT1G33590,AT1G53580,AT1G56220,AT1G62480,AT1G68440,AT1G68670,AT1G70410,AT1G72610,AT1G78830…	400	7867	37302	2.27596	1.29995e-29	6.03431e-31	9.48865e-32
Binding Factor	GSM2130950	HB6	EtOH mock treatment for 4 hours	AT2G22430_HB6_EtOH_ChIP_rep2	TF	ChIP-seq	186	46.5	4.91562e-32	3.46282	AT1G22160,AT1G55260,AT1G70260,AT1G73260,AT2G03750,AT2G24150,AT2G28550,AT2G38310,AT2G40230,AT3G01490,AT3G16240,AT3G27160,AT3G62720,AT4G15610,AT4G15630,AT4G21445,AT5G02230,AT5G06570,AT5G44020,AT5G54585,AT5G56860,AT1G01620,AT1G01630,AT1G03600,AT1G15340,AT1G15690,AT1G15820,AT1G25275,AT1G33590,AT1G53580,AT1G56220,AT1G62480,AT1G68440,AT1G68670,AT1G70410,AT1G78830,AT1G80380,AT1G80440,AT2G20180,AT2G29450…	400	7452	37302	2.32762	1.59266e-29	7.33952e-31	1.1541e-31
Binding Factor	GSM2130951	HB6	10 uM abscisic acid for 4 hours	AT2G22430_HB6_ABA_ChIP_rep3	TF	ChIP-seq	221	55.25	1.75319e-31	3.28958	AT1G20070,AT1G22160,AT1G49430,AT1G54040,AT1G55260,AT1G70260,AT1G70830,AT1G73260,AT1G77760,AT2G03750,AT2G24150,AT2G28550,AT2G29090,AT2G32690,AT2G40230,AT3G01490,AT3G16240,AT3G18280,AT3G27160,AT3G62720,AT4G15610,AT4G21445,AT5G02230,AT5G06570,AT5G15500,AT5G44020,AT5G44260,AT5G54585,AT5G56860,AT1G01620,AT1G01630,AT1G03600,AT1G15340,AT1G15690,AT1G15820,AT1G25275,AT1G33590,AT1G53580,AT1G56220,AT1G62480…	400	10146	37302	2.03128	5.68032e-29	2.59885e-30	4.08656e-31
Binding Factor	GSM2130866	ABF1	EtOH mock treatment for 4 hours	AT1G49720_ABF1_EtOH_ChIP_rep1	TF	ChIP-seq	143	35.75	1.91159e-31	3.82708	AT1G20070,AT1G54040,AT1G70830,AT1G77760,AT2G24150,AT3G01490,AT3G16240,AT4G15610,AT5G02230,AT5G44020,AT5G54585,AT1G01620,AT1G01630,AT1G03600,AT1G15340,AT1G15690,AT1G25275,AT1G56220,AT1G62480,AT1G68440,AT1G68670,AT1G70410,AT1G80380,AT2G17870,AT2G22790,AT2G37170,AT2G40000,AT3G06500,AT3G07350,AT3G13040,AT3G15630,AT3G26520,AT3G29240,AT3G48360,AT3G49790,AT3G52060,AT3G53180,AT3G53420,AT4G01330,AT4G08950…	400	4706	37302	2.83372	6.19354e-29	2.81341e-30	4.42395e-31
Binding Factor	GSM2130903	HAT22	10 uM abscisic acid for 4 hours	AT4G37790_HAT22_ABA_ChIP_rep3	TF	ChIP-seq	209	52.25	5.40955e-31	3.2846	AT1G20070,AT1G22160,AT1G49430,AT1G54040,AT1G55260,AT1G62510,AT1G62760,AT1G66140,AT1G68520,AT1G70260,AT1G70830,AT1G73260,AT1G75690,AT2G03750,AT2G24150,AT2G28550,AT2G32690,AT2G40230,AT3G01490,AT3G16240,AT3G18280,AT3G27160,AT4G15610,AT4G15630,AT4G21445,AT5G02230,AT5G06570,AT5G15500,AT5G44020,AT5G44260,AT5G54585,AT5G56860,AT5G61420,AT1G01620,AT1G01630,AT1G03600,AT1G15340,AT1G15690,AT1G33590,AT1G53580…	400	9288	37302	2.09844	1.7527e-28	7.8777e-30	1.23873e-30
Binding Factor	GSM1167551	FLM	gFLM with anti-GFP abtibody	gFLM-GFP replicate 1 (DP28)	TF	ChIP-seq	181	45.25	5.429e-31	3.41336	AT1G05070,AT1G10657,AT1G62510,AT1G66140,AT1G68520,AT1G75690,AT1G79850,AT2G03750,AT2G34510,AT2G40230,AT3G01490,AT3G16240,AT5G02230,AT5G54585,AT1G01620,AT1G01630,AT1G03600,AT1G15340,AT1G15690,AT1G25275,AT1G33590,AT1G53580,AT1G56220,AT1G68440,AT1G68670,AT1G70410,AT1G72610,AT1G78830,AT1G80380,AT1G80440,AT2G20180,AT2G22790,AT2G29450,AT2G40000,AT3G06500,AT3G07350,AT3G15630,AT3G16510,AT3G24520,AT3G26520…	400	7239	37302	2.3317	1.759e-28	7.8777e-30	1.23873e-30
Binding Factor	GSM2051297	H3K23ac	ein2-5; 3 day-old seedling after air treatment	ein2_H3K23Ac_air_ChIPseq_rep1	EF	ChIP-seq	219	54.75	5.49978e-31	3.25929	AT1G20070,AT1G54040,AT1G62510,AT1G66140,AT1G68520,AT1G73260,AT1G77760,AT1G79850,AT2G03750,AT2G28550,AT2G32690,AT2G34510,AT2G38310,AT2G40230,AT3G16240,AT3G21760,AT3G62720,AT4G01460,AT4G15610,AT5G02230,AT5G20670,AT5G44260,AT1G01620,AT1G01630,AT1G14150,AT1G15340,AT1G15690,AT1G15820,AT1G33590,AT1G53580,AT1G56220,AT1G68440,AT1G68670,AT1G70410,AT1G72610,AT1G78830,AT1G80380,AT1G80440,AT2G17870,AT2G20180…	400	10065	37302	2.0291	1.78193e-28	7.9246e-30	1.2461e-30
Binding Factor	GSM761690	FHY3	35S:3FLAG-FHY3-3HA fhy3-4 seedlings grown in continuous FR light	FHY3_Far-Red	TF	ChIP-seq	84	21	8.05606e-31	5.56236	AT1G68520,AT1G77760,AT2G38310,AT3G01490,AT3G62720,AT5G44260,AT1G01620,AT1G15340,AT1G15690,AT1G56220,AT1G68440,AT1G68670,AT1G80380,AT1G80440,AT2G20180,AT2G22790,AT3G06500,AT3G07350,AT3G13040,AT3G24520,AT3G26520,AT3G29240,AT3G48360,AT3G49790,AT3G53420,AT4G08950,AT4G09650,AT4G32480,AT4G35750,AT4G35770,AT5G05870,AT5G11740,AT5G13730,AT5G19120,AT5G19190,AT5G25460,AT5G38410,AT5G50450,AT5G60680,AT5G61590…	400	1682	37302	4.65721	2.61016e-28	1.15273e-29	1.81261e-30
Binding Factor	GSM2130933	HSFA6A	10 uM abscisic acid for 4 hours	AT5G43840_HSFA6A_ABA_ChIP_rep3	TF	ChIP-seq	112	28	1.56492e-30	4.3438	AT1G73260,AT2G40230,AT3G16240,AT4G15610,AT4G21445,AT5G02230,AT5G44020,AT5G44260,AT1G01620,AT1G01630,AT1G15340,AT1G15690,AT1G53580,AT1G56220,AT1G68440,AT1G68670,AT1G78830,AT1G80380,AT1G80440,AT2G17870,AT2G22790,AT2G29450,AT2G40000,AT3G07350,AT3G13040,AT3G15630,AT3G26520,AT3G47430,AT3G48360,AT3G49790,AT3G52060,AT3G53420,AT4G01330,AT4G27657,AT4G32480,AT4G35750,AT4G35770,AT4G36540,AT4G37540,AT4G38470…	400	3040	37302	3.43571	5.07035e-28	2.22378e-29	3.49679e-30
Binding Factor	GSM2130907	FBH3	10 uM abscisic acid for 4 hours	AT1G51140_FBH3_ABA_ChIP_rep2	TF	ChIP-seq	126	31.5	3.13109e-30	3.98465	AT1G22160,AT1G73260,AT3G01490,AT3G16240,AT4G15610,AT5G02230,AT5G44020,AT1G01620,AT1G01630,AT1G03600,AT1G15340,AT1G15690,AT1G53580,AT1G56220,AT1G62480,AT1G68440,AT1G68670,AT1G70410,AT1G80380,AT1G80440,AT2G22790,AT2G29450,AT2G37170,AT2G40000,AT3G06500,AT3G13040,AT3G15630,AT3G24520,AT3G26520,AT3G48360,AT3G49790,AT3G52060,AT3G53420,AT4G01330,AT4G18890,AT4G32480,AT4G35750,AT4G35770,AT4G36540,AT4G37540…	400	3832	37302	3.06632	1.01447e-27	4.41886e-29	6.94844e-30
Binding Factor	GSM2130877	ANAC102	10 uM abscisic acid for 4 hours	AT5G63790_ANAC102_ABA_ChIP_rep1	TF	ChIP-seq	163	40.75	4.98199e-30	3.47186	AT1G05070,AT1G22160,AT1G73260,AT2G28550,AT2G29090,AT2G40230,AT3G01490,AT3G21760,AT3G27160,AT3G56060,AT3G62720,AT4G15610,AT4G21445,AT5G02230,AT5G44260,AT1G01620,AT1G01630,AT1G03600,AT1G15340,AT1G25275,AT1G53580,AT1G56220,AT1G62480,AT1G68440,AT1G68670,AT1G70410,AT1G78830,AT1G80380,AT1G80440,AT2G20180,AT2G22790,AT2G29450,AT2G37170,AT2G40000,AT3G06500,AT3G07350,AT3G13040,AT3G15630,AT3G16510,AT3G26520…	400	6136	37302	2.47728	1.61416e-27	6.98318e-29	1.09807e-29
Binding Factor	GSM2183126	H3K9/14ac	Water treated for 3h	ChIP_water_3h_rep2	EF	ChIP-seq	204	51	5.2299e-30	3.2309	AT1G05070,AT1G68520,AT1G77760,AT1G79850,AT2G03750,AT2G28550,AT2G32960,AT2G34510,AT2G38310,AT2G40230,AT3G16240,AT3G21760,AT3G62720,AT4G01460,AT5G44130,AT5G44260,AT1G01620,AT1G01630,AT1G03600,AT1G14150,AT1G15340,AT1G15690,AT1G19150,AT1G33590,AT1G56220,AT1G68440,AT1G68670,AT1G72610,AT1G78830,AT1G80380,AT1G80440,AT2G17870,AT2G20180,AT2G22790,AT3G06500,AT3G07350,AT3G13040,AT3G15630,AT3G16510,AT3G26520…	400	9055	37302	2.10094	1.69449e-27	7.28114e-29	1.14492e-29
Binding Factor	GSM2130884	ANAC032	EtOH mock treatment for 4 hours	AT1G77450_ANAC032_EtOH_ChIP_rep2	TF	ChIP-seq	80	20	5.30555e-30	5.65629	AT1G05070,AT1G66140,AT3G21760,AT4G15610,AT1G01620,AT1G01630,AT1G03600,AT1G15340,AT1G15820,AT1G53580,AT1G56220,AT1G62480,AT1G68440,AT1G80380,AT1G80440,AT2G40000,AT3G06500,AT3G15630,AT3G26520,AT3G29240,AT3G48360,AT3G49790,AT3G53420,AT4G08950,AT4G32480,AT4G35750,AT4G35770,AT4G36540,AT4G37540,AT4G38470,AT5G11740,AT5G19120,AT5G19190,AT5G60680,AT5G61590,AT5G63160,AT5G65310,AT1G10470,AT1G12110,AT1G27290…	400	1560	37302	4.78231	1.719e-27	7.33689e-29	1.15369e-29
Binding Factor	GSM1977462	PIF5	PIF5-Flash seedlings at low blue light for 16h	ChIPSeq-PIF5_FLAG_Rep1	TF	ChIP-seq	139	34.75	6.56816e-30	3.73383	AT1G73260,AT1G77760,AT2G38310,AT3G01490,AT3G28740,AT3G62720,AT4G15610,AT5G06570,AT1G01620,AT1G01630,AT1G03600,AT1G15340,AT1G15690,AT1G15820,AT1G25275,AT1G33590,AT1G56220,AT1G62480,AT1G68440,AT1G68670,AT1G72610,AT1G78830,AT1G80380,AT1G80440,AT2G22790,AT2G29450,AT2G37170,AT2G40000,AT2G42690,AT3G06500,AT3G07350,AT3G13040,AT3G15630,AT3G16510,AT3G24520,AT3G26520,AT3G27690,AT3G29240,AT3G47430,AT3G48360…	400	4627	37302	2.80148	2.12808e-27	9.02236e-29	1.41872e-29
Binding Factor	GSM2130929	HSFA6A	10 uM abscisic acid for 4 hours	AT5G43840_HSFA6A_ABA_ChIP_rep1	TF	ChIP-seq	134	33.5	9.62675e-30	3.79252	AT1G22160,AT1G73260,AT3G16240,AT3G56060,AT4G15610,AT4G21445,AT5G02230,AT5G06570,AT5G44020,AT5G44260,AT1G01620,AT1G01630,AT1G03600,AT1G15340,AT1G15690,AT1G53580,AT1G56220,AT1G68440,AT1G68670,AT1G78830,AT1G80380,AT1G80440,AT2G17870,AT2G22790,AT2G29450,AT2G37170,AT2G40000,AT3G06500,AT3G07350,AT3G13040,AT3G15630,AT3G26520,AT3G47430,AT3G48360,AT3G49790,AT3G50820,AT3G52060,AT3G53180,AT3G53420,AT4G01330…	400	4345	37302	2.87599	3.11907e-27	1.31362e-28	2.06561e-29
Binding Factor	GSM2130911	MYB3	10 uM abscisic acid for 4 hours	AT1G22640_MYB3_ABA_ChIP_rep1	TF	ChIP-seq	209	52.25	1.91428e-29	3.17623	AT1G20070,AT1G22160,AT1G55260,AT1G70260,AT1G70830,AT1G73260,AT1G77760,AT2G24150,AT2G28550,AT2G32690,AT2G40230,AT3G01490,AT3G16240,AT3G27160,AT4G15610,AT4G15630,AT4G21445,AT5G02230,AT5G06570,AT5G44020,AT5G44260,AT5G54585,AT5G56860,AT1G01620,AT1G01630,AT1G03600,AT1G15340,AT1G15690,AT1G25275,AT1G33590,AT1G53580,AT1G56220,AT1G62480,AT1G68440,AT1G68670,AT1G70410,AT1G72610,AT1G78830,AT1G80380,AT1G80440…	400	9524	37302	2.04644	6.20227e-27	2.59496e-28	4.08044e-29
Binding Factor	GSM1282366	HBI1	pHBI1::HBI1-YFP; 4 week-old plants	pHBI1::HBI1-YFP	EF	ChIP-seq	114	28.5	2.07458e-29	4.14952	AT1G05070,AT1G75690,AT1G77760,AT2G38310,AT3G62720,AT1G01620,AT1G01630,AT1G03600,AT1G14150,AT1G15690,AT1G15820,AT1G25275,AT1G53580,AT1G56220,AT1G72610,AT1G74730,AT1G80380,AT1G80440,AT2G22790,AT2G42690,AT3G15630,AT3G16510,AT3G26520,AT3G27690,AT3G29240,AT3G48360,AT3G49790,AT3G50820,AT3G53420,AT4G09650,AT4G32480,AT4G35750,AT4G35770,AT5G09660,AT5G11740,AT5G19120,AT5G19970,AT5G38410,AT5G61590,AT5G65310…	400	3243	37302	3.27816	6.72165e-27	2.79388e-28	4.39324e-29
Binding Factor	GSM2130879	ANAC102	10 uM abscisic acid for 4 hours	AT5G63790_ANAC102_ABA_ChIP_rep2	TF	ChIP-seq	158	39.5	3.0904e-29	3.45017	AT1G05070,AT1G73260,AT2G28550,AT2G29090,AT3G01490,AT3G21760,AT3G56060,AT3G62720,AT4G15610,AT4G28940,AT5G02230,AT5G44260,AT5G54585,AT1G01620,AT1G01630,AT1G03600,AT1G15340,AT1G15690,AT1G25275,AT1G33590,AT1G53580,AT1G56220,AT1G62480,AT1G68440,AT1G68670,AT1G70410,AT1G78830,AT1G80380,AT1G80440,AT2G29450,AT2G37170,AT2G40000,AT3G06500,AT3G07350,AT3G13040,AT3G15630,AT3G16510,AT3G26520,AT3G47430,AT3G48360…	400	5904	37302	2.49565	1.00129e-26	4.13487e-28	6.50187e-29
Binding Factor	GSM2051298	H3K23ac	ein2-5; 3 day-old seedling after air treatment	ein2_H3K23Ac_air_ChIPseq_rep2	EF	ChIP-seq	208	52	4.26916e-29	3.15472	AT1G62510,AT1G66140,AT1G68520,AT1G73260,AT1G77760,AT1G79850,AT2G03750,AT2G24150,AT2G28550,AT2G32690,AT2G34510,AT2G38310,AT2G40230,AT3G01490,AT3G16240,AT3G21760,AT3G62720,AT4G15610,AT5G02230,AT5G04950,AT5G20670,AT5G44260,AT1G01620,AT1G14150,AT1G15340,AT1G15690,AT1G15820,AT1G53580,AT1G56220,AT1G68440,AT1G68670,AT1G70410,AT1G72610,AT1G78830,AT1G80380,AT1G80440,AT2G17870,AT2G20180,AT2G22790,AT2G29450…	400	9501	37302	2.04158	1.38321e-26	5.67517e-28	8.92392e-29
Binding Factor	GSM1665423	CRY2	3xFlag-6xHis-CRY2 seedlings treated with low blue light for 16 hours	ChIPSeq-CRY2_FLAG_Rep1	TF	ChIP-seq	117	29.25	4.37217e-29	4.04001	AT1G68520,AT1G77760,AT1G79850,AT2G24150,AT2G32690,AT2G38310,AT3G62720,AT5G15500,AT5G44130,AT1G01620,AT1G01630,AT1G03600,AT1G15340,AT1G15690,AT1G15820,AT1G19150,AT1G25275,AT1G33590,AT1G53580,AT1G56220,AT1G68440,AT1G68670,AT1G72610,AT1G78830,AT1G80440,AT2G17870,AT2G22790,AT2G29450,AT2G37170,AT2G40000,AT2G42690,AT3G06500,AT3G07350,AT3G13040,AT3G15630,AT3G16510,AT3G26520,AT3G27690,AT3G47430,AT3G48360…	400	3436	37302	3.17545	1.41658e-26	5.77485e-28	9.08067e-29
Binding Factor	GSM2074754	RPL	Inflorescence apices of rpl-1 mutant transformed with genomic contruct expressing a fusion between RPL and GFP	RPL-GFP_chipseq_rep1	TF	ChIP-seq	182	45.5	9.76852e-29	3.23468	AT1G10657,AT1G20070,AT1G22160,AT1G55260,AT1G62760,AT1G66140,AT1G68520,AT2G24150,AT2G28550,AT2G32690,AT2G32960,AT2G34510,AT2G38310,AT2G40230,AT3G01490,AT3G16240,AT3G18280,AT3G21760,AT3G62720,AT4G01460,AT5G02230,AT5G06570,AT5G15500,AT5G20670,AT5G56860,AT5G61420,AT1G01620,AT1G01630,AT1G03600,AT1G14150,AT1G15340,AT1G15690,AT1G25275,AT1G33590,AT1G53580,AT1G56220,AT1G62480,AT1G68440,AT1G68670,AT1G70410…	400	7619	37302	2.22764	3.165e-26	1.28203e-27	2.01592e-28
Binding Factor	GSM2130909	FBH3	10 uM abscisic acid for 4 hours	AT1G51140_FBH3_ABA_ChIP_rep3	TF	ChIP-seq	116	29	2.95911e-28	3.96311	AT1G73260,AT3G01490,AT3G16240,AT4G15610,AT5G02230,AT5G44020,AT1G01620,AT1G01630,AT1G03600,AT1G15340,AT1G15690,AT1G53580,AT1G56220,AT1G68440,AT1G68670,AT1G70410,AT1G80440,AT2G22790,AT2G29450,AT2G37170,AT2G40000,AT3G06500,AT3G07350,AT3G13040,AT3G15630,AT3G26520,AT3G47430,AT3G48360,AT3G49790,AT3G52060,AT3G53420,AT4G01330,AT4G08950,AT4G18890,AT4G32480,AT4G35750,AT4G35770,AT4G37540,AT5G11740,AT5G13730…	400	3458	37302	3.12828	9.58753e-26	3.85898e-27	6.06806e-28
Binding Factor	GSM1869297	BRM	14 day-old pBRM::BRM-GFP seedlings with GFP antibody	BRM-BRM-GFP ab290 #1	EF	ChIP-seq	117	29.25	4.71492e-28	3.91783	AT1G68520,AT1G77760,AT2G28550,AT2G34510,AT2G38310,AT2G40230,AT3G16240,AT3G62720,AT4G15610,AT5G02230,AT1G01620,AT1G01630,AT1G03600,AT1G15820,AT1G25275,AT1G33590,AT1G68440,AT1G68670,AT1G70410,AT1G72610,AT1G78830,AT1G80380,AT2G29450,AT3G06500,AT3G07350,AT3G16510,AT3G48360,AT3G49790,AT3G52060,AT4G01330,AT4G08950,AT4G18890,AT4G27657,AT4G32480,AT4G35750,AT4G37540,AT4G38470,AT5G11740,AT5G19120,AT5G19190…	400	3533	37302	3.08826	1.52764e-25	6.11006e-27	9.60777e-28
Binding Factor	GSM1400503	FHY1	35S: GFP-FHY1; fhy1-1; 4 day-old seedlings	FHY1-GFP_3_ChIP-seq	TF	ChIP-seq	176	44	4.82597e-28	3.21631	AT1G20070,AT1G75690,AT1G77760,AT2G34510,AT2G38310,AT3G01490,AT3G16240,AT3G27160,AT3G62720,AT5G06570,AT5G44020,AT1G01620,AT1G01630,AT1G03600,AT1G15340,AT1G15690,AT1G15820,AT1G33590,AT1G53580,AT1G68440,AT1G68670,AT1G70410,AT1G72610,AT1G80380,AT2G22790,AT2G29450,AT2G37170,AT2G40000,AT2G42690,AT3G06500,AT3G07350,AT3G13040,AT3G15630,AT3G29240,AT3G47430,AT3G48360,AT3G52060,AT3G53420,AT4G01330,AT4G08950…	400	7290	37302	2.25142	1.56361e-25	6.21488e-27	9.77258e-28
Binding Factor	GSM1184362	phyA	4 day-old PphyA: phyA-GFP phyA201 transgenic seedlings	PhyA-GFP_3 [ChIP-seq]	TF	ChIP-seq	113	28.25	5.18379e-28	4.00097	AT1G20070,AT1G75690,AT2G24150,AT2G34510,AT2G38310,AT3G01490,AT3G16240,AT3G21760,AT4G01460,AT5G15500,AT1G01620,AT1G01630,AT1G03600,AT1G15340,AT1G15820,AT1G19150,AT1G56220,AT1G68440,AT1G68670,AT1G70410,AT1G72610,AT1G80380,AT1G80440,AT2G29450,AT2G37170,AT2G40000,AT2G42690,AT3G06500,AT3G15630,AT3G26520,AT3G29240,AT3G47430,AT3G49790,AT3G50820,AT3G52060,AT3G53420,AT4G01330,AT4G08950,AT4G18890,AT4G27657…	400	3315	37302	3.17883	1.67955e-25	6.63421e-27	1.0432e-27
Binding Factor	GSM1099196	SPL7	35S:FALG-SPL7 transgenic plant	FLAG-SPL7 ChIP-seq	TF	ChIP-seq	51	12.75	6.03324e-28	8.76361	AT1G62510,AT2G38310,AT3G16240,AT3G28740,AT1G03600,AT1G15820,AT1G68440,AT1G72610,AT1G78830,AT1G80440,AT3G26520,AT3G27690,AT3G50820,AT3G53420,AT4G08950,AT4G09650,AT5G09660,AT5G19120,AT5G38410,AT5G60680,AT1G51400,AT1G67740,AT2G10940,AT2G20670,AT2G45960,AT2G46820,AT2G47450,AT3G27830,AT4G35100,AT5G18670,AT5G40890,AT3G21055,AT1G23740,AT1G60950,AT2G06520,AT2G45180,AT3G62410,AT1G06680,AT3G04790,AT1G69530…	400	600	37302	7.92668	1.95477e-25	7.67368e-27	1.20665e-27
Binding Factor	GSM1808453	CCA1	14 day old seedlings at diel 12h:12h Light:Dark and harvest at ZT2	CCA1_ChIPSeq_LD2	TF	ChIP-seq	116	29	9.02521e-28	3.90577	AT1G10657,AT1G20070,AT1G66140,AT1G68520,AT1G75690,AT1G77760,AT1G79850,AT2G34510,AT3G01490,AT4G01460,AT4G15610,AT5G02230,AT5G06570,AT5G20670,AT5G44260,AT5G54585,AT1G01620,AT1G03600,AT1G15340,AT1G15690,AT1G56220,AT1G68440,AT1G72610,AT1G78830,AT1G80440,AT2G20180,AT3G06500,AT3G15630,AT3G27690,AT3G47430,AT3G48360,AT3G49790,AT3G52060,AT4G09650,AT4G17560,AT4G27657,AT4G35750,AT5G11740,AT5G19190,AT5G23870…	400	3504	37302	3.08721	2.92417e-25	1.14087e-26	1.79397e-27
Binding Factor	GSM1977463	PIF5	PIF5-Flash seedlings at low blue light for 16h	ChIPSeq-PIF5_FLAG_Rep2	TF	ChIP-seq	100	25	1.90308e-27	4.27519	AT1G73260,AT1G77760,AT3G62720,AT4G15610,AT5G06570,AT1G01620,AT1G01630,AT1G03600,AT1G15340,AT1G15690,AT1G15820,AT1G25275,AT1G33590,AT1G53580,AT1G56220,AT1G68440,AT1G68670,AT1G72610,AT1G78830,AT1G80380,AT1G80440,AT2G22790,AT2G29450,AT2G37170,AT2G40000,AT3G06500,AT3G13040,AT3G15630,AT3G16510,AT3G24520,AT3G26520,AT3G47430,AT3G48360,AT3G49790,AT3G52060,AT3G53180,AT3G53420,AT4G01330,AT4G08950,AT4G17560…	400	2673	37302	3.48878	6.16597e-25	2.391e-26	3.75974e-27
Binding Factor	GSM1252254	ARF6	ARF6p::ARF6-Myc in arf6;arf8 seedlings	ARF6 ChIP-Seq	TF	ChIP-seq	144	36	6.36322e-27	3.38774	AT1G05070,AT1G68520,AT1G73260,AT1G77760,AT2G38310,AT2G40230,AT3G01490,AT3G16240,AT3G62720,AT4G15610,AT5G06570,AT5G15500,AT5G44020,AT5G44260,AT1G01620,AT1G01630,AT1G03600,AT1G15340,AT1G15690,AT1G25275,AT1G33590,AT1G53580,AT1G56220,AT1G62480,AT1G68440,AT1G68670,AT1G70410,AT1G78830,AT1G80380,AT1G80440,AT2G17870,AT2G22790,AT2G29450,AT2G37170,AT2G40000,AT3G06500,AT3G07350,AT3G13040,AT3G15630,AT3G16510…	400	5280	37302	2.54332	2.06168e-24	7.94623e-26	1.24951e-26
Binding Factor	GSM1167549	FLM	gFLM with anti-GFP abtibody	gFLM-GFP replicate 2 (DP28)	TF	ChIP-seq	104	26	2.20249e-26	4.01508	AT1G10657,AT1G68520,AT2G28550,AT3G01490,AT3G62720,AT5G02230,AT1G01620,AT1G01630,AT1G03600,AT1G15690,AT1G25275,AT1G53580,AT1G56220,AT1G68670,AT1G72610,AT1G78830,AT1G80440,AT2G22790,AT2G37170,AT3G06500,AT3G15630,AT3G24520,AT3G26520,AT3G29240,AT3G47430,AT3G48360,AT3G49790,AT3G52060,AT4G08950,AT4G35750,AT4G36540,AT5G11740,AT5G13730,AT5G19120,AT5G60680,AT5G61590,AT5G63470,AT5G65310,AT1G14700,AT1G18730…	400	2975	37302	3.26001	7.13606e-24	2.73384e-25	4.29883e-26
Binding Factor	GSM2130905	FBH3	10 uM abscisic acid for 4 hours	AT1G51140_FBH3_ABA_ChIP_rep1	TF	ChIP-seq	92	23	6.62628e-26	4.31201	AT1G73260,AT2G40230,AT3G16240,AT4G15610,AT5G02230,AT1G01620,AT1G01630,AT1G03600,AT1G15340,AT1G15690,AT1G53580,AT1G56220,AT1G62480,AT1G68440,AT1G68670,AT1G70410,AT1G80380,AT1G80440,AT2G20180,AT2G22790,AT2G29450,AT2G37170,AT2G40000,AT3G07350,AT3G15630,AT3G26520,AT3G48360,AT3G49790,AT3G52060,AT3G53420,AT4G01330,AT4G08950,AT4G18890,AT4G32480,AT4G35750,AT4G36540,AT4G37540,AT5G11740,AT5G13730,AT5G19120…	400	2392	37302	3.58673	2.14692e-23	8.17563e-25	1.28558e-25
Binding Factor	GSM657971	REVOLUTA	Col-0 seedling	rev-ctrl	TF	ChIP-seq	65	16.25	5.87579e-25	5.63114	AT1G68520,AT1G77760,AT2G38310,AT5G04950,AT5G44020,AT1G01620,AT1G62480,AT1G78830,AT1G80440,AT2G42690,AT3G26520,AT3G27690,AT3G29240,AT3G48360,AT3G52060,AT3G53420,AT4G08950,AT4G37540,AT5G19120,AT5G38410,AT5G60680,AT5G61590,AT5G63160,AT5G65310,AT1G12110,AT1G51400,AT1G67740,AT2G10940,AT2G36830,AT2G45960,AT3G19030,AT3G20820,AT3G30775,AT3G51950,AT4G27450,AT4G35100,AT5G03380,AT5G05440,AT5G18670,AT5G21940…	400	1224	37302	4.95227	1.90376e-22	7.20652e-24	1.13319e-24
Binding Factor	GSM761689	FHY3	35S:3FLAG-FHY3-3HA fhy3-4 seedlings grown in Dark	FHY3_Dark	TF	ChIP-seq	91	22.75	6.26575e-25	4.19641	AT1G77760,AT2G38310,AT2G40230,AT3G28740,AT3G56060,AT3G62720,AT5G06570,AT5G44260,AT1G01620,AT1G01630,AT1G15690,AT1G56220,AT1G68440,AT1G68670,AT1G72610,AT1G78830,AT1G80380,AT1G80440,AT2G17870,AT2G20180,AT2G22790,AT2G40000,AT3G06500,AT3G07350,AT3G13040,AT3G15630,AT3G24520,AT3G26520,AT3G29240,AT3G48360,AT3G49790,AT3G52060,AT3G53180,AT3G53420,AT4G08950,AT4G18890,AT4G32480,AT4G35750,AT4G35770,AT5G05870…	400	2421	37302	3.50525	2.0301e-22	7.63932e-24	1.20125e-24
Binding Factor	GSM364939	SEPALLATA3	WT; primary and secondary inflorescences of 5-7 weeks old plants	SEP3_ChIPSeq_wt_1	TF	ChIP-seq	126	31.5	3.71974e-24	3.34146	AT1G10657,AT1G11850,AT1G20070,AT1G22160,AT1G55260,AT1G62760,AT1G66140,AT1G68520,AT2G28550,AT2G32690,AT2G32960,AT2G34510,AT2G40230,AT3G16240,AT3G21760,AT3G56060,AT4G01460,AT5G20670,AT5G44260,AT5G54585,AT5G61420,AT1G01620,AT1G03600,AT1G53580,AT1G68440,AT1G68670,AT1G70410,AT1G72610,AT1G78830,AT2G29450,AT2G37170,AT2G40000,AT2G42690,AT3G06500,AT3G15630,AT3G24520,AT3G29240,AT3G48360,AT3G49790,AT4G01330…	400	4481	37302	2.62221	1.2052e-21	4.5085e-23	7.08939e-24
Binding Factor	GSM1260849	LHY	lhy-21; 2 week-old whole seedlings	lhy21_ChIPSeq	TF	ChIP-seq	102	25.5	7.01463e-24	3.73802	AT1G10657,AT1G20070,AT1G68520,AT2G29090,AT2G34510,AT5G06570,AT5G20670,AT5G54585,AT1G15340,AT1G56220,AT1G68440,AT1G68670,AT1G72610,AT1G78830,AT3G06500,AT3G15630,AT3G47430,AT3G48360,AT3G52060,AT3G53420,AT4G18890,AT4G27657,AT4G36540,AT5G19190,AT5G23870,AT5G38410,AT5G50450,AT5G60680,AT5G61590,AT5G63160,AT5G65310,AT1G10470,AT1G12110,AT1G14700,AT1G32920,AT1G49130,AT1G53510,AT1G70820,AT1G74940,AT1G75460…	400	3101	37302	3.0674	2.27274e-21	8.45233e-23	1.32909e-23
Binding Factor	GSE24973	HY5	4 day-old WT seedlings grown under white light;HY5 ChIP	WL_Hy5_rep1;WL_Hy5_rep2;WL_Hy5_rep3;WL_Hy5_rep4	TF	ChIP-chip	154	38.5	9.27318e-24	3.02241	AT1G05070,AT1G55260,AT1G62760,AT1G66140,AT1G68520,AT1G75690,AT1G77760,AT1G79850,AT2G24150,AT2G28550,AT2G32690,AT2G38310,AT2G40230,AT3G01490,AT3G21760,AT3G55700,AT3G62720,AT4G16690,AT5G04950,AT5G06570,AT5G15500,AT5G54585,AT1G01620,AT1G01630,AT1G03600,AT1G14150,AT1G15340,AT1G15690,AT1G15820,AT1G19150,AT1G33590,AT1G53580,AT1G56220,AT1G62480,AT1G68440,AT1G72610,AT1G74730,AT1G78830,AT1G80380,AT1G80440…	400	6366	37302	2.25593	3.00451e-21	1.11088e-22	1.74681e-23
Binding Factor	GSM1247501	JAG	jag-2; JAG:JAG-GFP	JAG-GFP replicate 3	TF	ChIP-seq	127	31.75	1.78702e-23	3.2601	AT1G10657,AT1G20070,AT1G22160,AT1G55260,AT1G66140,AT1G68520,AT2G32690,AT2G40230,AT3G01490,AT3G08770,AT3G21760,AT3G62720,AT5G02230,AT1G01620,AT1G01630,AT1G03600,AT1G15690,AT1G15820,AT1G25275,AT1G56220,AT1G68440,AT1G68670,AT1G70410,AT1G72610,AT1G78830,AT1G80380,AT1G80440,AT2G20180,AT2G22790,AT2G37170,AT2G40000,AT2G42690,AT3G06500,AT3G13040,AT3G15630,AT3G16510,AT3G29240,AT3G47430,AT3G49790,AT3G50820…	400	4626	37302	2.56018	5.78993e-21	2.12839e-22	3.34678e-23
Binding Factor	GSM364940	SEPALLATA3	WT; primary and secondary inflorescences of 5-7 weeks old plants	SEP3_ChIPSeq_wt_2	TF	ChIP-seq	132	33	2.76169e-23	3.18211	AT1G10657,AT1G11850,AT1G22160,AT1G55260,AT1G62760,AT1G66140,AT1G68520,AT2G28550,AT2G29090,AT2G32690,AT2G32960,AT2G34510,AT2G40230,AT3G16240,AT3G21760,AT3G56060,AT3G62720,AT4G01460,AT5G02230,AT5G44260,AT5G61420,AT1G01620,AT1G03600,AT1G68440,AT1G68670,AT1G70410,AT1G72610,AT2G29450,AT2G37170,AT2G40000,AT2G42690,AT3G06500,AT3G13040,AT3G15630,AT3G24520,AT3G29240,AT3G48360,AT3G49790,AT3G53420,AT4G01330…	400	4967	37302	2.47829	8.94787e-21	3.27034e-22	5.14245e-23
Binding Factor	GSM1247500	JAG	jag-2; JAG:JAG-GFP	JAG-GFP replicate 2	TF	ChIP-seq	125	31.25	6.03208e-23	3.2328	AT1G10657,AT1G22160,AT1G55260,AT1G66140,AT1G68520,AT2G24150,AT2G32690,AT2G38310,AT3G01490,AT3G08770,AT3G16240,AT3G21760,AT3G56060,AT3G62720,AT1G01620,AT1G01630,AT1G03600,AT1G15690,AT1G56220,AT1G68440,AT1G68670,AT1G70410,AT1G72610,AT1G78830,AT1G80380,AT1G80440,AT2G20180,AT2G22790,AT2G29450,AT2G37170,AT2G40000,AT2G42690,AT3G06500,AT3G13040,AT3G15630,AT3G16510,AT3G47430,AT3G49790,AT3G50820,AT3G52060…	400	4566	37302	2.55297	1.95439e-20	7.10227e-22	1.1168e-22
Binding Factor	GSM1466345	ABI5	ABI5-Ypet; seedlings treated with 5uM abscisic acid for 4h	ChIPSeq-ABI5_Ypet_2	TF	ChIP-seq	115	28.75	6.34914e-22	3.26424	AT1G20070,AT2G24150,AT3G01490,AT4G15610,AT4G15630,AT5G02230,AT5G15500,AT5G44260,AT1G01630,AT1G03600,AT1G15340,AT1G15690,AT1G15820,AT1G19150,AT1G33590,AT1G53580,AT1G56220,AT1G62480,AT1G68440,AT1G70410,AT1G78830,AT1G80380,AT1G80440,AT2G17870,AT2G22790,AT2G29450,AT2G37170,AT3G06500,AT3G07350,AT3G13040,AT3G15630,AT3G24520,AT3G47430,AT3G48360,AT3G49790,AT3G50820,AT3G52060,AT3G53180,AT3G53420,AT4G01330…	400	4072	37302	2.63368	2.05712e-19	7.43311e-21	1.16882e-21
Binding Factor	GSM1925499	AT5G56840: MYBrelated family	protein:AT5G56840; gene id:AT5G56840; protein family:MYBrelated; protein source:Arabidopsis thaliana; protein affinity tag:Halo; expression system:tnt; dna source:col; replicate:a; subset:motif	DAPSeq-MYBrelated_tnt-AT5G56840_col_a	TF	DAP-seq	144	36	8.53524e-22	2.93339	AT1G22160,AT1G23160,AT1G55260,AT1G59725,AT1G66140,AT1G68520,AT1G70260,AT2G03750,AT2G24150,AT2G28550,AT2G32960,AT2G34510,AT3G08770,AT3G21760,AT3G27160,AT3G28740,AT4G01460,AT4G15610,AT4G15630,AT4G17030,AT4G28940,AT5G04950,AT5G44020,AT5G44260,AT5G46600,AT5G54585,AT1G03600,AT1G15690,AT1G53580,AT1G56220,AT1G62480,AT1G78830,AT2G17870,AT2G22790,AT2G29450,AT2G37170,AT2G40000,AT3G06500,AT3G15630,AT3G16510…	400	5967	37302	2.2505	2.76542e-19	9.93598e-21	1.56238e-21
Binding Factor	GSM506209	AP1	AP1-GR ap1 cal apical meristematic tissue after 2 h induced with DEX	AP1-GR_2h_induced_sample_2	TF	ChIP-seq	136	34	1.82538e-21	2.97263	AT1G10657,AT1G11850,AT1G22160,AT1G29660,AT1G54040,AT1G55260,AT1G66140,AT1G68520,AT1G77760,AT2G28550,AT2G32690,AT2G32960,AT2G34510,AT2G38310,AT2G40230,AT3G01490,AT3G16240,AT3G21760,AT3G56060,AT4G01460,AT5G02230,AT5G20670,AT5G56860,AT5G61420,AT1G01620,AT1G01630,AT1G03600,AT1G15690,AT1G25275,AT1G33590,AT1G68440,AT1G68670,AT1G70410,AT1G72610,AT1G80440,AT2G20180,AT2G29450,AT2G37170,AT2G40000,AT3G06500…	400	5475	37302	2.31647	5.91422e-19	2.11301e-20	3.3226e-21
Binding Factor	GSM657970	REVOLUTA	Col-0 transgene seedling	rev	TF	ChIP-seq	60	15	2.02238e-21	5.12786	AT1G66140,AT1G68520,AT1G77760,AT2G32690,AT2G38310,AT1G01620,AT1G15690,AT1G15820,AT1G68440,AT1G72610,AT1G80440,AT3G07350,AT3G26520,AT3G47430,AT3G48360,AT3G52060,AT3G53420,AT4G01330,AT4G08950,AT4G18890,AT4G37540,AT5G19120,AT5G19970,AT5G38410,AT5G60680,AT5G61590,AT5G63160,AT1G12110,AT1G67740,AT2G10940,AT2G20670,AT2G36830,AT2G45960,AT3G20820,AT3G30775,AT3G51950,AT4G35100,AT5G05440,AT5G18670,AT5G21940…	400	1221	37302	4.58256	6.5525e-19	2.32797e-20	3.66062e-21
Binding Factor	GSM1116510	SOC1	SOC1p:gSOC1-GFP;soc1-2	gSOC1-GFP replicate 3	TF	ChIP-seq	101	25.25	4.23986e-21	3.4086	AT1G05070,AT1G66140,AT1G68520,AT2G28550,AT2G34510,AT3G01490,AT3G16240,AT3G21760,AT5G02230,AT1G01620,AT1G01630,AT1G15340,AT1G15690,AT1G15820,AT1G56220,AT1G68440,AT1G68670,AT2G20180,AT2G22790,AT2G42690,AT3G06500,AT3G15630,AT3G47430,AT3G48360,AT3G49790,AT3G50820,AT3G52060,AT4G08950,AT4G17560,AT4G28660,AT4G35750,AT4G35770,AT4G36540,AT4G38470,AT5G11740,AT5G61590,AT5G65207,AT5G65310,AT1G07110,AT1G18730…	400	3333	37302	2.82591	1.37372e-18	4.85341e-20	7.63175e-21
Binding Factor	GSM1925516	At5g08520: MYBrelated family	protein:At5g08520; gene id:AT5G08520; protein family:MYBrelated; protein source:Arabidopsis thaliana; protein affinity tag:Halo; expression system:tnt; dna source:colamp; replicate:a; subset:motif	DAPSeq-MYBrelated_tnt-At5g08520_colamp_a	TF	DAP-seq	138	34.5	3.12923e-20	2.8453	AT1G23160,AT1G62760,AT1G79850,AT2G03750,AT2G24150,AT2G28550,AT2G32960,AT3G27160,AT3G28740,AT4G15630,AT4G16008,AT4G16024,AT4G17030,AT4G21445,AT4G26150,AT4G28940,AT5G04950,AT5G44260,AT5G46600,AT5G54585,AT1G03600,AT1G56220,AT1G68440,AT1G78830,AT1G80440,AT2G22790,AT2G29450,AT2G37170,AT3G06500,AT3G29240,AT3G48360,AT3G49790,AT3G50820,AT3G52060,AT3G53180,AT3G53420,AT4G01330,AT4G08950,AT4G09650,AT4G28660…	400	5791	37302	2.22227	1.01387e-17	3.56227e-19	5.60149e-20
Binding Factor	GSM1925506	At1g74840_col100_a: MYBrelated family	protein:At1g74840; gene id:AT1G74840; protein family:MYBrelated; protein source:Arabidopsis thaliana; protein affinity tag:Halo; expression system:tnt; dna source:col; replicate:a; subset:motif	DAPSeq-MYBrelated_tnt-At1g74840_col100_a	TF	DAP-seq	150	37.5	3.71174e-20	2.7532	AT1G10657,AT1G23160,AT1G55260,AT1G59725,AT1G62510,AT2G32960,AT2G34510,AT3G08770,AT3G27160,AT3G28740,AT4G01460,AT4G15630,AT4G16008,AT4G16024,AT4G21445,AT4G26150,AT5G04950,AT5G44260,AT5G46600,AT5G54585,AT1G03600,AT1G15690,AT1G53580,AT1G56220,AT1G78830,AT1G80380,AT1G80440,AT2G17870,AT2G20180,AT2G29450,AT2G37170,AT2G40000,AT3G06500,AT3G15630,AT3G29240,AT3G48360,AT3G49790,AT3G52060,AT3G53180,AT4G01330…	400	6638	37302	2.1073	1.2026e-17	4.20218e-19	6.60771e-20
Binding Factor	GSM1116506	SOC1	SOC1p:gSOC1-GFP;soc1-2	gSOC1-GFP replicate 1	TF	ChIP-seq	124	31	3.955e-20	2.96644	AT1G10657,AT1G20070,AT1G66140,AT1G68520,AT1G77760,AT2G28550,AT2G38310,AT3G21760,AT3G62720,AT4G01460,AT5G02230,AT5G06570,AT1G01630,AT1G03600,AT1G15340,AT1G33590,AT1G56220,AT1G68440,AT1G70410,AT1G80440,AT2G22790,AT2G29450,AT2G37170,AT2G40000,AT3G06500,AT3G15630,AT3G16510,AT3G24520,AT3G26520,AT3G27690,AT3G47430,AT3G48360,AT3G49790,AT3G50820,AT3G52060,AT3G53420,AT4G08950,AT4G18890,AT4G28660,AT4G35750…	400	4872	37302	2.37349	1.28142e-17	4.45311e-19	7.0023e-20
Binding Factor	GSM1925809	bZIP68: bZIP family	protein:bZIP68; gene id:AT1G32150; protein family:bZIP; protein source:Arabidopsis thaliana; protein affinity tag:Halo; expression system:tnt; dna source:col; replicate:a; subset:motif	DAPSeq-bZIP_tnt-bZIP68_col_a	TF	DAP-seq	146	36.5	7.20498e-20	2.75535	AT1G20070,AT1G55260,AT1G62510,AT1G66140,AT1G68520,AT1G77760,AT2G03750,AT2G05440,AT2G24150,AT2G38310,AT2G40230,AT3G16240,AT3G21760,AT3G28740,AT3G62720,AT4G21445,AT5G15500,AT5G44020,AT5G44260,AT5G54585,AT1G01630,AT1G03600,AT1G14150,AT1G15820,AT1G19150,AT1G33590,AT1G56220,AT1G62480,AT1G68440,AT1G70410,AT1G74730,AT1G80380,AT1G80440,AT2G17870,AT2G22790,AT3G06500,AT3G07350,AT3G13040,AT3G15630,AT3G24520…	400	6402	37302	2.12672	2.33441e-17	8.06832e-19	1.2687e-19
Binding Factor	GSM2074755	RPL	Inflorescence apices of rpl-1 mutant transformed with genomic contruct expressing a fusion between RPL and GFP	RPL-GFP_chipseq_rep2	TF	ChIP-seq	123	30.75	8.19679e-20	2.9463	AT1G10657,AT1G22160,AT1G66140,AT1G68520,AT1G75690,AT2G24150,AT2G28550,AT2G32960,AT2G40230,AT3G16240,AT3G21760,AT4G01460,AT5G06570,AT5G20670,AT1G01620,AT1G01630,AT1G15340,AT1G15690,AT1G53580,AT1G56220,AT1G62480,AT1G68440,AT1G68670,AT1G70410,AT1G80440,AT2G22790,AT2G29450,AT2G40000,AT2G42690,AT3G06500,AT3G15630,AT3G47430,AT3G48360,AT3G49790,AT3G52060,AT3G53420,AT4G01330,AT4G08950,AT4G18890,AT4G32480…	400	4851	37302	2.36454	2.65576e-17	9.12935e-19	1.43555e-19
Binding Factor	GSM2130934	HSFA6A	EtOH mock treatment for 4 hours	AT5G43840_HSFA6A_EtOH_ChIP_rep3	TF	ChIP-seq	39	9.75	1.77482e-19	7.37383	AT2G40230,AT3G16240,AT1G01620,AT1G15340,AT1G56220,AT1G80380,AT1G80440,AT2G40000,AT3G15630,AT3G26520,AT3G48360,AT3G49790,AT4G08950,AT4G32480,AT4G35750,AT4G35770,AT5G11740,AT5G19120,AT5G19190,AT5G60680,AT1G27290,AT2G20670,AT2G36830,AT2G45960,AT3G10020,AT3G30775,AT4G35100,AT5G17300,AT5G21940,AT5G56550,AT5G21170,AT2G45180,AT3G15450,AT1G80920,AT3G13750,AT4G35090,AT1G21920,AT4G30270,AT5G56870	400	525	37302	6.92751	5.75043e-17	1.96612e-18	3.09163e-19
Binding Factor	GSM2130948	HB6	EtOH mock treatment for 4 hours	AT2G22430_HB6_EtOH_ChIP_rep1	TF	ChIP-seq	49	12.25	2.17562e-19	5.60776	AT1G70260,AT2G40230,AT4G15610,AT1G01620,AT1G56220,AT1G68440,AT1G68670,AT1G80380,AT1G80440,AT2G40000,AT3G13040,AT3G15630,AT3G26520,AT3G48360,AT3G52060,AT4G08950,AT4G35770,AT4G37540,AT5G13730,AT5G19120,AT5G19970,AT5G60680,AT5G61590,AT5G63160,AT1G10470,AT1G12110,AT1G74940,AT2G20670,AT2G32240,AT2G45960,AT3G30775,AT3G51950,AT4G27450,AT4G35100,AT5G02480,AT5G03380,AT5G21940,AT5G56550,AT5G67420,AT3G15450…	400	888	37302	5.14583	7.04899e-17	2.39722e-18	3.76952e-19
Binding Factor	GSM1059958	PIF1	Myc-tagged-PIF1 overexpressing transgenic seedlings	PIF1-peaks-2	TF	ChIP-seq	148	37	2.30192e-19	2.70062	AT1G20070,AT2G24150,AT2G38310,AT2G40230,AT3G01490,AT3G56060,AT3G62720,AT4G01460,AT5G06570,AT5G15500,AT5G44020,AT1G01620,AT1G01630,AT1G03600,AT1G15340,AT1G15690,AT1G15820,AT1G25275,AT1G33590,AT1G53580,AT1G56220,AT1G62480,AT1G68440,AT1G68670,AT1G72610,AT1G80380,AT1G80440,AT2G17870,AT2G20180,AT2G22790,AT2G29450,AT2G37170,AT2G40000,AT2G42690,AT3G06500,AT3G07350,AT3G13040,AT3G15630,AT3G24520,AT3G27690…	400	6626	37302	2.08297	7.45823e-17	2.52291e-18	3.96715e-19
Binding Factor	GSM2130932	HSFA6A	EtOH mock treatment for 4 hours	AT5G43840_HSFA6A_EtOH_ChIP_rep2	TF	ChIP-seq	36	9	4.74143e-19	7.94584	AT3G16240,AT1G01620,AT1G15690,AT1G56220,AT1G68440,AT1G80380,AT1G80440,AT2G40000,AT3G15630,AT3G26520,AT3G29240,AT3G48360,AT3G53420,AT4G08950,AT4G32480,AT4G35750,AT4G35770,AT4G37540,AT5G19120,AT5G19190,AT5G60680,AT5G61590,AT1G67740,AT2G20670,AT2G45960,AT3G10020,AT3G30775,AT4G35100,AT5G21940,AT5G56550,AT5G67420,AT3G15450,AT1G80920,AT3G13750,AT4G35090,AT5G56870	400	446	37302	7.52731	1.53622e-16	5.16911e-18	8.12817e-19
Binding Factor	GSM2130921	DREB2A	10 uM abscisic acid for 4 hours	AT5G05410_DREB2A_ABA_ChIP_rep3	TF	ChIP-seq	108	27	6.14284e-19	3.03971	AT1G22160,AT1G55260,AT1G59725,AT1G73260,AT2G03750,AT3G18280,AT3G27160,AT4G15610,AT5G02230,AT5G03120,AT5G06570,AT1G01620,AT1G01630,AT1G15340,AT1G53580,AT1G56220,AT1G62480,AT1G68440,AT1G68670,AT1G70410,AT1G78830,AT1G80380,AT1G80440,AT2G20180,AT2G29450,AT2G37170,AT2G40000,AT3G06500,AT3G13040,AT3G15630,AT3G26520,AT3G47430,AT3G48360,AT3G49790,AT3G52060,AT3G53420,AT4G01330,AT4G17560,AT4G32480,AT4G35750…	400	4013	37302	2.50973	1.99028e-16	6.66168e-18	1.04752e-18
Binding Factor	GSM1665424	CRY2	3xFlag-6xHis-CRY2 seedlings treated with low blue light for 16 hours	ChIPSeq-CRY2_FLAG_Rep2	TF	ChIP-seq	60	15	1.00927e-18	4.45334	AT1G77760,AT2G38310,AT4G15610,AT1G03600,AT1G33590,AT1G53580,AT1G68670,AT1G78830,AT1G80380,AT1G80440,AT2G29450,AT2G40000,AT3G06500,AT3G07350,AT3G13040,AT3G15630,AT3G26520,AT3G27690,AT3G48360,AT3G49790,AT3G52060,AT4G08950,AT4G18890,AT4G27657,AT4G32480,AT4G35750,AT4G37540,AT4G38470,AT5G11740,AT5G19120,AT5G19970,AT5G60680,AT5G61590,AT5G65207,AT1G18730,AT1G27290,AT1G32920,AT1G51400,AT2G20670,AT2G27830…	400	1399	37302	3.9995	3.27004e-16	1.08879e-17	1.71206e-18
Binding Factor	GSM2130930	HSFA6A	EtOH mock treatment for 4 hours	AT5G43840_HSFA6A_EtOH_ChIP_rep1	TF	ChIP-seq	36	9	2.65722e-18	7.48679	AT3G16240,AT1G01620,AT1G56220,AT1G80380,AT1G80440,AT2G40000,AT3G15630,AT3G26520,AT3G48360,AT3G49790,AT3G53420,AT4G08950,AT4G32480,AT4G35750,AT4G35770,AT5G11740,AT5G19120,AT5G19190,AT5G60680,AT5G63160,AT1G27290,AT2G20670,AT2G36830,AT2G45960,AT3G10020,AT3G30775,AT4G35100,AT5G21940,AT5G56550,AT5G21170,AT2G45180,AT3G15450,AT1G80920,AT3G13750,AT5G49450,AT5G56870	400	473	37302	7.09763	8.6094e-16	2.85164e-17	4.48406e-18
Binding Factor	GSM2183136	H3K9/14ac	Water treated for 16h	ChIP_water_16h_rep2	EF	ChIP-seq	85	21.25	3.54739e-18	3.36901	AT1G75690,AT1G77760,AT2G38310,AT2G40230,AT3G21760,AT3G62720,AT5G44260,AT1G01620,AT1G03600,AT1G14150,AT1G15690,AT1G15820,AT1G33590,AT1G56220,AT1G68440,AT1G68670,AT1G78830,AT1G80380,AT1G80440,AT2G17870,AT2G20180,AT2G22790,AT2G29450,AT3G07350,AT3G16510,AT3G26520,AT3G29240,AT3G49790,AT3G52060,AT3G53420,AT4G08950,AT4G37540,AT5G05870,AT5G19120,AT5G50450,AT5G60680,AT1G12110,AT1G18730,AT1G22650,AT1G27290…	400	2736	37302	2.89718	1.14936e-15	3.78722e-17	5.95521e-18
Binding Factor	GSM1400502	FHY1	35S: GFP-FHY1; fhy1-1; 4 day-old seedlings	FHY1-GFP_2_ChIP-seq	TF	ChIP-seq	115	28.75	3.60647e-18	2.86995	AT2G24150,AT2G34510,AT3G01490,AT3G16240,AT3G62720,AT1G01620,AT1G01630,AT1G03600,AT1G14150,AT1G25275,AT1G33590,AT1G53580,AT1G68440,AT1G68670,AT1G70410,AT1G72610,AT1G80380,AT2G40000,AT2G42690,AT3G06500,AT3G13040,AT3G15630,AT3G29240,AT3G47430,AT3G48360,AT3G50820,AT3G52060,AT3G53180,AT3G53420,AT4G01330,AT4G08950,AT4G17560,AT4G18890,AT4G32480,AT4G35750,AT4G35770,AT4G36540,AT4G37540,AT4G38470,AT5G11740…	400	4563	37302	2.35028	1.16849e-15	3.83044e-17	6.02317e-18
Binding Factor	GSM1142624	2020-09-03	Inflorescences of 4 day-old pAP1::AP1-GR ap1 cal plants with anti-SEP3 antibody	SEP3 ChIP-seq 4d biological reps 1 and 2	TF	ChIP-seq	141	35.25	3.86468e-18	2.64279	AT1G10657,AT1G22160,AT1G29660,AT1G55260,AT1G66140,AT1G68520,AT2G03750,AT2G28550,AT2G32690,AT2G32960,AT2G34510,AT2G40230,AT3G01490,AT3G08770,AT3G16240,AT3G21760,AT3G56060,AT3G62720,AT4G01460,AT4G16690,AT5G56860,AT5G61420,AT1G01620,AT1G01630,AT1G03600,AT1G15340,AT1G15690,AT1G25275,AT1G33590,AT1G56220,AT1G68440,AT1G70410,AT1G80440,AT2G20180,AT2G29450,AT2G37170,AT2G40000,AT3G06500,AT3G07350,AT3G13040…	400	6334	37302	2.07593	1.25215e-15	4.08363e-17	6.42131e-18
Binding Factor	GSM1247499	JAG	jag-2; JAG:JAG-GFP	JAG-GFP replicate 1	TF	ChIP-seq	100	25	1.00204e-17	3.01957	AT1G10657,AT1G22160,AT1G55260,AT1G66140,AT1G68520,AT1G77760,AT2G32690,AT2G34510,AT3G21760,AT3G56060,AT3G62720,AT4G01460,AT1G01620,AT1G01630,AT1G03600,AT1G15340,AT1G15690,AT1G56220,AT1G68440,AT1G68670,AT1G70410,AT2G20180,AT2G22790,AT2G29450,AT2G40000,AT3G06500,AT3G13040,AT3G15630,AT3G16510,AT3G52060,AT4G01330,AT4G08950,AT4G18890,AT4G27657,AT4G32480,AT4G35750,AT4G37540,AT4G38470,AT5G11740,AT5G13730…	400	3675	37302	2.53755	3.24662e-15	1.05341e-16	1.65644e-17
Binding Factor	GSM1925504	At1g49010: MYBrelated family	protein:At1g49010; gene id:AT1G49010; protein family:MYBrelated; protein source:Arabidopsis thaliana; protein affinity tag:Halo; expression system:tnt; dna source:colamp; replicate:a; subset:motif	DAPSeq-MYBrelated_tnt-At1g49010_colamp_a	TF	DAP-seq	135	33.75	1.10333e-17	2.64433	AT1G22160,AT1G59725,AT1G62510,AT1G62760,AT1G68520,AT1G70830,AT1G79850,AT2G03750,AT2G24150,AT2G28550,AT2G34510,AT3G27160,AT3G28740,AT4G15610,AT4G15630,AT4G16008,AT4G16024,AT4G17030,AT4G21445,AT4G26150,AT5G44260,AT5G54585,AT1G03600,AT1G15690,AT1G56220,AT1G62480,AT1G78830,AT1G80440,AT2G22790,AT2G29450,AT2G37170,AT3G06500,AT3G29240,AT3G48360,AT3G49790,AT3G50820,AT3G52060,AT3G53180,AT4G28660,AT4G35750…	400	5988	37302	2.10244	3.5748e-15	1.15401e-16	1.81462e-17
Binding Factor	GSM1925501	AT5G61620: MYBrelated family	protein:AT5G61620; gene id:AT5G61620; protein family:MYBrelated; protein source:Arabidopsis thaliana; protein affinity tag:Halo; expression system:tnt; dna source:col; replicate:a; subset:motif	DAPSeq-MYBrelated_tnt-AT5G61620_col_a	TF	DAP-seq	119	29.75	1.69717e-17	2.76062	AT1G22160,AT1G23160,AT1G59725,AT1G62510,AT2G03750,AT2G28550,AT2G34510,AT3G08770,AT3G27160,AT4G01460,AT4G26150,AT5G44260,AT5G46600,AT5G54585,AT1G03600,AT1G15690,AT1G56220,AT1G78830,AT2G22790,AT2G29450,AT2G40000,AT3G06500,AT3G13040,AT3G29240,AT3G48360,AT3G49790,AT3G52060,AT3G53180,AT3G53420,AT4G01330,AT4G08950,AT4G09650,AT4G32480,AT4G35750,AT4G35770,AT4G36540,AT4G37540,AT5G19190,AT5G25460,AT5G38410…	400	4925	37302	2.25327	5.49881e-15	1.76615e-16	2.77718e-17
Binding Factor	GSM1925517	At5g08520: MYBrelated family	protein:At5g08520; gene id:AT5G08520; protein family:MYBrelated; protein source:Arabidopsis thaliana; protein affinity tag:Halo; expression system:tnt; dna source:col; replicate:b; subset:motif	DAPSeq-MYBrelated_tnt-At5g08520_col_b	TF	DAP-seq	97	24.25	4.10793e-17	2.99366	AT1G59725,AT1G62760,AT1G79850,AT2G03750,AT2G24150,AT3G16240,AT3G27160,AT4G01460,AT4G15630,AT4G16024,AT4G17030,AT4G21445,AT5G46600,AT5G54585,AT1G03600,AT1G78830,AT2G22790,AT2G29450,AT2G37170,AT3G06500,AT3G15630,AT3G29240,AT3G48360,AT3G49790,AT3G52060,AT3G53420,AT4G01330,AT4G28660,AT4G35750,AT4G35770,AT4G36540,AT4G37540,AT5G19190,AT5G38410,AT5G58090,AT5G60680,AT5G61590,AT5G63470,AT5G65207,AT1G48320…	400	3570	37302	2.53382	1.33097e-14	4.25341e-16	6.68828e-17
Binding Factor	GSM861508	PIF5	14 day-old PIF5-HA overexpressed whole seedlings under low R/FR	PIF5ox shade ChIPSeq	TF	ChIP-seq	70	17.5	5.82432e-17	3.6142	AT1G20070,AT1G68520,AT2G38310,AT3G01490,AT3G16240,AT1G03600,AT1G15690,AT1G25275,AT1G33590,AT1G56220,AT1G62480,AT1G68670,AT1G72610,AT1G80440,AT2G37170,AT2G40000,AT2G42690,AT3G06500,AT3G24520,AT3G27690,AT3G47430,AT3G48360,AT3G53180,AT3G53420,AT4G08950,AT4G17560,AT4G18890,AT4G27657,AT4G32480,AT4G35770,AT4G36540,AT4G37540,AT5G11740,AT5G13730,AT5G19120,AT5G19190,AT5G19970,AT5G23870,AT5G25460,AT5G60680…	400	2040	37302	3.19993	1.88708e-14	6.00045e-16	9.43541e-17
Binding Factor	GSM1059965	PIF4	Myc-tagged-PIF4 overexpressing transgenic seedlings	PIF4-peaks-3	TF	ChIP-seq	88	22	1.36346e-16	3.08516	AT1G05070,AT2G38310,AT3G62720,AT5G06570,AT5G44260,AT1G01630,AT1G03600,AT1G15340,AT1G15690,AT1G25275,AT1G56220,AT1G68440,AT1G68670,AT1G72610,AT1G80440,AT2G22790,AT2G29450,AT2G37170,AT2G40000,AT3G06500,AT3G07350,AT3G15630,AT3G24520,AT3G26520,AT3G47430,AT3G48360,AT3G49790,AT3G52060,AT3G53180,AT3G53420,AT4G08950,AT4G28660,AT4G32480,AT4G35750,AT4G35770,AT4G36540,AT4G37540,AT4G38470,AT5G11740,AT5G13730…	400	3092	37302	2.65409	4.4176e-14	1.3977e-15	2.19781e-16
Binding Factor	GSM605656	LEAFY/LFY	Col-0 35S::LFY seedlings	lfy-samp-rep1	TF	ChIP-seq	89	22.25	1.62491e-16	3.05615	AT1G10657,AT1G70260,AT2G32960,AT2G38310,AT3G01490,AT4G01460,AT4G21445,AT5G06570,AT5G44130,AT5G61420,AT1G01620,AT1G15340,AT1G25275,AT1G68440,AT1G72610,AT1G78830,AT1G80380,AT2G37170,AT2G40000,AT2G42690,AT3G06500,AT3G07350,AT3G16510,AT3G24520,AT3G47430,AT3G48360,AT3G49790,AT3G53420,AT4G08950,AT4G18890,AT4G27657,AT4G28660,AT4G32480,AT5G11740,AT5G38410,AT5G58090,AT5G60680,AT5G63160,AT5G63470,AT1G48320…	400	3161	37302	2.62565	5.26471e-14	1.65747e-15	2.60629e-16
Binding Factor	GSM1925797	bZIP3: bZIP family	protein:bZIP3; gene id:AT5G15830; protein family:bZIP; protein source:Arabidopsis thaliana; protein affinity tag:Halo; expression system:tnt; dna source:col; replicate:a; subset:motif	DAPSeq-bZIP_tnt-bZIP3_col_a	TF	DAP-seq	131	32.75	2.93892e-16	2.54647	AT1G20070,AT1G55260,AT1G66140,AT1G68520,AT1G70260,AT1G77760,AT2G03750,AT2G05440,AT2G24150,AT2G38310,AT2G40230,AT3G16240,AT3G18280,AT3G21760,AT3G62720,AT4G17030,AT5G15500,AT5G44020,AT5G44260,AT1G03600,AT1G14150,AT1G15340,AT1G15820,AT1G19150,AT1G33590,AT1G56220,AT1G62480,AT1G68440,AT1G74730,AT1G80380,AT1G80440,AT2G17870,AT2G22790,AT3G06500,AT3G07350,AT3G13040,AT3G15630,AT3G24520,AT3G27690,AT3G29240…	400	5950	37302	2.05318	9.52209e-14	2.98304e-15	4.69069e-16
Binding Factor	GSM1925792	bZIP16: bZIP family	protein:bZIP16; gene id:AT2G35530; protein family:bZIP; protein source:Arabidopsis thaliana; protein affinity tag:Halo; expression system:tnt; dna source:colamp; replicate:a; subset:motif	DAPSeq-bZIP_tnt-bZIP16_colamp_a	TF	DAP-seq	119	29.75	5.23547e-16	2.61577	AT1G20070,AT1G22160,AT1G62510,AT1G68520,AT1G77760,AT2G03750,AT2G05440,AT2G24150,AT2G38310,AT3G21760,AT3G55700,AT3G62720,AT4G16024,AT5G15500,AT5G44020,AT5G44260,AT1G03600,AT1G14150,AT1G19150,AT1G33590,AT1G56220,AT1G62480,AT1G68440,AT1G70410,AT1G74730,AT1G80380,AT1G80440,AT2G17870,AT2G22790,AT3G06500,AT3G07350,AT3G13040,AT3G24520,AT3G27690,AT3G48360,AT3G49790,AT3G50820,AT3G52060,AT3G53180,AT3G53420…	400	5160	37302	2.15065	1.69629e-13	5.28802e-15	8.31516e-16
Binding Factor	GSM1808449	CCA1	14 day old seedlings at constant light after entrainment in 12h:12h Light: Dark and harvest at ZT2	CCA1_ChIPSeq_LL1	TF	ChIP-seq	57	14.25	9.97433e-16	3.92956	AT1G10657,AT1G20070,AT2G34510,AT5G06570,AT1G01620,AT1G68440,AT1G72610,AT2G20180,AT3G06500,AT3G15630,AT3G27690,AT3G48360,AT4G27657,AT5G11740,AT5G19190,AT5G40850,AT5G50450,AT5G60680,AT5G61590,AT5G63470,AT5G65310,AT1G12110,AT1G49130,AT1G70820,AT1G74940,AT2G10940,AT3G10020,AT3G20820,AT3G30775,AT4G39710,AT5G13180,AT5G17300,AT3G21055,AT1G60950,AT2G06520,AT2G45180,AT3G62410,AT5G23440,AT5G41670,AT2G15620…	400	1488	37302	3.57227	3.23168e-13	1.00253e-14	1.57643e-15
Binding Factor	GSM1925802	bZIP48: bZIP family	protein:bZIP48; gene id:AT2G04038; protein family:bZIP; protein source:Arabidopsis thaliana; protein affinity tag:Halo; expression system:tnt; dna source:colamp; replicate:a; subset:motif	DAPSeq-bZIP_tnt-bZIP48_colamp_a	TF	DAP-seq	88	22	1.16149e-15	2.96251	AT1G20070,AT1G66140,AT1G68520,AT1G77760,AT2G03750,AT2G05440,AT2G24150,AT2G38310,AT3G62720,AT5G15500,AT5G44020,AT5G44260,AT1G03600,AT1G14150,AT1G15690,AT1G19150,AT1G33590,AT1G56220,AT1G62480,AT1G68440,AT1G74730,AT1G80440,AT2G17870,AT3G06500,AT3G13040,AT3G27690,AT3G48360,AT3G49790,AT3G50820,AT3G52060,AT3G53420,AT4G08950,AT4G27657,AT4G28660,AT4G32480,AT4G35770,AT4G38470,AT5G09660,AT5G13730,AT5G19970…	400	3209	37302	2.55732	3.76324e-13	1.16176e-14	1.82682e-15
Binding Factor	GSM2130917	DREB2A	10 uM abscisic acid for 4 hours	AT5G05410_DREB2A_ABA_ChIP_rep1	TF	ChIP-seq	128	32	2.44739e-15	2.48458	AT1G22160,AT1G54040,AT1G73260,AT3G27160,AT4G15610,AT4G15630,AT4G21445,AT5G02230,AT5G03120,AT5G44020,AT5G54585,AT1G01620,AT1G01630,AT1G03600,AT1G15340,AT1G15690,AT1G53580,AT1G56220,AT1G62480,AT1G68440,AT1G68670,AT1G70410,AT1G80380,AT1G80440,AT2G20180,AT2G22790,AT2G29450,AT2G37170,AT2G40000,AT3G06500,AT3G15630,AT3G24520,AT3G26520,AT3G48360,AT3G49790,AT3G52060,AT3G53420,AT4G01330,AT4G17560,AT4G18890…	400	5901	37302	2.02282	7.92954e-13	2.43613e-14	3.8307e-15
Binding Factor	GSM1808452	CCA1	14 day old seedlings at diel 12h:12h Light:Dark and harvest at ZT2	CCA1_ChIPSeq_LD1	TF	ChIP-seq	62	15.5	4.70997e-15	3.55539	AT1G10657,AT1G20070,AT2G29090,AT2G34510,AT1G01620,AT1G15340,AT1G56220,AT1G72610,AT1G74730,AT2G20180,AT3G06500,AT3G15630,AT3G27690,AT3G47430,AT3G48360,AT3G52060,AT4G08950,AT4G27657,AT4G35750,AT5G19190,AT5G23870,AT5G50450,AT5G60680,AT5G61590,AT5G63160,AT5G63470,AT1G32920,AT1G53510,AT1G70820,AT1G74940,AT1G75460,AT2G10940,AT2G47450,AT3G06070,AT3G10020,AT3G30775,AT5G13180,AT5G17300,AT3G21055,AT2G06520…	400	1802	37302	3.20855	1.52603e-12	4.66577e-14	7.33668e-15
Binding Factor	GSM2130870	ABF1	EtOH mock treatment for 4 hours	AT1G49720_ABF1_EtOH_ChIP_rep3	TF	ChIP-seq	46	11.5	4.77268e-15	4.49901	AT4G15610,AT1G15340,AT1G56220,AT1G68440,AT1G80380,AT3G26520,AT3G48360,AT3G49790,AT4G08950,AT4G27657,AT4G35770,AT4G37540,AT4G38470,AT5G11740,AT5G19190,AT5G60680,AT5G61590,AT5G63160,AT1G10470,AT1G12110,AT1G32920,AT1G74940,AT2G01450,AT2G20670,AT2G45960,AT3G27170,AT3G30775,AT4G35100,AT5G02480,AT5G05440,AT5G13180,AT5G17300,AT5G18670,AT5G21940,AT5G23860,AT5G56550,AT5G67420,AT2G45180,AT1G49650,AT3G15450…	400	1025	37302	4.1851	1.54635e-12	4.70527e-14	7.3988e-15
Binding Factor	GSM506208	AP1	AP1-GR ap1 cal apical meristematic tissue after 2 h induced with DEX	AP1-GR_2h_induced_sample_1	TF	ChIP-seq	99	24.75	7.6937e-15	2.70004	AT1G10657,AT1G22160,AT1G66140,AT1G68520,AT2G28550,AT2G29090,AT2G32960,AT2G34510,AT2G40230,AT3G01490,AT3G16240,AT3G21760,AT4G01460,AT5G02230,AT5G20670,AT5G56860,AT5G61420,AT1G01620,AT1G01630,AT1G03600,AT1G15340,AT1G68440,AT1G70410,AT1G72610,AT2G37170,AT3G06500,AT3G47430,AT3G48360,AT3G49790,AT3G53420,AT4G08950,AT4G18890,AT4G32480,AT4G36540,AT4G37540,AT4G38470,AT5G05870,AT5G11740,AT5G13730,AT5G19120…	400	4014	37302	2.30001	2.49276e-12	7.54891e-14	1.18703e-14
Binding Factor	GSM1925774	GBF5: bZIP family	protein:GBF5; gene id:AT2G18160; protein family:bZIP; protein source:Arabidopsis thaliana; protein affinity tag:Halo; expression system:tnt; dna source:colamp; replicate:a; subset:motif	DAPSeq-bZIP_tnt-GBF5_colamp_a	TF	DAP-seq	89	22.25	1.0765e-14	2.82143	AT1G62510,AT1G68520,AT1G77760,AT2G05440,AT2G24150,AT2G38310,AT3G62720,AT4G15610,AT5G15500,AT5G44260,AT1G03600,AT1G14150,AT1G19150,AT1G33590,AT1G56220,AT1G62480,AT1G68440,AT1G74730,AT1G80440,AT2G17870,AT2G22790,AT3G06500,AT3G07350,AT3G13040,AT3G15630,AT3G27690,AT3G48360,AT3G49790,AT3G50820,AT3G52060,AT3G53420,AT4G08950,AT4G27657,AT4G28660,AT4G32480,AT4G35770,AT5G09660,AT5G13730,AT5G19970,AT5G38410…	400	3400	37302	2.44109	3.48787e-12	1.05124e-13	1.65302e-14
Binding Factor	GSM1925773	AREB3: bZIP family	protein:AREB3; gene id:AT3G56850; protein family:bZIP; protein source:Arabidopsis thaliana; protein affinity tag:Halo; expression system:tnt; dna source:col; replicate:v31; subset:motif	DAPSeq-bZIP_tnt-AREB3_col_v31	TF	DAP-seq	93	23.25	3.08075e-14	2.7069	AT1G20070,AT1G22160,AT1G62510,AT1G68520,AT1G77760,AT2G24150,AT2G38310,AT3G55700,AT3G62720,AT5G15500,AT1G03600,AT1G14150,AT1G19150,AT1G33590,AT1G56220,AT1G62480,AT1G68440,AT1G74730,AT1G80440,AT2G17870,AT2G22790,AT3G06500,AT3G07350,AT3G13040,AT3G15630,AT3G24520,AT3G27690,AT3G48360,AT3G49790,AT3G50820,AT3G53180,AT3G53420,AT4G08950,AT4G18890,AT4G27657,AT4G28660,AT4G32480,AT5G13730,AT5G19970,AT5G23870…	400	3718	37302	2.33263	9.98163e-12	2.99425e-13	4.70831e-14
Binding Factor	GSM1925771	ABI5h: bZIP family	protein:ABI5; gene id:AT2G36270; protein family:bZIP; protein source:Arabidopsis thaliana; protein affinity tag:Halo; expression system:tnt; dna source:col; replicate:v3h; subset:motif	DAPSeq-bZIP_tnt-ABI5_col_v3h	TF	DAP-seq	96	24	3.21893e-14	2.66575	AT1G20070,AT1G22160,AT1G68520,AT1G77760,AT2G24150,AT2G38310,AT2G40230,AT3G21760,AT3G62720,AT5G15500,AT5G44020,AT5G44260,AT1G03600,AT1G14150,AT1G19150,AT1G33590,AT1G56220,AT1G62480,AT1G68440,AT1G74730,AT1G80440,AT2G17870,AT2G22790,AT3G06500,AT3G07350,AT3G13040,AT3G24520,AT3G27690,AT3G48360,AT3G49790,AT3G50820,AT3G53180,AT3G53420,AT4G01330,AT4G08950,AT4G27657,AT4G28660,AT4G32480,AT5G13730,AT5G19970…	400	3914	37302	2.2873	1.04293e-11	3.11387e-13	4.89641e-14
Binding Factor	GSM1059968	Myc	WT	WT-ChIP-3A	TF	ChIP-seq	75	18.75	7.71472e-14	2.96171	AT1G05070,AT3G28740,AT3G62720,AT4G15610,AT5G06570,AT5G44020,AT1G01620,AT1G01630,AT1G14150,AT1G15340,AT1G15690,AT1G19150,AT1G25275,AT1G53580,AT1G56220,AT1G68440,AT1G78830,AT1G80380,AT1G80440,AT2G22790,AT2G37170,AT2G40000,AT3G06500,AT3G07350,AT3G16510,AT3G24520,AT3G26520,AT3G29240,AT3G48360,AT3G49790,AT3G52060,AT3G53420,AT4G08950,AT4G32480,AT4G35750,AT4G35770,AT5G11740,AT5G19120,AT5G19190,AT5G50450…	400	2663	37302	2.62641	2.49957e-11	7.42805e-13	1.16802e-13
Binding Factor	GSM1925775	GBF5a: bZIP family	protein:GBF5; gene id:AT2G18160; protein family:bZIP; protein source:Arabidopsis thaliana; protein affinity tag:Halo; expression system:tnt; dna source:col; replicate:v3a; subset:motif	DAPSeq-bZIP_tnt-GBF5_col_v3a	TF	DAP-seq	65	16.25	1.41361e-13	3.17362	AT1G68520,AT1G77760,AT2G24150,AT2G38310,AT3G62720,AT5G15500,AT5G44260,AT1G03600,AT1G19150,AT1G33590,AT1G56220,AT1G62480,AT1G68440,AT1G74730,AT1G80440,AT2G17870,AT2G22790,AT3G06500,AT3G07350,AT3G13040,AT3G27690,AT3G48360,AT3G49790,AT3G52060,AT3G53420,AT4G28660,AT4G32480,AT4G35770,AT5G09660,AT5G13730,AT5G19970,AT5G58090,AT5G60680,AT5G63160,AT2G20670,AT2G28200,AT2G46820,AT3G10020,AT3G23080,AT4G31510…	400	2118	37302	2.86193	4.58009e-11	1.35475e-12	2.13027e-13
Binding Factor	GSM1925494	AT3G10580: MYBrelated family	protein:AT3G10580; gene id:AT3G10580; protein family:MYBrelated; protein source:Arabidopsis thaliana; protein affinity tag:Halo; expression system:tnt; dna source:colamp; replicate:a; subset:motif	DAPSeq-MYBrelated_tnt-AT3G10580_colamp_a	TF	DAP-seq	96	24	1.47235e-13	2.58939	AT1G11850,AT1G55260,AT1G59725,AT1G62510,AT1G66140,AT1G70260,AT1G73260,AT2G32960,AT2G38310,AT3G27160,AT5G02230,AT5G54585,AT5G61420,AT1G01630,AT1G03600,AT1G15340,AT1G15690,AT1G56220,AT1G68440,AT1G70410,AT1G74730,AT1G78830,AT2G22790,AT2G29450,AT3G15630,AT3G49790,AT3G53420,AT4G08950,AT4G09650,AT4G28660,AT4G35770,AT4G36540,AT5G23870,AT5G38410,AT5G60680,AT5G65207,AT1G07110,AT1G48320,AT1G53510,AT2G01450…	400	4017	37302	2.22865	4.7704e-11	1.40451e-12	2.20852e-13
Binding Factor	GSM1925117	ESE3: AP2EREBP family	protein:ESE3; gene id:AT5G25190; protein family:AP2EREBP; protein source:Arabidopsis thaliana; protein affinity tag:Halo; expression system:tnt; dna source:col; replicate:a; subset:motif	DAPSeq-AP2EREBP_tnt-ESE3_col_a	TF	DAP-seq	99	24.75	2.53404e-13	2.52934	AT1G05070,AT1G11850,AT1G22160,AT1G29660,AT1G59725,AT1G68520,AT1G77760,AT2G05440,AT2G24150,AT2G28550,AT2G32690,AT2G34510,AT2G38310,AT2G40230,AT3G01490,AT3G21760,AT3G55700,AT3G62720,AT4G01460,AT5G03120,AT5G20670,AT5G44260,AT1G03600,AT1G14150,AT1G15820,AT1G68440,AT1G68670,AT1G74730,AT2G17870,AT2G20180,AT2G40000,AT3G07350,AT3G16510,AT3G26520,AT3G52060,AT3G53420,AT4G01330,AT4G09650,AT4G35750,AT4G37540…	400	4254	37302	2.17025	8.21029e-11	2.40615e-12	3.78355e-13
Binding Factor	GSM1925512	At3g11280: MYBrelated family	protein:At3g11280; gene id:AT3G11280; protein family:MYBrelated; protein source:Arabidopsis thaliana; protein affinity tag:Halo; expression system:tnt; dna source:col; replicate:a; subset:motif	DAPSeq-MYBrelated_tnt-At3g11280_col_a	TF	DAP-seq	54	13.5	4.2212e-13	3.48161	AT1G62760,AT2G03750,AT2G24150,AT2G28550,AT4G15630,AT4G17030,AT1G03600,AT1G53580,AT2G22790,AT2G29450,AT3G29240,AT3G48360,AT3G49790,AT3G50820,AT4G28660,AT4G35750,AT4G35770,AT4G36540,AT5G38410,AT5G60680,AT5G61590,AT1G22650,AT1G51400,AT1G70820,AT2G01450,AT3G10020,AT3G23080,AT4G27450,AT5G18670,AT5G21940,AT5G56550,AT2G06520,AT4G14540,AT5G41670,AT3G15450,AT4G25080,AT1G33050,AT3G01500,AT5G64040,AT1G23870…	400	1572	37302	3.20342	1.36767e-10	3.98977e-12	6.27371e-13
Binding Factor	GSM2130918	DREB2A	EtOH mock treatment for 4 hours	AT5G05410_DREB2A_EtOH_ChIP_rep1	TF	ChIP-seq	28	7	4.29516e-13	6.41999	AT3G16240,AT1G01620,AT1G15690,AT1G80380,AT1G80440,AT2G40000,AT3G26520,AT3G29240,AT3G48360,AT3G53420,AT4G08950,AT4G35750,AT4G35770,AT4G38470,AT5G11740,AT5G19120,AT5G60680,AT1G27290,AT2G20670,AT2G45960,AT4G35100,AT5G05440,AT5G21940,AT5G56550,AT3G15450,AT1G80920,AT3G13750,AT5G56870	400	417	37302	6.26173	1.39163e-10	4.04114e-12	6.35449e-13
Binding Factor	GSM364942	SEPALLATA3	WT; primary and secondary inflorescences of 5-7 weeks old plants	SEP3_ChIPSeq_wt_3	TF	ChIP-seq	71	17.75	4.38498e-13	2.93418	AT1G10657,AT1G11850,AT1G22160,AT1G55260,AT1G62760,AT1G66140,AT1G68520,AT2G28550,AT2G32690,AT2G34510,AT3G16240,AT3G56060,AT4G01460,AT5G02230,AT5G20670,AT1G01620,AT1G15340,AT1G68440,AT1G72610,AT2G29450,AT2G37170,AT2G40000,AT3G06500,AT3G49790,AT4G08950,AT4G32480,AT4G36540,AT5G11740,AT5G19120,AT5G25460,AT5G61590,AT1G12110,AT1G18730,AT1G32920,AT1G49130,AT1G74940,AT1G75460,AT2G36830,AT2G45960,AT2G47450…	400	2522	37302	2.62534	1.42073e-10	4.10689e-12	6.45788e-13
Binding Factor	GSM1059957	PIF1	Myc-tagged-PIF1 overexpressing transgenic seedlings	PIF1-peaks-1	TF	ChIP-seq	81	20.25	4.48112e-13	2.73795	AT2G24150,AT2G38310,AT3G01490,AT5G06570,AT5G44260,AT1G01620,AT1G01630,AT1G03600,AT1G14150,AT1G15340,AT1G15690,AT1G15820,AT1G19150,AT1G25275,AT1G33590,AT1G53580,AT1G56220,AT1G62480,AT1G68440,AT1G68670,AT1G70410,AT1G72610,AT1G74730,AT1G78830,AT1G80380,AT1G80440,AT2G17870,AT2G20180,AT2G22790,AT2G29450,AT2G37170,AT2G40000,AT2G42690,AT3G06500,AT3G07350,AT3G13040,AT3G15630,AT3G16510,AT3G24520,AT3G26520…	400	3130	37302	2.41331	1.45188e-10	4.17794e-12	6.56961e-13
Binding Factor	GSM2095558	FRG1	Wt with acclimatizing (ACC) heat stress	WT_ACC_R1	TF	ChIP-seq	98	24.5	7.18208e-13	2.48929	AT1G77760,AT3G01490,AT3G56060,AT4G15610,AT5G02230,AT1G03600,AT1G15340,AT1G62480,AT1G68440,AT1G68670,AT1G70410,AT1G80380,AT1G80440,AT2G20180,AT2G22790,AT2G29450,AT2G37170,AT3G06500,AT3G13040,AT3G15630,AT3G47430,AT3G49790,AT3G50820,AT3G52060,AT3G53420,AT4G08950,AT4G18890,AT4G32480,AT4G37540,AT5G11740,AT5G60680,AT5G61590,AT5G65207,AT5G65310,AT1G10470,AT1G12110,AT1G14700,AT1G27290,AT1G32920,AT1G51400…	400	4263	37302	2.14379	2.32699e-10	6.666e-12	1.04819e-12
Binding Factor	GSM1925770	ABI5b: bZIP family	protein:ABI5; gene id:AT2G36270; protein family:bZIP; protein source:Arabidopsis thaliana; protein affinity tag:Halo; expression system:tnt; dna source:colamp; replicate:v3b; subset:motif	DAPSeq-bZIP_tnt-ABI5_colamp_v3b	TF	DAP-seq	87	21.75	1.18908e-12	2.59293	AT1G20070,AT1G68520,AT1G77760,AT2G24150,AT2G38310,AT2G40230,AT3G21760,AT3G62720,AT5G15500,AT1G03600,AT1G19150,AT1G33590,AT1G56220,AT1G62480,AT1G68440,AT1G74730,AT1G80440,AT2G17870,AT2G22790,AT3G06500,AT3G07350,AT3G13040,AT3G24520,AT3G27690,AT3G48360,AT3G49790,AT3G50820,AT3G53180,AT4G01330,AT4G08950,AT4G18890,AT4G27657,AT4G28660,AT4G32480,AT5G13730,AT5G19970,AT5G38410,AT5G58090,AT5G60680,AT5G63160…	400	3574	37302	2.27006	3.85261e-10	1.09869e-11	1.72763e-12
Binding Factor	GSM1167547	FLM	iFLMbeta-GFP with anti-GFP antibody	DP103-3 (iFLMbeta-GFP)	TF	ChIP-seq	53	13.25	2.55723e-12	3.35041	AT1G79850,AT3G01490,AT5G02230,AT1G14150,AT1G15690,AT1G15820,AT1G68670,AT1G78830,AT1G80440,AT2G20180,AT3G07350,AT3G16510,AT3G26520,AT3G48360,AT3G52060,AT4G08950,AT4G36540,AT5G11740,AT5G19120,AT5G50450,AT5G61590,AT1G18730,AT2G27830,AT2G36830,AT2G45960,AT4G35100,AT5G18670,AT5G58260,AT5G67420,AT2G46220,AT2G06520,AT2G45180,AT3G47520,AT1G06680,AT3G15450,AT4G24020,AT4G25080,AT5G14060,AT5G53460,AT3G20370…	400	1597	37302	3.09487	8.28542e-10	2.35228e-11	3.69885e-12
Binding Factor	GSM2287862	WRKY18	WRKY18-HA; 1 uM flg22 for 0 h	W18HA_0h_1 (ChIP-Seq)	TF	ChIP-seq	93	23.25	3.94153e-12	2.45771	AT1G10657,AT1G55260,AT1G66140,AT1G68520,AT2G32960,AT2G34510,AT3G56060,AT4G01460,AT4G15610,AT4G15630,AT5G03120,AT5G44130,AT1G03600,AT1G33590,AT1G68440,AT1G70410,AT1G72610,AT1G78830,AT1G80380,AT1G80440,AT2G29450,AT3G13040,AT3G15630,AT3G47430,AT3G48360,AT3G52060,AT3G53420,AT4G08950,AT4G18890,AT4G27657,AT4G36540,AT4G37540,AT5G11740,AT5G23870,AT5G60680,AT5G61590,AT5G63160,AT5G65310,AT1G12110,AT1G18730…	400	4054	37302	2.1393	1.27705e-09	3.60952e-11	5.6758e-12
Binding Factor	GSM1925769	ABF2a: bZIP family	protein:ABF2; gene id:AT1G45249; protein family:bZIP; protein source:Arabidopsis thaliana; protein affinity tag:Halo; expression system:tnt; dna source:col; replicate:v3a; subset:motif	DAPSeq-bZIP_tnt-ABF2_col_v3a	TF	DAP-seq	60	15	4.43029e-12	3.05007	AT1G68520,AT1G77760,AT2G24150,AT2G38310,AT5G15500,AT1G03600,AT1G19150,AT1G33590,AT1G68440,AT1G74730,AT2G17870,AT2G22790,AT3G06500,AT3G07350,AT3G27690,AT3G48360,AT3G49790,AT3G53180,AT4G08950,AT4G27657,AT4G32480,AT5G19970,AT5G38410,AT5G58090,AT5G63160,AT1G51400,AT2G20670,AT2G28200,AT2G46820,AT2G47450,AT3G10020,AT3G23080,AT3G27170,AT4G31510,AT5G17230,AT5G17300,AT5G18670,AT5G21940,AT5G54300,AT2G17880…	400	2008	37302	2.7865	1.43542e-09	4.03917e-11	6.3514e-12
Binding Factor	GSM1925064	CRF10_col100_a: AP2EREBP family	protein:CRF10; gene id:AT1G68550; protein family:AP2EREBP; protein source:Arabidopsis thaliana; protein affinity tag:Halo; expression system:tnt; dna source:col; replicate:a; subset:motif	DAPSeq-AP2EREBP_tnt-CRF10_col100_a	TF	DAP-seq	101	25.25	6.15979e-12	2.35832	AT1G05070,AT1G11850,AT1G29660,AT1G59725,AT1G66140,AT1G68520,AT1G77760,AT2G28550,AT2G32690,AT2G34510,AT2G38310,AT2G40230,AT3G01490,AT3G18280,AT3G21760,AT3G55700,AT5G20670,AT5G44130,AT5G44260,AT5G56860,AT1G01620,AT1G03600,AT1G14150,AT1G15820,AT1G56220,AT1G68440,AT1G78830,AT2G17870,AT2G20180,AT2G22790,AT3G07350,AT3G16510,AT3G26520,AT3G50820,AT3G53420,AT4G01330,AT4G09650,AT4G18890,AT4G35750,AT5G11740…	400	4633	37302	2.03297	1.99577e-09	5.59124e-11	8.79195e-12
Binding Factor	GSM2095562	FRG1	Wt; untreated	WT_NHS_R2	TF	ChIP-seq	86	21.5	8.2531e-12	2.50034	AT2G32690,AT2G40230,AT3G01490,AT3G18280,AT3G27160,AT4G15610,AT5G02230,AT1G03600,AT1G15340,AT1G15690,AT1G68440,AT1G68670,AT1G78830,AT1G80380,AT2G22790,AT2G29450,AT2G40000,AT3G06500,AT3G13040,AT3G48360,AT3G49790,AT3G52060,AT4G18890,AT4G32480,AT4G35750,AT4G37540,AT5G11740,AT5G19120,AT5G19970,AT5G23870,AT5G60680,AT5G61590,AT5G65207,AT1G10470,AT1G12110,AT1G18730,AT1G27290,AT1G32920,AT1G51400,AT1G74070…	400	3644	37302	2.20086	2.674e-09	7.45848e-11	1.17281e-11
Binding Factor	GSM1925085	ERF10: AP2EREBP family	protein:ERF10; gene id:AT1G03800; protein family:AP2EREBP; protein source:Arabidopsis thaliana; protein affinity tag:Halo; expression system:tnt; dna source:col; replicate:a; subset:motif	DAPSeq-AP2EREBP_tnt-ERF10_col_a	TF	DAP-seq	91	22.75	2.06087e-11	2.39469	AT1G05070,AT1G11850,AT1G20070,AT1G22160,AT1G68520,AT1G77760,AT2G24150,AT2G32690,AT2G34510,AT2G38310,AT2G40230,AT3G01490,AT3G21760,AT3G55700,AT3G56060,AT3G62720,AT4G16690,AT5G20670,AT5G44130,AT5G44260,AT5G54585,AT5G61420,AT1G01620,AT1G03600,AT1G68440,AT1G74730,AT1G78830,AT2G17870,AT2G20180,AT2G40000,AT3G06500,AT3G07350,AT3G16510,AT3G26520,AT3G50820,AT4G01330,AT4G09650,AT4G18890,AT5G11740,AT5G19120…	400	4045	37302	2.09795	6.67721e-09	1.85431e-10	2.91581e-11
Binding Factor	GSM1925518	At5g47390: MYBrelated family	protein:At5g47390; gene id:AT5G47390; protein family:MYBrelated; protein source:Arabidopsis thaliana; protein affinity tag:Halo; expression system:tnt; dna source:colamp; replicate:a; subset:motif	DAPSeq-MYBrelated_tnt-At5g47390_colamp_a	TF	DAP-seq	33	8.25	2.20568e-11	4.53282	AT2G34510,AT3G27160,AT5G44260,AT5G54585,AT1G78830,AT3G06500,AT3G29240,AT3G49790,AT4G35750,AT4G36540,AT5G60680,AT5G61590,AT5G63470,AT1G51400,AT3G23080,AT4G27450,AT5G18670,AT5G21940,AT3G21055,AT4G14540,AT5G41670,AT5G02160,AT1G80920,AT5G24490,AT2G24550,AT3G26740,AT5G14740,AT5G16650,AT5G49450,AT2G39470,AT5G51970,AT4G26288,AT5G35790	400	704	37302	4.37133	7.14641e-09	1.97598e-10	3.10714e-11
Binding Factor	GSM1925116	ESE3: AP2EREBP family	protein:ESE3; gene id:AT5G25190; protein family:AP2EREBP; protein source:Arabidopsis thaliana; protein affinity tag:Halo; expression system:tnt; dna source:colamp; replicate:a; subset:motif	DAPSeq-AP2EREBP_tnt-ESE3_colamp_a	TF	DAP-seq	77	19.25	9.58062e-11	2.48034	AT1G05070,AT1G11850,AT1G22160,AT1G29660,AT1G59725,AT1G77760,AT2G28550,AT2G32690,AT2G34510,AT2G38310,AT3G01490,AT3G21760,AT3G55700,AT4G01460,AT5G03120,AT5G20670,AT5G44260,AT1G03600,AT1G15820,AT1G56220,AT1G68440,AT1G68670,AT2G17870,AT2G20180,AT3G16510,AT3G50820,AT3G52060,AT3G53420,AT4G01330,AT4G09650,AT4G18890,AT4G37540,AT5G19120,AT5G25460,AT5G50450,AT5G60680,AT5G65310,AT1G10470,AT1G12110,AT1G12240…	400	3232	37302	2.22173	3.10412e-08	8.54574e-10	1.34378e-10
Binding Factor	GSM1925793	bZIP16a: bZIP family	protein:bZIP16; gene id:AT2G35530; protein family:bZIP; protein source:Arabidopsis thaliana; protein affinity tag:Halo; expression system:tnt; dna source:col; replicate:v3a; subset:motif	DAPSeq-bZIP_tnt-bZIP16_col_v3a	TF	DAP-seq	49	12.25	9.88763e-11	3.15642	AT1G68520,AT1G77760,AT2G38310,AT5G15500,AT1G03600,AT1G19150,AT1G33590,AT1G56220,AT1G68440,AT1G74730,AT2G17870,AT3G13040,AT3G27690,AT3G48360,AT3G49790,AT3G53420,AT4G27657,AT4G32480,AT5G19970,AT5G38410,AT5G60680,AT5G63160,AT1G51400,AT2G20670,AT2G28200,AT2G46820,AT2G47450,AT3G10020,AT3G23080,AT4G31510,AT5G17230,AT5G17300,AT5G18670,AT5G54300,AT2G17880,AT3G21055,AT1G07180,AT1G06680,AT3G46780,AT5G64040…	400	1549	37302	2.94996	3.20359e-08	8.78157e-10	1.38086e-10
Binding Factor	GSM1059959	PIF1	Myc-tagged-PIF1 overexpressing transgenic seedlings	PIF1-peaks-3	TF	ChIP-seq	76	19	1.56047e-10	2.46518	AT1G75690,AT2G38310,AT3G01490,AT3G56060,AT3G62720,AT5G06570,AT5G15500,AT5G20670,AT1G01630,AT1G03600,AT1G15690,AT1G15820,AT1G25275,AT1G33590,AT1G56220,AT1G62480,AT1G68670,AT1G78830,AT1G80380,AT1G80440,AT2G20180,AT2G22790,AT2G29450,AT2G40000,AT3G06500,AT3G13040,AT3G16510,AT3G27690,AT3G29240,AT3G47430,AT3G52060,AT3G53180,AT3G53420,AT4G01330,AT4G08950,AT4G17560,AT4G18890,AT4G27657,AT4G28660,AT4G32480…	400	3202	37302	2.21342	5.05593e-08	1.37996e-09	2.16993e-10
Binding Factor	GSM878068	TOC1	TMG-YFP/toc1-2 seedlings	TOC1_ChIPSeq	TF	ChIP-seq	47	11.75	4.10769e-10	3.09309	AT1G68520,AT2G34510,AT2G38310,AT2G40230,AT3G62720,AT5G04950,AT5G06570,AT1G15340,AT1G15690,AT1G33590,AT1G53580,AT1G68440,AT1G78830,AT1G80440,AT2G22790,AT3G06500,AT3G16510,AT3G47430,AT3G48360,AT4G08950,AT4G27657,AT4G28660,AT5G11740,AT5G13730,AT5G19120,AT5G40850,AT5G58090,AT5G65310,AT1G32920,AT1G51400,AT2G10940,AT2G47450,AT3G20820,AT3G57450,AT5G05440,AT5G18670,AT5G67420,AT1G23740,AT1G60950,AT2G06520…	400	1508	37302	2.90649	1.33089e-07	3.61701e-09	5.68757e-10
Binding Factor	GSM1925523	At5g58900: MYBrelated family	protein:At5g58900; gene id:AT5G58900; protein family:MYBrelated; protein source:Arabidopsis thaliana; protein affinity tag:Halo; expression system:tnt; dna source:col; replicate:a; subset:motif	DAPSeq-MYBrelated_tnt-At5g58900_col_a	TF	DAP-seq	28	7	5.17953e-10	4.59536	AT1G03600,AT2G22790,AT3G06500,AT3G48360,AT3G49790,AT4G01330,AT4G36540,AT5G19190,AT5G60680,AT5G61590,AT5G65207,AT1G53510,AT2G01450,AT3G06070,AT3G23080,AT4G31510,AT2G06520,AT5G41670,AT5G02160,AT5G64040,AT5G24490,AT2G24550,AT5G14740,AT2G22420,AT5G49450,AT2G39470,AT4G26288,AT5G35790	400	580	37302	4.50197	1.67817e-07	4.54141e-09	7.14114e-10
Binding Factor	GSM958271	PIF3	pif3-3 ; 2 day-old whole seedlings under dark	P3M-ChIP-3	TF	ChIP-seq	73	18.25	1.12149e-09	2.38638	AT1G05070,AT3G01490,AT3G62720,AT5G06570,AT1G01620,AT1G01630,AT1G03600,AT1G15340,AT1G15690,AT1G19150,AT1G25275,AT1G56220,AT1G68440,AT1G68670,AT1G70410,AT1G72610,AT1G78830,AT1G80380,AT1G80440,AT2G29450,AT2G37170,AT2G40000,AT2G42690,AT3G06500,AT3G07350,AT3G13040,AT3G15630,AT3G26520,AT3G29240,AT3G47430,AT3G48360,AT3G49790,AT3G52060,AT4G08950,AT4G18890,AT4G28660,AT4G35750,AT4G35770,AT4G36540,AT4G37540…	400	3151	37302	2.16046	3.63362e-07	9.79153e-09	1.53967e-09
Binding Factor	GSM1925507	At1g74840: MYBrelated family	protein:At1g74840; gene id:AT1G74840; protein family:MYBrelated; protein source:Arabidopsis thaliana; protein affinity tag:Halo; expression system:tnt; dna source:colamp; replicate:a; subset:motif	DAPSeq-MYBrelated_tnt-At1g74840_colamp_a	TF	DAP-seq	31	7.75	1.26954e-09	4.01692	AT5G54585,AT3G06500,AT3G49790,AT3G52060,AT4G35750,AT4G36540,AT5G60680,AT5G61590,AT5G63160,AT5G63470,AT1G51400,AT1G53510,AT3G06070,AT3G23080,AT3G54210,AT4G27450,AT5G18670,AT3G21055,AT5G41670,AT5G02160,AT1G80920,AT5G24490,AT3G26740,AT3G57520,AT5G14740,AT1G75220,AT3G01480,AT2G39470,AT5G51970,AT4G26288,AT5G35790	400	740	37302	3.90663	4.11332e-07	1.10374e-08	1.73558e-09
Binding Factor	GSM1325788	SVP	pSVP:SVP:GFP svp-41 flc-3 FRI	pSVP:SVP:GFP svp-41 flc-3 FRI rep1	TF	ChIP-seq	66	16.5	3.20643e-09	2.42327	AT1G68520,AT2G28550,AT3G27160,AT1G15690,AT1G56220,AT1G72610,AT1G80380,AT3G06500,AT3G26520,AT3G48360,AT4G09650,AT4G17560,AT4G38470,AT5G60680,AT5G65310,AT1G18730,AT1G53510,AT1G75460,AT2G01450,AT2G20670,AT2G27830,AT2G36830,AT2G45960,AT2G46820,AT3G07310,AT3G23080,AT3G51950,AT3G60130,AT5G02480,AT5G17230,AT5G21940,AT5G40890,AT5G21170,AT3G50685,AT3G62410,AT5G14320,AT2G43760,AT4G28610,AT1G02640,AT1G06680…	400	2773	37302	2.21956	1.03888e-06	2.77595e-08	4.36505e-09
Binding Factor	GSM1325790	SVP	pSVP:SVP:GFP svp-41 flc-3 FRI	pSVP:SVP:GFP svp-41 flc-3 FRI rep3	TF	ChIP-seq	36	9	6.81313e-09	3.32304	AT5G02230,AT1G25275,AT1G33590,AT1G78830,AT1G80440,AT2G29450,AT2G40000,AT3G06500,AT3G07350,AT3G26520,AT3G27690,AT3G48360,AT4G08950,AT4G27657,AT5G11740,AT5G19120,AT5G60680,AT5G61590,AT5G63160,AT1G12110,AT1G32920,AT1G74940,AT2G20670,AT3G19030,AT3G57450,AT4G17085,AT5G21940,AT1G51100,AT2G06520,AT3G15450,AT1G80920,AT2G24550,AT5G11070,AT1G21920,AT5G49450,AT1G76640	400	1049	37302	3.20036	2.20745e-06	5.87377e-08	9.23621e-09
Binding Factor	GSM1925012	ABR1: AP2EREBP family	protein:ABR1; gene id:AT5G64750; protein family:AP2EREBP; protein source:Arabidopsis thaliana; protein affinity tag:Halo; expression system:tnt; dna source:col; replicate:a; subset:motif	DAPSeq-AP2EREBP_tnt-ABR1_col_a	TF	DAP-seq	54	13.5	2.15665e-08	2.5094	AT1G05070,AT1G29660,AT1G68520,AT2G24150,AT2G32690,AT2G34510,AT2G38310,AT3G01490,AT3G21760,AT5G44260,AT5G54585,AT1G03600,AT1G14150,AT1G68440,AT2G20180,AT3G16510,AT3G50820,AT3G53420,AT4G01330,AT4G09650,AT4G18890,AT4G35750,AT5G23870,AT5G50450,AT5G60680,AT5G65310,AT1G10470,AT1G12110,AT1G32920,AT2G36830,AT2G47450,AT3G07310,AT5G03380,AT5G67420,AT5G21170,AT1G23740,AT5G23440,AT1G06680,AT3G19480,AT4G25080…	400	2146	37302	2.34658	6.98756e-06	1.85156e-07	2.91148e-08
Binding Factor	GSM1925784	TGA4: bZIP family	protein:TGA4; gene id:AT5G10030; protein family:bZIP; protein source:Arabidopsis thaliana; protein affinity tag:Halo; expression system:tnt; dna source:col; replicate:a; subset:motif	DAPSeq-bZIP_tnt-TGA4_col_a	TF	DAP-seq	69	17.25	2.25386e-08	2.24995	AT1G10657,AT1G23160,AT1G62760,AT1G66140,AT1G70260,AT1G77760,AT2G34510,AT2G38310,AT2G40230,AT3G16240,AT3G28740,AT3G62720,AT5G15500,AT5G20670,AT5G44020,AT1G14150,AT1G56220,AT1G62480,AT1G68440,AT1G68670,AT1G80440,AT2G20180,AT2G22790,AT3G27690,AT3G29240,AT3G50820,AT4G08950,AT4G32480,AT4G36540,AT5G09660,AT5G13730,AT5G19120,AT5G58090,AT5G61590,AT1G10470,AT1G12110,AT1G12240,AT1G14700,AT2G20670,AT3G06070…	400	3121	37302	2.06171	7.3025e-06	1.92698e-07	3.03008e-08
Binding Factor	GSM1925099	ERF3: AP2EREBP family	protein:ERF3; gene id:AT1G50640; protein family:AP2EREBP; protein source:Arabidopsis thaliana; protein affinity tag:Halo; expression system:tnt; dna source:col; replicate:a; subset:motif	DAPSeq-AP2EREBP_tnt-ERF3_col_a	TF	DAP-seq	61	15.25	2.89188e-08	2.35062	AT1G05070,AT1G29660,AT1G54040,AT1G77760,AT2G32690,AT2G34510,AT2G38310,AT3G01490,AT3G21760,AT3G55700,AT5G20670,AT5G44260,AT1G03600,AT1G14150,AT1G68440,AT1G74730,AT1G78830,AT2G17870,AT2G20180,AT2G22790,AT3G07350,AT3G16510,AT3G53420,AT4G01330,AT4G35750,AT5G11740,AT5G23870,AT5G25460,AT5G50450,AT5G63160,AT5G65310,AT1G10470,AT1G12110,AT1G32920,AT2G47450,AT3G07310,AT5G03380,AT5G54300,AT5G67420,AT5G21170…	400	2612	37302	2.17785	9.36969e-06	2.46225e-07	3.87177e-08
Binding Factor	GSM2095563	FRG1	Wt; untreated	WT_NHS_R3	TF	ChIP-seq	49	12.25	3.01122e-08	2.60432	AT2G03750,AT2G40230,AT4G15610,AT1G68440,AT1G68670,AT2G29450,AT2G40000,AT2G42690,AT3G06500,AT3G13040,AT3G49790,AT3G52060,AT4G18890,AT4G32480,AT4G35750,AT4G37540,AT5G60680,AT5G61590,AT1G10470,AT1G12110,AT1G18730,AT1G27290,AT1G32920,AT1G74940,AT2G27830,AT2G28200,AT2G32240,AT3G17510,AT3G19030,AT3G51950,AT3G57450,AT3G60130,AT5G13180,AT5G18670,AT5G40890,AT5G54300,AT5G56550,AT5G67420,AT2G45180,AT1G02640…	400	1861	37302	2.4554	9.75634e-06	2.55331e-07	4.01495e-08
Binding Factor	GSM1925772	AREB3: bZIP family	protein:AREB3; gene id:AT3G56850; protein family:bZIP; protein source:Arabidopsis thaliana; protein affinity tag:Halo; expression system:tnt; dna source:colamp; replicate:a; subset:motif	DAPSeq-bZIP_tnt-AREB3_colamp_a	TF	DAP-seq	45	11.25	3.13644e-08	2.72119	AT2G24150,AT2G38310,AT5G15500,AT1G03600,AT1G19150,AT1G33590,AT1G68440,AT1G74730,AT2G17870,AT2G22790,AT3G27690,AT3G50820,AT4G27657,AT4G28660,AT4G32480,AT5G19970,AT5G38410,AT5G60680,AT5G63160,AT1G51400,AT2G28200,AT2G46820,AT2G47450,AT3G10020,AT3G23080,AT3G27170,AT4G31510,AT5G17300,AT5G21940,AT5G54300,AT2G17880,AT3G21055,AT1G02640,AT1G03630,AT1G06680,AT3G46780,AT4G34920,AT5G59750,AT1G78020,AT3G57520…	400	1625	37302	2.58245	1.01621e-05	2.64859e-07	4.16478e-08
Binding Factor	GSM1925776	GBF6: bZIP family	protein:GBF6; gene id:AT4G34590; protein family:bZIP; protein source:Arabidopsis thaliana; protein affinity tag:Halo; expression system:tnt; dna source:colamp; replicate:a; subset:motif	DAPSeq-bZIP_tnt-GBF6_colamp_a	TF	DAP-seq	35	8.75	3.39383e-08	3.16032	AT1G55260,AT1G77760,AT2G05440,AT5G44020,AT1G19150,AT1G33590,AT1G56220,AT1G80440,AT3G49790,AT3G50820,AT3G53420,AT4G28660,AT4G35770,AT5G09660,AT2G20670,AT2G28200,AT3G10020,AT3G19030,AT3G23080,AT5G17230,AT5G18670,AT5G21940,AT2G06520,AT4G39780,AT1G06680,AT2G34430,AT3G46780,AT5G59750,AT1G78020,AT2G24550,AT5G47220,AT3G18080,AT1G50732,AT3G55800,AT4G01050	400	1068	37302	3.05611	1.0996e-05	2.85425e-07	4.48817e-08
Binding Factor	GSM1808450	CCA1	14 day old seedlings at constant light after entrainment in 12h:12h Light: Dark and harvest at ZT2	CCA1_ChIPSeq_LL2	TF	ChIP-seq	35	8.75	6.84188e-08	3.0628	AT1G20070,AT2G29090,AT2G34510,AT1G01620,AT1G56220,AT1G72610,AT2G20180,AT3G15630,AT3G27690,AT3G48360,AT4G08950,AT5G11740,AT5G19190,AT5G60680,AT5G61590,AT1G12110,AT1G49130,AT1G70820,AT3G06070,AT3G30775,AT5G17300,AT5G21940,AT3G21055,AT1G60950,AT3G15450,AT5G02160,AT2G34430,AT4G34920,AT3G14310,AT3G57520,AT5G47220,AT1G20840,AT3G13120,AT5G62720,AT5G54145	400	1101	37302	2.96451	2.21677e-05	5.73071e-07	9.01126e-08
Binding Factor	GSM1925515	At5g05790: MYBrelated family	protein:At5g05790; gene id:AT5G05790; protein family:MYBrelated; protein source:Arabidopsis thaliana; protein affinity tag:Halo; expression system:tnt; dna source:col; replicate:a; subset:motif	DAPSeq-MYBrelated_tnt-At5g05790_col_a	TF	DAP-seq	63	15.75	1.19004e-07	2.21892	AT1G22160,AT1G62760,AT1G79850,AT2G03750,AT2G24150,AT2G28550,AT4G15630,AT4G17030,AT4G21445,AT5G44260,AT5G56860,AT1G03600,AT1G53580,AT1G68440,AT2G22790,AT2G29450,AT3G47430,AT3G48360,AT3G49790,AT3G50820,AT3G52060,AT4G28660,AT4G35750,AT4G35770,AT5G25460,AT5G38410,AT5G60680,AT1G22650,AT1G51400,AT1G70820,AT2G01450,AT2G27830,AT3G23080,AT3G52310,AT3G60130,AT4G27450,AT5G18670,AT5G20950,AT5G23860,AT5G56550…	400	2856	37302	2.0571	3.85573e-05	9.92733e-07	1.56102e-07
Binding Factor	GSM1925623	NLP7: RWPRK family	protein:NLP7; gene id:AT4G24020; protein family:RWPRK; protein source:Arabidopsis thaliana; protein affinity tag:Halo; expression system:tnt; dna source:col; replicate:a; subset:motif	DAPSeq-RWPRK_tnt-NLP7_col_a	TF	DAP-seq	26	6.5	2.62745e-07	3.53121	AT1G70260,AT2G24150,AT2G32960,AT5G04950,AT1G68670,AT4G37540,AT5G19190,AT5G19970,AT5G40850,AT5G63160,AT1G53510,AT1G63940,AT2G01450,AT3G19030,AT5G40890,AT3G04450,AT4G39780,AT2G15620,AT4G28610,AT4G25080,AT5G35630,AT1G23870,AT2G42600,AT5G62720,AT2G43560,AT5G56870	400	693	37302	3.49874	8.51294e-05	2.18299e-06	3.43264e-07
Binding Factor	GSM1925092	ERF115: AP2EREBP family	protein:ERF115; gene id:AT5G07310; protein family:AP2EREBP; protein source:Arabidopsis thaliana; protein affinity tag:Halo; expression system:tnt; dna source:col; replicate:a; subset:motif	DAPSeq-AP2EREBP_tnt-ERF115_col_a	TF	DAP-seq	49	12.25	2.76002e-07	2.40239	AT1G05070,AT1G29660,AT1G77760,AT2G32690,AT2G34510,AT2G38310,AT3G21760,AT5G44260,AT5G56860,AT1G03600,AT1G15690,AT1G68440,AT1G74730,AT2G20180,AT3G16510,AT3G53420,AT4G01330,AT4G18890,AT4G35750,AT5G11740,AT5G23870,AT5G50450,AT5G60680,AT5G65310,AT1G12110,AT1G32920,AT2G47450,AT3G07310,AT5G03380,AT2G17880,AT5G21170,AT1G23740,AT5G23440,AT1G06680,AT1G49650,AT5G53460,AT2G30570,AT3G14310,AT3G26700,AT5G47220…	400	2009	37302	2.27451	8.94247e-05	2.28392e-06	3.59135e-07
Binding Factor	GSM1925803	bZIP48: bZIP family	protein:bZIP48; gene id:AT2G04038; protein family:bZIP; protein source:Arabidopsis thaliana; protein affinity tag:Halo; expression system:tnt; dna source:col; replicate:a; subset:motif	DAPSeq-bZIP_tnt-bZIP48_col_a	TF	DAP-seq	26	6.5	3.06423e-07	3.50032	AT2G38310,AT5G15500,AT1G56220,AT1G62480,AT1G74730,AT1G80440,AT2G17870,AT3G27690,AT3G53420,AT5G13730,AT5G19970,AT5G63160,AT2G46820,AT3G10020,AT4G31510,AT5G17230,AT5G17300,AT5G18670,AT2G17880,AT1G02640,AT1G06680,AT5G59750,AT1G78020,AT3G18080,AT4G11360,AT4G01050	400	699	37302	3.46871	9.92809e-05	2.52551e-06	3.97124e-07
Binding Factor	GSM1925130	RAP26: AP2EREBP family	protein:RAP2.6; gene id:AT1G43160; protein family:AP2EREBP; protein source:Arabidopsis thaliana; protein affinity tag:Halo; expression system:tnt; dna source:col; replicate:a; subset:motif	DAPSeq-AP2EREBP_tnt-RAP26_col_a	TF	DAP-seq	51	12.75	4.77898e-07	2.31155	AT1G05070,AT1G29660,AT1G68520,AT2G32690,AT2G34510,AT2G38310,AT3G01490,AT3G21760,AT3G55700,AT4G01460,AT5G44260,AT1G03600,AT1G14150,AT1G15690,AT1G68440,AT1G78830,AT2G17870,AT2G20180,AT3G16510,AT3G50820,AT3G53420,AT4G01330,AT4G09650,AT4G18890,AT5G23870,AT5G50450,AT5G65310,AT1G10470,AT1G12110,AT1G32920,AT2G47450,AT3G07310,AT5G67420,AT5G21170,AT5G23440,AT1G06680,AT1G49650,AT3G19480,AT5G53460,AT2G24550…	400	2177	37302	2.18466	0.000154839	3.9231e-06	6.16889e-07
Binding Factor	GSM1466341	ABI5	Seedlings treated with 5uM abscisic acid for 4h	ChIPSeq-ABI5_Ab	TF	ChIP-seq	35	8.75	7.27759e-07	2.74566	AT1G20070,AT1G77760,AT5G02230,AT5G44260,AT1G03600,AT1G15340,AT1G15690,AT1G56220,AT1G68440,AT2G22790,AT2G40000,AT3G26520,AT3G48360,AT3G53420,AT4G08950,AT4G17560,AT4G27657,AT4G28660,AT5G11740,AT5G60680,AT5G63160,AT1G32920,AT2G20670,AT3G19030,AT3G57450,AT4G27450,AT4G35100,AT5G02480,AT5G18670,AT5G21940,AT5G54300,AT1G60950,AT2G06520,AT1G55670,AT4G35090	400	1224	37302	2.66661	0.000235794	5.95052e-06	9.3569e-07
Binding Factor	GSM1808451	CCA1	14 day old seedlings at constant light after entrainment in 12h:12h Light: Dark and harvest at ZT2	CCA1_ChIPSeq_LL3	TF	ChIP-seq	30	7.5	7.9848e-07	3.00241	AT2G29090,AT1G01620,AT1G72610,AT2G20180,AT3G15630,AT3G48360,AT5G23870,AT5G50450,AT5G60680,AT5G61590,AT1G12110,AT1G53510,AT1G70820,AT1G74940,AT3G30775,AT5G13180,AT5G17300,AT5G20950,AT2G45180,AT3G15450,AT5G53460,AT1G80920,AT4G34920,AT3G26740,AT5G11070,AT5G47220,AT1G20840,AT3G13120,AT5G62720,AT5G54145	400	949	37302	2.948	0.000258708	6.50297e-06	1.02256e-06
Binding Factor	GSM1925801	bZIP44: bZIP family	protein:bZIP44; gene id:AT1G75390; protein family:bZIP; protein source:Arabidopsis thaliana; protein affinity tag:Halo; expression system:tnt; dna source:colamp; replicate:a; subset:motif	DAPSeq-bZIP_tnt-bZIP44_colamp_a	TF	DAP-seq	25	6.25	1.25294e-06	3.31748	AT5G15500,AT1G74730,AT2G17870,AT3G48360,AT3G52060,AT4G28660,AT4G32480,AT4G35770,AT5G63160,AT2G46820,AT2G47450,AT3G10020,AT3G23080,AT4G31510,AT5G17300,AT2G17880,AT1G02640,AT1G06680,AT3G46780,AT5G64040,AT5G59750,AT1G78020,AT3G57520,AT1G50732,AT2G31790	400	706	37302	3.30223	0.000405954	1.0164e-05	1.59824e-06
Binding Factor	GSM1925122	PUCHI: AP2EREBP family	protein:PUCHI; gene id:AT5G18560; protein family:AP2EREBP; protein source:Arabidopsis thaliana; protein affinity tag:Halo; expression system:tnt; dna source:colamp; replicate:a; subset:motif	DAPSeq-AP2EREBP_tnt-PUCHI_colamp_a	TF	DAP-seq	51	12.75	2.70035e-06	2.16421	AT1G05070,AT1G29660,AT1G68520,AT1G77760,AT2G32690,AT2G34510,AT3G21760,AT3G55700,AT4G01460,AT5G44260,AT1G03600,AT1G15690,AT1G68440,AT1G74730,AT2G20180,AT3G16510,AT4G01330,AT4G08950,AT4G09650,AT4G18890,AT4G35750,AT5G11740,AT5G23870,AT5G50450,AT5G60680,AT5G65310,AT1G10470,AT1G12110,AT1G63940,AT2G36830,AT2G47450,AT3G07310,AT3G20820,AT2G17880,AT5G21170,AT5G23440,AT1G06680,AT1G76730,AT3G19480,AT5G53460…	400	2316	37302	2.05354	0.000874912	2.18196e-05	3.43103e-06
Binding Factor	GSM1925648	At5g08330: TCP family	protein:At5g08330; gene id:AT5G08330; protein family:TCP; protein source:Arabidopsis thaliana; protein affinity tag:Halo; expression system:tnt; dna source:col; replicate:a; subset:motif	DAPSeq-TCP_tnt-At5g08330_col_a	TF	DAP-seq	47	11.75	4.06018e-06	2.20105	AT1G29660,AT1G70260,AT1G77760,AT1G79850,AT3G21760,AT3G56060,AT4G01460,AT1G15690,AT1G53580,AT1G56220,AT1G62480,AT1G80440,AT3G13040,AT3G24520,AT3G47430,AT3G48360,AT3G53420,AT4G01330,AT4G17560,AT4G27657,AT4G32480,AT4G35750,AT5G11740,AT5G13730,AT5G60680,AT5G61590,AT1G27290,AT1G74940,AT2G10940,AT4G27450,AT4G35100,AT4G39710,AT5G05440,AT5G21940,AT5G66910,AT4G39780,AT5G41670,AT1G02640,AT4G25080,AT5G05880…	400	2085	37302	2.10215	0.0013155	3.26793e-05	5.13866e-06
Binding Factor	GSM1925050	At5g18450: AP2EREBP family	protein:At5g18450; gene id:AT5G18450; protein family:AP2EREBP; protein source:Arabidopsis thaliana; protein affinity tag:Halo; expression system:tnt; dna source:col; replicate:a; subset:motif	DAPSeq-AP2EREBP_tnt-At5g18450_col_a	TF	DAP-seq	46	11.5	4.68588e-06	2.20758	AT1G11850,AT1G68520,AT2G05440,AT2G28550,AT2G32690,AT2G38310,AT2G40230,AT3G21760,AT5G06570,AT5G15500,AT5G20670,AT5G44260,AT1G56220,AT1G68440,AT2G17870,AT2G20180,AT2G40000,AT3G16510,AT3G27690,AT4G37540,AT5G19120,AT5G25460,AT5G50450,AT5G60680,AT5G65310,AT1G12240,AT2G45960,AT3G07310,AT3G20820,AT3G30775,AT5G03380,AT5G21170,AT5G17600,AT2G15620,AT4G28610,AT1G49650,AT4G24780,AT4G25080,AT5G05880,AT5G53460…	400	2031	37302	2.11213	0.00151822	3.75687e-05	5.90749e-06
Binding Factor	GSM1925796	bZIP28: bZIP family	protein:bZIP28; gene id:AT3G10800; protein family:bZIP; protein source:Arabidopsis thaliana; protein affinity tag:Halo; expression system:tnt; dna source:col; replicate:a; subset:motif	DAPSeq-bZIP_tnt-bZIP28_col_a	TF	DAP-seq	34	8.5	1.80999e-05	2.37198	AT1G20070,AT1G68520,AT2G05440,AT2G38310,AT5G15500,AT1G03600,AT1G56220,AT1G62480,AT1G80440,AT2G22790,AT3G24520,AT3G27690,AT4G08950,AT4G27657,AT4G28660,AT5G60680,AT5G63160,AT2G20670,AT3G10020,AT3G23080,AT4G31510,AT5G18670,AT5G21940,AT2G17880,AT1G60950,AT1G06680,AT2G34430,AT4G34920,AT5G47220,AT1G11380,AT1G50732,AT5G56870,AT5G03230,AT4G01050	400	1366	37302	2.32113	0.00586436	0.000144552	2.27301e-05
Binding Factor	GSM1367107	AL5	AL5 over-expressed	AL5_OE	TF	ChIP-seq	32	8	2.01396e-05	2.42959	AT5G44260,AT1G25275,AT1G33590,AT1G56220,AT1G80440,AT2G22790,AT2G40000,AT3G07350,AT3G26520,AT3G47430,AT3G52060,AT4G35750,AT4G35770,AT5G11740,AT5G19120,AT5G50450,AT5G60680,AT1G27290,AT1G74940,AT2G20670,AT2G47450,AT3G07310,AT5G05440,AT5G21940,AT5G67420,AT2G06520,AT2G45180,AT5G41670,AT3G15450,AT4G24780,AT4G25080,AT3G09050	400	1250	37302	2.38733	0.00652524	0.000160221	2.5194e-05
Binding Factor	GSM2130920	DREB2A	EtOH mock treatment for 4 hours	AT5G05410_DREB2A_EtOH_ChIP_rep2	TF	ChIP-seq	19	4.75	5.05221e-05	3.11667	AT1G15690,AT2G40000,AT3G26520,AT3G48360,AT3G53420,AT5G60680,AT5G65310,AT1G32920,AT2G10940,AT2G20670,AT2G45960,AT4G35100,AT5G05440,AT5G21940,AT5G56550,AT3G15450,AT3G13750,AT5G14740,AT5G56870	400	557	37302	3.18105	0.0163692	0.000400384	6.29584e-05
Binding Factor	GSM1925644	At1g72010: TCP family	protein:At1g72010; gene id:AT1G72010; protein family:TCP; protein source:Arabidopsis thaliana; protein affinity tag:Halo; expression system:tnt; dna source:colamp; replicate:a; subset:motif	DAPSeq-TCP_tnt-At1g72010_colamp_a	TF	DAP-seq	38	9.5	5.91878e-05	2.1209	AT1G29660,AT1G70260,AT1G77760,AT2G32960,AT3G18280,AT3G21760,AT3G56060,AT4G01460,AT1G53580,AT1G56220,AT1G62480,AT1G80440,AT3G24520,AT3G47430,AT3G48360,AT4G01330,AT4G32480,AT4G35750,AT5G13730,AT5G60680,AT5G61590,AT1G27290,AT1G74940,AT3G06070,AT4G35100,AT4G39710,AT5G05440,AT5G21940,AT4G39780,AT5G41670,AT1G02640,AT4G25080,AT3G13750,AT1G78020,AT5G47220,AT5G39210,AT1G23090,AT2G43560	400	1715	37302	2.06629	0.0191769	0.000467262	7.34746e-05
Binding Factor	GSM1925096	ERF2: AP2EREBP family	protein:ERF2; gene id:AT5G47220; protein family:AP2EREBP; protein source:Arabidopsis thaliana; protein affinity tag:Halo; expression system:tnt; dna source:colamp; replicate:a; subset:motif	DAPSeq-AP2EREBP_tnt-ERF2_colamp_a	TF	DAP-seq	34	8.5	0.000155664	2.10377	AT1G22160,AT1G29660,AT2G32690,AT2G32960,AT3G55700,AT4G15630,AT5G44260,AT1G25275,AT1G68440,AT1G74730,AT2G20180,AT5G65310,AT1G12110,AT1G74940,AT2G36830,AT2G47450,AT3G27170,AT5G03380,AT5G21170,AT1G45231,AT2G33855,AT5G53460,AT5G24490,AT3G14310,AT3G26700,AT2G30520,AT3G01480,AT5G09650,AT4G30270,AT5G62720,AT1G12250,AT4G23920,AT5G19370,AT1G21500	400	1533	37302	2.06828	0.0504351	0.00122421	0.000192501
Binding Factor	GSM1925392	LOB: LOBAS2 family	protein:LOB; gene id:AT5G63090; protein family:LOBAS2; protein source:Arabidopsis thaliana; protein affinity tag:Halo; expression system:tnt; dna source:col; replicate:a; subset:motif	DAPSeq-LOBAS2_tnt-LOB_col_a	TF	DAP-seq	28	7	0.000202329	2.25137	AT1G77760,AT2G05440,AT2G34510,AT5G54585,AT1G03600,AT2G22790,AT3G16510,AT3G26520,AT5G60680,AT5G63470,AT5G65310,AT1G10470,AT1G63940,AT2G36830,AT3G30775,AT4G17085,AT5G67420,AT2G17880,AT5G21170,AT2G33855,AT1G07200,AT1G49650,AT2G34430,AT1G78020,AT5G47220,AT1G11380,AT5G62720,AT2G01290	400	1165	37302	2.24132	0.0655548	0.00158515	0.000249258
Binding Factor	GSM1925097	ERF2: AP2EREBP family	protein:ERF2; gene id:AT5G47220; protein family:AP2EREBP; protein source:Arabidopsis thaliana; protein affinity tag:Halo; expression system:tnt; dna source:col; replicate:a; subset:motif	DAPSeq-AP2EREBP_tnt-ERF2_col_a	TF	DAP-seq	19	4.75	0.000267888	2.70635	AT2G32690,AT3G18280,AT3G55700,AT2G20180,AT3G16510,AT5G65310,AT1G12110,AT2G47450,AT3G07310,AT5G03380,AT5G67420,AT5G21170,AT5G53460,AT3G14310,AT3G26700,AT2G30520,AT5G09650,AT5G62720,AT4G23920	400	640	37302	2.76851	0.0867957	0.00209082	0.000328772
Binding Factor	GSM1429899	RGA	RGA::RGA-GFP; 10 day-old seedlings treated with 18 h 10 uM PAC and 6h 5 uM BA	RGA_ChIP3	TF	ChIP-seq	22	5.5	0.000295898	2.4686	AT1G72610,AT2G40000,AT3G07350,AT3G26520,AT3G48360,AT4G08950,AT4G32480,AT4G35770,AT5G11740,AT5G19120,AT5G63160,AT1G32920,AT2G20670,AT3G57450,AT5G02480,AT5G21940,AT2G45180,AT2G43760,AT1G06680,AT2G36800,AT3G15450,AT4G30270	400	821	37302	2.49892	0.0958711	0.00230073	0.000361778
Binding Factor	GSM1925219	ZIM: C2C2gata family	protein:ZIM; gene id:AT4G24470; protein family:C2C2gata; protein source:Arabidopsis thaliana; protein affinity tag:Halo; expression system:tnt; dna source:col; replicate:a; subset:motif	DAPSeq-C2C2gata_tnt-ZIM_col_a	TF	DAP-seq	18	4.5	0.00035624	2.72684	AT1G77760,AT2G28550,AT3G21760,AT1G15690,AT2G22790,AT3G24520,AT3G49790,AT4G09650,AT4G18890,AT5G50450,AT1G10470,AT2G28200,AT2G36830,AT1G02640,AT1G03630,AT5G14060,AT1G78020,AT1G21920	400	599	37302	2.80232	0.115422	0.00275949	0.000433917
Binding Factor	GSM1325787	SVP	pSVP:SVP:GFP svp-41 FLC FRI	pSVP:SVP:GFP svp-41 FLC FRI rep3	TF	ChIP-seq	18	4.5	0.000586731	2.60308	AT3G01490,AT1G25275,AT1G33590,AT2G40000,AT3G48360,AT4G08950,AT4G27657,AT5G11740,AT5G19120,AT5G60680,AT1G32920,AT1G74940,AT3G57450,AT5G21940,AT3G15450,AT1G23870,AT5G11070,AT1G76640	400	627	37302	2.67718	0.190101	0.00452789	0.000711989
Binding Factor	GSM1925115	ESE1: AP2EREBP family	protein:ESE1; gene id:AT3G23220; protein family:AP2EREBP; protein source:Arabidopsis thaliana; protein affinity tag:Halo; expression system:tnt; dna source:col; replicate:a; subset:motif	DAPSeq-AP2EREBP_tnt-ESE1_col_a	TF	DAP-seq	29	7.25	0.000590243	2.06215	AT1G05070,AT2G32690,AT3G01490,AT3G55700,AT5G44260,AT1G68440,AT2G20180,AT3G16510,AT5G65310,AT1G12110,AT2G36830,AT2G47450,AT3G07310,AT5G03380,AT5G21170,AT5G23440,AT2G15620,AT1G06680,AT3G19480,AT5G53460,AT3G14310,AT3G26700,AT1G24180,AT3G01480,AT1G21920,AT4G30270,AT5G62720,AT4G23920,AT1G21500	400	1317	37302	2.05345	0.191239	0.00453799	0.000713577
Binding Factor	GSM1925657	TCP20: TCP family	protein:TCP20; gene id:AT3G27010; protein family:TCP; protein source:Arabidopsis thaliana; protein affinity tag:Halo; expression system:tnt; dna source:colamp; replicate:a; subset:motif	DAPSeq-TCP_tnt-TCP20_colamp_a	TF	DAP-seq	15	3.75	0.000708501	2.862	AT1G77760,AT3G56060,AT1G53580,AT1G80440,AT3G48360,AT4G01330,AT4G17560,AT4G35750,AT4G36540,AT4G39710,AT5G05440,AT5G21940,AT4G39780,AT5G41670,AT3G13750	400	468	37302	2.98894	0.229554	0.00542696	0.000853362
Binding Factor	GSM865710	Myc	Col-0 etiolated seedlings	Col-0 ChIP-Seq	TF	ChIP-seq	21	5.25	0.00077154	2.33612	AT1G22160,AT3G55700,AT1G15340,AT1G80440,AT2G22790,AT3G15630,AT3G26520,AT3G48360,AT3G53420,AT4G08950,AT4G09650,AT5G13730,AT5G19120,AT5G60680,AT1G67740,AT2G45960,AT4G27450,AT4G35100,AT3G15450,AT3G20370,AT2G30540	400	824	37302	2.37664	0.249979	0.00588794	0.000925849
Binding Factor	GSM1925113	ERF9: AP2EREBP family	protein:ERF9; gene id:AT5G44210; protein family:AP2EREBP; protein source:Arabidopsis thaliana; protein affinity tag:Halo; expression system:tnt; dna source:col; replicate:a; subset:motif	DAPSeq-AP2EREBP_tnt-ERF9_col_a	TF	DAP-seq	28	7	0.000922922	2.02618	AT2G32690,AT2G34510,AT5G44260,AT1G03600,AT1G68440,AT2G20180,AT3G16510,AT4G01330,AT5G50450,AT5G60680,AT5G65310,AT1G10470,AT1G12110,AT2G47450,AT3G07310,AT5G03380,AT5G21170,AT5G23440,AT1G06680,AT1G49650,AT3G19480,AT5G53460,AT1G78020,AT3G14310,AT3G26700,AT3G57520,AT5G62720,AT1G12250	400	1290	37302	2.02414	0.299027	0.0070172	0.00110342
Binding Factor	GSM1925642	At1g69690: TCP family	protein:At1g69690; gene id:AT1G69690; protein family:TCP; protein source:Arabidopsis thaliana; protein affinity tag:Halo; expression system:tnt; dna source:colamp; replicate:a; subset:motif	DAPSeq-TCP_tnt-At1g69690_colamp_a	TF	DAP-seq	17	4.25	0.00183453	2.40071	AT1G55260,AT1G77760,AT3G56060,AT1G53580,AT1G80440,AT3G48360,AT4G01330,AT4G17560,AT4G35750,AT4G35100,AT4G39710,AT5G05440,AT5G21940,AT4G39780,AT5G41670,AT5G05880,AT3G13750	400	638	37302	2.48485	0.594386	0.0138971	0.00218524
Binding Factor	GSM1925661	TCP7: TCP family	protein:TCP7; gene id:AT5G23280; protein family:TCP; protein source:Arabidopsis thaliana; protein affinity tag:Halo; expression system:tnt; dna source:col; replicate:a; subset:motif	DAPSeq-TCP_tnt-TCP7_col_a	TF	DAP-seq	18	4.5	0.00197051	2.3135	AT1G77760,AT1G56220,AT1G62480,AT1G80440,AT3G48360,AT4G01330,AT4G35750,AT5G13730,AT1G27290,AT4G39710,AT5G05440,AT5G21940,AT4G39780,AT5G41670,AT1G02640,AT3G13750,AT1G78020,AT2G43560	400	704	37302	2.38436	0.638446	0.0148725	0.00233863
Binding Factor	GSM1925104	ERF5: AP2EREBP family	protein:ERF5; gene id:AT5G47230; protein family:AP2EREBP; protein source:Arabidopsis thaliana; protein affinity tag:Halo; expression system:tnt; dna source:colamp; replicate:a; subset:motif	DAPSeq-AP2EREBP_tnt-ERF5_colamp_a	TF	DAP-seq	21	5.25	0.00213455	2.13439	AT2G32960,AT2G34510,AT3G21760,AT3G55700,AT1G14150,AT1G74730,AT2G20180,AT5G65310,AT1G12110,AT2G36830,AT2G47450,AT5G21170,AT1G06680,AT3G19480,AT5G53460,AT3G26700,AT1G24180,AT5G09650,AT5G62720,AT4G23920,AT5G19370	400	900	37302	2.17595	0.691593	0.0160518	0.00252406
Binding Factor	GSM1925671	AT3G58630: Trihelix family	protein:AT3G58630; gene id:AT3G58630; protein family:Trihelix; protein source:Arabidopsis thaliana; protein affinity tag:Halo; expression system:tnt; dna source:col; replicate:a; subset:motif	DAPSeq-Trihelix_tnt-AT3G58630_col_a	TF	DAP-seq	14	3.5	0.00253435	2.58358	AT1G77760,AT1G03600,AT2G40000,AT3G48360,AT1G10470,AT1G12240,AT1G74940,AT2G20670,AT2G27830,AT3G20820,AT5G21940,AT1G23740,AT3G15450,AT5G62720	400	480	37302	2.71994	0.821131	0.018989	0.00298593
Binding Factor	GSM1925105	ERF5: AP2EREBP family	protein:ERF5; gene id:AT5G47230; protein family:AP2EREBP; protein source:Arabidopsis thaliana; protein affinity tag:Halo; expression system:tnt; dna source:col; replicate:a; subset:motif	DAPSeq-AP2EREBP_tnt-ERF5_col_a	TF	DAP-seq	17	4.25	0.00285445	2.29102	AT1G11850,AT2G32690,AT5G44260,AT2G20180,AT3G16510,AT5G65310,AT1G12110,AT2G47450,AT5G03380,AT5G21170,AT5G23440,AT1G06680,AT5G53460,AT3G14310,AT3G26700,AT5G62720,AT1G21500	400	668	37302	2.37326	0.924841	0.0213099	0.00335087
Binding Factor	GSM1925658	TCP20: TCP family	protein:TCP20; gene id:AT3G27010; protein family:TCP; protein source:Arabidopsis thaliana; protein affinity tag:Halo; expression system:tnt; dna source:col; replicate:a; subset:motif	DAPSeq-TCP_tnt-TCP20_col_a	TF	DAP-seq	18	4.5	0.00354803	2.17777	AT1G77760,AT3G56060,AT1G53580,AT1G62480,AT1G80440,AT3G48360,AT4G01330,AT4G35750,AT5G13730,AT4G35100,AT4G39710,AT5G05440,AT5G21940,AT4G39780,AT5G41670,AT1G02640,AT3G13750,AT1G78020	400	747	37302	2.24711	1	0.0263922	0.00415004
Binding Factor	GSM1167552	FLM	gFLM with anti-GFP abtibody	gFLM-GFP replicate 3 (DP28)	TF	ChIP-seq	15	3.75	0.00470784	2.30636	AT1G10657,AT1G68520,AT3G01490,AT1G72610,AT3G48360,AT3G49790,AT5G61590,AT2G45960,AT3G30775,AT4G27450,AT5G21940,AT5G67420,AT2G45180,AT3G04790,AT1G78020	400	579	37302	2.41593	1	0.0348935	0.00548683
Binding Factor	GSM1925317	KAN2: G2like family	protein:KAN2; gene id:AT1G32240; protein family:G2like; protein source:Arabidopsis thaliana; protein affinity tag:Halo; expression system:tnt; dna source:colamp; replicate:a; subset:motif	DAPSeq-G2like_tnt-KAN2_colamp_a	TF	DAP-seq	16	4	0.00522178	2.2061	AT1G29660,AT1G70260,AT2G40230,AT4G17030,AT5G61420,AT1G15340,AT2G42690,AT3G15630,AT3G47430,AT4G32480,AT1G12240,AT1G45231,AT4G39780,AT1G09340,AT3G46130,AT2G31790	400	649	37302	2.29904	1	0.038564	0.006064
Binding Factor	GSM1196648	PRR7	prr7-3 PRR7::HA-PRR7	prr7-3 PRR7::HA-PRR7 #151 IP (ExpI)	TF	ChIP-seq	15	3.75	0.00632893	2.22436	AT1G03600,AT1G80440,AT2G20180,AT3G07350,AT3G47430,AT3G48360,AT3G53420,AT5G13730,AT1G67740,AT2G47450,AT3G27170,AT5G17300,AT1G60950,AT5G24490,AT2G30520	400	600	37302	2.33137	1	0.0465737	0.00732348
Binding Factor	GSM1925634	SPL3: SBP family	protein:SPL3; gene id:AT2G33810; protein family:SBP; protein source:Arabidopsis thaliana; protein affinity tag:Halo; expression system:tnt; dna source:colamp; replicate:a; subset:motif	DAPSeq-SBP_tnt-SPL3_colamp_a	TF	DAP-seq	18	4.5	0.0064174	2.04359	AT1G55260,AT4G16008,AT5G02230,AT5G03120,AT5G46600,AT1G14150,AT1G78830,AT1G22650,AT2G27830,AT2G47450,AT3G30775,AT5G23860,AT4G24780,AT3G57520,AT5G47220,AT1G22690,AT2G16280,AT4G37180	400	795	37302	2.11143	1	0.0470567	0.00739943
Binding Factor	GSM1925757	bHLH130: bHLH family	protein:bHLH130; gene id:AT2G42280; protein family:bHLH; protein source:Arabidopsis thaliana; protein affinity tag:Halo; expression system:tnt; dna source:col; replicate:a; subset:motif	DAPSeq-bHLH_tnt-bHLH130_col_a	TF	DAP-seq	7	1.75	0.00651408	3.78137	AT3G18280,AT5G20670,AT5G63160,AT5G05440,AT1G02640,AT4G21870,AT1G72416	400	150	37302	4.3519	1	0.0475962	0.00748426
Binding Factor	GSM1925290	FAR1: FAR1 family	protein:FAR1; gene id:AT4G15090; protein family:FAR1; protein source:Arabidopsis thaliana; protein affinity tag:Halo; expression system:tnt; dna source:col; replicate:a; subset:motif	DAPSeq-FAR1_tnt-FAR1_col_a	TF	DAP-seq	17	4.25	0.00671017	2.08416	AT1G79850,AT3G62720,AT1G68440,AT2G22790,AT3G07350,AT3G24520,AT4G08950,AT5G05870,AT5G11740,AT5G50450,AT5G60680,AT1G32920,AT3G51950,AT3G60130,AT5G05440,AT4G28610,AT5G44520	400	733	37302	2.1628	1	0.0488557	0.00768231
Binding Factor	GSM1925495	AT3G10580: MYBrelated family	protein:AT3G10580; gene id:AT3G10580; protein family:MYBrelated; protein source:Arabidopsis thaliana; protein affinity tag:Halo; expression system:tnt; dna source:col; replicate:a; subset:motif	DAPSeq-MYBrelated_tnt-AT3G10580_col_a	TF	DAP-seq	6	1.5	0.00825571	4.21388	AT3G06500,AT5G60680,AT3G23080,AT5G14740,AT5G09650,AT4G26288	400	112	37302	4.9958	1	0.0598969	0.00941849
Binding Factor	GSM1925039	At1g77640: AP2EREBP family	protein:At1g77640; gene id:AT1G77640; protein family:AP2EREBP; protein source:Arabidopsis thaliana; protein affinity tag:Halo; expression system:tnt; dna source:col; replicate:a; subset:motif	DAPSeq-AP2EREBP_tnt-At1g77640_col_a	TF	DAP-seq	14	3.5	0.00856104	2.2137	AT1G11850,AT2G32690,AT2G40230,AT5G44260,AT1G15690,AT2G17870,AT3G16510,AT5G25460,AT1G10470,AT1G12240,AT5G03380,AT3G50685,AT1G24180,AT1G45688	400	559	37302	2.33555	1	0.0618942	0.00973255
Binding Factor	GSM1925643	At1g69690: TCP family	protein:At1g69690; gene id:AT1G69690; protein family:TCP; protein source:Arabidopsis thaliana; protein affinity tag:Halo; expression system:tnt; dna source:col; replicate:a; subset:motif	DAPSeq-TCP_tnt-At1g69690_col_a	TF	DAP-seq	17	4.25	0.00922404	2.00863	AT1G62510,AT1G77760,AT3G56060,AT1G53580,AT1G80440,AT3G48360,AT4G01330,AT4G17560,AT4G35750,AT5G13730,AT4G35100,AT4G39710,AT5G05440,AT5G21940,AT4G39780,AT5G41670,AT3G13750	400	760	37302	2.08597	1	0.0664543	0.0104496
Binding Factor	GSM1925511	At3g11280: MYBrelated family	protein:At3g11280; gene id:AT3G11280; protein family:MYBrelated; protein source:Arabidopsis thaliana; protein affinity tag:Halo; expression system:tnt; dna source:colamp; replicate:a; subset:motif	DAPSeq-MYBrelated_tnt-At3g11280_colamp_a	TF	DAP-seq	12	3	0.0113664	2.30101	AT4G15630,AT1G03600,AT1G56220,AT4G28660,AT5G60680,AT2G01450,AT3G23080,AT2G24550,AT2G42600,AT2G39470,AT4G26288,AT4G26710	400	454	37302	2.46489	1	0.0816039	0.0128318
Binding Factor	GSM1925289	FAR1: FAR1 family	protein:FAR1; gene id:AT4G15090; protein family:FAR1; protein source:Arabidopsis thaliana; protein affinity tag:Halo; expression system:tnt; dna source:colamp; replicate:a; subset:motif	DAPSeq-FAR1_tnt-FAR1_colamp_a	TF	DAP-seq	8	2	0.012217	2.94262	AT3G62720,AT2G22790,AT3G24520,AT5G50450,AT3G51950,AT3G60130,AT5G05440,AT4G28610	400	225	37302	3.31573	1	0.0874061	0.0137442
Binding Factor	GSM1925046	At4g28140: AP2EREBP family	protein:At4g28140; gene id:AT4G28140; protein family:AP2EREBP; protein source:Arabidopsis thaliana; protein affinity tag:Halo; expression system:tnt; dna source:col; replicate:a; subset:motif	DAPSeq-AP2EREBP_tnt-At4g28140_col_a	TF	DAP-seq	14	3.5	0.0134927	2.08128	AT1G05070,AT2G32690,AT2G20180,AT3G26520,AT3G53420,AT4G09650,AT2G32240,AT2G47450,AT5G03380,AT5G40890,AT5G23440,AT1G49650,AT1G24180,AT5G62720	400	594	37302	2.19793	1	0.0961984	0.0151267
Binding Factor	GSM1925051	At5g65130: AP2EREBP family	protein:At5g65130; gene id:AT5G65130; protein family:AP2EREBP; protein source:Arabidopsis thaliana; protein affinity tag:Halo; expression system:tnt; dna source:colamp; replicate:a; subset:motif	DAPSeq-AP2EREBP_tnt-At5g65130_colamp_a	TF	DAP-seq	16	4	0.0144434	1.94881	AT1G11850,AT2G32690,AT1G15690,AT1G68440,AT2G20180,AT3G16510,AT3G53180,AT4G09650,AT1G12110,AT5G40890,AT4G14540,AT5G23440,AT1G49650,AT1G24180,AT1G45688,AT1G50732	400	733	37302	2.03558	1	0.102622	0.0161368
Binding Factor	GSM1925220	ZML1: C2C2gata family	protein:ZML1; gene id:AT3G21175; protein family:C2C2gata; protein source:Arabidopsis thaliana; protein affinity tag:Halo; expression system:tnt; dna source:colamp; replicate:a; subset:motif	DAPSeq-C2C2gata_tnt-ZML1_colamp_a	TF	DAP-seq	14	3.5	0.0145218	2.06013	AT1G75690,AT1G77760,AT2G28550,AT3G21760,AT2G22790,AT4G09650,AT4G18890,AT1G10470,AT2G28200,AT2G36830,AT1G02640,AT1G03630,AT5G14060,AT1G21920	400	600	37302	2.17595	1	0.102824	0.0161686
Binding Factor	GSM1925440	MYB39: MYB family	protein:MYB39; gene id:AT4G17785; protein family:MYB; protein source:Arabidopsis thaliana; protein affinity tag:Halo; expression system:tnt; dna source:col; replicate:a; subset:motif	DAPSeq-MYB_tnt-MYB39_col_a	TF	DAP-seq	14	3.5	0.0169572	2.01573	AT1G11850,AT1G54040,AT1G55260,AT1G70260,AT1G48320,AT4G14890,AT5G03380,AT5G53460,AT4G35090,AT2G30520,AT5G51970,AT1G30260,AT4G19160,AT5G27380	400	613	37302	2.1298	1	0.119657	0.0188155
Binding Factor	GSM1925118	LEP: AP2EREBP family	protein:LEP; gene id:AT5G13910; protein family:AP2EREBP; protein source:Arabidopsis thaliana; protein affinity tag:Halo; expression system:tnt; dna source:col; replicate:a; subset:motif	DAPSeq-AP2EREBP_tnt-LEP_col_a	TF	DAP-seq	12	3	0.0184761	2.13429	AT2G32690,AT1G03600,AT2G20180,AT3G16510,AT5G50450,AT5G65310,AT2G47450,AT3G07310,AT1G06680,AT5G53460,AT3G14310,AT5G62720	400	489	37302	2.28847	1	0.12993	0.0204309
Binding Factor	GSM1925140	AT1G04880: ARID family	protein:AT1G04880; gene id:AT1G04880; protein family:ARID; protein source:Arabidopsis thaliana; protein affinity tag:Halo; expression system:tnt; dna source:col; replicate:a; subset:motif	DAPSeq-ARID_tnt-AT1G04880_col_a	TF	DAP-seq	9	2.25	0.0197355	2.46557	AT1G54040,AT2G24150,AT2G28550,AT3G16240,AT5G20670,AT4G35750,AT5G50450,AT5G17300,AT5G11070	400	307	37302	2.73386	1	0.138315	0.0217493
Binding Factor	GSM1925508	At2g38090: MYBrelated family	protein:At2g38090; gene id:AT2G38090; protein family:MYBrelated; protein source:Arabidopsis thaliana; protein affinity tag:Halo; expression system:tnt; dna source:col; replicate:a; subset:motif	DAPSeq-MYBrelated_tnt-At2g38090_col_a	TF	DAP-seq	4	1	0.0205721	5.42686	AT3G49790,AT5G60680,AT3G23080,AT5G14740	400	52	37302	7.17346	1	0.143689	0.0225944
Binding Factor	GSM1925670	AT3G58630: Trihelix family	protein:AT3G58630; gene id:AT3G58630; protein family:Trihelix; protein source:Arabidopsis thaliana; protein affinity tag:Halo; expression system:tnt; dna source:colamp; replicate:a; subset:motif	DAPSeq-Trihelix_tnt-AT3G58630_colamp_a	TF	DAP-seq	12	3	0.0207466	2.09521	AT1G29660,AT1G77760,AT2G28550,AT2G40000,AT3G48360,AT1G10470,AT1G12240,AT2G27830,AT5G54300,AT2G46220,AT5G62720,AT5G55050	400	498	37302	2.24711	1	0.144419	0.0227091
Binding Factor	GSM1925445	MYB4_col200_a: MYB family	protein:MYB4; gene id:AT4G38620; protein family:MYB; protein source:Arabidopsis thaliana; protein affinity tag:Halo; expression system:tnt; dna source:col; replicate:a; subset:motif	DAPSeq-MYB_tnt-MYB4_col200_a	TF	DAP-seq	12	3	0.0229319	2.06163	AT1G55260,AT3G55700,AT5G44130,AT1G15690,AT1G68440,AT5G11740,AT3G57450,AT5G03380,AT1G06680,AT5G53460,AT3G46780,AT5G51970	400	506	37302	2.21158	1	0.159093	0.0250167
Binding Factor	GSM1925038	At1g75490: AP2EREBP family	protein:At1g75490; gene id:AT1G75490; protein family:AP2EREBP; protein source:Arabidopsis thaliana; protein affinity tag:Halo; expression system:tnt; dna source:col; replicate:a; subset:motif	DAPSeq-AP2EREBP_tnt-At1g75490_col_a	TF	DAP-seq	13	3.25	0.032518	1.88398	AT1G11850,AT2G32690,AT2G17870,AT2G20180,AT5G25460,AT5G50450,AT3G06070,AT3G07310,AT3G20820,AT5G03380,AT4G24780,AT2G01290,AT5G19370	400	604	37302	2.00714	1	0.224841	0.0353552
Binding Factor	GSM1925036	At1g36060: AP2EREBP family	protein:At1g36060; gene id:AT1G36060; protein family:AP2EREBP; protein source:Arabidopsis thaliana; protein affinity tag:Halo; expression system:tnt; dna source:col; replicate:a; subset:motif	DAPSeq-AP2EREBP_tnt-At1g36060_col_a	TF	DAP-seq	13	3.25	0.0328607	1.88081	AT2G32690,AT5G44260,AT1G68440,AT2G37170,AT3G53420,AT4G09650,AT5G25460,AT5G03380,AT3G50685,AT5G23440,AT1G49650,AT4G25080,AT5G62720	400	605	37302	2.00383	1	0.226451	0.0356083
Binding Factor	GSM1925230	At1g14580: C2H2 family	protein:At1g14580; gene id:AT1G14580; protein family:C2H2; protein source:Arabidopsis thaliana; protein affinity tag:Halo; expression system:tnt; dna source:col; replicate:a; subset:motif	DAPSeq-C2H2_tnt-At1g14580_col_a	TF	DAP-seq	7	1.75	0.0377449	2.50463	AT4G15630,AT3G16510,AT4G35100,AT5G23860,AT5G37780,AT2G30520,AT5G03230	400	226	37302	2.88843	1	0.259242	0.0407645
Binding Factor	GSM1925340	3XHMGBOX1: HMG family	protein:3XHMGBOX1; gene id:AT4G11080; protein family:HMG; protein source:Arabidopsis thaliana; protein affinity tag:Halo; expression system:tnt; dna source:colamp; replicate:a; subset:motif	DAPSeq-HMG_tnt-3XHMGBOX1_colamp_a	TF	DAP-seq	11	2.75	0.0394021	1.95145	AT1G11850,AT1G62760,AT2G32690,AT5G44130,AT1G03600,AT1G68440,AT3G16510,AT1G49650,AT4G25080,AT3G01500,AT2G03420	400	485	37302	2.11506	1	0.269725	0.0424129
Binding Factor	GSM1925645	At2g45680: TCP family	protein:At2g45680; gene id:AT2G45680; protein family:TCP; protein source:Arabidopsis thaliana; protein affinity tag:Halo; expression system:tnt; dna source:colamp; replicate:a; subset:motif	DAPSeq-TCP_tnt-At2g45680_colamp_a	TF	DAP-seq	11	2.75	0.0421556	1.92729	AT1G80440,AT3G48360,AT4G35750,AT5G13730,AT5G40850,AT5G05440,AT5G21940,AT1G07180,AT4G39780,AT1G02640,AT3G13750	400	491	37302	2.08922	1	0.287618	0.0452265

## Sheet: Gene_Ontology_enrichment
Type	Term	Description	Count	%	PValue	OddsRatio	Genes	ListTotal	PopHits	PopTotal	FoldChange	Bonferroni	Benjamini	FDR			percent	number	total
GO	GO:0016117	carotenoid biosynthetic process; biological_process	14	3.48259	1.71735e-08	8.68798	AT1G03630,AT1G09340,AT1G11860,AT1G23740,AT1G76730,AT2G42690,AT3G01480,AT3G46780,AT3G50685,AT5G09660,AT5G17230,AT5G18660,AT5G45680,AT5G58260	402	109	28373	9.06527	3.21145e-06	6.91174e-07	1.18942e-07		stress	0.216783	31	143
GO	GO:0010310	regulation of hydrogen peroxide metabolic process; biological_process	17	4.22886	2.4712e-08	6.3668	AT1G06680,AT1G09340,AT1G33590,AT1G68520,AT1G75460,AT3G01480,AT3G01500,AT3G04790,AT3G50820,AT3G55800,AT4G01050,AT4G09650,AT4G27450,AT5G09650,AT5G09660,AT5G14740,AT5G55450	402	184	28373	6.52094	4.62115e-06	9.59052e-07	1.65041e-07		nitrogen and protein and RNA production	0.153846	22	143
GO	GO:0010363	regulation of plant-type hypersensitive response; biological_process	22	5.47264	1.55649e-07	4.21717	AT1G06680,AT1G09340,AT1G10470,AT1G33590,AT1G68520,AT1G75460,AT2G24550,AT3G01480,AT3G01500,AT3G04790,AT3G18280,AT3G19030,AT3G50820,AT3G55800,AT4G01050,AT4G09650,AT5G09650,AT5G09660,AT5G13180,AT5G14740,AT5G55450,AT5G65870	402	367	28373	4.23093	2.91063e-05	5.83229e-06	1.00366e-06		carbon metabolism and photosynthesis	0.398601	57	143
GO	GO:0009651	response to salt stress; biological_process	30	7.46269	1.67194e-07	3.2683	AT1G12240,AT1G15690,AT1G15820,AT1G20840,AT1G24180,AT1G29660,AT1G53580,AT1G62480,AT1G73260,AT2G28550,AT2G30520,AT2G36830,AT2G42690,AT2G45960,AT3G16240,AT3G17510,AT3G26520,AT3G48360,AT3G53420,AT3G60130,AT3G61430,AT3G62030,AT4G26710,AT5G09650,AT5G13180,AT5G17300,AT5G23860,AT5G35630,AT5G49450,AT5G53460	402	661	28373	3.20331	3.12652e-05	6.05606e-06	1.04217e-06		transport and signaling	0.125874	18	143
GO	GO:0019761	glucosinolate biosynthetic process; biological_process	15	3.73134	2.80817e-07	6.11001	AT1G03630,AT1G12110,AT1G19150,AT1G67830,AT2G31790,AT2G42690,AT3G16250,AT3G46780,AT3G50685,AT3G50820,AT3G55800,AT3G60370,AT5G09650,AT5G44020,AT5G61420	402	167	28373	6.33949	5.25127e-05	9.24701e-06	1.5913e-06		hormones, growth, and development	0.0769231	11	143
GO	GO:0042742	defense response to bacterium; biological_process	21	5.22388	5.87141e-07	4.02804	AT1G06680,AT1G09340,AT1G23740,AT1G54040,AT1G60950,AT1G73260,AT3G01480,AT3G01500,AT3G04790,AT3G14415,AT3G26520,AT3G30775,AT3G50820,AT3G55800,AT3G62030,AT4G01050,AT4G09650,AT5G09650,AT5G14740,AT5G52100,AT5G55450	402	365	28373	4.06074	0.000109795	1.77228e-05	3.04987e-06		circadian and light quality responses	0.027972	4	143
GO	GO:0009409	response to cold; biological_process	22	5.47264	7.46244e-07	3.80676	AT1G06680,AT1G09340,AT1G23740,AT1G55920,AT1G63940,AT2G16280,AT2G17870,AT2G36830,AT3G01480,AT3G01500,AT3G04790,AT3G47520,AT3G48360,AT3G53420,AT3G55800,AT3G62030,AT4G01050,AT4G09650,AT4G35090,AT5G09650,AT5G14740,AT5G35630	402	406	28373	3.82451	0.000139548	2.19165e-05	3.77156e-06		miscellaneous	0.013986	2	143
GO	GO:0000165	MAPK cascade; biological_process	16	3.9801	1.0551e-06	5.04214	AT1G06680,AT1G09340,AT1G33590,AT1G68520,AT1G75460,AT3G01480,AT3G01500,AT3G04790,AT3G50820,AT3G55800,AT4G01050,AT4G09650,AT5G09650,AT5G09660,AT5G14740,AT5G55450	402	217	28373	5.20403	0.000197304	3.01719e-05	5.19221e-06
GO	GO:0009814	defense response, incompatible interaction; biological_process	11	2.73632	1.27816e-06	8.12782	AT1G06680,AT1G09340,AT3G01480,AT3G01500,AT3G04790,AT3G55800,AT3G62030,AT4G01050,AT4G09650,AT5G09650,AT5G14740	402	89	28373	8.72332	0.000239016	3.56134e-05	6.12862e-06
GO	GO:0009862	systemic acquired resistance, salicylic acid mediated signaling pathway; biological_process	17	4.22886	1.32726e-06	4.63756	AT1G06680,AT1G09340,AT1G33590,AT1G68520,AT1G75460,AT3G01480,AT3G01500,AT3G04790,AT3G50820,AT3G55800,AT4G01050,AT4G09650,AT4G27450,AT5G09650,AT5G09660,AT5G14740,AT5G55450	402	252	28373	4.76132	0.000248197	3.60568e-05	6.20492e-06
GO	GO:0009595	detection of biotic stimulus; biological_process	11	2.73632	3.95511e-06	7.08866	AT1G06680,AT1G09340,AT3G01480,AT3G01500,AT3G04790,AT3G55800,AT4G01050,AT4G09650,AT5G09650,AT5G14740,AT5G55450	402	102	28373	7.61153	0.000739605	8.95384e-05	1.54084e-05
GO	GO:0031348	negative regulation of defense response; biological_process	16	3.9801	1.24201e-05	4.05994	AT1G06680,AT1G09340,AT1G33590,AT1G68520,AT1G75460,AT3G01480,AT3G01500,AT3G04790,AT3G50820,AT3G55800,AT4G01050,AT4G09650,AT5G09650,AT5G09660,AT5G14740,AT5G55450	402	269	28373	4.19804	0.00232256	0.000269928	4.64512e-05
GO	GO:0009867	jasmonic acid mediated signaling pathway; biological_process	16	3.9801	2.01837e-05	3.8849	AT1G06680,AT1G09340,AT1G33590,AT1G68520,AT1G75460,AT3G01480,AT3G01500,AT3G04790,AT3G50820,AT3G55800,AT4G01050,AT4G09650,AT5G09650,AT5G09660,AT5G14740,AT5G55450	402	281	28373	4.01877	0.00377436	0.000398778	6.86247e-05
GO	GO:0010200	response to chitin; biological_process	19	4.72637	5.36138e-05	3.11285	AT1G06680,AT1G09340,AT1G32920,AT2G40000,AT3G01480,AT3G01500,AT3G04790,AT3G53180,AT3G55800,AT3G57450,AT3G62720,AT4G01050,AT4G09650,AT4G11360,AT5G03380,AT5G09650,AT5G14740,AT5G47220,AT5G55450	402	422	28373	3.17775	0.0100258	0.000934327	0.000160786
GO	GO:0009697	salicylic acid biosynthetic process; biological_process	12	2.98507	0.00029591	3.78258	AT1G06680,AT1G09340,AT3G01480,AT3G01500,AT3G04790,AT3G55800,AT3G62030,AT4G01050,AT4G09650,AT5G09650,AT5G14740,AT5G55450	402	210	28373	4.03312	0.0553352	0.00446601	0.000768545
GO	GO:0009737	response to abscisic acid; biological_process	18	4.47761	0.000442771	2.68045	AT1G68670,AT2G28550,AT2G32240,AT2G32690,AT2G36830,AT2G37170,AT2G46820,AT3G17510,AT3G48360,AT3G53180,AT3G53420,AT3G62030,AT4G18890,AT4G35100,AT5G13180,AT5G17300,AT5G47220,AT5G65310	402	461	28373	2.75582	0.0827981	0.00650188	0.00111889
GO	GO:0009644	response to high light intensity; biological_process	11	2.73632	0.00118379	3.39731	AT1G06680,AT1G19150,AT1G60950,AT1G60970,AT2G47450,AT3G27690,AT3G62030,AT3G62410,AT4G21870,AT5G02480,AT5G35630	402	212	28373	3.66215	0.22137	0.0156875	0.00269963
GO	GO:0019760	glucosinolate metabolic process; biological_process	5	1.24378	0.00188627	8.39798	AT1G03630,AT3G16250,AT3G55800,AT4G09010,AT4G09650	402	34	28373	10.3794	0.352732	0.023834	0.00410153
GO	GO:0006979	response to oxidative stress; biological_process	12	2.98507	0.00234497	2.89247	AT2G22420,AT2G24150,AT2G29450,AT2G40000,AT3G10020,AT3G30775,AT3G57520,AT3G62030,AT4G09010,AT4G35090,AT4G35770,AT5G56550	402	274	28373	3.09108	0.43851	0.0289566	0.00498307
GO	GO:0006733	oxidoreduction coenzyme metabolic process; biological_process	5	1.24378	0.00324909	7.13678	AT1G23740,AT3G04790,AT3G62030,AT4G01050,AT5G09660	402	40	28373	8.82245	0.607579	0.0367775	0.00632895
GO	GO:0046686	response to cadmium ion; biological_process	16	3.9801	0.00368275	2.30207	AT1G11860,AT1G24180,AT1G62480,AT1G63940,AT2G32240,AT2G36830,AT2G45960,AT3G26520,AT3G53420,AT3G61430,AT4G11360,AT5G09650,AT5G35630,AT5G41670,AT5G53460,AT5G56550	402	471	28373	2.39761	0.688675	0.0404231	0.00695631
GO	GO:0019748	secondary metabolic process; biological_process	5	1.24378	0.00382153	6.79645	AT1G23740,AT3G04790,AT3G62030,AT4G01050,AT5G09660	402	42	28373	8.40233	0.714626	0.0409799	0.00705213
GO	GO:0080170	hydrogen peroxide transmembrane transport; biological_process	3	0.746269	0.00388433	28.4391	AT2G36830,AT3G26520,AT3G53420	402	5	28373	42.3478	0.726369	0.0409799	0.00705213
GO	GO:0009617	response to bacterium; biological_process	9	2.23881	0.00536561	3.15309	AT1G12240,AT1G33590,AT1G68520,AT1G75460,AT3G50820,AT3G53180,AT5G09660,AT5G49450,AT5G61420	402	182	28373	3.4902	1	0.0530052	0.00912154
GO	GO:0009751	response to salicylic acid; biological_process	8	1.99005	0.00808404	3.21357	AT1G73260,AT2G32690,AT2G40000,AT3G46130,AT3G48360,AT5G17300,AT5G61420,AT5G63160	402	156	28373	3.61947	1	0.0763875	0.0131453
GO	GO:0009414	response to water deprivation; biological_process	12	2.98507	0.0109881	2.31861	AT1G01620,AT1G12110,AT1G15690,AT2G37170,AT2G45960,AT3G08770,AT3G30775,AT3G53420,AT3G61430,AT4G18890,AT4G24020,AT5G61590	402	341	28373	2.48374	1	0.102933	0.0177135
GO	GO:0006972	hyperosmotic response; biological_process	6	1.49254	0.0126093	3.79849	AT2G36830,AT2G45960,AT3G26520,AT3G53420,AT3G61430,AT5G35630	402	94	28373	4.50508	1	0.114183	0.0196495
GO	GO:0009695	jasmonic acid biosynthetic process; biological_process	7	1.74129	0.0139122	3.2011	AT1G23740,AT1G32920,AT3G04790,AT3G57450,AT3G62030,AT4G01050,AT5G09660	402	134	28373	3.68699	1	0.122909	0.0211511
GO	GO:0009963	positive regulation of flavonoid biosynthetic process; biological_process	6	1.49254	0.0165246	3.53435	AT1G10470,AT2G24550,AT3G18280,AT3G19030,AT5G13180,AT5G65870	402	101	28373	4.19285	1	0.143652	0.0247208
GO	GO:0009266	response to temperature stimulus; biological_process	6	1.49254	0.0165246	3.53435	AT2G36830,AT2G45960,AT3G26520,AT3G53420,AT3G61430,AT5G35630	402	101	28373	4.19285	1	0.143652	0.0247208
GO	GO:0009753	response to jasmonic acid; biological_process	10	2.48756	0.0169458	2.38971	AT1G32920,AT1G54040,AT1G75220,AT2G29450,AT3G48360,AT3G57450,AT4G35770,AT5G17300,AT5G27380,AT5G61420	402	270	28373	2.61406	1	0.146145	0.0251497
GO	GO:0019344	cysteine biosynthetic process; biological_process	28	6.96517	5.25534e-17	9.72837	AT1G01630,AT1G03630,AT1G06680,AT1G11860,AT1G15820,AT1G30380,AT1G32470,AT1G55260,AT1G55670,AT1G67740,AT2G15620,AT2G30520,AT2G39470,AT2G42690,AT2G47450,AT3G04790,AT3G26520,AT3G53420,AT3G55800,AT3G62030,AT4G01050,AT5G09650,AT5G14120,AT5G18660,AT5G28030,AT5G35630,AT5G44020,AT5G64040	402	209	28373	9.45564	9.82749e-15	5.19159e-15	8.93408e-16
GO	GO:0006364	rRNA processing; biological_process	27	6.71642	1.44256e-14	7.96003	AT1G03600,AT1G03630,AT1G06680,AT1G09340,AT1G18730,AT1G19150,AT1G32470,AT1G67740,AT1G75690,AT2G30570,AT2G43560,AT2G46820,AT3G01480,AT3G13120,AT3G21055,AT3G27690,AT3G46780,AT3G50820,AT3G55800,AT3G60370,AT4G01050,AT4G09010,AT4G09650,AT4G14890,AT4G25080,AT5G09660,AT5G18660	402	245	28373	7.77816	2.69758e-12	1.11969e-12	1.92684e-13
GO	GO:0016556	mRNA modification; biological_process	11	2.73632	3.3593e-06	7.23095	AT1G74070,AT2G39470,AT3G04450,AT3G09050,AT4G18370,AT5G13730,AT5G39210,AT5G44520,AT5G52100,AT5G58260,AT5G59750	402	100	28373	7.76376	0.000628189	8.29637e-05	1.4277e-05
GO	GO:0007030	Golgi organization; biological_process	14	3.48259	3.51776e-06	5.24784	AT1G12240,AT1G15820,AT1G20840,AT1G62480,AT2G30520,AT2G36830,AT2G45960,AT3G16240,AT3G26520,AT3G53420,AT3G60130,AT3G61430,AT4G26710,AT5G35630	402	180	28373	5.48952	0.000657821	8.49466e-05	1.46183e-05
GO	GO:0006546	glycine catabolic process; biological_process	8	1.99005	1.57996e-05	9.86633	AT1G11860,AT1G23740,AT1G32470,AT3G04790,AT3G14310,AT3G62030,AT4G01050,AT5G09660	402	51	28373	11.0713	0.00295453	0.000323939	5.57459e-05
GO	GO:0045893	positive regulation of transcription, DNA-templated; biological_process	20	4.97512	7.39983e-05	2.92752	AT1G03630,AT1G09340,AT1G60970,AT1G68520,AT2G03420,AT2G29180,AT3G01480,AT3G50820,AT3G60370,AT3G62030,AT4G14890,AT5G02160,AT5G09660,AT5G18660,AT5G47220,AT5G49450,AT5G52100,AT5G56860,AT5G61590,AT5G65310	402	474	28373	2.97804	0.0138377	0.00123709	0.000212887
GO	GO:0003755	peptidyl-prolyl cis-trans isomerase activity; molecular_function	7	1.74129	0.000267567	7.41554	AT1G74070,AT2G43560,AT3G10060,AT3G60370,AT3G62030,AT4G39710,AT5G45680	402	58	28373	8.51823	0.050035	0.00415362	0.000714786
GO	GO:0018208	peptidyl-proline modification; biological_process	5	1.24378	0.00050593	12.4192	AT2G43560,AT3G10060,AT3G60370,AT4G39710,AT5G45680	402	23	28373	15.3434	0.0946089	0.00713989	0.00122869
GO	GO:0005528	FK506 binding; molecular_function	5	1.24378	0.00050593	12.4192	AT2G43560,AT3G10060,AT3G60370,AT4G39710,AT5G45680	402	23	28373	15.3434	0.0946089	0.00713989	0.00122869
GO	GO:0010167	response to nitrate; biological_process	11	2.73632	0.000670013	3.67673	AT1G12110,AT1G55920,AT1G70410,AT1G73260,AT2G15620,AT3G48360,AT4G15610,AT4G24020,AT5G14120,AT5G19970,AT5G40890	402	196	28373	3.9611	0.125292	0.00921613	0.00158598
GO	GO:0000413	protein peptidyl-prolyl isomerization; biological_process	5	1.24378	0.00188627	8.39798	AT1G74070,AT2G43560,AT3G10060,AT3G62030,AT4G39710	402	34	28373	10.3794	0.352732	0.023834	0.00410153
GO	GO:0009108	coenzyme biosynthetic process; biological_process	5	1.24378	0.00324909	7.13678	AT1G23740,AT3G04790,AT3G62030,AT4G01050,AT5G09660	402	40	28373	8.82245	0.607579	0.0367775	0.00632895
GO	GO:0044272	sulfur compound biosynthetic process; biological_process	5	1.24378	0.00324909	7.13678	AT1G23740,AT3G04790,AT3G62030,AT4G01050,AT5G09660	402	40	28373	8.82245	0.607579	0.0367775	0.00632895
GO	GO:0009072	aromatic amino acid family metabolic process; biological_process	5	1.24378	0.0041318	6.63816	AT1G23740,AT3G04790,AT3G62030,AT4G01050,AT5G09660	402	43	28373	8.20693	0.772647	0.0427604	0.00735854
GO	GO:0000096	sulfur amino acid metabolic process; biological_process	5	1.24378	0.00516365	6.20458	AT1G23740,AT3G04790,AT3G62030,AT4G01050,AT5G09660	402	46	28373	7.6717	0.965602	0.051478	0.00885873
GO	GO:0042128	nitrate assimilation; biological_process	4	0.995025	0.00550563	9.29102	AT1G77760,AT2G15620,AT4G24020,AT5G53460	402	23	28373	12.2747	1	0.0537756	0.00925411
GO	GO:0009117	nucleotide metabolic process; biological_process	5	1.24378	0.00554257	6.07235	AT1G23740,AT3G04790,AT3G62030,AT4G01050,AT5G09660	402	47	28373	7.50847	1	0.0537756	0.00925411
GO	GO:0008652	cellular amino acid biosynthetic process; biological_process	5	1.24378	0.0067895	5.70741	AT1G23740,AT3G04790,AT3G62030,AT4G01050,AT5G09660	402	50	28373	7.05796	1	0.0652908	0.0112357
GO	GO:0006457	protein folding; biological_process	12	2.98507	0.0114249	2.30493	AT1G59725,AT1G60970,AT1G74070,AT1G75690,AT1G80920,AT2G17880,AT2G43560,AT3G01480,AT3G10060,AT3G60370,AT3G62030,AT5G16650	402	343	28373	2.46926	1	0.106111	0.0182604
GO	GO:0015706	nitrate transport; biological_process	9	2.23881	0.0117963	2.72996	AT1G12110,AT1G55920,AT1G70410,AT1G73260,AT2G15620,AT4G15610,AT5G14120,AT5G19970,AT5G40890	402	210	28373	3.02484	1	0.107718	0.018537
GO	GO:0034660	ncRNA metabolic process; biological_process	5	1.24378	0.0267077	3.70257	AT1G03630,AT1G09340,AT3G13120,AT3G46780,AT4G01050	402	77	28373	4.58309	1	0.221543	0.0381248
GO	GO:0019843	rRNA binding; molecular_function	4	0.995025	0.0492611	3.81151	AT1G09340,AT1G79850,AT3G54210,AT5G14320	402	56	28373	5.0414	1	0.374335	0.0644184
GO	GO:0009507	chloroplast; cellular_component	156	38.806	1.20297e-34	3.96326	AT1G01620,AT1G03600,AT1G03630,AT1G06680,AT1G09340,AT1G11860,AT1G12250,AT1G13700,AT1G14150,AT1G15690,AT1G15820,AT1G18730,AT1G19150,AT1G21500,AT1G21920,AT1G23740,AT1G24280,AT1G30380,AT1G30510,AT1G32470,AT1G33050,AT1G33590,AT1G45688,AT1G48320,AT1G51100,AT1G51400,AT1G55670,AT1G55920,AT1G60950,AT1G63940,AT1G67740,AT1G68590,AT1G70410,AT1G70820,AT1G70830,AT1G74070,AT1G74730,AT1G75460,AT1G75690,AT1G76730…	402	3892	28373	2.82899	2.24956e-32	1.30722e-31	2.24956e-32
GO	GO:0009535	chloroplast thylakoid membrane; cellular_component	54	13.4328	9.51349e-34	11.1008	AT1G03600,AT1G03630,AT1G06680,AT1G12250,AT1G14150,AT1G15820,AT1G18730,AT1G30380,AT1G51400,AT1G55670,AT1G67740,AT1G68590,AT1G74730,AT1G75690,AT2G06520,AT2G10940,AT2G29180,AT2G30570,AT2G34430,AT2G39470,AT2G45180,AT2G46820,AT2G47450,AT2G47910,AT3G01480,AT3G01500,AT3G04790,AT3G09050,AT3G10060,AT3G16250,AT3G21055,AT3G27690,AT3G27830,AT3G46780,AT3G50820,AT3G56910,AT3G62030,AT4G01050,AT4G09010,AT4G09650…	402	384	28373	9.92526	1.77902e-31	5.16894e-31	8.89511e-32
GO	GO:0009579	thylakoid; cellular_component	35	8.70647	1.23243e-23	12.1332	AT1G03600,AT1G06680,AT1G12250,AT1G15820,AT1G23740,AT1G30380,AT1G55670,AT1G68590,AT2G34430,AT2G39470,AT2G43560,AT2G46820,AT3G01480,AT3G01500,AT3G04790,AT3G10060,AT3G27690,AT3G27830,AT3G50820,AT3G55800,AT3G56910,AT3G60370,AT3G62030,AT4G09010,AT4G09650,AT4G15510,AT4G18370,AT4G28660,AT4G35770,AT4G39710,AT5G09650,AT5G35630,AT5G38410,AT5G54270,AT5G64040	402	215	28373	11.4897	2.30464e-21	4.46409e-21	7.68214e-22
GO	GO:0009570	chloroplast stroma; cellular_component	49	12.1891	5.63387e-20	5.85484	AT1G06680,AT1G09340,AT1G11860,AT1G23740,AT1G51100,AT1G60950,AT1G63940,AT1G68590,AT1G70820,AT1G75690,AT1G79850,AT1G80380,AT1G80920,AT2G15620,AT2G43560,AT2G47450,AT2G47910,AT3G01480,AT3G01500,AT3G04790,AT3G13120,AT3G14415,AT3G19480,AT3G27160,AT3G27830,AT3G47520,AT3G50820,AT3G54210,AT3G55800,AT3G62030,AT3G62410,AT4G15510,AT4G17560,AT4G21445,AT4G28660,AT5G09650,AT5G09820,AT5G14060,AT5G14320,AT5G14740…	402	644	28373	5.37019	1.05353e-17	1.53052e-17	2.63383e-18
GO	GO:0019684	photosynthesis, light reaction; biological_process	27	6.71642	3.18044e-19	13.0453	AT1G03600,AT1G06680,AT1G09340,AT1G15820,AT1G18730,AT1G32470,AT1G67740,AT1G75690,AT2G43560,AT2G46820,AT3G01480,AT3G01500,AT3G04790,AT3G21055,AT3G46780,AT3G50820,AT3G55800,AT3G62030,AT4G01050,AT4G09010,AT4G09650,AT5G09650,AT5G14320,AT5G14740,AT5G23440,AT5G52100,AT5G64040	402	150	28373	12.7043	5.94742e-17	6.91208e-17	1.18948e-17
GO	GO:0009534	chloroplast thylakoid; cellular_component	31	7.71144	5.80016e-19	9.98191	AT1G03600,AT1G03630,AT1G06680,AT1G11860,AT1G12250,AT1G14150,AT1G15820,AT1G21500,AT1G30380,AT1G55670,AT1G74070,AT1G74730,AT1G75690,AT1G79850,AT2G34430,AT2G43560,AT2G46820,AT3G01480,AT3G10060,AT3G27160,AT3G46780,AT3G50820,AT4G01050,AT4G09010,AT4G09650,AT4G25080,AT4G28025,AT5G18660,AT5G24490,AT5G54270,AT5G64040	402	228	28373	9.59635	1.08463e-16	1.05046e-16	1.80772e-17
GO	GO:0006098	pentose-phosphate shunt; biological_process	29	7.21393	8.85652e-19	10.9606	AT1G03630,AT1G09340,AT1G13700,AT1G14150,AT1G18730,AT1G19150,AT1G24180,AT1G32470,AT1G75690,AT2G43560,AT2G46820,AT3G01480,AT3G01500,AT3G16250,AT3G46780,AT3G47430,AT3G50820,AT3G55800,AT4G09010,AT4G09650,AT4G14890,AT5G09660,AT5G13730,AT5G18660,AT5G35630,AT5G41670,AT5G44520,AT5G58260,AT5G64040	402	193	28373	10.6052	1.65617e-16	1.37486e-16	2.36596e-17
GO	GO:0010207	photosystem II assembly; biological_process	27	6.71642	8.31465e-18	11.2364	AT1G03600,AT1G03630,AT1G06680,AT1G09340,AT1G32470,AT1G60950,AT1G67740,AT1G75460,AT1G75690,AT2G30570,AT2G39470,AT2G43560,AT2G46820,AT3G01480,AT3G21055,AT3G50820,AT3G55800,AT3G60370,AT4G01050,AT4G09650,AT4G28660,AT5G09660,AT5G35220,AT5G39210,AT5G52100,AT5G58260,ATCG00600	402	174	28373	10.952	1.55484e-15	1.1294e-15	1.94355e-16
GO	GO:0015979	photosynthesis; biological_process	29	7.21393	2.1613e-17	9.56238	AT1G03630,AT1G15820,AT1G18730,AT1G19150,AT1G30380,AT1G30510,AT1G32470,AT1G55670,AT1G67740,AT2G06520,AT2G30570,AT2G34430,AT2G43560,AT2G46820,AT3G01500,AT3G13120,AT3G21055,AT3G27690,AT3G46780,AT4G01050,AT4G05390,AT4G09010,AT4G09650,AT4G28660,AT5G35790,AT5G38410,AT5G54270,AT5G64040,ATCG00600	402	221	28373	9.26158	4.04163e-15	2.60954e-15	4.4907e-16
GO	GO:0019288	isopentenyl diphosphate biosynthetic process, methylerythritol 4-phosphate pathway; biological_process	29	7.21393	4.49606e-17	9.2665	AT1G03630,AT1G09340,AT1G19150,AT1G23740,AT1G68590,AT1G74070,AT2G03420,AT2G43560,AT3G01480,AT3G04790,AT3G13120,AT3G16250,AT3G54210,AT3G55800,AT3G62030,AT4G01050,AT4G09010,AT4G09650,AT4G10300,AT4G14890,AT4G17560,AT4G25080,AT4G28660,AT5G09660,AT5G14320,AT5G17230,AT5G18660,AT5G35790,AT5G45680	402	228	28373	8.97723	8.40763e-15	4.88567e-15	8.40763e-16
GO	GO:0009941	chloroplast envelope; cellular_component	40	9.95025	5.32646e-16	5.56343	AT1G03630,AT1G06680,AT1G09340,AT1G11860,AT1G15690,AT1G15820,AT1G23740,AT1G55670,AT1G70410,AT1G79850,AT1G80380,AT2G34430,AT2G36830,AT2G46820,AT2G47450,AT3G01500,AT3G04790,AT3G16240,AT3G27690,AT3G27830,AT3G46780,AT3G47520,AT3G54210,AT3G55800,AT3G56910,AT3G61430,AT3G62030,AT4G01050,AT4G09650,AT4G17560,AT4G25080,AT5G09650,AT5G09660,AT5G14320,AT5G14740,AT5G18660,AT5G35630,AT5G38410,AT5G58260,AT5G62720	402	539	28373	5.23782	9.96047e-14	4.82336e-14	8.30039e-15
GO	GO:0009543	chloroplast thylakoid lumen; cellular_component	18	4.47761	6.10988e-15	17.4015	AT1G03600,AT1G06680,AT1G12250,AT1G14150,AT1G51400,AT1G74070,AT2G39470,AT2G43560,AT3G01480,AT3G10060,AT3G50820,AT3G60370,AT4G09010,AT4G15510,AT4G18370,AT4G39710,AT5G45680,AT5G64040	402	72	28373	17.6449	1.14255e-12	5.10718e-13	8.78883e-14
GO	GO:0009773	photosynthetic electron transport in photosystem I; biological_process	14	3.48259	4.258e-12	18.6065	AT1G06680,AT1G18730,AT1G55670,AT1G60950,AT2G46820,AT3G01480,AT3G16250,AT3G50820,AT3G55800,AT4G01050,AT4G09650,AT5G14320,AT5G52100,AT5G64040	402	51	28373	19.3748	7.96246e-10	3.08465e-10	5.30831e-11
GO	GO:0009657	plastid organization; biological_process	16	3.9801	7.15007e-12	13.2452	AT1G03600,AT1G03630,AT1G06680,AT1G09340,AT1G32470,AT1G67740,AT1G75690,AT2G30570,AT2G43560,AT2G46820,AT3G01480,AT3G21055,AT3G50820,AT3G55800,AT4G01050,AT5G09660	402	83	28373	13.6057	1.33706e-09	4.6962e-10	8.08158e-11
GO	GO:0015995	chlorophyll biosynthetic process; biological_process	18	4.47761	9.2405e-12	10.4232	AT1G03630,AT1G09340,AT1G18730,AT1G23740,AT2G20180,AT3G01480,AT3G13120,AT3G46780,AT3G62030,AT4G01050,AT4G09010,AT4G09650,AT4G14890,AT4G25080,AT5G09660,AT5G17230,AT5G18660,AT5G45680	402	120	28373	10.5869	1.72797e-09	5.57847e-10	9.59985e-11
GO	GO:0009744	response to sucrose; biological_process	20	4.97512	4.15187e-10	6.86802	AT1G06680,AT1G19150,AT1G20840,AT1G23870,AT1G24180,AT1G60950,AT2G17880,AT2G24150,AT2G47450,AT3G15450,AT3G15630,AT3G27690,AT3G49790,AT3G62030,AT3G62410,AT4G01050,AT4G35770,AT5G21170,AT5G35630,AT5G41670	402	204	28373	6.91957	7.76399e-08	2.1484e-08	3.69714e-09
GO	GO:0009750	response to fructose; biological_process	16	3.9801	8.72364e-09	7.51304	AT1G20840,AT1G23870,AT1G24180,AT1G29660,AT2G17880,AT2G42690,AT3G15450,AT3G15630,AT3G26520,AT3G49790,AT3G53420,AT3G61430,AT4G35770,AT5G21170,AT5G35630,AT5G41670	402	146	28373	7.73475	1.63132e-06	3.79184e-07	6.52528e-08
GO	GO:0031977	thylakoid lumen; cellular_component	10	2.48756	1.91628e-07	12.268	AT1G06680,AT2G43560,AT3G01480,AT3G50820,AT3G60370,AT3G62030,AT4G09010,AT4G15510,AT4G18370,AT5G45680	402	53	28373	13.3169	3.58344e-05	6.7172e-06	1.15595e-06
GO	GO:0006636	unsaturated fatty acid biosynthetic process; biological_process	11	2.73632	4.72026e-07	9.1599	AT1G03630,AT1G09340,AT1G23740,AT3G01480,AT3G04790,AT3G62030,AT4G01050,AT5G09660,AT5G17230,AT5G18660,AT5G45680	402	79	28373	9.82754	8.82689e-05	1.46551e-05	2.52197e-06
GO	GO:0009523	photosystem II; cellular_component	8	1.99005	3.76958e-06	12.5845	AT1G19150,AT1G67740,AT2G06520,AT2G30570,AT2G34430,AT3G21055,AT3G27690,AT5G54270	402	40	28373	14.1159	0.000704911	8.74698e-05	1.50525e-05
GO	GO:0010598	NAD(P)H dehydrogenase complex (plastoquinone); cellular_component	6	1.49254	3.78324e-06	27.5447	AT1G18730,AT3G16250,AT4G37925,AT5G21430,AT5G39210,AT5G58260	402	13	28373	32.5752	0.000707466	8.74698e-05	1.50525e-05
GO	GO:0019252	starch biosynthetic process; biological_process	14	3.48259	1.07985e-05	4.69606	AT1G03630,AT1G18730,AT1G70820,AT1G76730,AT2G03420,AT3G09050,AT3G16250,AT3G55800,AT4G09010,AT4G09650,AT4G10300,AT5G13730,AT5G39210,AT5G58260	402	201	28373	4.91599	0.00201932	0.000239474	4.12105e-05
GO	GO:0009522	photosystem I; cellular_component	7	1.74129	1.33608e-05	13.453	AT1G19150,AT1G30380,AT1G55670,AT2G34430,AT3G27690,AT5G54270,AT5G64040	402	32	28373	15.4393	0.00249847	0.000284678	4.89895e-05
GO	GO:0010319	stromule; cellular_component	7	1.74129	2.78218e-05	11.633	AT1G09340,AT1G23740,AT1G63940,AT3G01500,AT3G47520,AT4G09650,AT4G35090	402	37	28373	13.3529	0.00520268	0.000530399	9.12751e-05
GO	GO:0016168	chlorophyll binding; molecular_function	7	1.74129	3.18388e-05	11.3264	AT1G15820,AT1G19150,AT1G30380,AT1G55670,AT2G34430,AT3G27690,AT5G54270	402	38	28373	13.0015	0.00595385	0.000596514	0.000102653
GO	GO:0010027	thylakoid membrane organization; biological_process	13	3.23383	4.90719e-05	4.32368	AT1G03630,AT1G09340,AT2G43560,AT2G46820,AT3G01480,AT3G09050,AT3G13120,AT3G46780,AT3G50820,AT3G60370,AT4G01050,AT4G09650,AT5G35220	402	201	28373	4.56485	0.00917644	0.000888737	0.000152941
GO	GO:0010103	stomatal complex morphogenesis; biological_process	11	2.73632	5.12063e-05	5.15765	AT1G32470,AT1G68590,AT1G72610,AT2G03420,AT3G01480,AT3G46780,AT3G55800,AT4G09010,AT5G09660,AT5G45680,AT5G52100	402	140	28373	5.54554	0.00957557	0.00091219	0.000156977
GO	GO:0009416	response to light stimulus; biological_process	12	2.98507	5.62416e-05	4.62449	AT1G23740,AT1G60950,AT1G77760,AT1G80920,AT2G16280,AT3G62410,AT4G01050,AT4G26150,AT4G35090,AT5G09660,AT5G35220,AT5G56860	402	172	28373	4.92416	0.0105172	0.000954926	0.000164331
GO	GO:0000023	maltose metabolic process; biological_process	11	2.73632	8.80627e-05	4.81211	AT1G03630,AT1G18730,AT1G70820,AT1G76730,AT2G03420,AT3G09050,AT3G55800,AT4G10300,AT5G13730,AT5G39210,AT5G58260	402	150	28373	5.17584	0.0164677	0.00144991	0.000249511
GO	GO:0009902	chloroplast relocation; biological_process	9	2.23881	0.00010661	5.99597	AT1G03630,AT1G09340,AT3G01480,AT3G13120,AT3G46780,AT3G50820,AT3G60370,AT4G01050,AT5G09660	402	96	28373	6.61684	0.019936	0.00172908	0.000297553
GO	GO:0009654	photosystem II oxygen evolving complex; cellular_component	5	1.24378	0.00037278	13.603	AT1G14150,AT2G39470,AT3G50820,AT4G15510,AT4G28660	402	21	28373	16.8047	0.0697098	0.00554909	0.000954928
GO	GO:0009765	photosynthesis, light harvesting; biological_process	5	1.24378	0.000583803	11.9013	AT1G15820,AT1G19150,AT2G34430,AT3G27690,AT5G54270	402	24	28373	14.7041	0.109171	0.00813324	0.00139963
GO	GO:0032544	plastid translation; biological_process	4	0.995025	0.000692521	21.3791	AT1G09340,AT1G68590,AT1G79850,AT3G56910	402	10	28373	28.2318	0.129501	0.00940665	0.00161877
GO	GO:0005975	carbohydrate metabolic process; biological_process	14	3.48259	0.00224714	2.62936	AT1G02640,AT1G13700,AT1G22650,AT1G70820,AT3G06500,AT3G13750,AT3G18080,AT3G47520,AT3G55800,AT3G60130,AT5G09660,AT5G20950,AT5G56870,AT5G58090	402	357	28373	2.76783	0.420215	0.0280674	0.00483005
GO	GO:0009052	pentose-phosphate shunt, non-oxidative branch; biological_process	3	0.746269	0.00280029	35.5501	AT2G01290,AT3G04790,AT5G44520	402	4	28373	52.9347	0.523654	0.033439	0.00575444
GO	GO:0004751	ribose-5-phosphate isomerase activity; molecular_function	3	0.746269	0.00280029	35.5501	AT2G01290,AT3G04790,AT5G44520	402	4	28373	52.9347	0.523654	0.033439	0.00575444
GO	GO:0009106	lipoate metabolic process; biological_process	5	1.24378	0.00324909	7.13678	AT1G23740,AT3G04790,AT3G62030,AT4G01050,AT5G09660	402	40	28373	8.82245	0.607579	0.0367775	0.00632895
GO	GO:0018298	protein-chromophore linkage; biological_process	5	1.24378	0.00352743	6.96246	AT1G15820,AT1G19150,AT2G34430,AT3G27690,AT5G54270	402	41	28373	8.60727	0.659629	0.0391133	0.00673091
GO	GO:0008194	UDP-glycosyltransferase activity; molecular_function	7	1.74129	0.0037382	4.29463	AT2G31790,AT2G36800,AT3G21760,AT3G55700,AT5G05870,AT5G05880,AT5G05890	402	100	28373	4.94057	0.699043	0.0406214	0.00699043
GO	GO:0019253	reductive pentose-phosphate cycle; biological_process	4	0.995025	0.00386761	10.6858	AT3G04790,AT3G55800,AT3G62410,AT5G38410	402	20	28373	14.1159	0.723243	0.0409799	0.00705213
GO	GO:0010287	plastoglobule; cellular_component	6	1.49254	0.00398291	5.10516	AT1G09340,AT1G15820,AT2G34430,AT3G50820,AT4G09650,AT5G17230	402	70	28373	6.04968	0.744805	0.0416159	0.00716159
GO	GO:0030076	light-harvesting complex; cellular_component	4	0.995025	0.0043749	10.1766	AT1G19150,AT2G34430,AT3G27690,AT5G54270	402	21	28373	13.4437	0.818106	0.0448492	0.00771798
GO	GO:0052689	carboxylic ester hydrolase activity; molecular_function	8	1.99005	0.00449267	3.60877	AT1G29660,AT1G49650,AT1G67830,AT4G19420,AT5G06570,AT5G23870,AT5G45280,AT5G55050	402	139	28373	4.06214	0.840128	0.045626	0.00785167
GO	GO:0015976	carbon utilization; biological_process	3	0.746269	0.00513149	23.6984	AT1G70410,AT3G01500,AT5G14740	402	6	28373	35.2898	0.95959	0.051478	0.00885873
GO	GO:0010206	photosystem II repair; biological_process	3	0.746269	0.0116583	14.217	AT1G03600,AT1G75690,AT4G18370	402	10	28373	21.1739	1	0.10736	0.0184754
GO	GO:0004564	beta-fructofuranosidase activity; molecular_function	3	0.746269	0.013652	12.9241	AT1G12240,AT1G22650,AT3G06500	402	11	28373	19.249	1	0.122604	0.0210986
GO	GO:0008289	lipid binding; molecular_function	8	1.99005	0.0138251	2.8793	AT1G55260,AT1G62510,AT2G10940,AT2G45180,AT3G08770,AT3G18280,AT3G23080,AT5G55450	402	174	28373	3.24504	1	0.122909	0.0211511
GO	GO:0004575	sucrose alpha-glucosidase activity; molecular_function	3	0.746269	0.018044	10.935	AT1G12240,AT1G22650,AT3G06500	402	13	28373	16.2876	1	0.154391	0.0265687
GO	GO:0000272	polysaccharide catabolic process; biological_process	4	0.995025	0.0193677	5.62054	AT1G03630,AT1G09340,AT2G32290,AT5G18670	402	38	28373	7.42943	1	0.164422	0.028295
GO	GO:0000038	very long-chain fatty acid metabolic process; biological_process	4	0.995025	0.0277231	4.85307	AT1G55260,AT2G16280,AT2G45180,AT4G28660	402	44	28373	6.41633	1	0.228223	0.0392744
GO	GO:0009767	photosynthetic electron transport chain; biological_process	3	0.746269	0.0283319	8.3609	AT1G14150,AT1G60950,ATCG00600	402	17	28373	12.4552	1	0.231482	0.0398351
GO	GO:0004089	carbonate dehydratase activity; molecular_function	3	0.746269	0.0311946	7.89613	AT1G70410,AT3G01500,AT5G14740	402	18	28373	11.7633	1	0.252969	0.0435328
GO	GO:0009749	response to glucose; biological_process	5	1.24378	0.0323174	3.47619	AT1G20840,AT1G24180,AT4G01050,AT5G35630,AT5G41670	402	82	28373	4.30363	1	0.260133	0.0447656
GO	GO:0019216	regulation of lipid metabolic process; biological_process	3	0.746269	0.0404216	6.76739	AT1G23740,AT4G01050,AT5G09660	402	21	28373	10.0828	1	0.316002	0.0543801
GO	GO:0009055	electron carrier activity; molecular_function	7	1.74129	0.0427668	2.43357	AT1G06830,AT1G60950,AT1G77760,AT2G27510,AT2G30540,AT3G16250,AT4G14890	402	176	28373	2.80714	1	0.331949	0.0571242
GO	GO:0006096	glycolytic process; biological_process	8	1.99005	0.0456232	2.21272	AT1G24180,AT2G36830,AT2G45960,AT3G26520,AT3G53420,AT3G61430,AT5G35630,AT5G53460	402	226	28373	2.49839	1	0.351608	0.0605073
GO	GO:0015994	chlorophyll metabolic process; biological_process	3	0.746269	0.0470705	6.17849	AT1G23740,AT4G01050,AT5G09660	402	23	28373	9.20604	1	0.360207	0.0619872
GO	GO:0035304	regulation of protein dephosphorylation; biological_process	18	4.47761	5.52032e-11	9.19173	AT1G03600,AT1G09340,AT1G15820,AT1G33590,AT1G67740,AT1G68520,AT1G75460,AT1G75690,AT2G46820,AT3G01480,AT3G21055,AT3G50820,AT3G55800,AT3G60370,AT4G01050,AT5G09660,AT5G14320,AT5G64040	402	136	28373	9.34142	1.0323e-08	3.15721e-09	5.43316e-10
GO	GO:0070838	divalent metal ion transport; biological_process	15	3.73134	8.15199e-11	12.3303	AT1G18730,AT1G19150,AT1G30380,AT1G55670,AT1G72610,AT1G74730,AT3G16240,AT3G16250,AT3G16570,AT3G26520,AT3G26740,AT3G50820,AT5G02160,AT5G40890,AT5G44020	402	83	28373	12.7553	1.52442e-08	4.4292e-09	7.62211e-10
GO	GO:0030003	cellular cation homeostasis; biological_process	15	3.73134	1.04174e-09	9.929	AT1G18730,AT1G19150,AT1G30380,AT1G55670,AT1G72610,AT1G74730,AT3G16240,AT3G16250,AT3G16570,AT3G26520,AT3G26740,AT3G50820,AT5G02160,AT5G40890,AT5G44020	402	103	28373	10.2786	1.94806e-07	5.14552e-08	8.8548e-09
GO	GO:0048046	apoplast; cellular_component	27	6.71642	1.15634e-08	4.08087	AT1G06680,AT1G09340,AT1G11860,AT1G23740,AT1G29660,AT1G67830,AT1G72610,AT1G78830,AT2G10940,AT2G15620,AT2G42600,AT3G01500,AT3G13750,AT3G14310,AT3G14415,AT3G16570,AT3G20820,AT3G47520,AT3G55800,AT3G62030,AT4G08950,AT4G30270,AT5G09660,AT5G14740,AT5G35630,AT5G38410,AT5G56870	402	474	28373	4.02036	2.16235e-06	4.83284e-07	8.31672e-08
GO	GO:0015250	water channel activity; molecular_function	9	2.23881	2.17983e-07	15.1788	AT1G01620,AT2G36830,AT2G37170,AT2G45960,AT3G16240,AT3G26520,AT3G53420,AT3G61430,AT4G35100	402	38	28373	16.7162	4.07628e-05	7.40226e-06	1.27384e-06
GO	GO:0006612	protein targeting to membrane; biological_process	22	5.47264	3.56623e-07	3.99637	AT1G06680,AT1G09340,AT1G10470,AT1G33590,AT1G68520,AT1G75460,AT2G24550,AT3G01480,AT3G01500,AT3G04790,AT3G18280,AT3G19030,AT3G50820,AT3G55800,AT4G01050,AT4G09650,AT5G09650,AT5G09660,AT5G13180,AT5G14740,AT5G55450,AT5G65870	402	387	28373	4.01228	6.66885e-05	1.13978e-05	1.96143e-06
GO	GO:0006816	calcium ion transport; biological_process	12	2.98507	1.90258e-06	6.81166	AT1G12240,AT1G15820,AT1G20840,AT1G62480,AT2G30520,AT2G36830,AT3G16240,AT3G26520,AT3G53420,AT3G60130,AT3G61430,AT4G26710	402	117	28373	7.23893	0.000355782	4.9225e-05	8.47101e-06
GO	GO:0010155	regulation of proton transport; biological_process	10	2.48756	3.23666e-06	8.43705	AT1G06680,AT1G19150,AT1G60950,AT2G47450,AT3G27690,AT3G62030,AT3G62410,AT4G25080,AT5G35630,AT5G35790	402	77	28373	9.16618	0.000605255	8.17938e-05	1.40757e-05
GO	GO:0006810	transport; biological_process	16	3.9801	1.79213e-05	3.92725	AT1G01620,AT1G01630,AT1G14150,AT2G36830,AT2G37170,AT2G39470,AT2G45960,AT3G16240,AT3G26520,AT3G53420,AT3G61430,AT4G35100,AT4G37925,AT4G39710,AT5G21430,AT5G58260	402	278	28373	4.06214	0.00335129	0.000360636	6.20609e-05
GO	GO:0016020	membrane; cellular_component	45	11.194	2.2429e-05	2.08303	AT1G01620,AT1G09340,AT1G11860,AT1G15690,AT1G15820,AT1G20840,AT1G30380,AT1G55670,AT1G69530,AT1G70260,AT1G75220,AT2G10940,AT2G15620,AT2G34430,AT2G36830,AT2G37170,AT2G43560,AT2G45960,AT3G01500,AT3G16240,AT3G20370,AT3G20820,AT3G26520,AT3G46780,AT3G47520,AT3G52060,AT3G53420,AT3G60370,AT3G61430,AT4G09650,AT4G15510,AT4G17560,AT4G24780,AT4G35100,AT5G09650,AT5G18660,AT5G20950,AT5G23860,AT5G35220,AT5G35630…	402	1585	28373	2.00384	0.00419421	0.000435224	7.48967e-05
GO	GO:0006833	water transport; biological_process	11	2.73632	3.83771e-05	5.34963	AT1G01620,AT1G29660,AT2G36830,AT2G37170,AT2G42690,AT2G45960,AT3G16240,AT3G26520,AT3G53420,AT3G61430,AT5G35630	402	135	28373	5.75093	0.00717651	0.000706825	0.000121636
GO	GO:0009506	plasmodesma; cellular_component	28	6.96517	0.000281557	2.20625	AT1G09340,AT1G49430,AT1G78830,AT2G10940,AT2G29450,AT2G37170,AT2G42600,AT2G45960,AT3G13750,AT3G16240,AT3G20370,AT3G20820,AT3G27830,AT3G52060,AT3G53420,AT3G57520,AT3G61430,AT4G15630,AT4G27450,AT4G35100,AT5G20950,AT5G25460,AT5G41670,AT5G44020,AT5G44130,AT5G45280,AT5G51970,AT5G58090	402	899	28373	2.19825	0.0526511	0.00430923	0.000741565
GO	GO:0051537	2 iron, 2 sulfur cluster binding; molecular_function	6	1.49254	0.00149317	6.50092	AT1G06830,AT1G60950,AT2G27510,AT2G30540,AT3G16250,AT4G14890	402	55	28373	7.69959	0.279222	0.0193162	0.00332407
GO	GO:0019898	extrinsic component of membrane; cellular_component	5	1.24378	0.00273801	7.51293	AT1G06680,AT1G14150,AT2G39470,AT3G50820,AT4G15510	402	38	28373	9.28679	0.512008	0.0334301	0.0057529
GO	GO:0005773	vacuole; cellular_component	18	4.47761	0.00336163	2.19476	AT1G09340,AT1G12240,AT1G14700,AT1G15690,AT1G20840,AT2G22420,AT2G36830,AT2G45960,AT3G14415,AT3G16240,AT3G26520,AT3G53420,AT3G61430,AT4G26710,AT4G35100,AT5G09660,AT5G14120,AT5G44020	402	561	28373	2.26459	0.628625	0.0376592	0.00648067
GO	GO:0009705	plant-type vacuole membrane; cellular_component	6	1.49254	0.00781125	4.30358	AT1G15690,AT1G20840,AT1G75220,AT2G36830,AT3G16240,AT3G27170	402	83	28373	5.10214	1	0.0744574	0.0128132
GO	GO:0046777	protein autophosphorylation; biological_process	8	1.99005	0.0247945	2.54106	AT1G10470,AT2G01450,AT2G03750,AT2G47450,AT3G50685,AT4G14340,AT4G25080,AT5G35790	402	197	28373	2.86618	1	0.207254	0.0356659
GO	GO:0006869	lipid transport; biological_process	7	1.74129	0.0381914	2.50517	AT1G55260,AT1G62510,AT2G10940,AT2G45180,AT3G08770,AT3G18280,AT5G55450	402	171	28373	2.88922	1	0.300731	0.0517521
GO	GO:0043900	regulation of multi-organism process; biological_process	11	2.73632	1.53781e-06	7.94862	AT1G06680,AT1G09340,AT3G01480,AT3G01500,AT3G04790,AT3G55800,AT4G01050,AT4G09650,AT5G09650,AT5G14740,AT5G55450	402	91	28373	8.5316	0.00028757	4.07578e-05	7.01391e-06
GO	GO:0009505	plant-type cell wall; cellular_component	16	3.9801	1.40588e-05	4.01473	AT1G02640,AT1G12240,AT1G33590,AT1G67830,AT1G69530,AT1G78830,AT3G13750,AT3G16240,AT3G18080,AT4G08950,AT4G24350,AT4G30270,AT5G20950,AT5G23870,AT5G25460,AT5G44130	402	272	28373	4.15174	0.00262899	0.00029379	5.05576e-05
GO	GO:0009735	response to cytokinin; biological_process	12	2.98507	0.00016821	4.05477	AT1G10470,AT1G30260,AT1G78830,AT3G04790,AT3G47520,AT3G62030,AT4G09650,AT4G26150,AT5G09660,AT5G19370,AT5G35630,AT5G53460	402	196	28373	4.3212	0.0314553	0.00268804	0.000462578
GO	GO:0030154	cell differentiation; biological_process	12	2.98507	0.00021558	3.9335	AT1G03630,AT1G09340,AT1G68520,AT2G29180,AT3G50820,AT3G62030,AT5G02160,AT5G09660,AT5G18660,AT5G52100,AT5G56860,AT5G65870	402	202	28373	4.19285	0.0403134	0.00339509	0.000584253
GO	GO:0009965	leaf morphogenesis; biological_process	11	2.73632	0.000473502	3.85492	AT1G03630,AT1G09340,AT1G68520,AT2G29180,AT3G50820,AT3G62030,AT5G02160,AT5G09660,AT5G18660,AT5G52100,AT5G56860	402	187	28373	4.15174	0.0885449	0.00686046	0.0011806
GO	GO:0009740	gibberellic acid mediated signaling pathway; biological_process	8	1.99005	0.000853773	4.92428	AT1G22690,AT2G20180,AT2G36830,AT3G07310,AT4G26150,AT4G30270,AT4G36540,AT5G56860	402	102	28373	5.53566	0.159656	0.0114538	0.00197106
GO	GO:0009741	response to brassinosteroid; biological_process	7	1.74129	0.00146261	5.24069	AT1G56220,AT3G16570,AT4G01330,AT4G08950,AT4G30270,AT5G11070,AT5G13180	402	82	28373	6.02509	0.273508	0.0191489	0.00329528
GO	GO:0006766	vitamin metabolic process; biological_process	5	1.24378	0.00324909	7.13678	AT1G23740,AT3G04790,AT3G62030,AT4G01050,AT5G09660	402	40	28373	8.82245	0.607579	0.0367775	0.00632895
GO	GO:0043085	positive regulation of catalytic activity; biological_process	6	1.49254	0.0197679	3.36704	AT1G03630,AT1G09340,AT3G55800,AT5G02160,AT5G09660,AT5G58260	402	106	28373	3.99507	1	0.166519	0.0286558
GO	GO:0010187	negative regulation of seed germination; biological_process	3	0.746269	0.0341661	7.48028	AT2G20180,AT4G26150,AT5G56860	402	19	28373	11.1441	1	0.272991	0.0469784
GO	GO:0042335	cuticle development; biological_process	4	0.995025	0.0359264	4.35709	AT1G55260,AT2G16280,AT2G45180,AT4G28660	402	49	28373	5.7616	1	0.284961	0.0490382
GO	GO:0010114	response to red light; biological_process	17	4.22886	7.34689e-12	11.7498	AT1G03630,AT1G06680,AT1G09340,AT1G10470,AT1G19150,AT1G60950,AT1G69530,AT2G29090,AT2G47450,AT3G27690,AT3G46780,AT3G62030,AT3G62410,AT4G01050,AT4G09010,AT5G35630,AT5G38410	402	100	28373	11.9985	1.37387e-09	4.6962e-10	8.08158e-11
GO	GO:0009637	response to blue light; biological_process	15	3.73134	1.63063e-09	9.55647	AT1G03630,AT1G06680,AT1G09340,AT1G19150,AT1G60950,AT2G47450,AT3G27690,AT3G46780,AT3G62030,AT3G62410,AT4G01050,AT4G09010,AT5G35630,AT5G35790,AT5G38410	402	107	28373	9.89434	3.04927e-07	7.70405e-08	1.32577e-08
GO	GO:0010218	response to far red light; biological_process	14	3.48259	4.82011e-09	9.76693	AT1G03630,AT1G06680,AT1G09340,AT1G19150,AT1G60950,AT2G47450,AT3G27690,AT3G46780,AT3G62030,AT3G62410,AT4G01050,AT4G09010,AT5G35630,AT5G38410	402	97	28373	10.1867	9.01361e-07	2.18242e-07	3.75567e-08
GO	GO:0007623	circadian rhythm; biological_process	11	2.73632	5.41686e-05	5.12089	AT1G07050,AT1G09340,AT1G10470,AT3G06500,AT3G46780,AT3G48360,AT4G26150,AT4G28610,AT5G17300,AT5G56860,AT5G62720	402	141	28373	5.50621	0.0101295	0.000934327	0.000160786

## Sheet: KEGG_enrichment
Type	Term	Description	Count	%	PValue	OddsRatio	Genes	ListTotal	PopHits	PopTotal	FoldChange	Bonferroni	Benjamini	FDR
KEGG	ath00195	Photosynthesis	16	14.5455	9.48755e-10	9.78171	AT1G03600,AT1G06680,AT1G14150,AT1G30380,AT1G30510,AT1G55670,AT1G60950,AT1G67740,AT2G27510,AT2G30570,AT3G50820,AT4G05390,AT4G09650,AT4G14890,AT4G28660,AT5G64040	110	77	4797	9.06163	1.51801e-08	5.13197e-08	1.51801e-08
KEGG	ath01200	Carbon metabolism	21	19.0909	2.70728e-06	3.8897	AT1G11860,AT1G13700,AT1G24180,AT1G24280,AT1G55920,AT1G80380,AT2G01290,AT2G42600,AT3G04790,AT3G14415,AT3G19480,AT3G47520,AT3G55800,AT4G35090,AT5G09660,AT5G28030,AT5G35790,AT5G36700,AT5G38410,AT5G41670,AT5G44520	110	262	4797	3.49539	4.33164e-05	7.32206e-05	2.16582e-05
KEGG	ath00630	Glyoxylate and dicarboxylate metabolism	10	9.09091	7.89342e-05	5.74419	AT1G11860,AT1G32470,AT1G80380,AT3G14415,AT3G47520,AT4G35090,AT5G09660,AT5G35630,AT5G36700,AT5G38410	110	74	4797	5.89312	0.00126295	0.00142323	0.000420982
KEGG	ath00910	Nitrogen metabolism	7	6.36364	0.000601914	6.59501	AT1G70410,AT1G77760,AT2G15620,AT3G01500,AT5G14740,AT5G35630,AT5G53460	110	42	4797	7.26818	0.00963062	0.00813963	0.00240766
KEGG	ath00710	Carbon fixation in photosynthetic organisms	8	7.27273	0.00136385	4.70247	AT2G01290,AT2G42600,AT3G04790,AT3G47520,AT3G55800,AT5G09660,AT5G38410,AT5G44520	110	69	4797	5.05613	0.0218216	0.0147546	0.00436432
KEGG	ath00196	Photosynthesis - antenna proteins	5	4.54545	0.00236413	8.2684	AT1G15820,AT1G19150,AT2G34430,AT3G27690,AT5G54270	110	22	4797	9.91116	0.0378261	0.0213133	0.00630436
KEGG	ath00030	Pentose phosphate pathway	7	6.36364	0.00275906	4.75963	AT1G13700,AT1G24280,AT2G01290,AT3G04790,AT5G35790,AT5G41670,AT5G44520	110	58	4797	5.26317	0.044145	0.0213203	0.00630643

## Sheet: Motif_enrichment
Type	Term	Name	Species	Class	Count	%	PValue	OddsRatio	Genes	ListTotal	PopHits	PopTotal	FoldChange	Bonferroni	Benjamini	FDR
Motif	MA0570.1	ABF1	Arabidopsis thaliana	Basic leucine zipper factors (bZIP)	61	15.1741	1.21e-05	1.91653	AT1G60950,AT1G80440,AT1G80920,AT2G22790,AT2G38310,AT2G47450,AT3G07350,AT3G21760,AT5G11070,AT5G21940,AT5G47220,AT5G54300,AT1G23870,AT1G51400,AT2G15620,AT2G17880,AT2G46220,AT3G14415,AT3G21055,AT4G14540,AT5G05880,AT5G19970,AT3G06500,AT4G08950,AT4G26150,AT4G34030,AT4G34920,AT1G78830,AT2G40230,AT3G10020,AT3G18773,AT3G47430,AT5G05440,AT5G21430,AT5G44130,AT3G16240,AT4G11360,AT5G15500,AT1G03600,AT4G38520…	402	3194	37984	1.80455	0.00569001	0.000648939	9.64e-05
Motif	MA0941.1	ABF2	Arabidopsis thaliana	Basic leucine zipper factors (bZIP)	46	11.4428	7.98e-05	1.94493	AT1G45688,AT1G60950,AT1G80920,AT2G22790,AT2G47450,AT3G21760,AT3G52060,AT5G20670,AT5G21940,AT5G47220,AT5G54300,AT1G51400,AT2G17880,AT3G14415,AT3G21055,AT3G56060,AT4G14540,AT5G19970,AT4G08950,AT4G26150,AT4G34920,AT1G02640,AT2G40230,AT3G10020,AT5G21430,AT1G23740,AT1G30260,AT4G11360,AT1G03600,AT1G18730,AT3G28740,AT2G47910,AT3G50685,AT5G14740,AT1G20070,AT1G25275,AT1G48320,AT1G75460,AT1G77760,AT2G42600…	402	2318	37984	1.87508	0.0374139	0.00349658	0.000519637
Motif	MA0930.1	ABF3	Arabidopsis thaliana	Basic leucine zipper factors (bZIP)	54	13.4328	0.00523864	1.50385	AT1G24280,AT1G80920,AT2G22790,AT2G47450,AT3G52060,AT4G15510,AT5G09660,AT5G20670,AT5G47220,AT5G54300,AT1G51400,AT1G70260,AT2G46820,AT3G01500,AT3G21055,AT3G53180,AT3G56060,AT4G14540,AT4G35090,AT5G19970,AT4G26150,AT4G34920,AT5G55050,AT5G58090,AT1G02640,AT1G78830,AT3G10020,AT5G05440,AT5G44130,AT1G10470,AT1G23740,AT1G30260,AT2G20180,AT4G11360,AT1G03600,AT2G01755,AT1G18730,AT3G28740,AT3G50685,AT5G14740…	402	3493	37984	1.46073	1	0.14252	0.0211804
Motif	MA0123.1	abi4	Zea mays	AP2/ERF domain	67	16.6667	2.86e-05	1.8055	AT1G49430,AT1G78020,AT2G28200,AT2G29090,AT2G47450,AT3G07350,AT3G16510,AT3G62410,AT4G28660,AT5G11070,AT5G40850,AT1G06680,AT1G69530,AT1G74070,AT3G01490,AT3G10060,AT3G19030,AT4G09650,AT4G14540,AT4G16690,AT5G11740,AT5G54585,AT5G56860,AT2G43760,AT1G78830,AT2G40230,AT3G47430,AT5G05440,AT5G19120,AT5G44130,AT1G01620,AT1G10470,AT2G20180,AT3G16240,AT5G03380,AT5G38410,AT1G03600,AT1G70410,AT1G74730,AT2G17870…	402	3737	37984	1.69405	0.0134295	0.00136917	0.000203477
Motif	MA0931.1	ABI5	Arabidopsis thaliana	Basic leucine zipper factors (bZIP)	41	10.199	0.0058009	1.58559	AT1G23160,AT1G60950,AT1G80920,AT2G22790,AT2G47450,AT3G21760,AT5G20670,AT5G21940,AT5G47220,AT5G54300,AT1G51400,AT1G74070,AT2G17880,AT3G21055,AT4G14540,AT5G19970,AT4G08950,AT4G26150,AT4G34920,AT3G10020,AT3G47430,AT5G21430,AT4G11360,AT5G04950,AT1G03600,AT4G38520,AT5G50450,AT1G18730,AT1G22650,AT1G79850,AT3G50685,AT5G14740,AT1G20070,AT1G25275,AT1G48320,AT1G75460,AT1G77760,AT3G17510,AT3G46780,AT5G44260…	402	2481	37984	1.56146	1	0.155142	0.0230561
Motif	MA1244.1	ABR1	Arabidopsis thaliana	AP2/ERF domain	71	17.6617	2.12e-11	2.67182	AT1G55920,AT1G62760,AT1G67740,AT1G78020,AT2G28200,AT2G29090,AT2G38310,AT2G47450,AT3G16510,AT3G24520,AT3G52060,AT4G17085,AT5G20670,AT5G21940,AT5G47220,AT5G65207,AT1G06680,AT1G56220,AT2G05440,AT3G01490,AT3G04790,AT4G09650,AT4G14540,AT5G19970,AT5G54585,AT5G56860,AT1G78830,AT2G40230,AT3G15450,AT4G31510,AT5G44130,AT1G01620,AT1G10470,AT1G23740,AT2G20180,AT3G16240,AT5G03380,AT1G03600,AT1G59725,AT1G70410…	402	2786	37984	2.40797	9.93e-09	4.18e-09	6.21e-10
Motif	MA1338.1	AREB3	Arabidopsis thaliana	Basic leucine zipper factors (bZIP)	53	13.1841	0.00288398	1.56082	AT1G60950,AT1G80440,AT1G80920,AT2G22790,AT2G38310,AT2G47450,AT3G21760,AT4G15510,AT5G11070,AT5G47220,AT5G54300,AT5G64040,AT1G51400,AT1G70830,AT1G74070,AT2G15620,AT2G17880,AT3G19030,AT3G21055,AT3G56060,AT4G14540,AT5G05880,AT5G19970,AT5G54585,AT4G08950,AT4G26150,AT4G34920,AT1G02640,AT2G40230,AT3G10020,AT3G18773,AT5G21430,AT5G44130,AT4G11360,AT1G03600,AT2G20670,AT1G23090,AT2G31790,AT5G14740,AT1G07200…	402	3310	37984	1.51294	1	0.0875136	0.0130057
Motif	MA0945.1	ARR1	Arabidopsis thaliana	Tryptophan cluster factors	63	15.6716	0.00201093	1.5341	AT1G23160,AT1G80440,AT2G28200,AT3G07350,AT3G21760,AT4G37180,AT5G23860,AT5G54300,AT5G61420,AT5G61590,AT1G56220,AT1G68670,AT1G74070,AT2G03750,AT2G15620,AT2G17880,AT2G32240,AT3G01480,AT3G04790,AT3G56060,AT4G01460,AT4G16690,AT4G23920,AT4G32480,AT5G05880,AT5G09820,AT5G13180,AT1G20840,AT3G47430,AT4G31510,AT5G05870,AT1G01620,AT3G20820,AT5G15500,AT1G29660,AT1G70410,AT2G36800,AT3G54210,AT1G14150,AT1G30380…	402	4046	37984	1.47126	0.943125	0.0634618	0.00943125
Motif	MA0947.1	ARR14	Arabidopsis thaliana	Tryptophan cluster factors	63	15.6716	0.00460076	1.47153	AT1G23160,AT1G80440,AT2G28200,AT3G07350,AT3G13040,AT3G21760,AT5G20670,AT5G54300,AT5G61420,AT5G61590,AT1G68670,AT2G03750,AT2G17880,AT2G32240,AT3G01480,AT3G04790,AT4G01460,AT4G16690,AT4G32480,AT5G05880,AT5G09820,AT5G13180,AT1G20840,AT1G78830,AT3G47430,AT5G05870,AT3G20820,AT5G15500,AT1G03600,AT1G29660,AT1G70410,AT2G17870,AT2G36800,AT3G54210,AT4G35750,AT1G14150,AT1G30380,AT3G28740,AT5G14060,AT1G49650…	402	4199	37984	1.41765	1	0.126255	0.0187631
Motif	MA1259.1	AT1G01250	Arabidopsis thaliana	AP2/ERF domain	77	19.1542	2.42e-07	2.01943	AT1G55920,AT1G62760,AT1G78020,AT2G28200,AT2G29090,AT3G10450,AT3G16510,AT3G24520,AT3G27170,AT5G03230,AT5G11070,AT5G20670,AT5G54300,AT5G65207,AT1G66140,AT1G70830,AT1G74070,AT1G75690,AT2G05440,AT2G17880,AT2G22420,AT2G36830,AT2G40000,AT2G40380,AT3G19030,AT4G01460,AT4G09650,AT4G14540,AT5G44020,AT5G46600,AT2G10940,AT1G02640,AT1G78830,AT2G40230,AT2G45180,AT3G18773,AT3G19800,AT3G55700,AT5G19120,AT1G10470…	402	3942	37984	1.84565	0.000113338	1.53e-05	2.27e-06
Motif	MA1227.1	AT1G12630	Arabidopsis thaliana	AP2/ERF domain	74	18.408	3.48e-09	2.30246	AT1G62760,AT1G67740,AT1G78020,AT2G22790,AT2G28200,AT2G29090,AT2G47450,AT3G07350,AT3G16510,AT3G21760,AT3G24520,AT4G17085,AT5G20670,AT5G21940,AT5G40850,AT5G47220,AT5G54300,AT1G06680,AT1G74070,AT2G05440,AT2G17880,AT2G36830,AT2G40380,AT3G01480,AT3G18280,AT3G51950,AT5G46600,AT5G54585,AT5G56860,AT2G40230,AT2G45180,AT3G15450,AT5G05440,AT5G19120,AT1G10470,AT2G20180,AT3G16240,AT3G20820,AT1G59725,AT1G70410…	402	3348	37984	2.08843	1.63e-06	3.14e-07	4.66e-08
Motif	MA1234.1	AT1G19210	Arabidopsis thaliana	AP2/ERF domain	90	22.3881	3.72e-08	2.02059	AT1G45688,AT1G55670,AT1G55920,AT1G62760,AT1G68440,AT1G80440,AT2G22790,AT2G28200,AT2G29090,AT2G38310,AT2G47450,AT3G10450,AT3G16510,AT3G24520,AT3G29240,AT4G17085,AT5G03230,AT5G20670,AT5G21940,AT1G06680,AT1G75690,AT2G17880,AT2G22420,AT2G36830,AT2G40000,AT2G40380,AT3G04790,AT3G19030,AT4G01460,AT4G09650,AT4G16690,AT5G35630,AT5G44020,AT1G78830,AT2G40230,AT3G15450,AT3G18773,AT3G19800,AT5G19120,AT5G44130…	402	4699	37984	1.80972	1.74e-05	2.86e-06	4.26e-07
Motif	MA1255.1	AT1G22810	Arabidopsis thaliana	AP2/ERF domain	57	14.1791	2.98e-07	2.24139	AT1G45688,AT1G55920,AT1G62760,AT2G28200,AT2G29090,AT2G38310,AT2G47450,AT3G16510,AT3G27170,AT4G37180,AT5G11070,AT5G20670,AT1G70830,AT1G74070,AT2G05440,AT2G36830,AT2G40380,AT2G46820,AT3G19030,AT4G01460,AT4G14540,AT5G54585,AT2G40230,AT5G19120,AT1G01620,AT1G10470,AT2G20180,AT3G16240,AT3G20820,AT5G03380,AT5G15500,AT1G59725,AT1G70410,AT2G17870,AT5G50450,AT5G65310,AT1G14150,AT5G02480,AT1G11850,AT1G73260…	402	2565	37984	2.09972	0.000139703	1.81e-05	2.69e-06
Motif	MA1247.1	AT1G28160	Arabidopsis thaliana	AP2/ERF domain	75	18.6567	7.36e-14	2.96322	AT1G55920,AT1G62760,AT1G67740,AT1G68440,AT1G78020,AT2G22790,AT2G28200,AT2G38310,AT3G16510,AT3G24520,AT4G17085,AT5G11070,AT5G20670,AT5G21940,AT5G47220,AT5G65207,AT1G06680,AT1G56220,AT1G74070,AT2G36830,AT2G40380,AT2G46820,AT3G01490,AT3G04790,AT3G10060,AT4G14540,AT5G03120,AT5G54585,AT2G40230,AT3G15450,AT4G31510,AT5G21430,AT5G44130,AT1G01620,AT1G10470,AT1G23740,AT2G20180,AT3G16240,AT5G03380,AT5G38410…	402	2695	37984	2.62952	3.45e-11	2.91e-11	4.32e-12
Motif	MA1263.1	AT1G36060	Arabidopsis thaliana	AP2/ERF domain	97	24.1294	1.07e-12	2.47861	AT1G45688,AT1G55920,AT1G62760,AT1G67740,AT1G68440,AT1G80440,AT2G22790,AT2G28200,AT2G29090,AT2G38310,AT2G47450,AT3G10450,AT3G16510,AT3G24520,AT3G27170,AT4G17085,AT5G03230,AT5G11070,AT5G20670,AT5G21940,AT5G40850,AT5G54300,AT1G06680,AT1G68670,AT1G70830,AT1G75690,AT2G05440,AT2G17880,AT2G22420,AT2G36830,AT2G40000,AT2G40380,AT3G04790,AT3G19030,AT4G01460,AT4G09650,AT4G14540,AT4G34220,AT5G35630,AT5G44020…	402	4280	37984	2.14142	5.03e-10	2.82e-10	4.19e-11
Motif	MA1222.1	AT1G44830	Arabidopsis thaliana	AP2/ERF domain	65	16.1692	1.36e-09	2.49871	AT1G55920,AT1G62760,AT2G29090,AT2G47450,AT3G16510,AT3G24520,AT3G27170,AT4G37180,AT5G20670,AT5G40850,AT5G54300,AT1G68670,AT1G70830,AT2G05440,AT2G17880,AT2G36830,AT2G40000,AT2G46820,AT3G19030,AT3G21055,AT4G01460,AT4G14540,AT4G34220,AT5G54585,AT2G10940,AT2G40230,AT5G19120,AT1G10470,AT2G20180,AT3G16240,AT5G03380,AT1G03600,AT1G59725,AT1G70410,AT2G01755,AT2G17870,AT3G54210,AT5G50450,AT5G65310,AT1G14150…	402	2683	37984	2.28911	6.38e-07	1.53e-07	2.28e-08
Motif	MA1233.1	AT1G71450	Arabidopsis thaliana	AP2/ERF domain	49	12.1891	3.57e-07	2.37861	AT1G62760,AT2G22790,AT2G28200,AT2G29090,AT2G38310,AT2G47450,AT3G16510,AT3G24520,AT4G37180,AT5G21940,AT5G47220,AT1G69530,AT1G74070,AT2G05440,AT2G36830,AT3G04790,AT4G14540,AT5G54585,AT5G56860,AT2G40230,AT1G01620,AT1G10470,AT2G20180,AT3G16240,AT5G03380,AT1G03600,AT1G59725,AT2G01755,AT2G17870,AT5G65310,AT1G14150,AT5G02480,AT1G11850,AT1G79850,AT2G37170,AT2G30570,AT2G33855,AT3G26520,AT1G20070,AT1G21500…	402	2054	37984	2.25408	0.000167348	2.09e-05	3.1e-06
Motif	MA1250.1	AT1G75490	Arabidopsis thaliana	AP2/ERF domain	61	15.1741	2.07e-09	2.54419	AT1G55920,AT1G62760,AT2G29090,AT2G38310,AT2G47450,AT3G16510,AT3G21760,AT4G37180,AT5G11070,AT5G20670,AT5G21940,AT1G70830,AT2G05440,AT2G36830,AT2G40000,AT3G19030,AT3G21055,AT4G01460,AT4G14540,AT5G54585,AT2G10940,AT1G02640,AT2G40230,AT3G47430,AT5G19120,AT5G21430,AT1G10470,AT2G20180,AT3G14310,AT3G16240,AT5G03380,AT5G38410,AT1G03600,AT1G59725,AT2G01755,AT2G17870,AT3G54210,AT5G50450,AT5G65310,AT1G14150…	402	2457	37984	2.34585	9.71e-07	2.18e-07	3.24e-08
Motif	MA1230.1	AT1G77200	Arabidopsis thaliana	AP2/ERF domain	65	16.1692	0.000735478	1.59696	AT1G24280,AT1G62760,AT1G67740,AT2G28200,AT2G29090,AT3G07350,AT3G10450,AT3G16510,AT3G27170,AT5G11070,AT5G54300,AT1G06680,AT1G66140,AT2G05440,AT2G17880,AT2G22420,AT2G36830,AT2G40380,AT3G04790,AT3G51950,AT5G46600,AT4G34920,AT1G02640,AT1G78830,AT2G40230,AT2G45180,AT4G24020,AT5G19120,AT1G10470,AT1G72416,AT2G20180,AT3G16240,AT3G20820,AT5G38410,AT1G03600,AT1G59725,AT1G70410,AT1G74730,AT2G17870,AT2G36800…	402	4037	37984	1.52135	0.344939	0.0273065	0.00405811
Motif	MA1260.1	AT1G77640	Arabidopsis thaliana	AP2/ERF domain	68	16.9154	2.84e-08	2.24705	AT1G45688,AT1G55920,AT1G62760,AT1G67740,AT1G78020,AT2G28200,AT2G29090,AT3G10450,AT3G16510,AT3G24520,AT3G27170,AT5G03230,AT5G11070,AT5G20670,AT5G54300,AT5G65207,AT1G66140,AT1G70830,AT1G74070,AT2G05440,AT2G17880,AT2G36830,AT2G40000,AT2G40380,AT3G19030,AT4G01460,AT4G09650,AT4G14540,AT5G54585,AT1G02640,AT1G78830,AT2G40230,AT5G19120,AT5G44130,AT1G10470,AT3G16240,AT3G20820,AT5G03380,AT5G15500,AT1G59725…	402	3113	37984	2.06398	1.33e-05	2.24e-06	3.33e-07
Motif	MA1245.1	AT2G33710	Arabidopsis thaliana	AP2/ERF domain	82	20.398	5.28e-15	2.98415	AT1G55920,AT1G62760,AT1G67740,AT1G68440,AT1G78020,AT2G22790,AT2G28200,AT2G29090,AT2G38310,AT3G16510,AT3G24520,AT4G17085,AT4G37180,AT5G11070,AT5G20670,AT5G21940,AT5G47220,AT5G65207,AT1G06680,AT1G56220,AT1G70830,AT1G74070,AT2G05440,AT2G46820,AT3G01490,AT3G04790,AT3G10060,AT4G14540,AT5G03120,AT5G11740,AT5G54585,AT2G10940,AT2G40230,AT3G15450,AT4G31510,AT5G19120,AT5G44130,AT1G01620,AT1G10470,AT1G23740…	402	2970	37984	2.60875	2.48e-12	1.67e-11	2.48e-12
Motif	MA1229.1	AT2G44940	Arabidopsis thaliana	AP2/ERF domain	70	17.4129	6.41e-05	1.73227	AT1G55920,AT1G62760,AT2G28200,AT2G29090,AT3G10450,AT3G16510,AT3G27170,AT5G11070,AT5G20670,AT5G54300,AT1G06680,AT1G66140,AT1G74070,AT2G05440,AT2G17880,AT2G22420,AT2G36830,AT2G40380,AT3G51950,AT4G01460,AT5G44020,AT5G46600,AT5G56860,AT2G10940,AT4G34920,AT1G02640,AT1G78830,AT2G40230,AT2G45180,AT3G55700,AT4G24020,AT5G19120,AT1G10470,AT1G30260,AT1G72416,AT2G20180,AT3G14310,AT3G16240,AT3G20820,AT5G38410…	402	4069	37984	1.62549	0.0300618	0.00284905	0.000423406
Motif	MA1253.1	AT3G16280	Arabidopsis thaliana	AP2/ERF domain	71	17.6617	2.08e-05	1.79724	AT1G55920,AT1G62760,AT2G28200,AT2G29090,AT2G38310,AT2G47450,AT3G10450,AT3G16510,AT3G27170,AT5G18670,AT5G20670,AT5G21940,AT5G54300,AT1G06680,AT1G66140,AT1G70260,AT2G17880,AT2G36830,AT2G40000,AT2G40380,AT4G09650,AT4G16690,AT5G46600,AT5G56860,AT1G02640,AT1G78830,AT2G40230,AT2G45180,AT3G18773,AT3G55700,AT4G24020,AT5G19120,AT5G21430,AT1G01620,AT1G30260,AT1G72416,AT2G20180,AT3G16240,AT3G20820,AT3G61430…	402	3999	37984	1.67757	0.00977036	0.00102724	0.000152662
Motif	MA1242.1	AT3G57600	Arabidopsis thaliana	AP2/ERF domain	73	18.1592	1.91e-09	2.35233	AT1G55920,AT1G62760,AT1G67740,AT1G68440,AT2G28200,AT2G29090,AT2G47450,AT3G16510,AT3G21760,AT3G27170,AT4G37180,AT5G03230,AT5G11070,AT5G20670,AT5G65207,AT1G56220,AT1G68670,AT1G70830,AT1G74070,AT2G05440,AT2G36830,AT2G40000,AT3G01490,AT3G19030,AT4G01460,AT4G09650,AT4G14540,AT4G34220,AT5G03120,AT5G44020,AT5G54585,AT5G55450,AT2G10940,AT2G40230,AT5G19120,AT1G10470,AT1G30260,AT2G20180,AT3G14310,AT3G16240…	402	3233	37984	2.1335	8.96e-07	2.08e-07	3.09e-08
Motif	MA1223.1	AT3G60490	Arabidopsis thaliana	AP2/ERF domain	62	15.4229	0.000733481	1.61395	AT1G24280,AT1G55920,AT1G62760,AT2G29090,AT3G10450,AT3G16510,AT3G27170,AT3G52060,AT5G11070,AT5G20670,AT5G54300,AT1G06680,AT1G66140,AT2G05440,AT2G17880,AT2G36830,AT2G40380,AT3G04790,AT3G51950,AT4G09650,AT5G46600,AT4G34920,AT1G02640,AT2G45180,AT3G55700,AT4G24020,AT5G19120,AT1G10470,AT1G72416,AT2G20180,AT3G16240,AT3G20820,AT5G38410,AT1G59725,AT1G70410,AT1G74730,AT2G17870,AT2G36800,AT4G35750,AT5G50450…	402	3800	37984	1.54164	0.344003	0.0273065	0.00405811
Motif	MA1237.1	AT4G16750	Arabidopsis thaliana	AP2/ERF domain	67	16.6667	6.53e-08	2.20537	AT1G55920,AT1G62760,AT1G67740,AT1G78020,AT2G22790,AT2G28200,AT2G29090,AT3G10450,AT3G16510,AT3G24520,AT3G27170,AT5G20670,AT5G54300,AT1G06680,AT1G70830,AT1G74070,AT2G05440,AT2G17880,AT2G36830,AT2G40380,AT3G19030,AT4G01460,AT4G14540,AT5G54585,AT5G56860,AT2G10940,AT1G78830,AT2G40230,AT3G19800,AT5G19120,AT1G10470,AT2G20180,AT3G16240,AT3G20820,AT1G59725,AT1G70410,AT2G01755,AT2G17870,AT3G54210,AT5G50450…	402	3115	37984	2.03232	3.06e-05	4.68e-06	6.96e-07
Motif	MA1228.1	AT4G18450	Arabidopsis thaliana	AP2/ERF domain	71	17.6617	6.8e-12	2.74722	AT1G55920,AT1G62760,AT1G67740,AT1G78020,AT2G22790,AT2G28200,AT2G29090,AT2G38310,AT2G47450,AT3G16510,AT3G21760,AT3G24520,AT3G27170,AT4G17085,AT5G20670,AT5G21940,AT5G47220,AT5G65207,AT1G69530,AT1G70830,AT1G74070,AT2G05440,AT2G36830,AT2G46820,AT3G01490,AT3G04790,AT3G10060,AT3G18280,AT4G14540,AT5G40890,AT5G54585,AT5G56860,AT2G40230,AT3G15450,AT1G10470,AT2G20180,AT3G14310,AT3G16240,AT5G03380,AT5G38410…	402	2715	37984	2.47095	3.19e-09	1.53e-09	2.28e-10
Motif	MA1232.1	AT4G28140	Arabidopsis thaliana	AP2/ERF domain	85	21.1443	3.78e-13	2.68322	AT1G45688,AT1G55920,AT1G62760,AT1G67740,AT1G68440,AT1G78020,AT1G80440,AT2G22790,AT2G28200,AT2G29090,AT2G38310,AT2G47450,AT3G07350,AT3G16510,AT3G24520,AT4G17085,AT4G37180,AT5G20670,AT5G21940,AT5G47220,AT1G06680,AT1G68670,AT1G70830,AT1G74070,AT2G05440,AT2G17880,AT2G36830,AT2G40000,AT3G01500,AT3G19030,AT4G01460,AT4G09650,AT4G14540,AT4G34220,AT5G54585,AT5G56860,AT2G10940,AT2G40230,AT3G15450,AT5G19120…	402	3414	37984	2.3525	1.77e-10	1.19e-10	1.77e-11
Motif	MA1265.1	AT4G31060	Arabidopsis thaliana	AP2/ERF domain	81	20.1493	1.35e-10	2.40616	AT1G45688,AT1G55920,AT1G62760,AT1G67740,AT1G78020,AT2G28200,AT2G29090,AT2G38310,AT3G10450,AT3G16510,AT3G24520,AT3G27170,AT3G52060,AT5G03230,AT5G11070,AT5G20670,AT5G47220,AT5G54300,AT5G65207,AT1G66140,AT1G70830,AT1G74070,AT2G05440,AT2G17880,AT2G22420,AT2G36830,AT2G40000,AT2G40380,AT3G01490,AT3G19030,AT4G01460,AT4G09650,AT4G14540,AT5G46600,AT5G54585,AT1G02640,AT1G78830,AT5G19120,AT5G44130,AT1G10470…	402	3565	37984	2.14684	6.32e-08	1.93e-08	2.87e-09
Motif	MA1241.1	AT4G32800	Arabidopsis thaliana	AP2/ERF domain	64	15.9204	0.00025252	1.6782	AT1G24280,AT1G55920,AT1G62760,AT2G28200,AT2G29090,AT2G38310,AT3G10450,AT3G16510,AT3G27170,AT3G52060,AT5G11070,AT5G20670,AT5G54300,AT1G06680,AT1G66140,AT2G05440,AT2G17880,AT2G22420,AT2G36830,AT2G40380,AT3G04790,AT3G51950,AT4G09650,AT5G46600,AT4G26150,AT4G34920,AT1G02640,AT1G78830,AT2G40230,AT2G45180,AT4G24020,AT5G19120,AT1G10470,AT1G72416,AT2G20180,AT3G16240,AT3G20820,AT1G59725,AT1G70410,AT1G74730…	402	3797	37984	1.59263	0.118432	0.0103496	0.00153808
Motif	MA1399.1	At5g08520	Arabidopsis thaliana	Helix-Turn-Helix	62	15.4229	0.00973407	1.41655	AT1G24280,AT1G68520,AT2G29180,AT3G62410,AT4G28025,AT4G28660,AT5G11070,AT5G40850,AT5G54300,AT5G64040,AT5G65207,AT1G07050,AT1G23870,AT1G50732,AT1G51400,AT1G62150,AT1G70260,AT2G15620,AT2G46220,AT3G04450,AT3G21055,AT4G01330,AT4G24350,AT4G32480,AT5G51970,AT5G55450,AT4G38470,AT3G10020,AT3G18773,AT1G68590,AT5G03380,AT1G03600,AT3G54210,AT4G38520,AT2G24150,AT5G02480,AT1G79850,AT5G14060,AT1G49650,AT2G27830…	402	4270	37984	1.37195	1	0.249329	0.0370535
Motif	MA1226.1	AT5G18450	Arabidopsis thaliana	AP2/ERF domain	55	13.6816	1.48e-05	1.9676	AT1G55920,AT1G62760,AT1G67740,AT2G28200,AT2G29090,AT2G38310,AT2G47450,AT3G16510,AT3G27170,AT4G37180,AT5G20670,AT1G06680,AT1G56220,AT1G70830,AT1G74070,AT2G05440,AT2G36830,AT2G46820,AT3G19030,AT4G01460,AT4G14540,AT5G54585,AT2G40230,AT5G19120,AT1G01620,AT1G10470,AT2G20180,AT3G16240,AT5G03380,AT1G03600,AT1G59725,AT2G01755,AT2G17870,AT5G50450,AT1G14150,AT5G02480,AT1G11850,AT1G73260,AT1G79850,AT4G37540…	402	2784	37984	1.86667	0.00696347	0.000755748	0.000112314
Motif	MA1192.1	At5g58900	Arabidopsis thaliana	Helix-Turn-Helix	57	14.1791	0.00139539	1.59524	AT1G67740,AT1G68520,AT2G29180,AT3G62410,AT4G14890,AT4G26710,AT4G28025,AT4G28660,AT5G40850,AT5G64040,AT5G65207,AT1G07050,AT1G23870,AT1G50732,AT1G51400,AT1G70260,AT2G15620,AT3G04450,AT3G21055,AT4G01330,AT4G18370,AT4G24350,AT4G32480,AT5G55450,AT4G26150,AT4G34920,AT4G38470,AT3G10020,AT3G18773,AT1G68590,AT5G03380,AT1G29660,AT2G01755,AT2G36800,AT3G54210,AT2G24150,AT5G02480,AT1G79850,AT2G27830,AT2G31790…	402	3508	37984	1.53529	0.65444	0.0468473	0.00696213
Motif	MA1261.1	AT5G67000	Arabidopsis thaliana	AP2/ERF domain	74	18.408	3.66e-09	2.29944	AT1G33050,AT1G55920,AT1G62760,AT1G67740,AT1G78020,AT2G22790,AT2G28200,AT2G38310,AT3G16510,AT3G21760,AT3G24520,AT4G17085,AT5G11070,AT5G20670,AT5G21940,AT5G47220,AT5G61420,AT1G06680,AT1G69530,AT1G74070,AT2G05440,AT2G17880,AT2G40380,AT3G01490,AT3G04790,AT3G19030,AT4G09650,AT4G14540,AT5G40890,AT5G54585,AT5G56860,AT4G26150,AT1G78830,AT2G40230,AT3G15450,AT5G19120,AT1G10470,AT1G23740,AT1G30260,AT2G20180…	402	3352	37984	2.08594	1.72e-06	3.21e-07	4.76e-08
Motif	MA1327.1	ATHB23	Arabidopsis thaliana	Homeo domain factors	32	7.9602	0.00318157	1.76755	AT1G75220,AT1G78020,AT5G03230,AT5G20670,AT1G07050,AT1G51100,AT1G79700,AT2G36830,AT3G01480,AT4G14540,AT4G32480,AT5G03120,AT5G45680,AT3G55700,AT1G30260,AT3G14310,AT5G03380,AT1G03600,AT1G70410,AT1G14150,AT1G11850,AT2G31790,AT4G16024,AT1G22160,AT1G77760,AT3G57450,AT4G15610,AT4G17030,AT5G20950,AT1G06830,AT4G27657,AT5G62720	402	1719	37984	1.75893	1	0.089859	0.0133542
Motif	MA1329.1	ATHB25	Arabidopsis thaliana	Homeo domain factors	50	12.4378	2.8e-06	2.17786	AT1G68520,AT1G75220,AT1G78020,AT1G80920,AT3G06070,AT4G14890,AT5G11070,AT1G07050,AT1G51100,AT1G66140,AT1G79700,AT2G36830,AT3G01480,AT3G01500,AT4G32480,AT5G03120,AT5G45680,AT5G56860,ATCG00600,AT1G55260,AT4G38470,AT2G45180,AT1G23740,AT1G30260,AT3G14310,AT5G03380,AT1G03600,AT4G35750,AT1G30380,AT3G26740,AT4G36540,AT1G11850,AT5G02230,AT2G31790,AT4G16024,AT5G14740,AT5G54270,AT1G22160,AT1G30510,AT1G48320…	402	2282	37984	2.07028	0.00131264	0.000154958	2.3e-05
Motif	MA1326.1	ATHB33	Arabidopsis thaliana	Homeo domain factors	58	14.4279	5.09e-06	2.01286	AT1G68440,AT1G70820,AT1G78020,AT3G06070,AT3G27170,AT4G14890,AT4G28660,AT5G03230,AT5G20670,AT1G06680,AT1G07050,AT1G66140,AT1G79700,AT2G15620,AT2G17880,AT2G46220,AT3G01490,AT3G01500,AT3G19030,AT4G18370,AT4G39710,AT5G46600,AT5G56860,ATCG00600,AT1G55260,AT4G26150,AT2G45180,AT3G10020,AT5G19120,AT1G09340,AT1G14700,AT1G23740,AT3G61430,AT5G03380,AT5G50450,AT5G65310,AT4G36540,AT3G50685,AT4G16024,AT1G07110…	402	2889	37984	1.89695	0.00238771	0.000277011	4.12e-05
Motif	MA1407.1	bZIP14	Phaeodactylum tricornutum	Basic leucine zipper factors (bZIP)	56	13.9303	0.00173464	1.58409	AT1G55670,AT1G68440,AT1G70820,AT1G80440,AT3G13040,AT3G16510,AT3G21760,AT3G24520,AT5G09660,AT5G11070,AT5G20670,AT5G23860,AT5G47220,AT5G54300,AT5G61590,AT1G07050,AT1G70260,AT2G15620,AT3G18080,AT5G06570,AT4G08950,AT4G34920,AT5G09820,AT5G55050,AT1G02640,AT2G40230,AT3G47430,AT3G55700,AT5G05890,AT5G19120,AT1G10470,AT1G14700,AT1G30260,AT1G72416,AT2G34070,AT3G16240,AT3G20820,AT4G10300,AT4G11360,AT4G30270…	402	3464	37984	1.52751	0.813544	0.0564355	0.00838705
Motif	MA1344.1	bZIP28	Arabidopsis thaliana	Basic leucine zipper factors (bZIP)	59	14.6766	1.75e-05	1.9102	AT1G55670,AT1G60950,AT1G80440,AT1G80920,AT2G22790,AT2G38310,AT2G47450,AT3G21760,AT4G15510,AT5G11070,AT5G21940,AT5G47220,AT5G54300,AT5G64040,AT1G51400,AT1G70830,AT1G74070,AT2G17880,AT3G21055,AT3G56060,AT4G14540,AT5G19970,AT4G08950,AT4G26150,AT4G34920,AT1G02640,AT2G40230,AT3G10020,AT5G05440,AT5G21430,AT5G44130,AT1G10470,AT3G20820,AT4G11360,AT5G04950,AT1G03600,AT2G20670,AT5G50450,AT1G14150,AT1G79850…	402	3089	37984	1.80472	0.00822262	0.000878238	0.000130518
Motif	MA1340.1	bZIP3	Arabidopsis thaliana	Basic leucine zipper factors (bZIP)	59	14.6766	0.00299792	1.52338	AT1G49430,AT1G55670,AT1G60950,AT1G80440,AT1G80920,AT2G22790,AT2G38310,AT2G47450,AT3G21760,AT4G15510,AT5G11070,AT5G47220,AT5G54300,AT5G64040,AT5G65207,AT1G19150,AT1G70830,AT2G17880,AT3G21055,AT3G56060,AT4G14540,AT5G11740,AT5G19970,AT4G34920,AT5G55050,AT1G02640,AT2G40230,AT3G10020,AT4G24020,AT5G05440,AT1G01620,AT1G10470,AT3G20820,AT4G11360,AT5G04950,AT1G03600,AT2G20670,AT5G63470,AT1G14150,AT1G79850…	402	3795	37984	1.46898	1	0.0884205	0.0131404
Motif	MA1350.1	bZIP42	Arabidopsis thaliana	Basic leucine zipper factors (bZIP)	68	16.9154	0.00228863	1.50247	AT1G49430,AT1G80440,AT2G38310,AT2G47450,AT3G21760,AT3G24520,AT4G15510,AT5G03230,AT5G11070,AT5G40850,AT5G47220,AT5G54300,AT5G64040,AT5G65207,AT2G15620,AT2G36830,AT3G18280,AT3G55800,AT3G56060,AT3G62720,AT4G09650,AT4G14540,AT5G11740,AT5G17300,AT5G54145,AT5G54585,AT5G55050,AT1G02640,AT1G20840,AT2G40230,AT3G10020,AT3G55700,AT4G24020,AT5G05440,AT1G10470,AT3G20820,AT4G11360,AT5G04950,AT5G19370,AT1G03600…	402	4474	37984	1.43611	1	0.0715106	0.0106274
Motif	MA1337.1	bZIP44	Arabidopsis thaliana	Basic leucine zipper factors (bZIP)	59	14.6766	0.000792746	1.62653	AT1G49430,AT1G55670,AT1G80440,AT2G38310,AT2G47450,AT3G21760,AT3G24520,AT4G15510,AT5G03230,AT5G11070,AT5G40850,AT5G47220,AT5G54300,AT5G64040,AT5G65207,AT1G19150,AT1G23870,AT1G70830,AT2G15620,AT2G17880,AT2G32960,AT3G55800,AT4G14540,AT5G11740,AT5G55050,AT1G02640,AT1G20840,AT2G40230,AT3G10020,AT4G24020,AT5G05440,AT1G10470,AT2G34070,AT3G20820,AT4G11360,AT5G04950,AT1G03600,AT2G20670,AT5G44520,AT5G63470…	402	3577	37984	1.5585	0.371798	0.0284294	0.00422498
Motif	MA1345.1	bZIP48	Arabidopsis thaliana	Basic leucine zipper factors (bZIP)	64	15.9204	0.00171975	1.54083	AT1G49430,AT1G55670,AT1G80440,AT2G22790,AT2G38310,AT2G47450,AT3G21760,AT3G24520,AT5G03230,AT5G11070,AT5G40850,AT5G47220,AT5G54300,AT5G64040,AT5G65207,AT1G19150,AT1G23870,AT1G70830,AT2G15620,AT2G17880,AT3G55800,AT3G62720,AT4G14540,AT5G17300,AT5G54145,AT5G55050,AT1G02640,AT1G20840,AT2G40230,AT3G10020,AT3G55700,AT4G24020,AT5G05440,AT1G10470,AT3G20820,AT4G11360,AT5G04950,AT1G03600,AT2G20670,AT4G35750…	402	4099	37984	1.47529	0.806562	0.0564355	0.00838705
Motif	MA1341.1	bZIP53	Arabidopsis thaliana	Basic leucine zipper factors (bZIP)	60	14.9254	0.000460366	1.66095	AT1G49430,AT1G55670,AT1G80440,AT2G22790,AT2G38310,AT3G21760,AT3G24520,AT4G15510,AT5G11070,AT5G40850,AT5G47220,AT5G54300,AT5G64040,AT1G19150,AT2G17880,AT3G21055,AT3G56060,AT4G14540,AT5G11740,AT4G08950,AT5G55050,AT1G02640,AT1G20840,AT2G40230,AT3G10020,AT3G55700,AT4G24020,AT5G05440,AT1G10470,AT2G34070,AT3G16240,AT3G20820,AT4G11360,AT5G04950,AT1G03600,AT2G20670,AT5G38980,AT5G63470,AT1G14150,AT1G79850…	402	3574	37984	1.58625	0.215911	0.0177176	0.00263307
Motif	MA0968.1	bZIP68_MA0968.1	Arabidopsis thaliana	Basic leucine zipper factors (bZIP)	53	13.1841	0.00125141	1.63128	AT1G60950,AT1G80440,AT1G80920,AT2G22790,AT2G38310,AT2G47450,AT3G21760,AT5G21940,AT5G47220,AT5G54300,AT1G23870,AT1G51400,AT1G74070,AT2G17880,AT2G36830,AT3G21055,AT4G14540,AT4G39710,AT5G19970,AT5G21170,AT4G08950,AT4G34920,AT5G13180,AT1G02640,AT3G10020,AT3G47430,AT5G05870,AT5G21430,AT4G11360,AT1G03600,AT1G59725,AT2G20670,AT5G50450,AT1G67830,AT3G26740,AT5G53460,AT1G22650,AT2G31790,AT2G47910,AT3G49790…	402	3179	37984	1.57529	0.586911	0.0429267	0.00637946
Motif	MA1347.1	bZIP68_MA1347.1	Arabidopsis thaliana	Basic leucine zipper factors (bZIP)	52	12.9353	0.00276211	1.57104	AT1G60950,AT1G80440,AT1G80920,AT2G22790,AT2G28200,AT2G38310,AT2G47450,AT3G21760,AT5G11070,AT5G47220,AT5G54300,AT5G64040,AT5G65207,AT1G51400,AT1G70830,AT1G74070,AT2G17880,AT2G40000,AT3G21055,AT3G56060,AT4G14540,AT5G19970,AT4G08950,AT4G34920,AT1G02640,AT2G40230,AT3G10020,AT5G05440,AT5G21430,AT3G20820,AT4G11360,AT1G03600,AT2G20670,AT5G50450,AT1G14150,AT1G23090,AT2G31790,AT5G14740,AT1G07200,AT1G20070…	402	3224	37984	1.52399	1	0.084629	0.012577
Motif	MA0096.1	bZIP910	Antirrhinum majus	Basic leucine zipper factors (bZIP)	43	10.6965	0.00432257	1.5981	AT1G55670,AT1G68440,AT1G80440,AT3G13040,AT3G21760,AT3G52060,AT5G09660,AT5G11070,AT5G23860,AT5G47220,AT5G64040,AT1G07050,AT1G70260,AT2G15620,AT3G01500,AT3G18080,AT4G32480,AT5G06570,AT4G08950,AT4G34920,AT5G55050,AT1G02640,AT2G40230,AT3G55700,AT5G05870,AT5G05890,AT1G14700,AT3G16240,AT3G20820,AT4G10300,AT4G11360,AT4G30270,AT4G35750,AT5G24490,AT4G35770,AT3G15630,AT1G22160,AT2G42600,AT5G23870,AT5G44260…	402	2591	37984	1.56811	1	0.12072	0.0179406
Motif	MA0550.2	BZR1	Arabidopsis thaliana	Other	42	10.4478	0.00530907	1.5859	AT1G80920,AT2G22790,AT2G28200,AT2G47450,AT3G07350,AT3G24520,AT3G52060,AT5G03230,AT5G20670,AT5G54300,AT5G64040,AT1G51400,AT2G36830,AT3G01500,AT3G14415,AT3G21055,AT4G14540,AT5G19970,AT4G26150,AT4G34920,AT3G10020,AT5G05440,AT1G23740,AT1G30260,AT2G20180,AT5G04950,AT1G03600,AT3G17660,AT1G18730,AT4G37540,AT2G47910,AT3G26520,AT1G77760,AT2G42600,AT3G17510,AT5G20950,AT5G44260,AT5G63160,AT5G65870,AT2G34510…	402	2545	37984	1.55932	1	0.143202	0.0212817
Motif	MA0549.1	BZR2	Arabidopsis thaliana	Unidentified class	47	11.6915	0.00100165	1.70148	AT1G49430,AT1G60950,AT1G80440,AT1G80920,AT2G22790,AT2G28200,AT2G47450,AT3G07350,AT3G52060,AT5G20670,AT5G21940,AT5G54300,AT1G51400,AT2G05440,AT2G22420,AT3G21055,AT3G53180,AT4G14540,AT5G19970,AT4G08950,AT4G26150,AT4G34920,AT1G02640,AT2G40230,AT3G10020,AT5G05440,AT5G05890,AT4G11360,AT5G04950,AT1G03600,AT5G25460,AT5G50450,AT1G18730,AT3G28740,AT3G50820,AT3G26520,AT1G20070,AT1G77760,AT2G42600,AT3G46780…	402	2688	37984	1.65213	0.469772	0.0351227	0.00521969
Motif	MA1219.1	CEJ1	Arabidopsis thaliana	AP2/ERF domain	66	16.4179	5.82e-08	2.22607	AT1G55920,AT1G62760,AT1G67740,AT1G80440,AT2G28200,AT2G29090,AT2G47450,AT3G10450,AT3G16510,AT3G24520,AT3G27170,AT4G37180,AT5G20670,AT5G21940,AT5G54300,AT1G68670,AT1G70830,AT2G05440,AT2G17880,AT2G22420,AT2G36830,AT2G40000,AT4G01460,AT4G14540,AT4G34220,AT5G54585,AT2G10940,AT1G78830,AT2G40230,AT3G18773,AT5G19120,AT1G10470,AT2G20180,AT3G16240,AT5G03380,AT1G59725,AT1G60970,AT1G70410,AT2G01755,AT2G17870…	402	3037	37984	2.0534	2.73e-05	4.27e-06	6.35e-07
Motif	MA0975.1	CRF2	Arabidopsis thaliana	AP2/ERF domain	94	23.3831	7.91e-13	2.52646	AT1G55920,AT1G67740,AT1G68440,AT1G78020,AT2G16280,AT2G28200,AT2G29090,AT2G38310,AT2G47450,AT3G16510,AT3G21760,AT4G17085,AT5G03230,AT5G18670,AT5G20670,AT5G40850,AT5G47220,AT5G54300,AT1G06680,AT1G56220,AT1G69530,AT1G74070,AT2G36830,AT2G40380,AT3G01490,AT3G04790,AT3G18280,AT3G19030,AT4G09650,AT5G03120,AT5G40890,AT5G54585,AT2G40230,AT3G15450,AT3G19800,AT5G05440,AT5G05890,AT5G19120,AT5G44130,AT1G01620…	402	4055	37984	2.19034	3.71e-10	2.27e-10	3.37e-11
Motif	MA0976.1	CRF4	Arabidopsis thaliana	AP2/ERF domain	88	21.8905	6.87e-11	2.36257	AT1G55920,AT1G67740,AT1G68440,AT1G78020,AT2G16280,AT2G28200,AT2G29090,AT2G47450,AT3G16510,AT3G21760,AT3G52060,AT4G17085,AT4G28660,AT5G18670,AT5G20670,AT5G40850,AT5G47220,AT5G54300,AT1G06680,AT1G69530,AT1G74070,AT2G36830,AT2G40380,AT3G01490,AT3G04790,AT3G19030,AT4G09650,AT5G40890,AT5G54585,AT2G40230,AT3G15450,AT3G19800,AT5G05440,AT5G19120,AT5G44130,AT1G01620,AT1G10470,AT1G23740,AT2G20180,AT3G16240…	402	3987	37984	2.0855	3.22e-08	1.08e-08	1.61e-09
Motif	MA1376.1	DEAR3	Arabidopsis thaliana	AP2/ERF domain	74	18.408	4.5e-05	1.73026	AT1G55920,AT1G62760,AT1G67740,AT1G68440,AT2G28200,AT2G29090,AT2G38310,AT2G47450,AT3G10450,AT3G16510,AT3G24520,AT3G27170,AT5G11070,AT5G20670,AT5G21940,AT5G54300,AT1G06680,AT1G66140,AT1G75690,AT2G05440,AT2G17880,AT2G22420,AT2G36830,AT2G40000,AT2G40380,AT4G09650,AT4G14540,AT5G56860,AT1G78830,AT2G40230,AT3G18773,AT3G19800,AT5G05440,AT5G19120,AT1G10470,AT1G30260,AT1G72416,AT2G20180,AT3G16240,AT3G20820…	402	4329	37984	1.61517	0.0211134	0.00205898	0.000305991
Motif	MA1251.1	DEAR5	Arabidopsis thaliana	AP2/ERF domain	71	17.6617	2.62e-05	1.78278	AT1G55920,AT1G62760,AT1G67740,AT2G28200,AT2G29090,AT2G38310,AT2G47450,AT3G10450,AT3G16510,AT3G24520,AT3G27170,AT5G11070,AT5G21940,AT5G54300,AT5G61420,AT1G06680,AT1G66140,AT2G05440,AT2G17880,AT2G22420,AT2G36830,AT2G40000,AT2G40380,AT4G09650,AT5G46600,AT5G56860,AT1G02640,AT1G78830,AT2G40230,AT3G10020,AT3G18773,AT5G19120,AT1G10470,AT1G30260,AT1G72416,AT2G20180,AT3G16240,AT3G20820,AT5G15500,AT5G19370…	402	4028	37984	1.6655	0.0122887	0.00127214	0.000189056
Motif	MA1243.1	DREB19	Arabidopsis thaliana	AP2/ERF domain	60	14.9254	0.0031443	1.51461	AT1G55920,AT1G62760,AT1G67740,AT2G16280,AT2G29090,AT3G10450,AT3G13040,AT3G16510,AT3G27170,AT4G14890,AT1G68670,AT1G70830,AT2G05440,AT2G22420,AT2G36830,AT2G40000,AT2G40380,AT4G09650,AT4G14540,AT4G34220,AT5G54585,AT4G34920,AT3G10020,AT4G24020,AT5G19120,AT1G30260,AT2G20180,AT3G16240,AT3G20820,AT4G30270,AT5G15500,AT5G38410,AT1G70410,AT2G01755,AT2G17870,AT5G50450,AT5G02480,AT1G11850,AT1G22650,AT1G79850…	402	3884	37984	1.45964	1	0.089859	0.0133542
Motif	MA1032.1	DREB1G	Oryza sativa Japonica Group	AP2/ERF domain	61	15.1741	0.00260684	1.52423	AT1G49430,AT1G55920,AT1G68440,AT1G80920,AT2G22790,AT2G29090,AT3G10450,AT3G16510,AT4G28660,AT5G11070,AT5G20670,AT5G40850,AT5G61420,AT1G06680,AT1G19150,AT1G66140,AT1G69530,AT1G70830,AT2G36830,AT2G40000,AT2G40380,AT3G04790,AT3G51950,AT4G39710,AT5G14120,AT5G54585,AT3G13750,AT4G34920,AT5G09820,AT1G02640,AT2G39470,AT2G45180,AT4G24020,AT5G19120,AT2G20180,AT3G16240,AT3G20820,AT1G03600,AT1G59725,AT1G70410…	402	3931	37984	1.46623	1	0.0806549	0.0119864
Motif	MA1258.1	DREB2	Arabidopsis thaliana	AP2/ERF domain	69	17.1642	1.45e-05	1.83483	AT1G55920,AT1G62760,AT1G67740,AT1G68440,AT2G16280,AT2G28200,AT2G29090,AT3G10450,AT3G13040,AT3G16510,AT3G24520,AT3G27170,AT5G54300,AT1G68670,AT1G70830,AT2G05440,AT2G36830,AT2G40000,AT2G40380,AT3G01500,AT3G19030,AT4G09650,AT4G14540,AT4G34220,AT5G54585,AT2G10940,AT4G34920,AT2G40230,AT3G10020,AT3G15450,AT4G24020,AT5G19120,AT1G10470,AT2G20180,AT3G16240,AT5G15500,AT5G38410,AT1G59725,AT2G01755,AT2G17870…	402	3804	37984	1.71389	0.00679426	0.000749472	0.000111381
Motif	MA1248.1	DREB26	Arabidopsis thaliana	AP2/ERF domain	88	21.8905	3.64e-14	2.76814	AT1G45688,AT1G55920,AT1G62760,AT1G67740,AT1G68440,AT1G78020,AT1G80440,AT2G22790,AT2G28200,AT2G29090,AT2G38310,AT2G47450,AT3G07350,AT3G10450,AT3G24520,AT3G27170,AT4G17085,AT4G37180,AT5G20670,AT5G21940,AT5G47220,AT5G54300,AT1G06680,AT1G68670,AT1G70830,AT1G74070,AT2G05440,AT2G17880,AT2G22420,AT2G36830,AT2G40000,AT2G40380,AT3G19030,AT4G01460,AT4G09650,AT4G14540,AT4G34220,AT2G10940,AT2G40230,AT3G15450…	402	3456	37984	2.40593	1.71e-11	2.3e-11	3.42e-12
Motif	MA0986.1	DREB2C	Arabidopsis thaliana	AP2/ERF domain	54	13.4328	0.00774937	1.46994	AT1G55920,AT1G62760,AT1G67740,AT1G80920,AT2G29090,AT3G10450,AT3G16510,AT3G21760,AT3G27170,AT1G66140,AT2G05440,AT2G22420,AT2G40000,AT2G40380,AT3G04790,AT4G09650,AT2G10940,AT1G02640,AT1G78830,AT2G40230,AT3G18773,AT3G19800,AT3G55700,AT5G19120,AT1G30260,AT3G16240,AT3G20820,AT5G03380,AT5G15500,AT5G38410,AT2G17870,AT5G50450,AT4G36540,AT5G02480,AT1G11850,AT1G73260,AT1G79850,AT3G50820,AT4G35770,AT1G49650…	402	3566	37984	1.43083	1	0.200458	0.0297906
Motif	MA0979.1	ERF008	Arabidopsis thaliana	AP2/ERF domain	77	19.1542	3.19e-10	2.40737	AT1G55920,AT1G67740,AT1G68440,AT1G78020,AT2G22790,AT2G28200,AT2G29090,AT3G07350,AT3G16510,AT3G21760,AT5G03230,AT5G20670,AT5G40850,AT1G06680,AT1G68670,AT1G69530,AT1G74070,AT2G17880,AT2G32960,AT2G36830,AT2G40000,AT2G40380,AT3G01490,AT3G19030,AT4G01460,AT4G09650,AT5G46600,AT5G54145,AT5G54585,AT2G40230,AT3G19800,AT5G05440,AT5G21430,AT5G44130,AT1G10470,AT2G20180,AT3G16240,AT1G59725,AT1G60970,AT1G70410…	402	3363	37984	2.16341	1.5e-07	4.03e-08	5.99e-09
Motif	MA0995.1	ERF039	Arabidopsis thaliana	AP2/ERF domain	73	18.1592	7.7e-08	2.12538	AT1G55920,AT1G62760,AT2G22790,AT2G28200,AT2G29090,AT3G10450,AT3G16510,AT3G21760,AT3G27170,AT5G20670,AT5G54300,AT1G06680,AT1G66140,AT1G74070,AT2G17880,AT2G36830,AT2G40000,AT2G40380,AT3G01490,AT3G51950,AT4G09650,AT5G46600,AT5G54585,AT2G10940,AT4G34920,AT1G02640,AT2G40230,AT2G45180,AT3G18773,AT3G55700,AT5G05440,AT1G10470,AT1G72416,AT2G20180,AT3G16240,AT3G20820,AT5G38410,AT1G03600,AT1G59725,AT1G70410…	402	3546	37984	1.94518	3.61e-05	5.4e-06	8.03e-07
Motif	MA0997.1	ERF069	Arabidopsis thaliana	AP2/ERF domain	89	22.1393	6.45e-14	2.722	AT1G55920,AT1G67740,AT1G68440,AT1G78020,AT2G16280,AT2G28200,AT2G29090,AT2G47450,AT3G16510,AT3G21760,AT3G52060,AT4G28660,AT5G03230,AT5G20670,AT5G40850,AT5G47220,AT5G54300,AT1G06680,AT1G56220,AT1G69530,AT1G74070,AT2G40380,AT3G01490,AT3G04790,AT3G18280,AT3G19030,AT4G09650,AT5G03120,AT5G40890,AT5G54585,AT2G40230,AT3G19800,AT5G05440,AT5G19120,AT1G01620,AT1G10470,AT1G23740,AT2G20180,AT3G16240,AT4G11360…	402	3556	37984	2.36485	3.02e-11	2.91e-11	4.32e-12
Motif	MA1049.1	ERF094	Arabidopsis thaliana	AP2/ERF domain	81	20.1493	2.41e-07	1.98712	AT1G67740,AT1G68440,AT1G78020,AT2G01450,AT2G16280,AT2G28200,AT2G29090,AT2G47450,AT3G16510,AT3G21760,AT5G40850,AT5G64040,AT1G23870,AT1G69530,AT1G74070,AT2G32960,AT2G36830,AT3G01490,AT3G19030,AT3G21055,AT4G09650,AT4G34220,AT5G40890,AT5G54585,AT2G40230,AT3G19800,AT3G47430,AT5G05440,AT5G19120,AT5G44130,AT1G10470,AT1G23740,AT2G20180,AT3G16240,AT4G11360,AT5G03380,AT1G70410,AT1G74730,AT2G01755,AT2G17870…	402	4233	37984	1.80805	0.000113043	1.53e-05	2.27e-06
Motif	MA0998.1	ERF096	Arabidopsis thaliana	AP2/ERF domain	77	19.1542	2.23e-07	2.02401	AT1G55920,AT1G67740,AT1G68440,AT1G78020,AT2G16280,AT2G28200,AT2G29090,AT2G47450,AT3G16510,AT3G21760,AT3G52060,AT5G11070,AT5G20670,AT5G40850,AT5G64040,AT1G69530,AT1G74070,AT2G32960,AT2G36830,AT2G40000,AT3G01490,AT3G18280,AT3G19030,AT3G21055,AT4G09650,AT5G40890,AT5G54585,AT2G40230,AT3G19800,AT5G05440,AT1G10470,AT1G23740,AT2G20180,AT3G16240,AT4G11360,AT5G03380,AT1G59725,AT1G70410,AT1G74730,AT2G17870…	402	3934	37984	1.8494	0.000104734	1.5e-05	2.23e-06
Motif	MA0999.1	ERF098	Arabidopsis thaliana	AP2/ERF domain	84	20.8955	1.2e-09	2.25143	AT1G55920,AT1G67740,AT1G68440,AT1G78020,AT2G16280,AT2G28200,AT2G29090,AT2G47450,AT3G16510,AT3G21760,AT4G17085,AT4G28660,AT5G18670,AT5G20670,AT5G40850,AT5G47220,AT1G06680,AT1G69530,AT1G74070,AT2G17880,AT2G36830,AT2G40000,AT3G01490,AT3G18280,AT3G19030,AT4G09650,AT5G40890,AT5G46600,AT5G54585,AT2G40230,AT3G15450,AT3G19800,AT5G05440,AT5G19120,AT5G44130,AT1G10470,AT1G23740,AT2G20180,AT3G16240,AT4G11360…	402	3946	37984	2.01139	5.61e-07	1.4e-07	2.08e-08
Motif	MA1240.1	ERF10	Arabidopsis thaliana	AP2/ERF domain	66	16.4179	2e-10	2.61438	AT1G55920,AT1G62760,AT1G67740,AT1G68440,AT2G22790,AT2G28200,AT2G29090,AT2G38310,AT2G47450,AT3G16510,AT3G21760,AT3G24520,AT4G17085,AT4G37180,AT5G21940,AT5G47220,AT5G65207,AT1G06680,AT1G56220,AT1G69530,AT1G74070,AT2G05440,AT2G36830,AT2G46820,AT3G01490,AT3G04790,AT4G14540,AT5G54585,AT2G40230,AT3G15450,AT1G01620,AT1G10470,AT2G20180,AT3G14310,AT3G16240,AT5G03380,AT5G38410,AT1G03600,AT1G59725,AT1G70410…	402	2617	37984	2.38295	9.37e-08	2.63e-08	3.9e-09
Motif	MA1239.1	ERF104	Arabidopsis thaliana	AP2/ERF domain	57	14.1791	2.61e-09	2.61244	AT1G55920,AT1G62760,AT2G28200,AT2G29090,AT2G47450,AT3G16510,AT3G21760,AT3G24520,AT4G17085,AT4G37180,AT5G20670,AT5G21940,AT5G47220,AT5G65207,AT1G06680,AT1G74070,AT2G05440,AT2G36830,AT2G46820,AT4G14540,AT5G40890,AT5G54585,AT2G40230,AT3G15450,AT1G01620,AT1G10470,AT2G20180,AT3G16240,AT5G03380,AT1G03600,AT1G59725,AT1G70410,AT2G01755,AT2G17870,AT4G35750,AT5G50450,AT5G65310,AT3G28740,AT5G02480,AT1G11850…	402	2222	37984	2.42385	1.23e-06	2.58e-07	3.83e-08
Motif	MA1000.2	ERF105	Arabidopsis thaliana	AP2/ERF domain	69	17.1642	1.48e-10	2.57889	AT1G55920,AT1G62760,AT1G67740,AT1G78020,AT2G22790,AT2G28200,AT2G29090,AT2G47450,AT3G16510,AT3G21760,AT3G52060,AT5G20670,AT5G21940,AT5G65207,AT1G06680,AT1G69530,AT1G74070,AT2G46820,AT3G01490,AT3G19030,AT4G01460,AT4G14540,AT5G03120,AT5G54585,AT2G40230,AT3G15450,AT4G31510,AT5G19120,AT5G21430,AT1G10470,AT1G23740,AT2G20180,AT3G14310,AT3G16240,AT5G03380,AT5G38410,AT1G03600,AT1G59725,AT1G70410,AT1G74730…	402	2787	37984	2.3393	6.96e-08	2.04e-08	3.02e-09
Motif	MA1053.1	ERF109	Arabidopsis thaliana	AP2/ERF domain	79	19.6517	2.49e-09	2.26332	AT1G55920,AT1G67740,AT1G68440,AT1G78020,AT2G16280,AT2G28200,AT2G47450,AT3G07350,AT3G16510,AT3G21760,AT3G52060,AT4G17085,AT4G28660,AT5G03230,AT5G18670,AT5G20670,AT5G47220,AT1G06680,AT1G69530,AT1G74070,AT2G36830,AT3G01490,AT3G10060,AT3G19030,AT4G09650,AT5G40890,AT5G54585,AT2G40230,AT3G15450,AT5G05440,AT5G19120,AT5G44130,AT1G01620,AT1G23740,AT2G20180,AT3G20820,AT4G11360,AT5G03380,AT5G04950,AT1G03600…	402	3662	37984	2.03837	1.17e-06	2.53e-07	3.77e-08
Motif	MA1001.1	ERF11	Arabidopsis thaliana	AP2/ERF domain	92	22.8856	2.51e-14	2.72981	AT1G55920,AT1G67740,AT1G68440,AT1G78020,AT2G16280,AT2G28200,AT2G29090,AT2G38310,AT2G47450,AT3G16510,AT3G21760,AT3G52060,AT4G17085,AT4G28660,AT5G03230,AT5G18670,AT5G20670,AT5G40850,AT5G47220,AT1G06680,AT1G56220,AT1G69530,AT1G74070,AT2G17880,AT2G36830,AT2G40000,AT3G01490,AT3G04790,AT3G18280,AT3G19030,AT4G09650,AT5G40890,AT5G46600,AT5G54585,AT2G40230,AT3G15450,AT3G19800,AT5G05440,AT5G19120,AT5G44130…	402	3688	37984	2.35706	1.18e-11	2.26e-11	3.37e-12
Motif	MA1002.1	ERF112	Arabidopsis thaliana	AP2/ERF domain	85	21.1443	7.61e-12	2.51622	AT1G55920,AT1G67740,AT1G68440,AT1G78020,AT2G16280,AT2G28200,AT2G29090,AT2G47450,AT3G16510,AT3G21760,AT3G52060,AT5G18670,AT5G20670,AT5G21940,AT1G06680,AT1G69530,AT1G74070,AT2G17880,AT2G36830,AT3G01490,AT4G09650,AT5G11740,AT5G40890,AT5G46600,AT5G54585,AT5G56860,AT4G34920,AT1G78830,AT2G40230,AT3G19800,AT5G05440,AT5G19120,AT5G21430,AT1G01620,AT1G10470,AT1G23740,AT2G20180,AT3G16240,AT4G11360,AT4G30270…	402	3619	37984	2.21924	3.57e-09	1.6e-09	2.38e-10
Motif	MA1004.1	ERF13_MA1004.1	Arabidopsis thaliana	AP2/ERF domain	83	20.6468	1.96e-08	2.10881	AT1G55920,AT1G67740,AT1G68440,AT1G78020,AT2G01450,AT2G16280,AT2G22790,AT2G28200,AT2G29090,AT2G47450,AT3G16510,AT3G21760,AT3G52060,AT5G11070,AT5G20670,AT5G21940,AT5G40850,AT5G64040,AT1G69530,AT1G74070,AT2G17880,AT2G36830,AT3G01490,AT3G19030,AT3G21055,AT4G09650,AT4G34220,AT5G40890,AT5G54585,AT5G09820,AT2G40230,AT3G19800,AT3G47430,AT5G05440,AT1G10470,AT1G23740,AT2G20180,AT3G16240,AT4G11360,AT5G03380…	402	4127	37984	1.90028	9.18e-06	1.58e-06	2.36e-07
Motif	MA1254.1	ERF13_MA1254.1	Arabidopsis thaliana	AP2/ERF domain	78	19.403	1.33e-10	2.44578	AT1G55920,AT1G67740,AT1G68440,AT1G78020,AT2G16280,AT2G22790,AT2G28200,AT2G29090,AT2G47450,AT3G16510,AT3G21760,AT3G24520,AT3G52060,AT4G17085,AT5G20670,AT5G40850,AT5G64040,AT1G06680,AT1G69530,AT1G74070,AT2G36830,AT3G01490,AT3G19030,AT3G21055,AT4G14540,AT5G40890,AT5G46600,AT5G54585,AT4G34920,AT2G40230,AT3G15450,AT3G19800,AT3G47430,AT5G44130,AT1G10470,AT1G23740,AT2G20180,AT3G14310,AT3G16240,AT4G11360…	402	3364	37984	2.19085	6.24e-08	1.93e-08	2.87e-09
Motif	MA1231.1	ERF15	Arabidopsis thaliana	AP2/ERF domain	57	14.1791	4.09e-08	2.39493	AT1G55920,AT1G62760,AT1G67740,AT1G78020,AT2G28200,AT2G29090,AT3G16510,AT3G24520,AT3G27170,AT5G20670,AT5G21940,AT1G69530,AT1G74070,AT2G36830,AT2G46820,AT4G14540,AT5G40890,AT5G54585,AT5G56860,AT2G40230,AT1G10470,AT2G20180,AT3G14310,AT3G16240,AT5G03380,AT5G38410,AT1G03600,AT1G59725,AT1G70410,AT1G74730,AT2G01755,AT2G17870,AT4G35750,AT5G50450,AT5G65310,AT1G14150,AT3G28740,AT1G11850,AT1G79850,AT2G37170…	402	2411	37984	2.23384	1.92e-05	3.07e-06	4.57e-07
Motif	MA0567.1	ERF1B	Arabidopsis thaliana	AP2/ERF domain	76	18.9055	1.27e-05	1.79465	AT1G55920,AT1G67740,AT1G68440,AT1G78020,AT2G16280,AT2G28200,AT2G29090,AT2G47450,AT3G07350,AT3G16510,AT3G21760,AT3G24520,AT5G20670,AT5G40850,AT5G64040,AT1G69530,AT1G74070,AT1G75690,AT2G32960,AT2G36830,AT3G01490,AT3G19030,AT4G09650,AT5G40890,AT5G54585,AT2G40230,AT3G19800,AT3G47430,AT5G05440,AT5G19120,AT1G10470,AT1G23740,AT2G20180,AT3G16240,AT4G11360,AT5G03380,AT1G70410,AT1G74730,AT2G17870,AT4G35750…	402	4316	37984	1.66382	0.00595409	0.00066774	9.92e-05
Motif	MA1262.1	ERF2	Arabidopsis thaliana	AP2/ERF domain	62	15.4229	5.43e-11	2.79647	AT1G62760,AT1G67740,AT1G78020,AT2G28200,AT2G29090,AT2G47450,AT3G16510,AT3G21760,AT3G24520,AT4G17085,AT4G37180,AT5G20670,AT5G21940,AT5G47220,AT5G65207,AT1G69530,AT1G74070,AT2G05440,AT2G36830,AT2G46820,AT3G04790,AT3G18280,AT4G14540,AT5G40890,AT5G54585,AT5G56860,AT2G40230,AT1G01620,AT1G10470,AT2G20180,AT3G14310,AT3G16240,AT5G03380,AT5G38410,AT1G03600,AT1G59725,AT1G70410,AT1G74730,AT2G01755,AT2G17870…	402	2290	37984	2.55818	2.55e-08	9.02e-09	1.34e-09
Motif	MA1005.1	ERF3	Arabidopsis thaliana	AP2/ERF domain	86	21.393	3.04e-09	2.18236	AT1G55920,AT1G67740,AT1G68440,AT2G01450,AT2G16280,AT2G22790,AT2G28200,AT2G29090,AT2G47450,AT3G07350,AT3G16510,AT3G21760,AT3G24520,AT3G52060,AT5G11070,AT5G20670,AT5G21940,AT5G40850,AT5G64040,AT1G06680,AT1G69530,AT1G74070,AT1G75690,AT2G17880,AT2G36830,AT3G01490,AT3G10060,AT3G19030,AT4G09650,AT4G34220,AT5G11740,AT5G19970,AT5G54585,AT5G09820,AT2G40230,AT3G19800,AT3G47430,AT5G05440,AT5G19120,AT1G01620…	402	4168	37984	1.9496	1.42e-06	2.9e-07	4.31e-08
Motif	MA1238.1	ERF38	Arabidopsis thaliana	AP2/ERF domain	60	14.9254	8.86e-05	1.78238	AT1G55920,AT1G62760,AT2G22790,AT2G28200,AT2G29090,AT3G10450,AT3G16510,AT3G24520,AT3G27170,AT5G20670,AT5G54300,AT1G06680,AT1G74070,AT2G05440,AT2G17880,AT2G22420,AT2G36830,AT2G40000,AT2G40380,AT3G21055,AT4G01460,AT4G14540,AT5G46600,AT5G54585,AT2G10940,AT1G78830,AT2G40230,AT5G19120,AT1G10470,AT1G72416,AT2G20180,AT3G16240,AT3G20820,AT1G59725,AT1G70410,AT2G01755,AT2G17870,AT3G54210,AT5G50450,AT5G65310…	402	3352	37984	1.6913	0.0415525	0.00383016	0.000569212
Motif	MA0992.1	ERF4	Arabidopsis thaliana	AP2/ERF domain	70	17.4129	2.4e-07	2.08635	AT1G55920,AT1G68440,AT2G28200,AT2G29090,AT3G16510,AT3G21760,AT4G17085,AT4G28660,AT5G03230,AT5G18670,AT5G20670,AT5G40850,AT5G47220,AT1G06680,AT1G69530,AT1G74070,AT2G36830,AT3G01490,AT3G10060,AT3G18280,AT3G19030,AT4G09650,AT5G54585,AT2G40230,AT3G15450,AT3G19800,AT5G05440,AT5G19120,AT5G44130,AT1G01620,AT1G10470,AT1G23740,AT2G20180,AT3G16240,AT1G03600,AT1G70410,AT2G17870,AT2G20670,AT5G44520,AT5G50450…	402	3441	37984	1.92215	0.000112679	1.53e-05	2.27e-06
Motif	MA1225.1	ERF5	Arabidopsis thaliana	AP2/ERF domain	63	15.6716	1.19e-09	2.54567	AT1G55920,AT1G62760,AT2G22790,AT2G28200,AT2G29090,AT2G47450,AT3G16510,AT3G24520,AT4G37180,AT5G20670,AT5G21940,AT5G65207,AT1G06680,AT1G70830,AT1G74070,AT2G05440,AT2G46820,AT3G04790,AT3G10060,AT3G21055,AT4G14540,AT5G03120,AT5G54585,AT2G40230,AT5G19120,AT1G01620,AT1G10470,AT2G20180,AT3G16240,AT5G03380,AT5G38410,AT1G03600,AT1G59725,AT1G70410,AT2G01755,AT2G17870,AT4G35750,AT5G50450,AT5G65310,AT3G28740…	402	2546	37984	2.33807	5.56e-07	1.4e-07	2.08e-08
Motif	MA1006.1	ERF6	Arabidopsis thaliana	AP2/ERF domain	83	20.6468	9.41e-07	1.89786	AT1G55920,AT1G67740,AT1G68440,AT1G78020,AT2G01450,AT2G28200,AT2G29090,AT3G16510,AT3G21760,AT4G28660,AT5G11070,AT5G20670,AT5G40850,AT1G06680,AT1G19150,AT1G69530,AT1G74070,AT2G17880,AT2G36830,AT3G01490,AT3G18280,AT3G19030,AT3G21055,AT4G09650,AT4G27450,AT5G40890,AT5G54585,AT5G56860,AT2G10940,AT2G40230,AT5G05440,AT5G19120,AT5G21430,AT1G10470,AT1G23740,AT1G68590,AT2G20180,AT3G16240,AT4G11360,AT5G03380…	402	4531	37984	1.73085	0.000441231	5.3e-05	7.88e-06
Motif	MA0993.1	ERF7	Arabidopsis thaliana	AP2/ERF domain	76	18.9055	3.16e-07	2.01234	AT1G55920,AT1G67740,AT1G68440,AT1G78020,AT2G01450,AT2G16280,AT2G28200,AT2G29090,AT2G47450,AT3G07350,AT3G16510,AT3G21760,AT3G24520,AT3G52060,AT5G11070,AT5G20670,AT5G21940,AT5G40850,AT5G64040,AT1G69530,AT1G74070,AT1G75690,AT2G17880,AT2G36830,AT3G01490,AT3G19030,AT4G09650,AT4G34220,AT5G54585,AT5G09820,AT2G40230,AT3G19800,AT5G05440,AT5G19120,AT1G10470,AT1G23740,AT2G20180,AT3G16240,AT4G11360,AT5G03380…	402	3897	37984	1.84271	0.000148297	1.88e-05	2.8e-06
Motif	MA0994.1	ERF8	Arabidopsis thaliana	AP2/ERF domain	73	18.1592	8.22e-08	2.12142	AT1G55920,AT1G67740,AT1G68440,AT2G01450,AT2G16280,AT2G28200,AT2G29090,AT2G47450,AT3G07350,AT3G16510,AT3G21760,AT3G24520,AT3G52060,AT5G03230,AT5G11070,AT5G20670,AT5G21940,AT5G40850,AT1G69530,AT1G74070,AT1G75690,AT2G17880,AT2G36830,AT3G01490,AT3G19030,AT4G09650,AT4G34220,AT5G54585,AT4G34920,AT2G40230,AT3G19800,AT5G05440,AT5G19120,AT1G10470,AT2G20180,AT3G16240,AT1G70410,AT2G01755,AT2G17870,AT2G20670…	402	3552	37984	1.94189	3.85e-05	5.64e-06	8.38e-07
Motif	MA1257.1	ERF9	Arabidopsis thaliana	AP2/ERF domain	66	16.4179	4.18e-11	2.72477	AT1G55920,AT1G62760,AT1G67740,AT1G78020,AT2G28200,AT2G29090,AT2G38310,AT2G47450,AT3G16510,AT3G24520,AT3G52060,AT4G37180,AT5G20670,AT5G21940,AT5G47220,AT5G65207,AT1G56220,AT1G70830,AT2G05440,AT2G40000,AT2G46820,AT3G01490,AT3G19030,AT4G14540,AT5G54585,AT5G56860,AT4G26150,AT1G78830,AT2G40230,AT3G15450,AT4G31510,AT5G44130,AT1G01620,AT1G10470,AT2G20180,AT3G16240,AT3G20820,AT5G03380,AT1G03600,AT1G59725…	402	2518	37984	2.47664	1.96e-08	7.33e-09	1.09e-09
Motif	MA1264.1	ESE1	Arabidopsis thaliana	AP2/ERF domain	70	17.4129	3.94e-11	2.6493	AT1G55920,AT1G62760,AT1G67740,AT1G78020,AT2G28200,AT2G29090,AT2G47450,AT3G16510,AT3G21760,AT3G24520,AT4G17085,AT5G20670,AT5G21940,AT5G47220,AT5G65207,AT1G06680,AT1G56220,AT1G70830,AT1G74070,AT2G05440,AT2G46820,AT3G10060,AT3G21055,AT4G14540,AT5G54585,AT2G10940,AT2G40230,AT4G31510,AT5G19120,AT1G01620,AT1G10470,AT2G20180,AT3G14310,AT3G16240,AT5G03380,AT5G38410,AT1G03600,AT1G59725,AT1G70410,AT2G17870…	402	2763	37984	2.39382	1.85e-08	7.31e-09	1.09e-09
Motif	MA1236.1	ESE3	Arabidopsis thaliana	AP2/ERF domain	54	13.4328	1.75e-08	2.5259	AT1G55920,AT1G62760,AT1G67740,AT2G28200,AT2G29090,AT2G47450,AT3G16510,AT3G24520,AT4G17085,AT4G37180,AT5G47220,AT5G65207,AT1G06680,AT1G56220,AT1G70830,AT2G05440,AT2G46820,AT3G01490,AT3G19030,AT4G01460,AT4G14540,AT5G54585,AT2G40230,AT5G19120,AT5G21430,AT1G01620,AT1G10470,AT2G20180,AT3G16240,AT5G03380,AT1G03600,AT1G59725,AT1G70410,AT2G17870,AT3G54210,AT5G50450,AT5G65310,AT1G14150,AT3G28740,AT5G02480…	402	2160	37984	2.36219	8.21e-06	1.45e-06	2.16e-07
Motif	MA1382.1	FAR1	Arabidopsis thaliana	Zinc-coordinating	63	15.6716	0.000432857	1.64621	AT1G55920,AT1G60950,AT1G62760,AT1G68440,AT1G72610,AT1G80440,AT2G16280,AT2G22790,AT2G38310,AT3G07350,AT3G24520,AT5G11070,AT5G18670,AT5G21940,AT5G23860,AT5G54300,AT1G66140,AT1G68670,AT2G05440,AT2G17880,AT2G32240,AT3G14415,AT3G18080,AT3G53180,AT5G11740,ATCG00600,AT3G13750,AT4G08950,AT5G55050,AT5G58090,AT1G78830,AT2G40230,AT3G10020,AT3G27690,AT4G24020,AT5G05440,AT5G05890,AT5G44130,AT1G23740,AT2G20180…	402	3798	37984	1.56733	0.20301	0.0168646	0.00250629
Motif	MA0034.1	Gam1	Hordeum vulgare	Tryptophan cluster factors	70	17.4129	3.96e-05	1.76327	AT1G55920,AT1G68440,AT1G78020,AT2G28200,AT3G07350,AT3G16510,AT3G27170,AT3G52060,AT3G52310,AT4G14890,AT5G03230,AT5G21940,AT5G54300,AT1G74070,AT2G05440,AT2G15620,AT2G17880,AT2G32960,AT2G40000,AT3G23080,AT4G01330,AT4G32480,AT5G52100,AT4G26150,AT1G20840,AT1G78830,AT3G10020,AT4G24020,AT5G19120,AT2G20180,AT2G34070,AT3G14310,AT3G16240,AT4G30270,AT5G04950,AT5G15500,AT1G03600,AT1G29660,AT1G74730,AT2G20670…	402	4005	37984	1.65147	0.0185514	0.00183574	0.000272815
Motif	MA1016.1	GATA15	Arabidopsis thaliana	Other C4 zinc finger-type factors	61	15.1741	0.00139529	1.5718	AT1G07180,AT1G23160,AT1G27290,AT1G45688,AT1G55920,AT1G67740,AT1G80440,AT2G29090,AT2G47450,AT3G16510,AT3G19480,AT3G21760,AT3G24520,AT3G52060,AT4G28660,AT4G37180,AT5G11070,AT5G47220,AT1G07050,AT1G23870,AT1G51400,AT2G36830,AT4G01330,AT4G24350,AT4G27450,AT5G19970,AT5G56860,ATCG00600,AT4G34920,AT5G13180,AT5G18660,AT1G78830,AT3G10020,AT3G55700,AT5G04950,AT2G17870,AT2G20670,AT4G35750,AT5G65310,AT1G01630…	402	3824	37984	1.50725	0.654392	0.0468473	0.00696213
Motif	MA1334.1	GBF6	Arabidopsis thaliana	Basic leucine zipper factors (bZIP)	58	14.4279	0.0019702	1.56196	AT1G49430,AT1G55670,AT1G80440,AT2G22790,AT2G38310,AT2G47450,AT3G21760,AT3G24520,AT4G15510,AT5G11070,AT5G40850,AT5G47220,AT5G54300,AT5G64040,AT1G19150,AT2G17880,AT3G21055,AT3G55800,AT3G56060,AT4G14540,AT5G11740,AT4G08950,AT5G55050,AT1G02640,AT1G20840,AT2G40230,AT3G10020,AT3G55700,AT4G24020,AT5G05440,AT1G10470,AT2G34070,AT3G16240,AT3G20820,AT4G11360,AT5G04950,AT1G03600,AT2G20670,AT5G38980,AT5G63470…	402	3643	37984	1.50433	0.924024	0.0628046	0.00933358
Motif	MA0551.1	HY5	Arabidopsis thaliana	Basic leucine zipper factors (bZIP)	61	15.1741	0.0068161	1.44899	AT1G60950,AT1G80440,AT1G80920,AT2G22790,AT2G47450,AT3G19480,AT3G21760,AT3G52060,AT5G21940,AT5G47220,AT5G54300,AT1G23870,AT1G51400,AT1G66140,AT2G15620,AT2G17880,AT2G36830,AT3G18080,AT3G19030,AT3G21055,AT3G53180,AT3G57520,AT4G14540,AT5G19970,AT5G54585,AT4G08950,AT4G26150,AT4G34030,AT4G34920,AT5G13180,AT1G78830,AT3G10020,AT5G05440,AT5G21430,AT5G44130,AT1G10470,AT1G30260,AT4G11360,AT1G03600,AT1G74730…	402	4113	37984	1.40135	1	0.177773	0.0264194
Motif	MA1246.1	LEP	Arabidopsis thaliana	AP2/ERF domain	68	16.9154	1.09e-13	3.1065	AT1G55920,AT1G62760,AT1G67740,AT1G78020,AT2G28200,AT2G29090,AT2G38310,AT2G47450,AT3G16510,AT3G52060,AT4G17085,AT5G20670,AT5G47220,AT5G65207,AT1G06680,AT1G56220,AT1G70830,AT1G74070,AT2G46820,AT3G01490,AT3G04790,AT3G19030,AT4G14540,AT5G03120,AT5G54585,AT5G56860,AT1G78830,AT2G40230,AT3G15450,AT4G31510,AT5G44130,AT1G01620,AT1G10470,AT2G20180,AT3G16240,AT3G20820,AT5G03380,AT5G38410,AT1G03600,AT1G59725…	402	2304	37984	2.7887	5.09e-11	3.81e-11	5.66e-12
Motif	MA1173.1	MYB101	Arabidopsis thaliana	Helix-Turn-Helix	46	11.4428	0.00992251	1.49239	AT1G45688,AT1G67740,AT3G16510,AT3G24520,AT4G14890,AT4G15510,AT4G18890,AT5G09660,AT5G23860,AT5G56550,AT5G65207,AT1G19150,AT1G21920,AT1G74070,AT3G01490,AT5G44020,AT5G54585,AT4G08950,AT4G28940,AT4G34920,AT1G78830,AT3G18773,AT5G21430,AT3G20820,AT5G03380,AT5G15500,AT5G24490,AT5G50450,AT1G18730,AT4G37540,AT1G49650,AT1G74940,AT2G33855,AT3G49790,AT1G11380,AT1G11860,AT1G22160,AT2G24550,AT3G57450,AT5G13370…	402	2966	37984	1.46542	1	0.250511	0.0372293
Motif	MA1177.1	MYB65	Arabidopsis thaliana	Helix-Turn-Helix	59	14.6766	0.00318907	1.51849	AT1G62760,AT1G70820,AT2G16280,AT3G16510,AT3G24520,AT4G26710,AT5G11070,AT5G23860,AT5G47220,AT1G19150,AT1G51400,AT1G69530,AT1G74070,AT2G17880,AT2G32960,AT2G40000,AT2G46220,AT3G01500,AT3G14415,AT4G01460,AT4G09650,AT4G16690,AT5G45680,AT5G54585,AT4G08950,AT4G26150,AT1G78830,AT2G45180,AT4G24020,AT5G21430,AT1G10470,AT3G20820,AT4G30270,AT1G74730,AT2G17870,AT5G50450,AT1G22650,AT2G37170,AT4G37540,AT1G74940…	402	3806	37984	1.46473	1	0.089859	0.0133542
Motif	MA1034.1	Os05g0497200	Oryza sativa Japonica Group	AP2/ERF domain	79	19.6517	3.39e-09	2.24566	AT1G68440,AT1G80440,AT2G01450,AT2G22790,AT2G28200,AT2G29090,AT2G38310,AT2G47450,AT3G07350,AT3G16510,AT3G21760,AT3G24520,AT5G11070,AT5G21940,AT5G40850,AT5G54300,AT1G06680,AT1G69530,AT1G74070,AT2G36830,AT3G01490,AT3G10060,AT3G19030,AT4G01460,AT4G09650,AT4G32480,AT5G11740,AT5G19970,AT5G40890,AT5G54585,AT5G56860,AT1G02640,AT2G40230,AT3G19800,AT3G47430,AT4G31510,AT5G05440,AT5G19120,AT1G01620,AT1G10470…	402	3688	37984	2.024	1.59e-06	3.14e-07	4.66e-08
Motif	MA1409.1	OsRR22	Oryza sativa	Other	51	12.6866	0.00650561	1.50168	AT1G23160,AT1G62760,AT1G80440,AT3G07350,AT3G16510,AT5G54300,AT1G68670,AT2G03750,AT2G05440,AT3G01480,AT3G04790,AT4G16690,AT5G05880,AT5G54585,AT5G09820,AT5G13180,AT1G20840,AT3G47430,AT1G68590,AT3G20820,AT5G15500,AT1G03600,AT1G29660,AT1G70410,AT2G17870,AT3G54210,AT4G35750,AT1G14150,AT3G26740,AT5G14060,AT1G49650,AT3G50685,AT4G25080,AT1G11860,AT1G20070,AT1G25275,AT1G53510,AT1G75460,AT2G01290,AT2G43560…	402	3291	37984	1.46426	1	0.171089	0.0254261
Motif	MA1008.1	PHYPADRAFT_182268	Physcomitrella patens	AP2/ERF domain	63	15.6716	0.000754005	1.60617	AT1G24280,AT1G55920,AT2G29090,AT3G10450,AT3G16510,AT3G52310,AT5G54300,AT5G61420,AT1G06680,AT1G07050,AT1G66140,AT2G17880,AT2G22420,AT2G36830,AT2G40000,AT2G40380,AT3G62720,AT4G09650,AT5G19970,AT5G46600,AT1G02640,AT1G78830,AT2G40230,AT2G45180,AT3G10020,AT3G18773,AT3G55700,AT4G24020,AT5G19120,AT1G30260,AT1G72416,AT2G20180,AT3G16240,AT3G20820,AT5G38410,AT1G59725,AT1G74730,AT4G35750,AT1G18730,AT4G36540…	402	3883	37984	1.53302	0.353628	0.0275651	0.00409654
Motif	MA1023.1	PHYPADRAFT_28324	Physcomitrella patens	AP2/ERF domain	60	14.9254	0.000133266	1.75251	AT1G24280,AT1G55920,AT2G29090,AT3G10450,AT3G16510,AT3G52310,AT5G54300,AT5G65207,AT1G06680,AT1G07050,AT1G66140,AT2G15620,AT2G22420,AT2G36830,AT2G40000,AT2G40380,AT4G09650,AT5G19970,AT5G46600,AT1G02640,AT1G78830,AT2G40230,AT3G18773,AT3G55700,AT4G24020,AT5G05440,AT5G19120,AT1G10470,AT1G30260,AT1G72416,AT3G16240,AT3G20820,AT5G38410,AT1G03600,AT1G59725,AT1G74730,AT4G35750,AT4G36540,AT5G02480,AT1G11850…	402	3404	37984	1.66547	0.0625017	0.00553378	0.000822391
Motif	MA0552.1	PIF1	Arabidopsis thaliana	Basic helix-loop-helix factors (bHLH)	47	11.6915	0.00587473	1.53659	AT1G60950,AT1G80920,AT2G22790,AT2G47450,AT5G20670,AT5G47220,AT5G54300,AT1G51400,AT1G70830,AT3G01500,AT3G14415,AT3G21055,AT3G53180,AT4G14540,AT5G19970,AT4G08950,AT4G34920,AT1G02640,AT2G40230,AT3G10020,AT5G05440,AT5G05890,AT1G01620,AT1G23740,AT2G20180,AT3G20820,AT4G11360,AT5G04950,AT1G03600,AT4G35750,AT5G25460,AT1G18730,AT1G30380,AT1G79850,AT3G50820,AT3G49790,AT3G50685,AT5G14740,AT1G20070,AT1G25275…	402	2954	37984	1.50336	1	0.155796	0.0231533
Motif	MA1364.1	PIF7	Arabidopsis thaliana	Basic helix-loop-helix factors (bHLH)	42	10.4478	0.0110189	1.50936	AT1G60950,AT1G80920,AT2G01450,AT2G22790,AT2G47450,AT5G20670,AT5G21940,AT5G54300,AT1G51400,AT2G05440,AT3G18280,AT3G19030,AT3G21055,AT3G53180,AT4G14540,AT4G32480,AT5G19970,AT4G08950,AT5G13180,AT1G02640,AT2G40230,AT3G10020,AT1G01620,AT3G16240,AT5G04950,AT1G03600,AT1G30380,AT2G37170,AT3G50820,AT5G14740,AT1G20070,AT1G63940,AT1G75460,AT1G77760,AT2G45960,AT3G46780,AT3G53420,AT5G44260,AT5G65870,AT4G24780…	402	2665	37984	1.48911	1	0.273811	0.0406918
Motif	MA1377.1	PLT1	Arabidopsis thaliana	AP2/ERF domain	58	14.4279	0.0101168	1.4289	AT1G75220,AT2G47450,AT3G19480,AT4G17085,AT5G09660,AT5G54300,AT5G61420,AT1G19150,AT1G23870,AT1G69530,AT1G70830,AT2G17880,AT2G36830,AT2G46220,AT3G01480,AT4G09650,AT4G17560,AT4G34220,AT5G56860,AT2G10940,AT3G55630,AT4G34920,AT5G58090,AT1G78830,AT2G40230,AT3G10020,AT3G27690,AT3G47430,AT5G05440,AT1G10470,AT3G16240,AT3G20820,AT5G13360,AT1G70410,AT5G38980,AT5G50450,AT1G11850,AT2G37170,AT1G74940,AT2G27510…	402	3947	37984	1.38847	1	0.253389	0.037657
Motif	MA0955.1	POPTR_0002s00440g	Populus trichocarpa	SBP-type zinc finger	61	15.1741	0.00304706	1.5122	AT1G78020,AT1G80440,AT2G29450,AT2G47450,AT3G16510,AT3G24520,AT3G52310,AT3G62410,AT5G18670,AT5G47220,AT1G56220,AT1G74070,AT2G40000,AT2G40380,AT3G01500,AT3G10060,AT3G14415,AT3G20370,AT4G14540,AT4G23920,AT5G03120,AT5G17300,AT5G19970,AT5G46600,AT5G55450,AT4G08950,AT4G38470,AT1G02640,AT1G78830,AT3G27690,AT4G31510,AT5G05870,AT5G05890,AT3G20820,AT1G70410,AT1G74730,AT4G35750,AT5G24490,AT5G38980,AT1G14150…	402	3959	37984	1.45586	1	0.0890375	0.0132321
Motif	MA1252.1	PUCHI	Arabidopsis thaliana	AP2/ERF domain	76	18.9055	2.87e-14	3.00288	AT1G55920,AT1G62760,AT1G67740,AT1G68440,AT1G78020,AT2G22790,AT2G28200,AT2G38310,AT3G07350,AT3G16510,AT3G24520,AT4G17085,AT5G11070,AT5G20670,AT5G21940,AT5G47220,AT5G65207,AT1G06680,AT1G56220,AT1G74070,AT2G40380,AT2G46820,AT3G01490,AT3G04790,AT3G10060,AT5G03120,AT5G11740,AT5G54585,AT2G40230,AT3G15450,AT4G31510,AT5G21430,AT5G44130,AT1G01620,AT1G10470,AT1G23740,AT2G20180,AT3G16240,AT5G03380,AT5G38410…	402	2703	37984	2.6567	1.35e-11	2.26e-11	3.37e-12
Motif	MA1216.1	RAP21	Arabidopsis thaliana	AP2/ERF domain	74	18.408	1.31e-08	2.22213	AT1G55920,AT1G62760,AT1G68440,AT2G28200,AT2G29090,AT2G47450,AT3G10450,AT3G16510,AT3G21760,AT3G24520,AT3G27170,AT5G11070,AT5G20670,AT5G21940,AT5G40850,AT5G54300,AT1G06680,AT1G68670,AT1G70830,AT1G74070,AT2G05440,AT2G17880,AT2G22420,AT2G36830,AT2G40000,AT3G19030,AT4G01460,AT4G09650,AT4G14540,AT4G34220,AT5G44020,AT5G54585,AT2G10940,AT1G78830,AT2G40230,AT3G18773,AT3G19800,AT5G19120,AT1G10470,AT2G20180…	402	3458	37984	2.022	6.13e-06	1.11e-06	1.66e-07
Motif	MA1249.1	RAP210	Arabidopsis thaliana	AP2/ERF domain	65	16.1692	0.000105426	1.73217	AT1G55920,AT1G67740,AT2G22790,AT2G28200,AT2G29090,AT3G07350,AT3G10450,AT3G16510,AT3G24520,AT5G20670,AT5G40850,AT5G54300,AT5G61420,AT1G06680,AT1G66140,AT1G75690,AT2G17880,AT2G36830,AT2G40380,AT3G51950,AT4G32480,AT5G46600,AT4G34920,AT5G58090,AT2G40230,AT2G45180,AT1G10470,AT1G14700,AT2G20180,AT3G16240,AT3G20820,AT1G03600,AT1G59725,AT1G70410,AT1G74730,AT2G01755,AT2G17870,AT2G36800,AT4G35750,AT4G36540…	402	3753	37984	1.63648	0.0494447	0.00449605	0.000668171
Motif	MA1266.1	RAP211	Arabidopsis thaliana	AP2/ERF domain	80	19.9005	2.98e-12	2.64071	AT1G55670,AT1G55920,AT1G62760,AT1G68440,AT1G78020,AT1G80440,AT2G01450,AT2G22790,AT2G28200,AT2G38310,AT2G47450,AT3G16510,AT3G21760,AT3G24520,AT4G17085,AT5G11070,AT5G20670,AT5G21940,AT5G40850,AT5G47220,AT1G06680,AT1G68670,AT1G74070,AT1G75690,AT2G17880,AT2G36830,AT2G46820,AT3G10060,AT3G18280,AT3G21055,AT5G54585,AT5G56860,AT2G10940,AT2G40230,AT3G10020,AT3G15450,AT3G19800,AT5G44130,AT1G10470,AT2G20180…	402	3229	37984	2.34097	1.4e-09	7.23e-10	1.08e-10
Motif	MA1256.1	RAP212	Arabidopsis thaliana	AP2/ERF domain	86	21.393	4.68e-14	2.78549	AT1G55920,AT1G62760,AT1G67740,AT1G72610,AT1G78020,AT2G16280,AT2G22790,AT2G28200,AT2G29090,AT2G38310,AT2G47450,AT3G16510,AT3G21760,AT3G24520,AT3G27170,AT3G52060,AT4G17085,AT5G11070,AT5G20670,AT5G21940,AT5G47220,AT5G65207,AT1G06680,AT1G56220,AT1G74070,AT2G05440,AT2G36830,AT2G40000,AT2G46820,AT3G01490,AT3G04790,AT3G19030,AT4G01460,AT4G09650,AT4G14540,AT5G19970,AT5G54585,AT5G56860,AT4G26150,AT1G78830…	402	3345	37984	2.42928	2.19e-11	2.46e-11	3.65e-12
Motif	MA1221.1	RAP26	Arabidopsis thaliana	AP2/ERF domain	82	20.398	1.7e-14	2.91377	AT1G55920,AT1G62760,AT1G67740,AT1G68440,AT1G78020,AT2G22790,AT2G28200,AT2G29090,AT2G38310,AT3G16510,AT3G24520,AT4G17085,AT4G37180,AT5G11070,AT5G20670,AT5G21940,AT5G47220,AT5G65207,AT1G06680,AT1G56220,AT1G74070,AT2G05440,AT2G36830,AT2G46820,AT3G01490,AT3G04790,AT3G10060,AT4G14540,AT5G03120,AT5G11740,AT5G54585,AT2G10940,AT2G40230,AT3G15450,AT4G31510,AT5G19120,AT5G21430,AT5G44130,AT1G01620,AT1G10470…	402	3036	37984	2.55204	7.95e-12	2.26e-11	3.37e-12
Motif	MA1415.1	REF6	Arabidopsis thaliana	C2H2 zinc finger factors	69	17.1642	0.00142656	1.53142	AT1G55670,AT1G55920,AT1G68440,AT1G72610,AT1G75220,AT1G80440,AT2G29450,AT3G21760,AT4G28660,AT5G03230,AT5G19190,AT5G20670,AT5G56550,AT1G21920,AT1G51100,AT1G51400,AT1G69530,AT1G74070,AT1G75690,AT1G79700,AT2G22420,AT3G21055,AT3G53180,AT4G23920,AT4G39710,AT5G05880,AT5G19970,AT2G43760,AT2G40230,AT3G15450,AT5G05890,AT1G30260,AT1G68590,AT4G30270,AT5G13360,AT1G29660,AT1G59725,AT2G01755,AT5G25460,AT2G24150…	402	4469	37984	1.45886	0.669057	0.0473895	0.0070427
Motif	MA0553.1	SMZ	Arabidopsis thaliana	AP2/ERF domain	61	15.1741	0.000411113	1.66267	AT1G49430,AT1G55670,AT1G55920,AT1G68520,AT2G22790,AT2G38310,AT2G47450,AT3G29240,AT3G62410,AT4G15510,AT4G17085,AT5G18670,AT5G21940,AT5G47220,AT5G54300,AT5G65207,AT1G68670,AT1G70260,AT1G70830,AT3G14415,AT3G20370,AT3G57520,AT3G62720,AT4G34220,AT4G35090,AT5G03120,AT5G17300,AT5G19970,AT4G26150,AT4G38470,AT1G20840,AT1G78830,AT2G40230,AT4G31510,AT5G05440,AT5G05870,AT2G34070,AT3G16240,AT3G20820,AT5G13360…	402	3635	37984	1.58562	0.192812	0.0164229	0.00244066
Motif	MA1055.1	SPL1	Arabidopsis thaliana	SBP-type zinc finger	54	13.4328	0.00455719	1.51579	AT1G07180,AT1G78020,AT1G80440,AT2G29450,AT2G38310,AT2G47450,AT3G52060,AT5G18670,AT5G61420,AT1G56220,AT1G74070,AT3G01500,AT3G10060,AT3G18280,AT3G62720,AT4G16690,AT4G23920,AT5G11740,AT5G19970,AT5G54145,AT5G55450,AT4G38470,AT1G02640,AT1G78830,AT4G24020,AT4G31510,AT5G05890,AT1G10657,AT1G70410,AT3G54210,AT4G35750,AT3G28740,AT5G53460,AT3G50820,AT5G02230,AT2G27510,AT2G27830,AT3G15630,AT1G20070,AT1G69523…	402	3468	37984	1.47126	1	0.126156	0.0187485
Motif	MA1056.1	SPL11	Arabidopsis thaliana	SBP-type zinc finger	61	15.1741	2.93e-05	1.85363	AT1G78020,AT1G80440,AT2G28200,AT2G29450,AT2G47450,AT3G24520,AT3G52060,AT3G52310,AT5G18670,AT5G47220,AT1G56220,AT1G74070,AT2G40000,AT2G40380,AT3G01500,AT3G10060,AT3G14415,AT4G14540,AT4G23920,AT5G03120,AT5G17300,AT5G19970,AT5G54145,AT5G55450,AT4G08950,AT4G38470,AT1G02640,AT1G78830,AT3G27690,AT3G55700,AT4G31510,AT5G05890,AT2G34070,AT3G20820,AT1G70410,AT1G74730,AT5G24490,AT1G14150,AT3G28740,AT2G37170…	402	3293	37984	1.7503	0.0137355	0.00137947	0.000205007
Motif	MA1057.1	SPL12	Arabidopsis thaliana	SBP-type zinc finger	61	15.1741	0.00298044	1.51391	AT1G78020,AT1G80440,AT2G29450,AT2G47450,AT3G16510,AT3G24520,AT3G52310,AT3G62410,AT5G18670,AT5G47220,AT1G56220,AT1G74070,AT2G40000,AT2G40380,AT3G01500,AT3G10060,AT3G14415,AT3G20370,AT4G14540,AT4G23920,AT5G03120,AT5G17300,AT5G19970,AT5G46600,AT5G55450,AT4G08950,AT4G38470,AT1G02640,AT1G78830,AT3G27690,AT4G31510,AT5G05870,AT5G05890,AT3G20820,AT1G70410,AT1G74730,AT4G35750,AT5G24490,AT5G38980,AT1G14150…	402	3955	37984	1.45733	1	0.0884205	0.0131404
Motif	MA1321.1	SPL13	Arabidopsis thaliana	SBP-type zinc finger	61	15.1741	0.000127599	1.74788	AT1G75220,AT1G78020,AT1G80440,AT2G23010,AT2G29450,AT2G47450,AT3G24520,AT3G52310,AT5G47220,AT5G61590,AT1G56220,AT1G74070,AT2G40000,AT2G40380,AT3G01490,AT3G01500,AT3G14415,AT4G14540,AT4G23920,AT5G03120,AT5G17300,AT5G19970,AT5G40890,AT5G46600,AT4G08950,AT4G38470,AT1G02640,AT1G78830,AT3G27690,AT4G31510,AT5G05890,AT2G20180,AT3G20820,AT4G30270,AT1G29660,AT1G70410,AT1G74730,AT5G24490,AT5G38980,AT1G14150…	402	3474	37984	1.65911	0.059844	0.00536911	0.00079792
Motif	MA0586.2	SPL14	Arabidopsis thaliana	SBP-type zinc finger	59	14.6766	0.00102117	1.60716	AT1G78020,AT1G80440,AT2G29450,AT2G47450,AT3G16510,AT3G24520,AT3G52310,AT3G62410,AT5G18670,AT5G47220,AT1G56220,AT1G74070,AT2G40000,AT2G40380,AT3G01500,AT3G10060,AT3G14415,AT4G14540,AT4G23920,AT5G03120,AT5G17300,AT5G19970,AT5G46600,AT4G08950,AT4G38470,AT1G02640,AT1G78830,AT3G27690,AT4G31510,AT5G05870,AT3G20820,AT1G70410,AT1G74730,AT4G35750,AT5G24490,AT5G38980,AT1G14150,AT1G67830,AT3G28740,AT3G50820…	402	3616	37984	1.54169	0.47893	0.0354139	0.00526296
Motif	MA1320.1	SPL15	Arabidopsis thaliana	SBP-type zinc finger	56	13.9303	0.000364365	1.70805	AT1G78020,AT1G80440,AT2G23010,AT2G29090,AT2G29450,AT2G47450,AT3G07350,AT3G24520,AT3G52310,AT5G47220,AT1G56220,AT1G74070,AT2G40000,AT2G40380,AT3G01490,AT3G01500,AT3G14415,AT4G23920,AT5G03120,AT5G17300,AT5G19970,AT5G46600,AT5G55450,ATCG00600,AT4G08950,AT4G38470,AT1G02640,AT1G78830,AT3G27690,AT3G20820,AT4G30270,AT1G70410,AT1G74730,AT4G35750,AT5G24490,AT5G38980,AT1G14150,AT3G28740,AT4G37540,AT5G02230…	402	3234	37984	1.63615	0.170887	0.014742	0.00219086
Motif	MA1319.1	SPL3_MA1319.1	Arabidopsis thaliana	SBP-type zinc finger	61	15.1741	0.00299698	1.51348	AT1G78020,AT1G80440,AT2G29450,AT2G47450,AT3G16510,AT3G24520,AT3G52310,AT3G62410,AT5G18670,AT5G47220,AT1G56220,AT1G74070,AT2G40000,AT2G40380,AT3G01500,AT3G10060,AT3G14415,AT3G20370,AT4G14540,AT4G23920,AT5G03120,AT5G17300,AT5G19970,AT5G46600,AT5G55450,AT4G08950,AT4G38470,AT1G02640,AT1G78830,AT3G27690,AT4G31510,AT5G05870,AT5G05890,AT3G20820,AT1G70410,AT1G74730,AT4G35750,AT5G24490,AT5G38980,AT1G14150…	402	3956	37984	1.45696	1	0.0884205	0.0131404
Motif	MA1058.1	SPL4	Arabidopsis thaliana	SBP-type zinc finger	59	14.6766	0.00187286	1.56029	AT1G55920,AT1G78020,AT1G80440,AT2G29450,AT2G38310,AT2G47450,AT3G16510,AT3G24520,AT3G52310,AT3G62410,AT5G18670,AT5G47220,AT1G56220,AT1G74070,AT2G40000,AT3G01500,AT3G14415,AT3G20370,AT4G14540,AT4G23920,AT5G03120,AT5G17300,AT5G19970,AT5G55450,AT4G08950,AT4G38470,AT1G02640,AT1G78830,AT3G27690,AT4G31510,AT5G05870,AT5G05890,AT2G34070,AT3G20820,AT5G15500,AT1G70410,AT1G74730,AT4G35750,AT5G24490,AT5G38980…	402	3714	37984	1.50101	0.878373	0.0603109	0.00896299
Motif	MA1059.2	SPL5	Arabidopsis thaliana	SBP-type zinc finger	55	13.6816	0.000492397	1.69216	AT1G78020,AT1G80440,AT2G29450,AT2G47450,AT3G24520,AT3G52310,AT5G47220,AT1G56220,AT1G74070,AT2G40000,AT2G40380,AT3G01500,AT3G10060,AT3G14415,AT4G14540,AT4G23920,AT5G03120,AT5G17300,AT5G19970,AT5G46600,AT5G55450,AT4G08950,AT4G34920,AT4G38470,AT1G02640,AT1G78830,AT3G27690,AT4G31510,AT3G20820,AT1G70410,AT1G74730,AT4G35750,AT5G24490,AT5G38980,AT1G14150,AT2G42690,AT3G50820,AT4G37540,AT5G02230,AT2G27830…	402	3199	37984	1.62451	0.230934	0.018722	0.00278234
Motif	MA1060.1	SPL7	Arabidopsis thaliana	SBP-type zinc finger	68	16.9154	2.58e-07	2.10347	AT1G45688,AT1G55920,AT1G78020,AT1G80920,AT2G28200,AT2G29450,AT2G38310,AT2G47450,AT3G16510,AT3G21760,AT3G52060,AT1G19150,AT1G56220,AT1G68670,AT1G74070,AT2G17880,AT2G36830,AT2G46220,AT3G21055,AT3G23080,AT3G62720,AT4G34220,AT5G05880,AT5G19970,AT5G54145,AT4G08950,AT4G38470,AT5G58090,AT1G02640,AT1G78830,AT3G55700,AT4G31510,AT5G05440,AT5G05870,AT5G05890,AT5G44130,AT1G10657,AT2G20180,AT2G34070,AT3G14310…	402	3307	37984	1.9429	0.000121045	1.6e-05	2.37e-06
Motif	MA1322.1	SPL9	Arabidopsis thaliana	SBP-type zinc finger	71	17.6617	5.35e-07	2.02609	AT1G75220,AT1G78020,AT1G80440,AT2G23010,AT2G29450,AT2G47450,AT3G24520,AT5G47220,AT1G56220,AT1G74070,AT2G40000,AT2G46220,AT3G01490,AT3G01500,AT3G14415,AT4G01460,AT4G14540,AT4G23920,AT5G03120,AT5G17300,AT5G19970,AT5G46600,AT5G55450,ATCG00600,AT4G08950,AT4G38470,AT5G09820,AT1G02640,AT1G78830,AT3G10020,AT3G27690,AT3G55700,AT4G31510,AT5G05890,AT1G01620,AT2G20180,AT3G20820,AT4G30270,AT5G13360,AT1G29660…	402	3590	37984	1.8687	0.000250868	3.07e-05	4.56e-06
Motif	MA1065.1	TCP20	Arabidopsis thaliana	Basic helix-loop-helix factors (bHLH)	58	14.4279	0.00310644	1.52575	AT1G07180,AT1G23160,AT1G33050,AT1G62760,AT1G80440,AT2G16280,AT2G29090,AT2G29450,AT3G06070,AT3G10450,AT3G16510,AT3G21760,AT4G26710,AT5G61420,AT1G07050,AT1G23870,AT1G70830,AT1G74070,AT2G15620,AT2G30540,AT2G32960,AT3G01480,AT3G18080,AT3G56060,AT3G62720,AT4G32480,AT5G17300,AT3G13750,AT4G34030,AT5G13180,AT1G02640,AT3G27690,AT3G47430,AT5G05440,AT5G05870,AT5G19120,AT1G01620,AT1G09340,AT3G16240,AT5G04950…	402	3721	37984	1.4728	1	0.089859	0.0133542
Motif	MA1035.1	TCP4	Arabidopsis thaliana	Basic helix-loop-helix factors (bHLH)	52	12.9353	0.0126207	1.43611	AT1G07180,AT1G23160,AT1G62760,AT1G80440,AT2G29090,AT2G29180,AT3G21760,AT5G18670,AT5G61420,AT1G23870,AT1G68670,AT2G05440,AT2G32240,AT2G46220,AT3G18080,AT3G56060,AT3G62720,AT4G01330,AT5G40890,AT5G56860,AT4G26150,AT4G34030,AT1G02640,AT2G45180,AT3G10020,AT3G15450,AT3G27690,AT5G05440,AT5G05890,AT5G44130,AT1G01620,AT1G10657,AT3G14310,AT3G16240,AT5G04950,AT1G70410,AT4G38520,AT5G25460,AT1G14150,AT5G02480…	402	3499	37984	1.40422	1	0.311165	0.0462432
Motif	MA0588.1	TGA1	Arabidopsis thaliana	Basic leucine zipper factors (bZIP)	61	15.1741	0.000759912	1.61729	AT1G68440,AT1G70820,AT1G80440,AT2G28200,AT2G38310,AT3G07350,AT3G16510,AT3G24520,AT3G52060,AT5G09660,AT5G11070,AT5G23860,AT5G47220,AT5G54300,AT5G61590,AT5G64040,AT1G70260,AT2G22420,AT2G40380,AT3G01500,AT3G23080,AT4G32480,AT4G08950,AT4G34920,AT4G38470,AT5G09820,AT5G55050,AT1G02640,AT1G78830,AT2G40230,AT3G10020,AT3G55700,AT4G31510,AT5G19120,AT1G10470,AT1G14700,AT1G72416,AT2G34070,AT3G16240,AT3G20820…	402	3727	37984	1.54648	0.356399	0.0275651	0.00409654
Motif	MA1346.1	TGA10	Arabidopsis thaliana	Basic leucine zipper factors (bZIP)	47	11.6915	0.00979666	1.48733	AT1G23160,AT1G68440,AT1G80440,AT2G38310,AT2G47450,AT3G06070,AT3G16510,AT3G24520,AT5G09660,AT5G11070,AT5G19190,AT5G47220,AT5G54300,AT5G64040,AT1G07050,AT2G15620,AT5G44020,AT4G08950,AT4G34920,AT5G55050,AT1G02640,AT3G10020,AT3G55700,AT5G05440,AT5G19120,AT1G10470,AT1G14700,AT1G30260,AT1G68590,AT2G20180,AT2G34070,AT3G14310,AT3G16240,AT3G20820,AT4G11360,AT4G30270,AT5G04950,AT5G13360,AT1G59725,AT5G50450…	402	3044	37984	1.45891	1	0.249329	0.0370535
Motif	MA1068.1	TGA2	Arabidopsis thaliana	Basic leucine zipper factors (bZIP)	61	15.1741	0.000428417	1.65964	AT1G55670,AT1G68440,AT1G80440,AT2G38310,AT3G16510,AT3G21760,AT3G24520,AT3G52060,AT5G09660,AT5G11070,AT5G20670,AT5G23860,AT5G47220,AT5G54300,AT5G61590,AT5G64040,AT1G70260,AT2G15620,AT3G01500,AT3G18080,AT3G18280,AT4G32480,AT5G06570,AT4G08950,AT4G34920,AT4G38470,AT5G09820,AT5G55050,AT1G02640,AT2G40230,AT3G10020,AT3G55700,AT5G05870,AT5G05890,AT5G19120,AT1G10470,AT1G14700,AT1G72416,AT2G34070,AT3G16240…	402	3641	37984	1.58301	0.200928	0.0168646	0.00250629
Motif	MA1070.1	TGA7	Arabidopsis thaliana	Basic leucine zipper factors (bZIP)	59	14.6766	0.000903441	1.61654	AT1G62760,AT1G68440,AT1G80440,AT2G28200,AT3G07350,AT3G16510,AT3G19480,AT3G24520,AT5G09660,AT5G11070,AT5G21940,AT5G47220,AT5G64040,AT1G21920,AT1G70260,AT1G74070,AT2G22420,AT2G36830,AT3G23080,AT3G53180,AT5G06570,AT5G21170,AT4G34920,AT1G78830,AT3G55700,AT5G05440,AT5G05870,AT5G19120,AT1G01620,AT1G14700,AT1G30260,AT1G72416,AT2G34070,AT3G14310,AT3G16240,AT3G20820,AT3G61430,AT4G11360,AT4G30270,AT5G04950…	402	3597	37984	1.54984	0.423714	0.0320351	0.00476083
Motif	MA1220.1	TINY	Arabidopsis thaliana	AP2/ERF domain	68	16.9154	6.37e-05	1.74565	AT1G62760,AT2G28200,AT2G29090,AT3G10450,AT3G16510,AT3G27170,AT5G11070,AT5G20670,AT5G54300,AT1G06680,AT1G66140,AT1G74070,AT2G05440,AT2G17880,AT2G22420,AT2G36830,AT2G40380,AT3G51950,AT4G01460,AT5G46600,AT5G54585,AT5G56860,AT2G10940,AT1G02640,AT1G78830,AT2G40230,AT2G45180,AT3G19800,AT4G24020,AT5G19120,AT1G10470,AT2G20180,AT3G16240,AT3G20820,AT5G15500,AT1G03600,AT1G59725,AT1G70410,AT2G17870,AT3G54210…	402	3915	37984	1.64116	0.0298746	0.00284905	0.000423406
Motif	MA1047.1	TGA5	Arabidopsis thaliana	Basic leucine zipper factors (bZIP)	46	11.4428	0.0138375	1.45925	AT1G68440,AT1G80440,AT2G38310,AT3G16510,AT3G24520,AT4G15510,AT5G09660,AT5G11070,AT5G47220,AT5G54300,AT5G64040,AT1G70260,AT3G01500,AT3G18280,AT4G08950,AT4G34920,AT5G55050,AT1G02640,AT2G40230,AT3G10020,AT3G55700,AT5G05870,AT5G19120,AT1G10470,AT1G14700,AT1G30260,AT1G72416,AT2G34070,AT3G16240,AT3G20820,AT4G11360,AT4G30270,AT5G04950,AT5G38410,AT5G50450,AT1G14150,AT1G23090,AT1G20070,AT1G22160,AT2G42600…	402	3028	37984	1.43541	1	0.338521	0.0503086
Motif	MA1007.1	PHYPADRAFT_173530	Physcomitrella patens	AP2/ERF domain	48	11.9403	0.0147389	1.44172	AT1G24280,AT1G55920,AT2G29090,AT3G10450,AT3G16510,AT3G52310,AT5G65207,AT1G06680,AT1G07050,AT1G66140,AT2G15620,AT2G22420,AT2G40000,AT2G40380,AT3G04790,AT4G09650,AT5G19970,AT1G02640,AT1G78830,AT2G40230,AT2G45180,AT3G18773,AT3G55700,AT4G24020,AT5G19120,AT1G30260,AT3G16240,AT3G20820,AT5G38410,AT1G03600,AT4G36540,AT5G02480,AT1G11850,AT1G73260,AT4G35770,AT1G74940,AT2G27510,AT2G31790,AT3G50685,AT1G07200…	402	3203	37984	1.41599	1	0.357799	0.0531735
Motif	MA1328.1	ATHB34	Arabidopsis thaliana	Homeo domain factors	34	8.45771	0.0153506	1.54085	AT1G75220,AT1G78020,AT5G11070,AT5G61420,AT1G05070,AT1G07050,AT1G51100,AT4G09650,AT4G14540,AT4G16690,AT4G32480,AT5G52100,AT4G28940,AT1G02640,AT4G31510,AT1G14700,AT1G30260,AT3G14310,AT5G03380,AT5G38410,AT1G03600,AT1G70410,AT1G14150,AT1G11850,AT2G31790,AT4G16024,AT1G22690,AT3G46780,AT3G57450,AT4G15610,AT3G30775,AT1G06830,AT1G12110,AT3G48360	402	2089	37984	1.53785	1	0.369802	0.0549574
Motif	MA1349.1	bZIP16	Arabidopsis thaliana	Basic leucine zipper factors (bZIP)	52	12.9353	0.0163675	1.41207	AT1G60950,AT1G80440,AT1G80920,AT2G38310,AT2G47450,AT3G21760,AT5G11070,AT5G47220,AT5G54300,AT5G64040,AT1G51400,AT1G70830,AT1G74070,AT2G17880,AT3G19030,AT3G21055,AT3G56060,AT4G14540,AT4G19420,AT5G19970,AT4G08950,AT4G34920,AT5G58090,AT1G02640,AT2G40230,AT3G10020,AT5G05440,AT5G21430,AT1G10470,AT1G72416,AT3G20820,AT4G11360,AT1G03600,AT2G20670,AT5G50450,AT1G23090,AT2G31790,AT5G14740,AT1G07200,AT1G11860…	402	3553	37984	1.38287	1	0.391314	0.0581543
Motif	MA1218.1	CBF4	Arabidopsis thaliana	AP2/ERF domain	52	12.9353	0.0185578	1.40032	AT2G29090,AT3G07350,AT3G10450,AT3G16510,AT3G24520,AT5G40850,AT5G54300,AT1G06680,AT1G66140,AT2G17880,AT2G36830,AT2G40000,AT2G40380,AT4G09650,AT5G46600,AT5G54585,AT4G08950,AT4G34920,AT2G45180,AT3G18773,AT4G24020,AT5G05440,AT5G19120,AT1G10470,AT1G72416,AT2G20180,AT3G16240,AT3G20820,AT1G03600,AT1G59725,AT1G74730,AT4G35750,AT4G36540,AT5G02480,AT1G11850,AT4G35770,AT1G74940,AT2G27510,AT2G31790,AT2G33855…	402	3580	37984	1.37245	1	0.438149	0.0651147
Motif	MA1416.1	RAMOSA1	Zea mays	C2H2 zinc finger factors	13	3.23383	0.0186042	2.0541	AT1G70820,AT2G29180,AT5G19190,AT4G39710,AT5G17300,AT5G21170,AT4G34030,AT4G35750,AT5G63470,AT3G50685,AT3G26700,AT4G36970,AT5G41670	402	562	37984	2.18566	1	0.438149	0.0651147
Motif	MA0946.1	ARR11	Arabidopsis thaliana	Tryptophan cluster factors	47	11.6915	0.0194123	1.41964	AT1G33055,AT1G62760,AT3G13040,AT3G21760,AT3G24520,AT4G14890,AT5G20670,AT5G40850,AT5G47220,AT5G54300,AT2G03750,AT3G04790,AT4G01460,AT4G16690,AT4G32480,AT5G54585,AT5G13180,AT5G18660,AT1G78830,AT3G47430,AT5G15500,AT1G03600,AT1G29660,AT3G54210,AT4G35750,AT1G14150,AT3G28740,AT1G73260,AT5G14060,AT3G49790,AT4G25080,AT1G11860,AT1G25275,AT1G30510,AT1G75460,AT2G01290,AT2G43560,AT3G13120,AT3G60130,AT4G39780…	402	3177	37984	1.39783	1	0.453793	0.0674396
Motif	MA0962.1	BHLH34	Arabidopsis thaliana	Basic helix-loop-helix factors (bHLH)	52	12.9353	0.0204215	1.39131	AT1G68440,AT1G80440,AT1G80920,AT2G22790,AT2G47450,AT3G06070,AT3G07350,AT3G24520,AT5G20670,AT5G54300,AT1G51400,AT2G05440,AT3G21055,AT3G23080,AT3G53180,AT4G14540,AT4G23920,AT5G19970,AT5G56860,AT3G13750,AT4G08950,AT4G38470,AT2G40230,AT3G10020,AT3G27690,AT5G05440,AT5G05890,AT1G01620,AT1G23740,AT2G20180,AT5G04950,AT1G03600,AT1G59725,AT5G25460,AT5G50450,AT1G30380,AT1G22650,AT1G79850,AT3G50820,AT3G50685…	402	3601	37984	1.36444	1	0.473876	0.0704242
Motif	MA1289.1	TCP3	Arabidopsis thaliana	Basic helix-loop-helix factors (bHLH)	51	12.6866	0.0213753	1.39123	AT1G07180,AT1G80440,AT2G29090,AT2G29450,AT2G38310,AT3G21760,AT5G18670,AT5G61420,AT1G07050,AT1G68670,AT2G05440,AT2G30540,AT2G32960,AT3G56060,AT3G62720,AT4G01330,AT5G03120,AT5G40890,AT5G56860,AT4G26150,AT2G45180,AT3G27690,AT5G05440,AT5G05890,AT5G44130,AT1G01620,AT3G16240,AT5G04950,AT5G15500,AT1G29660,AT2G36800,AT4G38520,AT5G25460,AT1G14150,AT5G02480,AT2G37170,AT2G34430,AT3G60370,AT4G16024,AT1G15690…	402	3528	37984	1.36589	1	0.492387	0.0731752
Motif	MA1186.1	At1g49010	Arabidopsis thaliana	Helix-Turn-Helix	59	14.6766	0.0216856	1.35981	AT1G49430,AT1G68440,AT1G68520,AT2G29180,AT3G62410,AT4G14890,AT4G26710,AT5G11070,AT5G64040,AT5G65207,AT1G07050,AT1G19150,AT1G23870,AT1G50732,AT1G51400,AT1G62150,AT1G70260,AT1G75690,AT2G15620,AT2G22420,AT3G01480,AT3G04790,AT3G18080,AT3G21055,AT5G54585,AT5G55450,AT4G26150,AT4G38470,AT3G10020,AT3G55700,AT1G68590,AT5G03380,AT1G29660,AT2G01755,AT2G36800,AT5G63470,AT2G24150,AT5G02480,AT1G01630,AT1G79850…	402	4201	37984	1.32701	1	0.495916	0.0736996
Motif	MA1351.1	GBF3	Arabidopsis thaliana	Basic leucine zipper factors (bZIP)	52	12.9353	0.0219409	1.38451	AT1G55670,AT1G60950,AT1G80440,AT1G80920,AT2G38310,AT2G47450,AT3G21760,AT5G11070,AT5G47220,AT5G54300,AT5G64040,AT5G65207,AT1G51400,AT1G70830,AT2G17880,AT3G19030,AT3G21055,AT3G56060,AT4G14540,AT4G19420,AT5G19970,AT4G08950,AT4G34920,AT1G02640,AT2G40230,AT3G10020,AT3G18773,AT5G05440,AT1G10470,AT3G20820,AT4G11360,AT1G03600,AT2G20670,AT1G14150,AT1G79850,AT4G37540,AT1G23090,AT2G31790,AT5G14740,AT1G07200…	402	3617	37984	1.35841	1	0.498146	0.074031
Motif	MA0121.1	ARR10	Arabidopsis thaliana	Tryptophan cluster factors	67	16.6667	0.0221399	1.3349	AT1G23160,AT1G68440,AT1G70820,AT1G80440,AT2G28200,AT3G07350,AT3G21760,AT3G27170,AT3G52060,AT5G23860,AT5G40850,AT5G61420,AT5G61590,AT1G68670,AT2G03750,AT2G15620,AT2G17880,AT2G32240,AT2G40000,AT3G01480,AT3G20370,AT3G21055,AT3G56060,AT4G01460,AT4G16690,AT4G23920,AT4G32480,AT4G39710,AT5G05880,AT5G44020,AT4G34920,AT5G09820,AT1G20840,AT3G47430,AT5G05870,AT5G05890,AT1G59725,AT1G70410,AT2G36800,AT1G30380…	402	4885	37984	1.29594	1	0.499072	0.0741687
Motif	MA1009.1	ARF3	Arabidopsis thaliana	B3 domain	56	13.9303	0.0224674	1.36692	AT1G62760,AT2G29450,AT2G47450,AT3G16510,AT3G24520,AT4G37180,AT5G40850,AT5G54300,AT5G61420,AT1G07050,AT1G56220,AT1G68670,AT1G70260,AT2G46820,AT3G01500,AT3G20370,AT3G51950,AT4G24350,AT4G32480,AT5G19970,AT5G21170,AT5G55450,AT5G56860,AT4G34920,AT5G09820,AT2G40230,AT1G68590,AT1G72416,AT2G34070,AT3G20820,AT4G11360,AT1G03600,AT1G70410,AT5G65310,AT1G67830,AT3G26740,AT1G73260,AT2G37170,AT1G74940,AT2G27510…	402	3957	37984	1.3372	1	0.502862	0.0747319
Motif	MA1197.1	CAMTA1	Arabidopsis thaliana	Other	39	9.70149	0.0235441	1.44674	AT1G62760,AT1G68440,AT1G80440,AT2G22790,AT3G24520,AT5G11070,AT5G54300,AT5G64040,AT1G66140,AT1G68670,AT3G18080,AT3G62720,AT5G11740,AT5G54585,ATCG00600,AT3G13750,AT4G08950,AT5G55050,AT5G58090,AT1G78830,AT4G24020,AT5G05440,AT5G44130,AT5G50450,AT1G67830,AT1G01630,AT1G22650,AT1G79850,AT4G35770,AT4G37540,AT5G02230,AT5G14060,AT3G49790,AT2G42600,AT3G46780,AT3G47520,AT5G17600,AT5G65870,AT4G27657	402	2563	37984	1.43777	1	0.52325	0.0777617
Motif	MA1188.1	At3g11280	Arabidopsis thaliana	Helix-Turn-Helix	58	14.4279	0.0238869	1.35456	AT1G55920,AT1G62760,AT1G68440,AT1G68520,AT1G70820,AT1G75220,AT2G23010,AT2G28200,AT3G06070,AT3G27160,AT3G62410,AT4G14890,AT5G11070,AT5G19190,AT5G20670,AT5G56550,AT5G61590,AT5G64040,AT5G65207,AT1G07050,AT1G24180,AT1G50732,AT1G51400,AT1G56220,AT1G70260,AT2G22420,AT3G04450,AT3G21055,AT4G01330,AT4G09650,AT4G14540,AT5G51970,AT5G54585,AT4G26150,AT4G38470,AT1G30260,AT1G68590,AT5G03380,AT1G03600,AT2G20670…	402	4140	37984	1.32374	1	0.52443	0.0779372
Motif	MA0988.1	PHYPADRAFT_143875	Physcomitrella patens	Basic helix-loop-helix factors (bHLH)	43	10.6965	0.0239295	1.4196	AT1G60950,AT1G80920,AT2G47450,AT3G52060,AT5G20670,AT5G21940,AT5G54300,AT1G51400,AT2G05440,AT3G01500,AT3G21055,AT3G53180,AT4G14540,AT5G19970,AT4G08950,AT4G34920,AT2G40230,AT3G10020,AT5G05890,AT1G01620,AT1G23740,AT1G30260,AT2G20180,AT5G04950,AT1G03600,AT5G25460,AT1G18730,AT1G30380,AT3G50820,AT3G50685,AT5G14740,AT1G20070,AT1G75460,AT1G77760,AT2G42600,AT2G45960,AT3G17510,AT3G46780,AT5G44260,AT5G63160…	402	2892	37984	1.4049	1	0.52443	0.0779372
Motif	MA1180.1	MYB3R4	Arabidopsis thaliana	Helix-Turn-Helix	50	12.4378	0.024586	1.38195	AT1G75220,AT1G78020,AT2G22790,AT2G28200,AT2G29180,AT3G21760,AT5G65207,AT1G24180,AT1G74070,AT2G17880,AT4G01460,AT4G24350,AT4G34220,AT5G06570,AT5G19970,AT5G40890,AT5G44020,AT3G55630,AT5G18660,AT1G02640,AT1G78830,AT4G24020,AT1G09340,AT1G10470,AT1G72416,AT2G20180,AT3G16240,AT4G11360,AT4G30270,AT1G70410,AT5G65310,AT1G18730,AT4G35770,AT2G34430,AT3G15630,AT3G26520,AT3G49790,AT3G50685,AT5G54270,AT1G11860…	402	3476	37984	1.35914	1	0.535101	0.079523
Motif	MA1033.1	OJ1058_F05.8	Oryza sativa Japonica Group	Basic leucine zipper factors (bZIP)	47	11.6915	0.024814	1.39469	AT1G60950,AT1G80920,AT2G22790,AT2G47450,AT3G52060,AT5G20670,AT5G21940,AT5G47220,AT5G54300,AT1G23870,AT1G51400,AT3G01500,AT3G14415,AT3G18080,AT3G21055,AT3G56060,AT4G14540,AT5G19970,AT4G08950,AT4G26150,AT4G34920,AT5G58090,AT1G02640,AT3G10020,AT5G28030,AT1G23740,AT1G30260,AT2G20180,AT4G11360,AT5G04950,AT1G03600,AT1G18730,AT3G28740,AT5G53460,AT3G50685,AT5G14740,AT1G20070,AT1G25275,AT1G77760,AT2G42600…	402	3229	37984	1.37532	1	0.536363	0.0797106
Motif	MA1393.1	MYB70	Arabidopsis thaliana	Helix-Turn-Helix	39	9.70149	0.0251807	1.43891	AT1G07180,AT2G16280,AT3G07350,AT3G10450,AT3G19480,AT3G27170,AT4G14890,AT1G06680,AT1G19150,AT1G51400,AT2G46220,AT3G23080,AT4G01050,AT4G09650,AT4G14540,AT4G17560,AT5G06570,AT5G44020,ATCG00600,AT4G08950,AT1G78830,AT2G40230,AT1G10470,AT3G20820,AT4G11360,AT5G03380,AT5G50450,AT5G02230,AT1G74940,AT3G49790,AT1G11380,AT1G22690,AT1G69523,AT3G53420,AT4G15630,AT3G48360,AT2G30520,AT4G21870,AT5G58260	402	2576	37984	1.43052	1	0.540587	0.0803383
Motif	MA0557.1	FHY3	Arabidopsis thaliana	SWIM-type zinc finger	47	11.6915	0.0262166	1.38905	AT1G62760,AT1G68440,AT1G72610,AT1G80440,AT2G22790,AT2G38310,AT3G07350,AT3G24520,AT5G11070,AT5G18670,AT5G47220,AT1G66140,AT1G68670,AT2G05440,AT3G01500,AT3G18080,AT3G53180,AT5G11740,ATCG00600,AT4G08950,AT5G55050,AT2G40230,AT3G27690,AT4G24020,AT5G05440,AT5G05890,AT5G44130,AT1G23740,AT2G20180,AT5G04950,AT1G03600,AT4G35750,AT5G25460,AT5G50450,AT1G14150,AT1G67830,AT1G01630,AT1G11850,AT1G22650,AT1G73260…	402	3241	37984	1.37023	1	0.559024	0.0830782
Motif	MA1372.1	STZ	Arabidopsis thaliana	C2H2 zinc finger factors	59	14.6766	0.0273428	1.33935	AT1G33050,AT1G62760,AT1G75220,AT3G10450,AT3G19480,AT3G27170,AT4G00780,AT4G14890,AT1G07050,AT1G23870,AT1G66140,AT1G74070,AT2G15620,AT2G46220,AT3G57520,AT4G01330,AT4G09650,AT4G14540,AT4G19160,AT5G59750,AT3G55630,AT4G34030,AT5G13180,AT1G78830,AT3G15450,AT3G55700,AT5G21430,AT1G01620,AT1G23740,AT4G10300,AT4G11360,AT1G59725,AT1G60970,AT2G36800,AT1G14150,AT2G42690,AT4G36540,AT2G27830,AT3G50685,AT5G35220…	402	4258	37984	1.30925	1	0.579126	0.0860657
Motif	MA1330.1	ATHB24	Arabidopsis thaliana	Homeo domain factors	37	9.20398	0.0291246	1.43551	AT1G68520,AT1G70820,AT1G78020,AT4G14890,AT5G20670,AT1G51100,AT1G66140,AT1G79700,AT3G01500,AT4G32480,AT5G03120,AT5G56860,AT1G55260,AT4G38470,AT2G45180,AT3G47430,AT1G14700,AT3G14310,AT5G03380,AT1G03600,AT1G30380,AT3G26740,AT1G11850,AT2G31790,AT5G14740,AT5G54270,AT1G07110,AT1G22160,AT1G48320,AT2G32290,AT4G15610,AT4G17030,AT1G54040,AT4G27657,AT5G62720,AT5G13730,AT4G21445	402	2442	37984	1.43163	1	0.609498	0.0905793
Motif	MA1286.1	TCP24	Arabidopsis thaliana	Basic helix-loop-helix factors (bHLH)	50	12.4378	0.0291631	1.36508	AT1G80440,AT2G29090,AT2G29450,AT2G38310,AT3G21760,AT5G18670,AT1G07050,AT1G62150,AT1G68670,AT2G05440,AT2G30540,AT2G32960,AT3G56060,AT3G62720,AT4G01330,AT5G03120,AT5G05880,AT5G40890,AT4G26150,AT2G39470,AT2G45180,AT3G15450,AT3G27690,AT3G47430,AT5G05440,AT5G05870,AT5G05890,AT5G44130,AT3G16240,AT5G04950,AT1G29660,AT2G36800,AT5G25460,AT1G14150,AT5G02480,AT2G37170,AT2G34430,AT4G16024,AT1G15690,AT1G25275…	402	3515	37984	1.34406	1	0.609498	0.0905793
Motif	MA1360.1	bHLH74	Arabidopsis thaliana	Basic helix-loop-helix factors (bHLH)	45	11.194	0.0308545	1.38157	AT1G60950,AT1G80920,AT4G17085,AT5G20670,AT5G21940,AT5G54300,AT1G51400,AT3G01500,AT3G14415,AT3G21055,AT3G53180,AT3G56060,AT5G05880,AT5G19970,AT4G08950,AT4G34920,AT5G58090,AT2G40230,AT3G10020,AT5G05440,AT5G05890,AT1G01620,AT1G23740,AT2G20180,AT5G04950,AT1G03600,AT1G59725,AT5G25460,AT1G18730,AT1G30380,AT3G28740,AT3G50820,AT2G34430,AT1G20070,AT1G25275,AT1G75460,AT1G77760,AT2G42600,AT2G45960,AT3G17510…	402	3111	37984	1.36674	1	0.640606	0.0952025
Motif	MA0576.1	RAX3	Arabidopsis thaliana	Tryptophan cluster factors	55	13.6816	0.0347219	1.32994	AT1G55920,AT2G22790,AT2G38310,AT3G24520,AT3G52310,AT4G28660,AT5G18670,AT5G21940,AT5G65207,AT1G06680,AT1G19150,AT1G69530,AT2G22420,AT2G40380,AT3G01500,AT3G21055,AT3G55800,AT4G01050,AT4G09650,AT4G19420,AT4G34220,AT5G05880,AT3G13750,AT3G55630,AT4G08950,AT5G09820,AT5G58090,AT1G20840,AT1G78830,AT3G27690,AT4G24020,AT5G19120,AT5G38410,AT2G01755,AT2G36800,AT5G24490,AT1G14150,AT1G18730,AT1G73260,AT3G50820…	402	3979	37984	1.30606	1	0.716189	0.106435
Motif	MA1348.1	TGA9	Arabidopsis thaliana	Basic leucine zipper factors (bZIP)	41	10.199	0.037277	1.38113	AT1G23160,AT1G68440,AT1G70820,AT1G80440,AT2G38310,AT3G06070,AT3G16510,AT3G24520,AT5G09660,AT5G11070,AT5G64040,AT1G07050,AT2G15620,AT4G09650,AT5G03120,AT5G44020,AT2G43760,AT4G34030,AT4G34920,AT1G02640,AT3G10020,AT3G55700,AT5G05440,AT5G19120,AT1G09340,AT1G14700,AT1G30260,AT1G68590,AT2G20180,AT2G34070,AT3G14310,AT3G16240,AT3G20820,AT4G30270,AT5G04950,AT5G13360,AT5G50450,AT1G14150,AT3G15630,AT3G09050…	402	2821	37984	1.37327	1	0.763898	0.113525
Motif	MA1054.1	ARALYDRAFT_897773	Arabidopsis lyrata subsp. lyrata	Basic helix-loop-helix factors (bHLH)	49	12.1891	0.037847	1.34268	AT1G07180,AT1G23160,AT1G62760,AT1G80440,AT2G29090,AT2G29450,AT2G38310,AT3G06070,AT3G21760,AT5G18670,AT5G47220,AT5G64040,AT5G65207,AT1G62150,AT1G66140,AT1G74070,AT2G03750,AT2G30540,AT2G32960,AT3G18080,AT3G19030,AT3G56060,AT3G62720,AT4G27450,AT4G34220,AT5G05880,AT5G40890,AT4G26150,AT5G13180,AT2G39470,AT5G05440,AT5G05870,AT5G05890,AT1G01620,AT3G16240,AT2G36800,AT5G25460,AT1G14150,AT5G02480,AT2G37170…	402	3493	37984	1.32548	1	0.765764	0.113802
Motif	MA1397.1	At1g74840	Arabidopsis thaliana	Helix-Turn-Helix	46	11.4428	0.0378533	1.35504	AT1G24280,AT1G49430,AT1G67740,AT2G29180,AT4G17085,AT4G28025,AT5G40850,AT5G64040,AT5G65207,AT1G23870,AT1G51400,AT1G62150,AT2G15620,AT2G32960,AT3G21055,AT3G57520,AT4G35090,AT5G54585,AT4G38470,AT3G10020,AT3G18773,AT1G68590,AT4G11360,AT1G59725,AT3G54210,AT4G38520,AT5G38980,AT1G67830,AT3G15630,AT3G49790,AT3G60370,AT1G48320,AT3G46130,AT3G53420,AT3G56910,AT4G36970,AT4G37925,AT5G39210,AT5G41670,AT1G13700…	402	3241	37984	1.34108	1	0.765764	0.113802
Motif	MA1067.1	TCP5	Arabidopsis thaliana	Basic helix-loop-helix factors (bHLH)	57	14.1791	0.0400992	1.31022	AT1G62760,AT1G80440,AT2G16280,AT2G29090,AT2G29450,AT3G21760,AT5G18670,AT5G61420,AT1G07050,AT1G23870,AT1G62150,AT1G68670,AT2G05440,AT2G32240,AT2G32960,AT2G46220,AT3G19030,AT3G21055,AT3G56060,AT3G62720,AT4G01330,AT5G03120,AT5G05880,AT5G56860,AT4G26150,AT4G34030,AT2G39470,AT3G10020,AT3G15450,AT3G27690,AT5G05440,AT5G05870,AT5G05890,AT5G44130,AT1G01620,AT1G10657,AT5G04950,AT5G15500,AT1G29660,AT2G36800…	402	4187	37984	1.28631	1	0.806032	0.119787
Motif	MA0590.1	LFY	Arabidopsis thaliana	Unidentified class	54	13.4328	0.0408698	1.31745	AT1G78020,AT2G29180,AT2G29450,AT2G38310,AT3G19480,AT3G24520,AT4G14890,AT5G09660,AT5G47220,AT5G65207,AT1G19150,AT1G24180,AT1G56220,AT1G74070,AT2G30540,AT3G04790,AT4G14540,AT5G06570,AT5G19970,AT5G40890,AT1G78830,AT3G15450,AT4G24020,AT5G05440,AT4G11360,AT1G70410,AT2G36800,AT3G54210,AT5G63470,AT5G65310,AT3G28740,AT5G02480,AT1G23090,AT1G49650,AT1G53580,AT1G74940,AT2G27510,AT2G27830,AT2G30570,AT2G31790…	402	3936	37984	1.29632	1	0.811527	0.120603
Motif	MA1194.1	AT3G10580	Arabidopsis thaliana	Helix-Turn-Helix	53	13.1841	0.0408869	1.32062	AT1G55920,AT1G68520,AT1G75220,AT2G29180,AT3G62410,AT4G28025,AT5G64040,AT5G65207,AT1G07050,AT1G50732,AT1G51400,AT1G56220,AT1G70260,AT2G46220,AT3G21055,AT4G14540,AT4G18370,AT4G35090,AT5G19970,AT5G51970,AT5G54585,AT5G55450,AT1G55260,AT4G08950,AT4G26150,AT4G38470,AT3G18773,AT1G30260,AT1G68590,AT4G11360,AT4G30270,AT5G03380,AT2G36800,AT4G36540,AT5G02480,AT1G79850,AT1G53580,AT2G31790,AT3G49790,AT3G60370…	402	3851	37984	1.3004	1	0.811527	0.120603
Motif	MA1224.1	CBF1	Arabidopsis thaliana	AP2/ERF domain	51	12.6866	0.042328	1.3239	AT2G29090,AT3G07350,AT3G10450,AT3G16510,AT5G40850,AT5G54300,AT1G06680,AT1G66140,AT2G17880,AT2G36830,AT2G40380,AT4G09650,AT5G46600,AT5G54585,AT4G34920,AT2G40230,AT2G45180,AT3G18773,AT4G24020,AT5G05440,AT5G19120,AT1G10470,AT1G72416,AT2G20180,AT3G16240,AT3G20820,AT5G38410,AT1G03600,AT1G59725,AT1G74730,AT2G36800,AT4G35750,AT4G36540,AT5G02480,AT1G11850,AT4G35770,AT1G49650,AT1G74940,AT2G27510,AT2G31790…	402	3690	37984	1.30593	1	0.834879	0.124074
Motif	MA1017.1	GATA8	Arabidopsis thaliana	Other C4 zinc finger-type factors	47	11.6915	0.0436012	1.3357	AT1G27290,AT1G45688,AT1G60950,AT1G80440,AT2G16280,AT2G28200,AT3G07350,AT3G52060,AT5G20670,AT5G21940,AT5G23860,AT5G61590,AT2G03750,AT2G17880,AT2G32240,AT2G40000,AT2G40380,AT3G01480,AT4G01460,AT4G09650,AT4G32480,AT5G46600,AT1G78830,AT3G27690,AT1G72416,AT3G16240,AT4G11360,AT1G03600,AT1G70410,AT4G35750,AT5G50450,AT5G65310,AT1G18730,AT3G28740,AT1G74940,AT3G15630,AT3G49790,AT5G54270,AT1G20070,AT1G53510…	402	3359	37984	1.32209	1	0.85424	0.126951
Motif	MA1324.1	GATA20	Arabidopsis thaliana	Other C4 zinc finger-type factors	45	11.194	0.0438509	1.34339	AT1G23160,AT1G45688,AT1G68440,AT1G80440,AT3G13040,AT3G16510,AT3G27170,AT3G52310,AT5G20670,AT1G68670,AT2G22420,AT3G04790,AT4G09650,AT5G19970,AT5G51970,AT2G43760,AT4G34920,AT3G10020,AT3G27690,AT5G19120,AT1G30260,AT4G10300,AT1G70410,AT4G35750,AT5G50450,AT1G18730,AT1G01630,AT4G37540,AT5G02230,AT5G14060,AT1G49650,AT1G53580,AT1G74940,AT2G33855,AT3G15630,AT3G49790,AT1G21500,AT1G22160,AT1G25275,AT2G45960…	402	3192	37984	1.33206	1	0.85424	0.126951
Motif	MA1395.1	MYB77	Arabidopsis thaliana	Helix-Turn-Helix	49	12.1891	0.0441242	1.32677	AT1G70820,AT1G75220,AT1G80440,AT3G16510,AT3G19480,AT2G40000,AT3G01500,AT4G09650,AT5G44020,AT5G54585,AT4G08950,AT4G26150,AT1G78830,AT2G40230,AT3G27690,AT4G24020,AT5G05440,AT5G28030,AT1G72416,AT3G20820,AT4G11360,AT5G03380,AT5G24490,AT5G50450,AT1G22650,AT4G35770,AT4G37540,AT2G34430,AT3G49790,AT3G60370,AT5G54270,AT1G11860,AT1G25275,AT1G62510,AT1G63940,AT1G69523,AT4G15630,AT4G35100,AT5G56870,AT5G63160…	402	3531	37984	1.31121	1	0.85429	0.126959
Motif	MA1193.1	At2g38090	Arabidopsis thaliana	Helix-Turn-Helix	47	11.6915	0.0455877	1.33092	AT2G29180,AT2G29450,AT4G28025,AT5G11070,AT5G64040,AT5G65207,AT1G23870,AT1G24180,AT1G50732,AT1G51400,AT2G15620,AT2G46220,AT3G01480,AT3G21055,AT4G01330,AT4G14540,AT4G35090,AT5G46600,AT5G54585,AT4G38470,AT1G78830,AT4G24020,AT5G44130,AT1G68590,AT2G36800,AT3G54210,AT1G30380,AT2G24150,AT4G36540,AT5G02480,AT1G79850,AT1G49650,AT2G27830,AT2G31790,AT2G47910,AT3G15630,AT3G60370,AT1G49130,AT2G24550,AT3G07310…	402	3370	37984	1.31778	1	0.877243	0.13037
Motif	MA1010.1	PHYPADRAFT_64121	Physcomitrella patens	AP2/ERF domain	62	15.4229	0.0461397	1.28424	AT1G24280,AT1G62760,AT2G29090,AT3G10450,AT3G16510,AT3G27170,AT4G26710,AT5G11070,AT1G06680,AT1G51400,AT1G66140,AT1G74070,AT2G05440,AT2G15620,AT2G40000,AT2G40380,AT3G04790,AT4G32480,AT5G56860,AT2G10940,AT1G02640,AT1G78830,AT2G40230,AT2G45180,AT3G10020,AT4G24020,AT5G19120,AT1G10470,AT3G14310,AT3G16240,AT3G20820,AT4G30270,AT5G03380,AT5G15500,AT2G17870,AT5G24490,AT5G50450,AT4G36540,AT5G02480,AT1G11850…	402	4656	37984	1.25821	1	0.882484	0.131149
Motif	MA1178.1	MYB3R1	Arabidopsis thaliana	Helix-Turn-Helix	49	12.1891	0.047177	1.31976	AT1G75220,AT1G78020,AT2G28200,AT2G29180,AT3G21760,AT5G65207,AT1G24180,AT1G74070,AT2G17880,AT4G01460,AT4G24350,AT5G06570,AT5G19970,AT5G44020,AT2G10940,AT3G55630,AT5G18660,AT1G02640,AT1G78830,AT4G24020,AT1G09340,AT1G10470,AT1G72416,AT2G20180,AT3G16240,AT4G11360,AT4G30270,AT1G70410,AT5G65310,AT1G18730,AT1G22650,AT4G35770,AT2G34430,AT3G15630,AT3G26520,AT3G49790,AT3G50685,AT5G54270,AT1G11860,AT1G63940…	402	3548	37984	1.30493	1	0.896889	0.133289
Motif	MA1217.1	CBF2	Arabidopsis thaliana	AP2/ERF domain	56	13.9303	0.0493556	1.29316	AT1G55920,AT2G29090,AT3G07350,AT3G10450,AT3G16510,AT3G24520,AT5G40850,AT5G54300,AT1G06680,AT1G66140,AT2G17880,AT2G36830,AT2G40380,AT2G46220,AT3G51950,AT4G09650,AT4G39710,AT5G46600,AT5G51970,AT5G54585,AT5G55450,AT4G08950,AT4G34920,AT2G40230,AT2G45180,AT3G18773,AT4G24020,AT5G05440,AT5G19120,AT1G10470,AT1G72416,AT2G20180,AT3G16240,AT3G20820,AT1G03600,AT1G59725,AT4G35750,AT5G02480,AT1G11850,AT4G35770…	402	4158	37984	1.27256	1	0.928884	0.138044
Motif	MA0097.1	bZIP911	Antirrhinum majus	Basic leucine zipper factors (bZIP)	52	12.9353	0.049488	1.30471	AT1G55670,AT1G60950,AT1G78020,AT1G80440,AT2G28200,AT2G29180,AT2G38310,AT2G47450,AT3G16510,AT3G21760,AT3G24520,AT4G14890,AT4G15510,AT5G47220,AT5G54300,AT5G64040,AT1G19150,AT3G56060,AT4G23920,AT4G27450,AT4G08950,AT4G26150,AT5G58090,AT1G02640,AT2G40230,AT3G10020,AT3G18773,AT3G55700,AT1G10470,AT3G20820,AT5G04950,AT5G38410,AT1G59725,AT3G54210,AT4G38520,AT5G24490,AT5G50450,AT1G14150,AT1G30380,AT1G79850…	402	3816	37984	1.28757	1	0.928884	0.138044
Motif	MA0575.1	F3A4.140	Arabidopsis thaliana	Tryptophan cluster factors	51	12.6866	0.0497431	1.3074	AT1G55920,AT1G68440,AT3G16510,AT3G52060,AT3G52310,AT4G37180,AT5G11070,AT5G23860,AT1G68670,AT1G74070,AT2G17880,AT2G32960,AT3G01500,AT4G16690,AT4G32480,AT4G34220,AT5G14120,AT4G08950,AT1G78830,AT2G39470,AT3G18773,AT3G27690,AT4G24020,AT5G28030,AT3G61430,AT4G30270,AT2G20670,AT4G35750,AT5G50450,AT5G63470,AT5G65310,AT1G22650,AT4G37540,AT1G49650,AT2G33855,AT3G60370,AT1G12250,AT1G25275,AT1G62510,AT2G18328…	402	3732	37984	1.29123	1	0.928884	0.138044
