# Supplementary material for: Genome-Wide Association Studies and Transcriptome Changes during Acclimation and Deacclimation in Divergent Brassica napus Varieties
Source: Int J Mol Sci. 2020 Nov 30;21(23):9148. doi: 10.3390/ijms21239148 (PMC7730164; doi:10.3390/ijms21239148)
Supplement: Supplementary file 1 [file ijms-21-09148-s001.zip › supplemental_files_all/supplemental_file_6.xlsx]

## Sheet: Binding_Factor_enrichment
Type	Term	Factor	Description	Title	Class	Source	Count	%	PValue	OddsRatio	Genes	ListTotal	PopHits	PopTotal	FoldChange	Bonferroni	Benjamini	FDR
Binding Factor	GSM2130874	GBF3	EtOH mock treatment for 4 hours	AT2G46270_GBF3_EtOH_ChIP_rep2	TF	ChIP-seq	118	68.6047	5.36323e-24	4.89255	AT1G01250,AT1G02390,AT1G09350,AT1G23205,AT1G56600,AT1G75450,AT1G80130,AT1G80840,AT2G01520,AT2G31230,AT2G40475,AT2G40900,AT2G47270,AT3G15540,AT3G20470,AT3G22410,AT3G51860,AT3G53720,AT3G55580,AT3G56400,AT3G56620,AT3G60520,AT3G62690,AT4G28510,AT4G35170,AT4G40010,AT5G06530,AT5G11930,AT5G24150,AT5G25110,AT5G25610,AT5G52900,AT5G59730,AT5G64770,AT1G01060,AT1G04240,AT1G09530,AT1G16850,AT1G74450,AT1G75200…	172	11449	37302	2.23521	1.78059e-21	1.13671e-20	1.78059e-21
Binding Factor	GSM2131013	DTAF2	10 uM dexamethasone; 6 hours	AT5G50360_DTAF2_Dex_6h_ChIP	TF	ChIP-seq	122	70.9302	2.69268e-23	4.83009	AT1G01250,AT1G02390,AT1G04330,AT1G09350,AT1G23205,AT1G56600,AT1G75450,AT1G80840,AT2G01520,AT2G31230,AT2G32280,AT2G38940,AT2G40475,AT2G40900,AT2G47270,AT3G15540,AT3G20470,AT3G22410,AT3G51860,AT3G53720,AT3G55580,AT3G56400,AT3G56620,AT3G60520,AT3G62690,AT4G02330,AT4G12490,AT4G32280,AT4G40010,AT5G06530,AT5G10625,AT5G11930,AT5G24150,AT5G25110,AT5G49630,AT5G52900,AT5G59730,AT5G64770,AT1G01060,AT1G04240…	172	12451	37302	2.125	8.93969e-21	2.85349e-20	4.46985e-21
Binding Factor	GSM2130898	GBF2	EtOH mock treatment for 4 hours	AT4G01120_GBF2_EtOH_ChIP_rep3	TF	ChIP-seq	109	63.3721	4.04423e-23	4.68034	AT1G01250,AT1G02390,AT1G09350,AT1G56600,AT1G75450,AT1G80130,AT1G80840,AT2G01520,AT2G31230,AT2G40475,AT2G40900,AT2G47270,AT3G15540,AT3G22410,AT3G51860,AT3G53720,AT3G55580,AT3G56400,AT3G56620,AT3G60520,AT3G62690,AT4G35170,AT4G40010,AT5G06530,AT5G11930,AT5G24150,AT5G25110,AT5G52900,AT5G59730,AT5G64770,AT1G01060,AT1G04240,AT1G09530,AT1G16850,AT1G74450,AT1G75200,AT1G78100,AT2G46790,AT3G07390,AT3G12320…	172	10000	37302	2.36391	1.34268e-20	2.85717e-20	4.47562e-21
Binding Factor	GSM1260848	LHY	WT; 2 week-old whole seedlings	LHY_ChIPSeq	TF	ChIP-seq	118	68.6047	1.01132e-22	4.67156	AT1G01250,AT1G02390,AT1G09350,AT1G23205,AT1G56600,AT1G75450,AT1G80130,AT1G80840,AT2G01520,AT2G31230,AT2G32280,AT2G38940,AT2G40475,AT2G40900,AT3G15540,AT3G22410,AT3G51860,AT3G55580,AT3G56400,AT3G57260,AT3G60520,AT3G62690,AT4G40010,AT5G06530,AT5G10625,AT5G24150,AT5G25110,AT5G25610,AT5G49630,AT5G52900,AT5G59730,AT5G64770,AT1G01060,AT1G04240,AT1G09530,AT1G16850,AT1G74450,AT1G78100,AT2G46790,AT3G02080…	172	11819	37302	2.16523	3.35759e-20	5.35859e-20	8.39397e-21
Binding Factor	GSM2287870	WRKY18	WRKY18-HA; 1 uM flg22 for 0 h	W18HA_0h_2 (ChIP-Seq)	TF	ChIP-seq	112	65.1163	2.48411e-22	4.55452	AT1G01250,AT1G02390,AT1G04330,AT1G09350,AT1G23205,AT1G56600,AT1G75450,AT1G76130,AT1G80840,AT2G01520,AT2G31230,AT2G32280,AT2G38940,AT2G40475,AT2G47270,AT3G15540,AT3G22410,AT3G51860,AT3G53720,AT3G56400,AT3G56620,AT3G60520,AT3G62690,AT4G02330,AT4G12490,AT4G35170,AT4G40010,AT5G06530,AT5G10625,AT5G11930,AT5G25110,AT5G49630,AT5G52900,AT5G59730,AT5G64770,AT1G01060,AT1G04240,AT1G09530,AT1G16850,AT1G74450…	172	10775	37302	2.25426	8.24724e-20	9.54837e-20	1.49571e-20
Binding Factor	GSM1264686	BBM	2;4-D induced somatic embryos; pBBM::BBM-YFP	pBBM::BBM-YFP	TF	ChIP-seq	110	63.9535	2.70308e-22	4.54037	AT1G01250,AT1G02390,AT1G04330,AT1G09350,AT1G23205,AT1G56600,AT1G75450,AT1G80130,AT1G80840,AT2G31230,AT2G32280,AT2G38940,AT2G40900,AT2G47270,AT3G15540,AT3G51860,AT3G53720,AT3G56400,AT3G56620,AT3G57260,AT3G60520,AT3G62690,AT4G02330,AT4G28510,AT4G40010,AT5G06530,AT5G10625,AT5G11930,AT5G25110,AT5G52900,AT5G59730,AT1G01060,AT1G09530,AT1G16850,AT1G74450,AT1G75200,AT1G78100,AT2G46790,AT3G07390,AT3G12320…	172	10412	37302	2.2912	8.97423e-20	9.54837e-20	1.49571e-20
Binding Factor	GSM2130894	GBF2	EtOH mock treatment for 4 hours	AT4G01120_GBF2_EtOH_ChIP_rep1	TF	ChIP-seq	112	65.1163	3.23548e-22	4.53496	AT1G01250,AT1G02390,AT1G09350,AT1G23205,AT1G56600,AT1G75450,AT1G80130,AT1G80840,AT2G01520,AT2G31230,AT2G40475,AT2G40900,AT2G47270,AT3G15540,AT3G22410,AT3G51860,AT3G53720,AT3G55580,AT3G56620,AT3G60520,AT3G62690,AT4G35170,AT4G40010,AT5G06530,AT5G11930,AT5G24150,AT5G25110,AT5G52900,AT5G59730,AT5G64770,AT1G01060,AT1G04240,AT1G09530,AT1G16850,AT1G74450,AT1G78100,AT2G46790,AT3G07390,AT3G12320,AT3G14440…	172	10808	37302	2.24738	1.07418e-19	9.79629e-20	1.53454e-20
Binding Factor	GSM1167537	KAN1	Columbia-0 with anti-FLAG antibody	KAN1-FLAG replicate 1	TF	ChIP-seq	90	52.3256	5.45501e-22	4.62578	AT1G09350,AT1G23205,AT1G56600,AT1G75450,AT1G80130,AT2G31230,AT2G32280,AT2G38940,AT2G40475,AT2G40900,AT2G47270,AT3G20470,AT3G22410,AT3G51860,AT3G55580,AT3G56400,AT3G56620,AT3G60520,AT3G62690,AT4G32280,AT5G06530,AT5G10625,AT5G11930,AT5G49630,AT5G52900,AT5G59730,AT5G64770,AT1G04240,AT1G09530,AT1G74450,AT1G78100,AT2G46790,AT3G07390,AT3G12320,AT3G14440,AT3G15210,AT3G55610,AT3G61460,AT4G01410,AT4G24960…	172	7089	37302	2.75335	1.81106e-19	1.4452e-19	2.26383e-20
Binding Factor	GSM2130979	ABF3	10 uM abscisic acid for 4 hours	AT4G34000_ABF3_ABA_ChIP_rep3	TF	ChIP-seq	116	67.4419	9.78833e-22	4.48246	AT1G01250,AT1G02390,AT1G09350,AT1G56600,AT1G75450,AT1G76130,AT1G80130,AT1G80840,AT2G01520,AT2G31230,AT2G38940,AT2G40475,AT2G40900,AT2G47270,AT3G15540,AT3G22410,AT3G51860,AT3G53720,AT3G55580,AT3G56400,AT3G56620,AT3G60520,AT3G62690,AT4G40010,AT5G06530,AT5G11930,AT5G24150,AT5G25110,AT5G25610,AT5G52900,AT5G59730,AT1G01060,AT1G04240,AT1G09530,AT1G16850,AT1G74450,AT1G75200,AT1G78100,AT2G46790,AT3G07390…	172	11720	37302	2.14652	3.24973e-19	2.14209e-19	3.35547e-20
Binding Factor	GSM2130971	ABF4	10 uM abscisic acid for 4 hours	AT3G19290_ABF4_ABA_ChIP_rep2	TF	ChIP-seq	111	64.5349	1.05207e-21	4.44355	AT1G01250,AT1G02390,AT1G09350,AT1G23205,AT1G56600,AT1G75450,AT1G76130,AT1G80130,AT1G80840,AT2G01520,AT2G31230,AT2G38940,AT2G40475,AT2G40900,AT2G47270,AT3G15540,AT3G22410,AT3G51860,AT3G53720,AT3G55580,AT3G56620,AT3G60520,AT3G62690,AT4G40010,AT5G06530,AT5G11930,AT5G24150,AT5G25110,AT5G25610,AT5G52900,AT5G59730,AT1G01060,AT1G04240,AT1G09530,AT1G16850,AT1G74450,AT1G75200,AT1G78100,AT2G46790,AT3G07390…	172	10768	37302	2.23559	3.49288e-19	2.14209e-19	3.35547e-20
Binding Factor	GSM2130893	GBF2	10 uM abscisic acid for 4 hours	AT4G01120_GBF2_ABA_ChIP_rep1	TF	ChIP-seq	107	62.2093	1.11175e-21	4.43111	AT1G01250,AT1G02390,AT1G09350,AT1G23205,AT1G56600,AT1G75450,AT1G80130,AT1G80840,AT2G01520,AT2G31230,AT2G40475,AT2G40900,AT2G47270,AT3G15540,AT3G22410,AT3G51860,AT3G53720,AT3G55580,AT3G56620,AT3G60520,AT3G62690,AT4G35170,AT4G40010,AT5G06530,AT5G11930,AT5G24150,AT5G25110,AT5G52900,AT5G59730,AT5G64770,AT1G01060,AT1G04240,AT1G09530,AT1G16850,AT1G74450,AT1G75200,AT1G78100,AT2G46790,AT3G07390,AT3G12320…	172	10035	37302	2.31244	3.69102e-19	2.14209e-19	3.35547e-20
Binding Factor	GSM2130871	GBF3	10 uM abscisic acid for 4 hours	AT2G46270_GBF3_ABA_ChIP_rep1	TF	ChIP-seq	120	69.7674	1.25023e-21	4.51184	AT1G01250,AT1G02390,AT1G09350,AT1G23205,AT1G56600,AT1G75450,AT1G80130,AT1G80840,AT2G01520,AT2G16890,AT2G31230,AT2G40475,AT2G40900,AT2G47270,AT3G15540,AT3G20470,AT3G22410,AT3G51860,AT3G53720,AT3G55580,AT3G56400,AT3G56620,AT3G60520,AT3G62690,AT4G28510,AT4G35170,AT4G40010,AT5G06530,AT5G11930,AT5G24150,AT5G25110,AT5G25610,AT5G52900,AT5G59730,AT5G64770,AT1G01060,AT1G04240,AT1G09530,AT1G16850,AT1G74450…	172	12553	37302	2.07318	4.15077e-19	2.20816e-19	3.45898e-20
Binding Factor	GSM2130935	MYB44	10 uM abscisic acid for 4 hours	AT5G67300_MYB44_ABA_ChIP_rep1	TF	ChIP-seq	116	67.4419	1.60236e-21	4.44641	AT1G01250,AT1G02390,AT1G04330,AT1G09350,AT1G56600,AT1G75450,AT1G80130,AT1G80840,AT2G01520,AT2G31230,AT2G38940,AT2G40475,AT2G47270,AT3G15540,AT3G22410,AT3G51860,AT3G53720,AT3G55580,AT3G56400,AT3G56620,AT3G60520,AT3G62690,AT4G32280,AT4G40010,AT5G06530,AT5G11930,AT5G24150,AT5G25110,AT5G25610,AT5G52900,AT5G59730,AT5G64770,AT1G01060,AT1G04240,AT1G09530,AT1G16850,AT1G74450,AT1G78100,AT2G46790,AT3G07390…	172	11785	37302	2.13468	5.31983e-19	2.48322e-19	3.88984e-20
Binding Factor	GSM2130875	GBF3	10 uM abscisic acid for 4 hours	AT2G46270_GBF3_ABA_ChIP_rep3	TF	ChIP-seq	115	66.8605	1.6403e-21	4.43582	AT1G01250,AT1G02390,AT1G09350,AT1G23205,AT1G56600,AT1G75450,AT1G80130,AT1G80840,AT2G16890,AT2G31230,AT2G40475,AT2G40900,AT2G47270,AT3G15540,AT3G20470,AT3G22410,AT3G51860,AT3G53720,AT3G55580,AT3G56400,AT3G56620,AT3G60520,AT3G62690,AT4G28510,AT4G35170,AT4G40010,AT5G06530,AT5G11930,AT5G24150,AT5G25110,AT5G25610,AT5G52900,AT5G59730,AT5G64770,AT1G01060,AT1G04240,AT1G09530,AT1G16850,AT1G74450,AT1G75200…	172	11592	37302	2.15151	5.44578e-19	2.48322e-19	3.88984e-20
Binding Factor	GSM2130885	ANAC032	10 uM abscisic acid for 4 hours	AT1G77450_ANAC032_ABA_ChIP_rep3	TF	ChIP-seq	84	48.8372	2.94203e-21	4.60349	AT1G02390,AT1G56600,AT1G75450,AT1G80840,AT2G31230,AT2G47270,AT3G22410,AT3G51860,AT3G56400,AT3G56620,AT3G60520,AT3G62690,AT4G40010,AT5G06530,AT5G25110,AT5G25610,AT5G52900,AT5G59730,AT1G04240,AT1G09530,AT1G16850,AT1G74450,AT1G78100,AT2G46790,AT3G07390,AT3G12320,AT3G14440,AT3G15210,AT3G55610,AT3G61460,AT4G01410,AT4G24960,AT4G27657,AT5G02580,AT5G40390,AT5G47370,AT5G64260,AT1G04570,AT1G27200,AT1G29640…	172	6343	37302	2.87203	9.76754e-19	4.15697e-19	6.5117e-20
Binding Factor	GSM2130896	GBF2	EtOH mock treatment for 4 hours	AT4G01120_GBF2_EtOH_ChIP_rep2	TF	ChIP-seq	108	62.7907	3.14011e-21	4.35541	AT1G01250,AT1G02390,AT1G09350,AT1G23205,AT1G56600,AT1G75450,AT1G80130,AT1G80840,AT2G01520,AT2G31230,AT2G40475,AT2G40900,AT2G47270,AT3G15540,AT3G22410,AT3G51860,AT3G53720,AT3G55580,AT3G56400,AT3G56620,AT3G60520,AT3G62690,AT4G35170,AT4G40010,AT5G06530,AT5G11930,AT5G24150,AT5G25110,AT5G52900,AT5G59730,AT5G64770,AT1G01060,AT1G04240,AT1G09530,AT1G16850,AT1G74450,AT1G78100,AT2G46790,AT3G07390,AT3G12320…	172	10347	37302	2.26367	1.04252e-18	4.15954e-19	6.51572e-20
Binding Factor	GSM2130873	GBF3	10 uM abscisic acid for 4 hours	AT2G46270_GBF3_ABA_ChIP_rep2	TF	ChIP-seq	111	64.5349	3.67809e-21	4.35209	AT1G01250,AT1G02390,AT1G09350,AT1G23205,AT1G56600,AT1G75450,AT1G80130,AT1G80840,AT2G16890,AT2G31230,AT2G40475,AT2G40900,AT2G47270,AT3G15540,AT3G20470,AT3G22410,AT3G51860,AT3G53720,AT3G55580,AT3G56400,AT3G56620,AT3G60520,AT3G62690,AT4G28510,AT4G35170,AT4G40010,AT5G06530,AT5G11930,AT5G24150,AT5G25110,AT5G25610,AT5G52900,AT5G59730,AT5G64770,AT1G01060,AT1G04240,AT1G09530,AT1G16850,AT1G74450,AT1G75200…	172	10928	37302	2.20286	1.22113e-18	4.37479e-19	6.8529e-20
Binding Factor	GSM2130903	HAT22	10 uM abscisic acid for 4 hours	AT4G37790_HAT22_ABA_ChIP_rep3	TF	ChIP-seq	102	59.3023	3.71543e-21	4.35187	AT1G01250,AT1G02390,AT1G09350,AT1G56600,AT1G75450,AT1G80840,AT2G01520,AT2G31230,AT2G40475,AT2G47270,AT3G15540,AT3G22410,AT3G51860,AT3G55580,AT3G56400,AT3G56620,AT3G60520,AT4G40010,AT5G06530,AT5G10625,AT5G11930,AT5G24150,AT5G25110,AT5G25610,AT5G52900,AT5G59730,AT5G64770,AT1G04240,AT1G09530,AT1G16850,AT1G74450,AT1G78100,AT2G46790,AT3G07390,AT3G12320,AT3G14440,AT3G15210,AT3G55610,AT3G61460,AT4G01410…	172	9288	37302	2.38167	1.23352e-18	4.37479e-19	6.8529e-20
Binding Factor	GSM2130940	MYB44	EtOH mock treatment for 4 hours	AT5G67300_MYB44_EtOH_ChIP_rep3	TF	ChIP-seq	88	51.1628	4.09014e-21	4.49531	AT1G04330,AT1G09350,AT1G56600,AT1G75450,AT1G80840,AT2G31230,AT2G38940,AT2G40475,AT3G15540,AT3G22410,AT3G51860,AT3G55580,AT3G56400,AT3G60520,AT3G62690,AT4G40010,AT5G06530,AT5G11930,AT5G24150,AT5G25110,AT5G52900,AT5G59730,AT5G64770,AT1G04240,AT1G09530,AT1G16850,AT1G74450,AT1G78100,AT2G46790,AT3G07390,AT3G12320,AT3G14440,AT3G15210,AT3G55610,AT3G61460,AT4G01410,AT4G24960,AT4G27657,AT5G02580,AT5G40390…	172	6985	37302	2.73225	1.35793e-18	4.56253e-19	7.14698e-20
Binding Factor	GSM2130901	HAT22	10 uM abscisic acid for 4 hours	AT4G37790_HAT22_ABA_ChIP_rep2	TF	ChIP-seq	105	61.0465	6.28077e-21	4.30469	AT1G01250,AT1G02390,AT1G09350,AT1G56600,AT1G75450,AT1G80840,AT2G01520,AT2G31230,AT2G38940,AT2G40475,AT2G47270,AT3G15540,AT3G22410,AT3G51860,AT3G56400,AT3G56620,AT3G60520,AT4G32280,AT4G40010,AT5G06530,AT5G10625,AT5G11930,AT5G24150,AT5G25110,AT5G25610,AT5G52900,AT5G59730,AT5G64770,AT1G04240,AT1G09530,AT1G16850,AT1G74450,AT1G78100,AT2G46790,AT3G07390,AT3G12320,AT3G14440,AT3G15210,AT3G55610,AT3G61460…	172	9886	37302	2.30342	2.08522e-18	6.65586e-19	1.04261e-19
Binding Factor	GSM2287871	WRKY18	WRKY18-HA; 1 uM flg22 for 2 h	W18HA_2h_2 (ChIP-Seq)	TF	ChIP-seq	113	65.6977	7.89771e-21	4.30716	AT1G02390,AT1G04330,AT1G09350,AT1G23205,AT1G56600,AT1G75450,AT1G76130,AT1G80130,AT1G80840,AT2G01520,AT2G31230,AT2G38940,AT2G40475,AT2G47270,AT3G15540,AT3G22410,AT3G53720,AT3G56400,AT3G56620,AT3G60520,AT3G62690,AT4G02330,AT4G12490,AT4G32280,AT4G35170,AT4G40010,AT5G06530,AT5G10625,AT5G11930,AT5G25110,AT5G49630,AT5G52900,AT5G59730,AT5G64770,AT1G01060,AT1G04240,AT1G09530,AT1G16850,AT1G74450,AT1G78100…	172	11411	37302	2.14762	2.62204e-18	7.97082e-19	1.24859e-19
Binding Factor	GSM2130939	MYB44	10 uM abscisic acid for 4 hours	AT5G67300_MYB44_ABA_ChIP_rep3	TF	ChIP-seq	108	62.7907	1.00735e-20	4.27041	AT1G01250,AT1G02390,AT1G04330,AT1G09350,AT1G56600,AT1G75450,AT1G80130,AT1G80840,AT2G31230,AT2G38940,AT2G40475,AT2G47270,AT3G15540,AT3G22410,AT3G51860,AT3G53720,AT3G55580,AT3G56400,AT3G56620,AT3G60520,AT3G62690,AT4G02330,AT4G12490,AT4G40010,AT5G06530,AT5G24150,AT5G25110,AT5G25610,AT5G52900,AT5G59730,AT5G64770,AT1G01060,AT1G04240,AT1G09530,AT1G16850,AT1G74450,AT1G78100,AT2G46790,AT3G07390,AT3G12320…	172	10495	37302	2.23175	3.34441e-18	9.70465e-19	1.52019e-19
Binding Factor	GSM2130951	HB6	10 uM abscisic acid for 4 hours	AT2G22430_HB6_ABA_ChIP_rep3	TF	ChIP-seq	106	61.6279	1.17389e-20	4.2581	AT1G02390,AT1G04330,AT1G09350,AT1G56600,AT1G75450,AT1G80840,AT2G01520,AT2G31230,AT2G38940,AT2G40475,AT2G47270,AT3G15540,AT3G22410,AT3G51860,AT3G53720,AT3G56400,AT3G56620,AT3G60520,AT4G12490,AT4G40010,AT5G06530,AT5G10625,AT5G11930,AT5G24150,AT5G25110,AT5G25610,AT5G52900,AT5G59730,AT1G01060,AT1G04240,AT1G09530,AT1G16850,AT1G74450,AT1G78100,AT2G46790,AT3G07390,AT3G12320,AT3G14440,AT3G15210,AT3G55610…	172	10146	37302	2.26576	3.89733e-18	1.08174e-18	1.69449e-19
Binding Factor	GSM2130876	GBF3	EtOH mock treatment for 4 hours	AT2G46270_GBF3_EtOH_ChIP_rep3	TF	ChIP-seq	108	62.7907	1.9472e-20	4.22267	AT1G01250,AT1G02390,AT1G09350,AT1G23205,AT1G56600,AT1G75450,AT1G80130,AT1G80840,AT2G01520,AT2G31230,AT2G40475,AT2G40900,AT2G47270,AT3G15540,AT3G22410,AT3G51860,AT3G53720,AT3G55580,AT3G56620,AT3G60520,AT3G62690,AT4G28510,AT4G35170,AT4G40010,AT5G06530,AT5G11930,AT5G24150,AT5G25110,AT5G25610,AT5G52900,AT5G59730,AT5G64770,AT1G01060,AT1G04240,AT1G09530,AT1G16850,AT1G74450,AT1G75200,AT1G78100,AT2G46790…	172	10580	37302	2.21382	6.46471e-18	1.71957e-18	2.69363e-19
Binding Factor	GSM2130899	HAT22	10 uM abscisic acid for 4 hours	AT4G37790_HAT22_ABA_ChIP_rep1	TF	ChIP-seq	92	53.4884	3.89581e-20	4.25605	AT1G02390,AT1G09350,AT1G56600,AT1G75450,AT1G80840,AT2G01520,AT2G31230,AT2G47270,AT3G15540,AT3G51860,AT3G56400,AT3G56620,AT3G60520,AT4G40010,AT5G06530,AT5G11930,AT5G24150,AT5G25110,AT5G25610,AT5G52900,AT5G59730,AT5G64770,AT1G04240,AT1G09530,AT1G16850,AT1G74450,AT1G78100,AT2G46790,AT3G07390,AT3G12320,AT3G14440,AT3G15210,AT3G55610,AT3G61460,AT4G01410,AT4G24960,AT4G27657,AT5G02580,AT5G40390,AT5G47370…	172	7867	37302	2.53619	1.29341e-17	3.19279e-18	5.00135e-19
Binding Factor	GSM2130937	MYB44	10 uM abscisic acid for 4 hours	AT5G67300_MYB44_ABA_ChIP_rep2	TF	ChIP-seq	115	66.8605	3.91672e-20	4.20666	AT1G01250,AT1G02390,AT1G04330,AT1G09350,AT1G56600,AT1G75450,AT1G80130,AT1G80840,AT2G01520,AT2G31230,AT2G38940,AT2G40475,AT2G47270,AT3G15540,AT3G22410,AT3G51860,AT3G53720,AT3G55580,AT3G56400,AT3G56620,AT3G60520,AT3G62690,AT4G40010,AT5G06530,AT5G11930,AT5G24150,AT5G25110,AT5G25610,AT5G52900,AT5G59730,AT5G64770,AT1G01060,AT1G04240,AT1G09530,AT1G16850,AT1G74450,AT1G78100,AT2G46790,AT3G07390,AT3G12320…	172	12020	37302	2.0749	1.30035e-17	3.19279e-18	5.00135e-19
Binding Factor	GSM2130955	ZAT6	10 uM abscisic acid for 4 hours	AT5G04340_ZAT6_ABA_ChIP_rep2	TF	ChIP-seq	112	65.1163	6.44265e-20	4.15076	AT1G01250,AT1G02390,AT1G09350,AT1G56600,AT1G75450,AT1G80130,AT1G80840,AT2G01520,AT2G31230,AT2G32280,AT2G38940,AT2G40475,AT2G47270,AT3G15540,AT3G22410,AT3G51860,AT3G55580,AT3G56400,AT3G56620,AT3G60520,AT3G62690,AT4G32280,AT4G40010,AT5G06530,AT5G10625,AT5G11930,AT5G24150,AT5G25110,AT5G25610,AT5G52900,AT5G59730,AT5G64770,AT1G01060,AT1G04240,AT1G09530,AT1G16850,AT1G74450,AT1G78100,AT2G46790,AT3G07390…	172	11500	37302	2.11215	2.13896e-17	5.05734e-18	7.92207e-19
Binding Factor	GSM2130867	ABF1	10 uM abscisic acid for 4 hours	AT1G49720_ABF1_ABA_ChIP_rep2	TF	ChIP-seq	103	59.8837	7.56815e-20	4.12675	AT1G01250,AT1G02390,AT1G09350,AT1G56600,AT1G75450,AT1G76130,AT1G80130,AT1G80840,AT2G01520,AT2G31230,AT2G38940,AT2G40475,AT2G47270,AT3G15540,AT3G22410,AT3G51860,AT3G53720,AT3G55580,AT3G56400,AT3G56620,AT3G60520,AT4G40010,AT5G06530,AT5G11930,AT5G25110,AT5G25610,AT5G52900,AT5G59730,AT1G01060,AT1G04240,AT1G09530,AT1G16850,AT1G74450,AT1G78100,AT2G46790,AT3G07390,AT3G12320,AT3G14440,AT3G15210,AT3G55610…	172	9838	37302	2.27057	2.51263e-17	5.72866e-18	8.97367e-19
Binding Factor	GSM2130938	MYB44	EtOH mock treatment for 4 hours	AT5G67300_MYB44_EtOH_ChIP_rep2	TF	ChIP-seq	87	50.5814	9.79413e-20	4.25489	AT1G04330,AT1G09350,AT1G56600,AT1G75450,AT1G80840,AT2G31230,AT2G38940,AT2G40475,AT3G15540,AT3G22410,AT3G51860,AT3G60520,AT3G62690,AT4G40010,AT5G06530,AT5G11930,AT5G24150,AT5G25110,AT5G52900,AT5G59730,AT5G64770,AT1G01060,AT1G04240,AT1G09530,AT1G74450,AT1G78100,AT2G46790,AT3G07390,AT3G12320,AT3G14440,AT3G15210,AT3G55610,AT3G61460,AT4G01410,AT4G24960,AT4G27657,AT5G02580,AT5G40390,AT5G47370,AT5G62350…	172	7166	37302	2.63297	3.25165e-17	7.15795e-18	1.12126e-18
Binding Factor	GSM2130911	MYB3	10 uM abscisic acid for 4 hours	AT1G22640_MYB3_ABA_ChIP_rep1	TF	ChIP-seq	101	58.7209	1.07108e-19	4.10793	AT1G01250,AT1G02390,AT1G09350,AT1G56600,AT1G75450,AT1G80840,AT2G01520,AT2G31230,AT2G38940,AT2G40475,AT2G47270,AT3G15540,AT3G20470,AT3G51860,AT3G56400,AT3G56620,AT3G60520,AT4G32280,AT4G40010,AT5G06530,AT5G11930,AT5G25110,AT5G25610,AT5G52900,AT5G59730,AT5G64770,AT1G01060,AT1G04240,AT1G09530,AT1G16850,AT1G74450,AT1G78100,AT2G46790,AT3G07390,AT3G12320,AT3G14440,AT3G15210,AT3G55610,AT3G61460,AT4G01410…	172	9524	37302	2.29988	3.55597e-17	7.56693e-18	1.18532e-18
Binding Factor	GSM2130973	ABF4	10 uM abscisic acid for 4 hours	AT3G19290_ABF4_ABA_ChIP_rep3	TF	ChIP-seq	101	58.7209	1.1968e-19	4.09983	AT1G01250,AT1G02390,AT1G09350,AT1G56600,AT1G75450,AT1G76130,AT1G80130,AT1G80840,AT2G31230,AT2G40475,AT2G40900,AT2G47270,AT3G15540,AT3G22410,AT3G51860,AT3G53720,AT3G55580,AT3G56620,AT3G60520,AT3G62690,AT4G40010,AT5G06530,AT5G25110,AT5G25610,AT5G52900,AT5G59730,AT5G64770,AT1G01060,AT1G04240,AT1G09530,AT1G16850,AT1G74450,AT1G78100,AT2G46790,AT3G07390,AT3G12320,AT3G14440,AT3G15210,AT3G55610,AT3G61460…	172	9538	37302	2.29651	3.97336e-17	8.01616e-18	1.25569e-18
Binding Factor	GSM2130872	GBF3	EtOH mock treatment for 4 hours	AT2G46270_GBF3_EtOH_ChIP_rep1	TF	ChIP-seq	114	66.2791	1.21031e-19	4.11856	AT1G01250,AT1G02390,AT1G09350,AT1G23205,AT1G56600,AT1G75450,AT1G80130,AT1G80840,AT2G31230,AT2G40475,AT2G40900,AT2G47270,AT3G15540,AT3G22410,AT3G51860,AT3G53720,AT3G55580,AT3G56400,AT3G56620,AT3G60520,AT3G62690,AT4G28510,AT4G35170,AT4G40010,AT5G06530,AT5G11930,AT5G24150,AT5G25110,AT5G52900,AT5G59730,AT5G64770,AT1G01060,AT1G04240,AT1G09530,AT1G16850,AT1G74450,AT1G75200,AT1G78100,AT2G46790,AT3G07390…	172	11979	37302	2.0639	4.01821e-17	8.01616e-18	1.25569e-18
Binding Factor	GSM2130869	ABF1	10 uM abscisic acid for 4 hours	AT1G49720_ABF1_ABA_ChIP_rep3	TF	ChIP-seq	88	51.1628	1.43766e-19	4.20851	AT1G02390,AT1G09350,AT1G56600,AT1G75450,AT1G76130,AT1G80840,AT2G31230,AT2G38940,AT2G40475,AT2G47270,AT3G22410,AT3G51860,AT3G55580,AT3G56620,AT3G60520,AT4G40010,AT5G06530,AT5G11930,AT5G25110,AT5G25610,AT5G52900,AT5G59730,AT1G01060,AT1G04240,AT1G09530,AT1G16850,AT1G74450,AT1G78100,AT2G46790,AT3G07390,AT3G12320,AT3G14440,AT3G15210,AT3G55610,AT3G61460,AT4G01410,AT4G24960,AT4G27657,AT5G02580,AT5G40390…	172	7367	37302	2.59057	4.77302e-17	9.23341e-18	1.44637e-18
Binding Factor	GSM2130897	GBF2	10 uM abscisic acid for 4 hours	AT4G01120_GBF2_ABA_ChIP_rep3	TF	ChIP-seq	107	62.2093	1.59491e-19	4.07035	AT1G01250,AT1G02390,AT1G09350,AT1G56600,AT1G75450,AT1G80130,AT1G80840,AT2G01520,AT2G31230,AT2G38940,AT2G40475,AT2G40900,AT2G47270,AT3G15540,AT3G22410,AT3G51860,AT3G53720,AT3G55580,AT3G56620,AT3G60520,AT3G62690,AT4G28510,AT4G35170,AT4G40010,AT5G06530,AT5G11930,AT5G24150,AT5G25110,AT5G52900,AT5G59730,AT5G64770,AT1G01060,AT1G04240,AT1G09530,AT1G16850,AT1G74450,AT1G75200,AT1G78100,AT2G46790,AT3G07390…	172	10670	37302	2.17482	5.29509e-17	9.94208e-18	1.55738e-18
Binding Factor	GSM2130895	GBF2	10 uM abscisic acid for 4 hours	AT4G01120_GBF2_ABA_ChIP_rep2	TF	ChIP-seq	107	62.2093	1.82476e-19	4.06075	AT1G01250,AT1G02390,AT1G09350,AT1G23205,AT1G56600,AT1G75450,AT1G80130,AT1G80840,AT2G01520,AT2G31230,AT2G40475,AT2G40900,AT2G47270,AT3G15540,AT3G20470,AT3G22410,AT3G51860,AT3G53720,AT3G55580,AT3G56620,AT3G60520,AT3G62690,AT4G35170,AT4G40010,AT5G06530,AT5G11930,AT5G24150,AT5G25110,AT5G52900,AT5G59730,AT5G64770,AT1G01060,AT1G04240,AT1G09530,AT1G16850,AT1G74450,AT1G75200,AT1G78100,AT2G46790,AT3G07390…	172	10688	37302	2.17116	6.05819e-17	1.10499e-17	1.73091e-18
Binding Factor	GSM2130969	ABF4	10 uM abscisic acid for 4 hours	AT3G19290_ABF4_ABA_ChIP_rep1	TF	ChIP-seq	101	58.7209	2.09378e-19	4.05913	AT1G01250,AT1G02390,AT1G09350,AT1G56600,AT1G75450,AT1G76130,AT1G80130,AT1G80840,AT2G31230,AT2G40475,AT2G40900,AT2G47270,AT3G15540,AT3G22410,AT3G51860,AT3G53720,AT3G55580,AT3G56620,AT3G60520,AT3G62690,AT4G40010,AT5G06530,AT5G11930,AT5G25110,AT5G25610,AT5G52900,AT5G59730,AT1G01060,AT1G04240,AT1G09530,AT1G16850,AT1G74450,AT1G78100,AT2G46790,AT3G07390,AT3G12320,AT3G14440,AT3G15210,AT3G55610,AT3G61460…	172	9609	37302	2.27954	6.95134e-17	1.23268e-17	1.93093e-18
Binding Factor	GSM2130978	ABF3	EtOH mock treatment for 4 hours	AT4G34000_ABF3_EtOH_ChIP_rep2	TF	ChIP-seq	98	56.9767	3.05186e-19	4.04647	AT1G01250,AT1G02390,AT1G09350,AT1G23205,AT1G56600,AT1G75450,AT1G80130,AT1G80840,AT2G31230,AT2G40475,AT2G47270,AT3G15540,AT3G22410,AT3G51860,AT3G55580,AT3G56400,AT3G56620,AT3G60520,AT3G62690,AT4G40010,AT5G06530,AT5G25110,AT5G52900,AT5G59730,AT5G64770,AT1G01060,AT1G04240,AT1G09530,AT1G16850,AT1G74450,AT1G78100,AT2G46790,AT3G07390,AT3G12320,AT3G14440,AT3G15210,AT3G55610,AT3G60890,AT3G61460,AT4G01410…	172	9127	37302	2.32864	1.01322e-16	1.74817e-17	2.73843e-18
Binding Factor	GSM2130947	HB6	10 uM abscisic acid for 4 hours	AT2G22430_HB6_ABA_ChIP_rep1	TF	ChIP-seq	113	65.6977	3.52404e-19	4.03621	AT1G02390,AT1G04330,AT1G09350,AT1G56600,AT1G75450,AT1G80840,AT2G01520,AT2G31230,AT2G38940,AT2G40475,AT2G47270,AT3G15540,AT3G22410,AT3G28510,AT3G51860,AT3G53720,AT3G55580,AT3G56400,AT3G56620,AT3G60520,AT3G62690,AT4G12490,AT4G32280,AT4G40010,AT5G06530,AT5G10625,AT5G11930,AT5G24150,AT5G25110,AT5G25610,AT5G52900,AT5G59730,AT1G01060,AT1G04240,AT1G09530,AT1G16850,AT1G74450,AT1G78100,AT2G46790,AT3G07390…	172	11932	37302	2.05385	1.16998e-16	1.96553e-17	3.0789e-18
Binding Factor	GSM2130877	ANAC102	10 uM abscisic acid for 4 hours	AT5G63790_ANAC102_ABA_ChIP_rep1	TF	ChIP-seq	79	45.9302	6.28591e-19	4.25998	AT1G02390,AT1G56600,AT1G75450,AT1G80840,AT2G31230,AT2G38940,AT2G47270,AT3G51860,AT3G56400,AT3G56620,AT3G60520,AT4G12490,AT4G40010,AT5G06530,AT5G25110,AT5G52900,AT5G59730,AT1G04240,AT1G09530,AT1G16850,AT1G74450,AT1G78100,AT2G46790,AT3G07390,AT3G12320,AT3G14440,AT3G15210,AT3G55610,AT3G61460,AT4G01410,AT4G24960,AT4G27657,AT5G02580,AT5G40390,AT5G47370,AT5G62350,AT5G64260,AT1G04570,AT1G27200,AT1G29640…	172	6136	37302	2.79219	2.08692e-16	3.41605e-17	5.35108e-18
Binding Factor	GSM2130945	HB5	10 uM abscisic acid for 4 hours	AT5G65310_HB5_ABA_ChIP_rep3	TF	ChIP-seq	101	58.7209	7.68524e-19	3.96518	AT1G01250,AT1G02390,AT1G09350,AT1G23205,AT1G56600,AT1G75450,AT1G80840,AT2G01520,AT2G40475,AT2G47270,AT3G15540,AT3G51860,AT3G55580,AT3G56400,AT3G56620,AT3G60520,AT3G62690,AT4G02330,AT4G32280,AT4G40010,AT5G06530,AT5G11930,AT5G24150,AT5G25110,AT5G25610,AT5G49630,AT5G52900,AT5G59730,AT5G64770,AT1G04240,AT1G09530,AT1G16850,AT1G74450,AT1G78100,AT2G46790,AT3G07390,AT3G12320,AT3G14440,AT3G15210,AT3G55610…	172	9777	37302	2.24037	2.5515e-16	4.0721e-17	6.37875e-18
Binding Factor	GSM2130904	HAT22	EtOH mock treatment for 4 hours	AT4G37790_HAT22_EtOH_ChIP_rep3	TF	ChIP-seq	92	53.4884	1.88996e-18	3.95993	AT1G01250,AT1G02390,AT1G09350,AT1G75450,AT1G80840,AT2G01520,AT2G31230,AT2G32280,AT2G40475,AT2G47270,AT3G15540,AT3G51860,AT3G56400,AT3G56620,AT3G60520,AT3G62690,AT4G32280,AT4G40010,AT5G06530,AT5G11930,AT5G24150,AT5G25110,AT5G52900,AT5G59730,AT5G64770,AT1G04240,AT1G09530,AT1G16850,AT1G74450,AT1G78100,AT2G46790,AT3G07390,AT3G12320,AT3G14440,AT3G15210,AT3G55610,AT3G61460,AT4G01410,AT4G24960,AT4G27657…	172	8324	37302	2.39695	6.27468e-16	9.76991e-17	1.53041e-17
Binding Factor	GSM2130944	HB5	EtOH mock treatment for 4 hours	AT5G65310_HB5_EtOH_ChIP_rep2	TF	ChIP-seq	101	58.7209	1.98098e-18	3.89735	AT1G01250,AT1G02390,AT1G09350,AT1G23205,AT1G56600,AT1G75450,AT1G80840,AT2G01520,AT2G31230,AT2G40475,AT2G47270,AT3G15540,AT3G51860,AT3G55580,AT3G56400,AT3G60520,AT3G62690,AT4G02330,AT4G32280,AT4G40010,AT5G06530,AT5G11930,AT5G24150,AT5G25110,AT5G25610,AT5G49630,AT5G52900,AT5G59730,AT5G64770,AT1G01060,AT1G04240,AT1G09530,AT1G16850,AT1G74450,AT1G78100,AT2G46790,AT3G07390,AT3G12320,AT3G14440,AT3G15210…	172	9902	37302	2.21209	6.57685e-16	9.99659e-17	1.56592e-17
Binding Factor	GSM2287873	WRKY40	WRKY40-HA; 1 uM flg22 for 2 h	W40HA_2h_2 (ChIP-Seq)	TF	ChIP-seq	106	61.6279	2.75246e-18	3.86803	AT1G02390,AT1G04330,AT1G09350,AT1G23205,AT1G56600,AT1G75450,AT1G76130,AT1G80840,AT2G01520,AT2G31230,AT2G38940,AT2G40475,AT2G47270,AT3G15540,AT3G22410,AT3G53720,AT3G56400,AT3G56620,AT3G60520,AT3G62690,AT4G02330,AT4G12490,AT4G32280,AT4G35170,AT4G40010,AT5G06530,AT5G11930,AT5G25110,AT5G49630,AT5G52900,AT5G59730,AT5G64770,AT1G01060,AT1G04240,AT1G09530,AT1G74450,AT1G78100,AT2G46790,AT3G07390,AT3G15210…	172	10871	37302	2.11466	9.13816e-16	1.35667e-16	2.12515e-17
Binding Factor	GSM2130936	MYB44	EtOH mock treatment for 4 hours	AT5G67300_MYB44_EtOH_ChIP_rep1	TF	ChIP-seq	109	63.3721	3.12907e-18	3.8647	AT1G01250,AT1G02390,AT1G04330,AT1G09350,AT1G23205,AT1G56600,AT1G75450,AT1G80840,AT2G01520,AT2G31230,AT2G38940,AT2G40475,AT3G15540,AT3G22410,AT3G51860,AT3G53720,AT3G55580,AT3G56400,AT3G56620,AT3G60520,AT3G62690,AT4G32280,AT4G40010,AT5G06530,AT5G10625,AT5G11930,AT5G24150,AT5G25110,AT5G52900,AT5G59730,AT5G64770,AT1G01060,AT1G04240,AT1G09530,AT1G16850,AT1G74450,AT1G78100,AT2G46790,AT3G07390,AT3G12320…	172	11462	37302	2.06239	1.03885e-15	1.50724e-16	2.36102e-17
Binding Factor	GSM2130941	HB5	10 uM abscisic acid for 4 hours	AT5G65310_HB5_ABA_ChIP_rep1	TF	ChIP-seq	101	58.7209	3.707e-18	3.85272	AT1G01250,AT1G02390,AT1G09350,AT1G56600,AT1G75450,AT1G80840,AT2G01520,AT2G40475,AT2G47270,AT3G15540,AT3G51860,AT3G56400,AT3G60520,AT3G62690,AT4G02330,AT4G32280,AT4G40010,AT5G06530,AT5G11930,AT5G24150,AT5G25110,AT5G25610,AT5G49630,AT5G52900,AT5G59730,AT5G64770,AT1G01060,AT1G04240,AT1G09530,AT1G16850,AT1G74450,AT1G78100,AT2G46790,AT3G07390,AT3G12320,AT3G14440,AT3G15210,AT3G55610,AT3G61460,AT4G01410…	172	9986	37302	2.19348	1.23072e-15	1.74595e-16	2.73494e-17
Binding Factor	GSM2130879	ANAC102	10 uM abscisic acid for 4 hours	AT5G63790_ANAC102_ABA_ChIP_rep2	TF	ChIP-seq	76	44.186	4.94439e-18	4.15476	AT1G02390,AT1G56600,AT1G75450,AT1G80840,AT2G31230,AT2G47270,AT3G22410,AT3G51860,AT3G56400,AT3G56620,AT3G60520,AT4G12490,AT4G40010,AT5G06530,AT5G25110,AT5G25610,AT5G52900,AT5G59730,AT1G04240,AT1G09530,AT1G16850,AT1G74450,AT1G78100,AT2G46790,AT3G07390,AT3G12320,AT3G14440,AT3G15210,AT3G55610,AT3G61460,AT4G01410,AT4G24960,AT4G27657,AT5G02580,AT5G40390,AT5G47370,AT5G62350,AT5G64260,AT1G27200,AT1G29640…	172	5904	37302	2.79171	1.64154e-15	2.27812e-16	3.56856e-17
Binding Factor	GSM2130970	ABF4	EtOH mock treatment for 4 hours	AT3G19290_ABF4_EtOH_ChIP_rep1	TF	ChIP-seq	96	55.814	6.12251e-18	3.84034	AT1G01250,AT1G02390,AT1G09350,AT1G23205,AT1G56600,AT1G75450,AT1G80130,AT1G80840,AT2G31230,AT2G40475,AT2G47270,AT3G15540,AT3G22410,AT3G51860,AT3G53720,AT3G55580,AT3G56620,AT3G60520,AT3G62690,AT4G40010,AT5G06530,AT5G11930,AT5G25110,AT5G52900,AT5G59730,AT5G64770,AT1G01060,AT1G04240,AT1G09530,AT1G16850,AT1G74450,AT1G78100,AT2G46790,AT3G07390,AT3G12320,AT3G14440,AT3G15210,AT3G55610,AT3G61460,AT4G01410…	172	9160	37302	2.2729	2.03267e-15	2.75147e-16	4.31004e-17
Binding Factor	GSM2130965	HB7	10 uM abscisic acid for 4 hours	AT2G46680_HB7_ABA_ChIP_rep2	TF	ChIP-seq	110	63.9535	6.23138e-18	3.82031	AT1G02390,AT1G09350,AT1G56600,AT1G75450,AT1G80840,AT2G01520,AT2G31230,AT2G38940,AT2G40475,AT2G47270,AT3G15540,AT3G51860,AT3G55580,AT3G56400,AT3G56620,AT3G60520,AT3G62690,AT4G40010,AT5G06530,AT5G10625,AT5G11930,AT5G24150,AT5G25110,AT5G25610,AT5G52900,AT5G59730,AT5G64770,AT1G01060,AT1G04240,AT1G09530,AT1G16850,AT1G74450,AT1G78100,AT2G46790,AT3G07390,AT3G12320,AT3G14440,AT3G15210,AT3G55610,AT3G61460…	172	11756	37302	2.02926	2.06882e-15	2.75147e-16	4.31004e-17
Binding Factor	GSM2130943	HB5	10 uM abscisic acid for 4 hours	AT5G65310_HB5_ABA_ChIP_rep2	TF	ChIP-seq	107	62.2093	1.16341e-17	3.76875	AT1G01250,AT1G02390,AT1G09350,AT1G10380,AT1G56600,AT1G75450,AT1G80840,AT2G01520,AT2G31230,AT2G32280,AT2G40475,AT2G47270,AT3G15540,AT3G51860,AT3G55580,AT3G56400,AT3G56620,AT3G60520,AT3G62690,AT4G02330,AT4G32280,AT4G40010,AT5G06530,AT5G11930,AT5G24150,AT5G25110,AT5G25610,AT5G49630,AT5G52900,AT5G59730,AT5G64770,AT1G01060,AT1G04240,AT1G09530,AT1G16850,AT1G74450,AT1G78100,AT2G46790,AT3G07390,AT3G12320…	172	11266	37302	2.05977	3.86251e-15	5.03219e-16	7.88267e-17
Binding Factor	GSM2130946	HB5	EtOH mock treatment for 4 hours	AT5G65310_HB5_EtOH_ChIP_rep3	TF	ChIP-seq	97	56.3953	1.38165e-17	3.77576	AT1G01250,AT1G02390,AT1G09350,AT1G56600,AT1G75450,AT1G80840,AT2G01520,AT2G31230,AT2G40475,AT2G47270,AT3G15540,AT3G51860,AT3G56400,AT3G60520,AT3G62690,AT4G02330,AT4G32280,AT4G40010,AT5G06530,AT5G11930,AT5G24150,AT5G25110,AT5G25610,AT5G49630,AT5G52900,AT5G59730,AT5G64770,AT1G01060,AT1G04240,AT1G09530,AT1G16850,AT1G74450,AT1G78100,AT2G46790,AT3G07390,AT3G12320,AT3G14440,AT3G15210,AT3G55610,AT3G61460…	172	9444	37302	2.22751	4.58709e-15	5.85667e-16	9.17419e-17
Binding Factor	GSM2130913	MYB3	10 uM abscisic acid for 4 hours	AT1G22640_MYB3_ABA_ChIP_rep2	TF	ChIP-seq	101	58.7209	1.50899e-17	3.75347	AT1G01250,AT1G02390,AT1G09350,AT1G56600,AT1G75450,AT1G80840,AT2G01520,AT2G31230,AT2G38940,AT2G40475,AT2G47270,AT3G15540,AT3G20470,AT3G22410,AT3G51860,AT3G56400,AT3G56620,AT3G60520,AT4G32280,AT4G40010,AT5G06530,AT5G11930,AT5G25110,AT5G25610,AT5G49630,AT5G52900,AT5G59730,AT5G64770,AT1G01060,AT1G04240,AT1G09530,AT1G16850,AT1G74450,AT1G78100,AT2G46790,AT3G07390,AT3G12320,AT3G14440,AT3G15210,AT3G55610…	172	10178	37302	2.1521	5.00985e-15	6.27102e-16	9.82324e-17
Binding Factor	GSM1925061	CBF4: AP2EREBP family	protein:CBF4; gene id:AT5G51990; protein family:AP2EREBP; protein source:Arabidopsis thaliana; protein affinity tag:Halo; expression system:tnt; dna source:col; replicate:a; subset:motif	DAPSeq-AP2EREBP_tnt-CBF4_col_a	TF	DAP-seq	87	50.5814	1.62222e-17	3.85488	AT1G02390,AT1G09350,AT1G23205,AT1G56600,AT1G80130,AT2G01520,AT2G31230,AT2G40900,AT2G47270,AT3G15540,AT3G20470,AT3G22410,AT3G25180,AT3G44840,AT3G53720,AT3G60520,AT3G62690,AT4G12490,AT4G22100,AT4G28510,AT4G32280,AT5G06530,AT5G11930,AT5G24150,AT5G25110,AT5G25610,AT5G49630,AT5G59730,AT5G64770,AT1G04240,AT1G09530,AT1G16850,AT1G75200,AT1G78100,AT3G12320,AT3G14440,AT4G24960,AT5G40390,AT5G62350,AT5G64260…	172	7755	37302	2.43299	5.38578e-15	6.61194e-16	1.03573e-16
Binding Factor	GSM2130927	RD26	10 uM abscisic acid for 4 hours	AT4G27410_RD26_ABA_ChIP_rep3	TF	ChIP-seq	110	63.9535	1.79439e-17	3.74725	AT1G02390,AT1G09350,AT1G56600,AT1G75450,AT1G80840,AT2G01520,AT2G31230,AT2G38940,AT2G40475,AT2G47270,AT3G09450,AT3G15540,AT3G22410,AT3G51860,AT3G53720,AT3G55580,AT3G56400,AT3G56620,AT3G60520,AT3G62690,AT4G12490,AT4G40010,AT5G06530,AT5G10625,AT5G11930,AT5G25110,AT5G25610,AT5G52900,AT5G59730,AT1G01060,AT1G04240,AT1G09530,AT1G16850,AT1G74450,AT1G78100,AT2G46790,AT3G07390,AT3G12320,AT3G14440,AT3G15210…	172	11912	37302	2.00268	5.95736e-15	7.17565e-16	1.12403e-16
Binding Factor	GSM2095560	FRG1	Wt with acclimatizing (ACC) heat stress	WT_ACC_R3	TF	ChIP-seq	95	55.2326	1.85161e-17	3.7669	AT1G02390,AT1G09350,AT1G56600,AT1G75450,AT1G76130,AT1G80840,AT2G31230,AT2G38940,AT3G51860,AT3G53720,AT3G55580,AT3G56620,AT3G60520,AT3G62690,AT4G02330,AT4G12490,AT4G40010,AT5G06530,AT5G10625,AT5G11930,AT5G24150,AT5G25110,AT5G59730,AT1G01060,AT1G04240,AT1G09530,AT1G16850,AT1G74450,AT1G78100,AT2G46790,AT3G07390,AT3G12320,AT3G14440,AT3G15210,AT3G55610,AT3G61460,AT4G01410,AT4G24960,AT4G27657,AT5G02580…	172	9130	37302	2.25661	6.14736e-15	7.26738e-16	1.1384e-16
Binding Factor	GSM2130972	ABF4	EtOH mock treatment for 4 hours	AT3G19290_ABF4_EtOH_ChIP_rep2	TF	ChIP-seq	89	51.7442	2.12563e-17	3.81034	AT1G01250,AT1G02390,AT1G09350,AT1G56600,AT1G75450,AT1G80130,AT1G80840,AT2G31230,AT2G40475,AT2G40900,AT2G47270,AT3G15540,AT3G22410,AT3G51860,AT3G53720,AT3G55580,AT3G56620,AT3G60520,AT3G62690,AT4G40010,AT5G06530,AT5G25610,AT5G52900,AT5G59730,AT5G64770,AT1G01060,AT1G04240,AT1G09530,AT1G16850,AT1G74450,AT1G78100,AT2G46790,AT3G07390,AT3G12320,AT3G14440,AT3G15210,AT3G55610,AT3G61460,AT4G01410,AT4G24960…	172	8120	37302	2.37705	7.05711e-15	8.19119e-16	1.28311e-16
Binding Factor	GSM2130915	MYB3	10 uM abscisic acid for 4 hours	AT1G22640_MYB3_ABA_ChIP_rep3	TF	ChIP-seq	84	48.8372	2.31048e-17	3.86976	AT1G02390,AT1G09350,AT1G56600,AT1G75450,AT1G80840,AT2G01520,AT2G31230,AT2G40475,AT2G47270,AT3G15540,AT3G51860,AT3G56620,AT3G60520,AT4G32280,AT4G40010,AT5G06530,AT5G25110,AT5G25610,AT5G52900,AT5G59730,AT5G64770,AT1G01060,AT1G04240,AT1G09530,AT1G16850,AT1G74450,AT1G78100,AT2G46790,AT3G07390,AT3G12320,AT3G14440,AT3G15210,AT3G55610,AT3G61460,AT4G01410,AT4G24960,AT4G27657,AT5G02580,AT5G40390,AT5G47370…	172	7310	37302	2.4921	7.67079e-15	8.74451e-16	1.36978e-16
Binding Factor	GSM1657732	CCA1	CCA1pro:CCA1-FLAG cca1 lhy; 14 day-old seedlings	CCA1-ChIP_IonPGM	TF	ChIP-seq	72	41.8605	4.64265e-17	4.06197	AT1G09350,AT1G23205,AT1G56600,AT1G75450,AT1G80130,AT1G80840,AT2G31230,AT2G32280,AT2G40475,AT3G15540,AT3G22410,AT3G55580,AT3G56400,AT3G60520,AT4G40010,AT5G06530,AT5G24150,AT5G52900,AT5G59730,AT5G64770,AT1G04240,AT1G09530,AT1G74450,AT1G78100,AT2G46790,AT3G02080,AT3G07390,AT3G12320,AT3G14440,AT3G15210,AT3G61460,AT4G24960,AT4G27657,AT5G02580,AT5G40390,AT5G47370,AT5G62350,AT5G64260,AT1G04570,AT1G55210…	172	5550	37302	2.81348	1.54136e-14	1.72628e-15	2.70414e-16
Binding Factor	GSM2130883	ANAC032	10 uM abscisic acid for 4 hours	AT1G77450_ANAC032_ABA_ChIP_rep2	TF	ChIP-seq	105	61.0465	7.40168e-17	3.63887	AT1G02390,AT1G09350,AT1G56600,AT1G75450,AT1G80840,AT2G31230,AT2G32280,AT2G38940,AT2G47270,AT3G15540,AT3G22410,AT3G51860,AT3G55580,AT3G56400,AT3G56620,AT3G60520,AT3G62690,AT4G12490,AT4G40010,AT5G06530,AT5G10625,AT5G11930,AT5G24150,AT5G25110,AT5G25610,AT5G52900,AT5G59730,AT1G01060,AT1G04240,AT1G09530,AT1G16850,AT1G74450,AT1G78100,AT2G46790,AT3G07390,AT3G12320,AT3G14440,AT3G15210,AT3G55610,AT3G61460…	172	11154	37302	2.04156	2.45736e-14	2.70473e-15	4.23683e-16
Binding Factor	GSM2130929	HSFA6A	10 uM abscisic acid for 4 hours	AT5G43840_HSFA6A_ABA_ChIP_rep1	TF	ChIP-seq	63	36.6279	7.86285e-17	4.31443	AT1G02390,AT1G56600,AT2G16890,AT2G47270,AT3G51860,AT3G56620,AT3G60520,AT4G40010,AT5G06530,AT5G25110,AT5G25610,AT5G52900,AT5G59730,AT1G04240,AT1G09530,AT1G16850,AT1G74450,AT1G78100,AT2G46790,AT3G12320,AT3G14440,AT3G15210,AT3G61460,AT4G01410,AT4G24960,AT4G27657,AT5G40390,AT5G47370,AT5G62350,AT5G64260,AT1G04570,AT1G27200,AT1G29640,AT1G67920,AT1G68500,AT2G46830,AT3G05880,AT4G33150,AT5G08790,AT5G11420…	172	4345	37302	3.14452	2.61047e-14	2.82455e-15	4.42452e-16
Binding Factor	GSM2287869	WRKY33	WRKY33-HA; 1 uM flg22 for 2 h	W33HA_2h_2 (ChIP-Seq)	TF	ChIP-seq	106	61.6279	1.04495e-16	3.61608	AT1G02390,AT1G04330,AT1G09350,AT1G23205,AT1G56600,AT1G75450,AT1G76130,AT1G80840,AT2G01520,AT2G31230,AT2G38940,AT2G40475,AT2G47270,AT3G15540,AT3G22410,AT3G51860,AT3G53720,AT3G56400,AT3G57260,AT3G60520,AT3G62690,AT4G02330,AT4G12490,AT4G35170,AT4G40010,AT5G06530,AT5G11930,AT5G25110,AT5G25610,AT5G49630,AT5G52900,AT5G59730,AT5G64770,AT1G01060,AT1G04240,AT1G09530,AT1G74450,AT1G78100,AT2G46790,AT3G07390…	172	11397	37302	2.01706	3.46922e-14	3.65573e-15	5.72652e-16
Binding Factor	GSM2130864	NFYB2	EtOH mock treatment for 4 hours	AT5G47640_NFYB2_EtOH_ChIP_rep3	TF	ChIP-seq	102	59.3023	1.05216e-16	3.61603	AT1G09350,AT1G56600,AT1G75450,AT1G80130,AT1G80840,AT2G31230,AT2G40475,AT2G40900,AT2G47270,AT3G15540,AT3G22410,AT3G51860,AT3G55580,AT3G56400,AT3G56620,AT3G60520,AT3G62690,AT4G35170,AT4G40010,AT5G06530,AT5G11930,AT5G25610,AT5G52900,AT5G59730,AT5G64770,AT1G01060,AT1G04240,AT1G09530,AT1G16850,AT1G74450,AT1G78100,AT2G46790,AT3G07390,AT3G12320,AT3G14440,AT3G15210,AT3G55610,AT3G61460,AT4G01410,AT4G24960…	172	10639	37302	2.07923	3.49318e-14	3.65573e-15	5.72652e-16
Binding Factor	GSM2074756	RPL	Inflorescence apices of rpl-1 mutant transformed with genomic contruct expressing a fusion between RPL and GFP	RPL-GFP_chipseq_rep3	TF	ChIP-seq	91	52.907	1.0832e-16	3.66991	AT1G01250,AT1G02390,AT1G09350,AT1G10380,AT1G56600,AT1G75450,AT1G80130,AT1G80840,AT2G16890,AT2G31230,AT2G32280,AT2G40475,AT2G40900,AT2G47270,AT3G15540,AT3G22410,AT3G25180,AT3G51860,AT3G53720,AT3G56400,AT3G60520,AT3G62690,AT4G02330,AT4G40010,AT5G06530,AT5G52900,AT5G59730,AT5G64770,AT1G01060,AT1G04240,AT1G09530,AT1G16850,AT1G74450,AT1G78100,AT2G46790,AT3G07390,AT3G12320,AT3G14440,AT3G15210,AT3G60890…	172	8669	37302	2.27654	3.59623e-14	3.70287e-15	5.80037e-16
Binding Factor	GSM2130931	HSFA6A	10 uM abscisic acid for 4 hours	AT5G43840_HSFA6A_ABA_ChIP_rep2	TF	ChIP-seq	60	34.8837	2.2696e-16	4.3323	AT1G09350,AT1G56600,AT2G31230,AT2G47270,AT3G51860,AT3G60520,AT4G40010,AT5G06530,AT5G25110,AT5G52900,AT5G59730,AT1G04240,AT1G09530,AT1G16850,AT1G74450,AT1G78100,AT2G46790,AT3G12320,AT3G14440,AT3G15210,AT3G55610,AT3G61460,AT4G01410,AT4G24960,AT4G27657,AT5G40390,AT5G47370,AT5G62350,AT5G64260,AT1G04570,AT1G27200,AT1G29640,AT1G67920,AT1G68500,AT2G46830,AT3G05880,AT3G16500,AT4G33150,AT5G08790,AT5G11790…	172	4044	37302	3.21769	7.53508e-14	7.63537e-15	1.19604e-15
Binding Factor	GSM2130950	HB6	EtOH mock treatment for 4 hours	AT2G22430_HB6_EtOH_ChIP_rep2	TF	ChIP-seq	83	48.2558	2.80632e-16	3.69059	AT1G02390,AT1G09350,AT1G56600,AT1G75450,AT1G80840,AT2G01520,AT2G31230,AT2G38940,AT2G47270,AT3G15540,AT3G28510,AT3G51860,AT3G56400,AT3G56620,AT3G60520,AT4G12490,AT4G40010,AT5G06530,AT5G11930,AT5G25110,AT5G52900,AT5G59730,AT5G64770,AT1G01060,AT1G04240,AT1G09530,AT1G74450,AT1G78100,AT2G46790,AT3G07390,AT3G12320,AT3G14440,AT3G15210,AT3G55610,AT3G61460,AT4G01410,AT4G24960,AT4G27657,AT5G02580,AT5G40390…	172	7452	37302	2.41551	9.31698e-14	9.29348e-15	1.45578e-15
Binding Factor	GSM2074754	RPL	Inflorescence apices of rpl-1 mutant transformed with genomic contruct expressing a fusion between RPL and GFP	RPL-GFP_chipseq_rep1	TF	ChIP-seq	84	48.8372	2.88646e-16	3.67456	AT1G01250,AT1G09350,AT1G10380,AT1G56600,AT1G75450,AT1G80130,AT1G80840,AT2G31230,AT2G32280,AT2G47270,AT3G15540,AT3G22410,AT3G25180,AT3G51860,AT3G53720,AT3G56400,AT3G60520,AT3G62690,AT4G02330,AT4G40010,AT5G06530,AT5G11930,AT5G52900,AT5G59730,AT5G64770,AT1G01060,AT1G04240,AT1G09530,AT1G16850,AT1G74450,AT1G78100,AT2G46790,AT3G07390,AT3G12320,AT3G14440,AT3G15210,AT3G61460,AT4G01410,AT4G24960,AT4G27657…	172	7619	37302	2.39103	9.58304e-14	9.41181e-15	1.47431e-15
Binding Factor	GSM2130865	ABF1	10 uM abscisic acid for 4 hours	AT1G49720_ABF1_ABA_ChIP_rep1	TF	ChIP-seq	89	51.7442	3.69572e-16	3.59862	AT1G01250,AT1G02390,AT1G56600,AT1G75450,AT1G76130,AT1G80840,AT2G31230,AT2G38940,AT2G40475,AT2G47270,AT3G15540,AT3G22410,AT3G51860,AT3G55580,AT3G56620,AT3G60520,AT4G40010,AT5G06530,AT5G25110,AT5G25610,AT5G52900,AT5G59730,AT1G01060,AT1G04240,AT1G09530,AT1G16850,AT1G74450,AT1G78100,AT2G46790,AT3G07390,AT3G12320,AT3G14440,AT3G15210,AT3G55610,AT3G61460,AT4G01410,AT4G24960,AT4G27657,AT5G02580,AT5G40390…	172	8489	37302	2.27372	1.22698e-13	1.1868e-14	1.85906e-15
Binding Factor	GSM2130900	HAT22	EtOH mock treatment for 4 hours	AT4G37790_HAT22_EtOH_ChIP_rep1	TF	ChIP-seq	76	44.186	4.81394e-16	3.76724	AT1G09350,AT1G75450,AT1G80840,AT2G31230,AT2G40475,AT2G47270,AT3G15540,AT3G51860,AT3G55580,AT3G56400,AT3G60520,AT4G32280,AT4G40010,AT5G06530,AT5G11930,AT5G25110,AT5G52900,AT5G59730,AT5G64770,AT1G04240,AT1G09530,AT1G16850,AT1G74450,AT1G78100,AT2G46790,AT3G07390,AT3G12320,AT3G14440,AT3G15210,AT3G55610,AT3G61460,AT4G01410,AT4G24960,AT4G27657,AT5G02580,AT5G40390,AT5G47370,AT5G62350,AT5G64260,AT1G27200…	172	6407	37302	2.57254	1.59823e-13	1.52282e-14	2.38542e-15
Binding Factor	GSM2095559	FRG1	Wt with acclimatizing (ACC) heat stress	WT_ACC_R2	TF	ChIP-seq	97	56.3953	5.43942e-16	3.51624	AT1G02390,AT1G09350,AT1G56600,AT1G75450,AT1G76130,AT1G80840,AT2G31230,AT2G38940,AT3G09450,AT3G51860,AT3G53720,AT3G55580,AT3G56620,AT3G60520,AT3G62690,AT4G02330,AT4G12490,AT4G40010,AT5G06530,AT5G10625,AT5G11930,AT5G24150,AT5G25110,AT5G59730,AT1G01060,AT1G04240,AT1G09530,AT1G16850,AT1G74450,AT1G78100,AT2G46790,AT3G07390,AT3G12320,AT3G14440,AT3G15210,AT3G55610,AT3G61460,AT4G01410,AT4G24960,AT4G27657…	172	9955	37302	2.11317	1.80589e-13	1.69537e-14	2.65572e-15
Binding Factor	GSM2130891	NFYC2	10 uM abscisic acid for 4 hours	AT1G56170_NFYC2_ABA_ChIP_rep3	TF	ChIP-seq	95	55.2326	9.21557e-16	3.48886	AT1G02390,AT1G09350,AT1G23205,AT1G56600,AT1G75450,AT1G76130,AT1G80130,AT2G31230,AT2G40475,AT2G40900,AT3G15540,AT3G22410,AT3G51860,AT3G55580,AT3G56620,AT3G60520,AT3G62690,AT4G35170,AT4G40010,AT5G06530,AT5G25110,AT5G52900,AT5G59730,AT1G01060,AT1G04240,AT1G09530,AT1G16850,AT1G74450,AT1G78100,AT2G46790,AT3G07390,AT3G12320,AT3G14440,AT3G15210,AT3G55610,AT3G61460,AT4G01410,AT4G24960,AT4G27657,AT5G02580…	172	9669	37302	2.13081	3.05957e-13	2.8307e-14	4.43416e-15
Binding Factor	GSM1618745	WRKY33	14 hour post inoculation with spores of Botrytis cinerea 2100	WK33-HA Bc 14h rep1	TF	ChIP-seq	93	54.0698	1.28731e-15	3.477	AT1G02390,AT1G04330,AT1G09350,AT1G56600,AT1G75450,AT1G76130,AT1G80130,AT1G80840,AT2G01520,AT2G31230,AT2G38940,AT3G15540,AT3G20470,AT3G25180,AT3G44840,AT3G51860,AT3G53720,AT3G56400,AT3G57260,AT3G60520,AT3G62690,AT4G02330,AT4G12490,AT4G35170,AT4G40010,AT5G06530,AT5G11930,AT5G25110,AT5G25610,AT5G49630,AT5G52900,AT5G59730,AT5G64770,AT1G04240,AT1G09530,AT1G74450,AT1G78100,AT2G46790,AT3G07390,AT3G12320…	172	9359	37302	2.15505	4.27388e-13	3.88041e-14	6.07847e-15
Binding Factor	GSM2130912	MYB3	EtOH mock treatment for 4 hours	AT1G22640_MYB3_EtOH_ChIP_rep1	TF	ChIP-seq	76	44.186	1.29991e-15	3.68567	AT1G01250,AT1G09350,AT1G75450,AT1G80840,AT2G40475,AT2G47270,AT3G15540,AT3G20470,AT3G51860,AT3G60520,AT4G32280,AT4G40010,AT5G06530,AT5G11930,AT5G25110,AT5G25610,AT5G52900,AT5G59730,AT5G64770,AT1G04240,AT1G09530,AT1G16850,AT1G74450,AT1G78100,AT2G46790,AT3G07390,AT3G12320,AT3G14440,AT3G15210,AT3G55610,AT3G61460,AT4G01410,AT4G24960,AT4G27657,AT5G02580,AT5G40390,AT5G47370,AT5G62350,AT5G64260,AT1G27200…	172	6524	37302	2.52641	4.31572e-13	3.88041e-14	6.07847e-15
Binding Factor	GSM2130974	ABF4	EtOH mock treatment for 4 hours	AT3G19290_ABF4_EtOH_ChIP_rep3	TF	ChIP-seq	72	41.8605	2.41314e-15	3.71735	AT1G01250,AT1G09350,AT1G56600,AT1G75450,AT1G80130,AT1G80840,AT2G31230,AT2G40475,AT2G47270,AT3G15540,AT3G22410,AT3G51860,AT3G55580,AT3G56620,AT3G60520,AT3G62690,AT4G40010,AT5G06530,AT5G25610,AT5G52900,AT5G59730,AT1G01060,AT1G04240,AT1G09530,AT1G16850,AT1G74450,AT1G78100,AT2G46790,AT3G07390,AT3G12320,AT3G14440,AT3G15210,AT3G55610,AT3G61460,AT4G24960,AT4G27657,AT5G02580,AT5G40390,AT5G47370,AT5G64260…	172	5982	37302	2.6103	8.01164e-13	7.10349e-14	1.11273e-14
Binding Factor	GSM2130902	HAT22	EtOH mock treatment for 4 hours	AT4G37790_HAT22_EtOH_ChIP_rep2	TF	ChIP-seq	79	45.9302	2.58302e-15	3.57828	AT1G01250,AT1G09350,AT1G75450,AT1G80840,AT2G31230,AT2G47270,AT3G15540,AT3G51860,AT3G56400,AT3G56620,AT3G60520,AT4G32280,AT4G40010,AT5G06530,AT5G11930,AT5G24150,AT5G25110,AT5G52900,AT5G59730,AT5G64770,AT1G04240,AT1G09530,AT1G16850,AT1G74450,AT1G78100,AT2G46790,AT3G07390,AT3G12320,AT3G14440,AT3G15210,AT3G55610,AT3G61460,AT4G01410,AT4G24960,AT4G27657,AT5G02580,AT5G40390,AT5G47370,AT5G62350,AT5G64260…	172	7083	37302	2.41888	8.57564e-13	7.4994e-14	1.17475e-14
Binding Factor	GSM2130916	MYB3	EtOH mock treatment for 4 hours	AT1G22640_MYB3_EtOH_ChIP_rep3	TF	ChIP-seq	70	40.6977	2.76433e-15	3.75283	AT1G09350,AT1G75450,AT1G80840,AT2G40475,AT2G47270,AT3G15540,AT3G51860,AT3G55580,AT3G56400,AT3G60520,AT4G32280,AT4G40010,AT5G06530,AT5G25610,AT5G52900,AT5G59730,AT5G64770,AT1G01060,AT1G04240,AT1G09530,AT1G16850,AT1G74450,AT1G78100,AT2G46790,AT3G07390,AT3G12320,AT3G14440,AT3G15210,AT3G55610,AT3G61460,AT4G01410,AT4G24960,AT4G27657,AT5G02580,AT5G40390,AT5G47370,AT5G62350,AT5G64260,AT1G04570,AT1G27200…	172	5697	37302	2.66474	9.17758e-13	7.91735e-14	1.24021e-14
Binding Factor	GSM2130889	NFYC2	10 uM abscisic acid for 4 hours	AT1G56170_NFYC2_ABA_ChIP_rep2	TF	ChIP-seq	83	48.2558	5.00598e-15	3.47131	AT1G09350,AT1G56600,AT1G75450,AT1G76130,AT1G80130,AT2G31230,AT2G40475,AT3G15540,AT3G22410,AT3G55580,AT3G56620,AT3G60520,AT3G62690,AT4G35170,AT4G40010,AT5G06530,AT5G11930,AT5G25110,AT5G52900,AT5G59730,AT1G01060,AT1G04240,AT1G09530,AT1G16850,AT1G74450,AT1G78100,AT2G46790,AT3G07390,AT3G12320,AT3G14440,AT3G15210,AT3G55610,AT3G61460,AT4G01410,AT4G24960,AT4G27657,AT5G02580,AT5G40390,AT5G47370,AT5G62350…	172	7824	37302	2.30066	1.66199e-12	1.40823e-13	2.20592e-14
Binding Factor	GSM2130928	RD26	EtOH mock treatment for 4 hours	AT4G27410_RD26_EtOH_ChIP_rep3	TF	ChIP-seq	93	54.0698	5.04969e-15	3.38083	AT1G01250,AT1G09350,AT1G56600,AT1G75450,AT1G80130,AT1G80840,AT2G31230,AT2G40475,AT2G47270,AT3G15540,AT3G22410,AT3G51860,AT3G53720,AT3G60520,AT3G62690,AT4G40010,AT5G06530,AT5G10625,AT5G25110,AT5G52900,AT5G59730,AT5G64770,AT1G01060,AT1G04240,AT1G09530,AT1G74450,AT1G75200,AT1G78100,AT2G46790,AT3G07390,AT3G12320,AT3G14440,AT3G15210,AT3G55610,AT3G61460,AT4G01410,AT4G24960,AT4G27657,AT5G02580,AT5G40390…	172	9557	37302	2.1104	1.6765e-12	1.40823e-13	2.20592e-14
Binding Factor	GSM2130952	HB6	EtOH mock treatment for 4 hours	AT2G22430_HB6_EtOH_ChIP_rep3	TF	ChIP-seq	82	47.6744	5.91607e-15	3.47133	AT1G02390,AT1G09350,AT1G56600,AT1G75450,AT1G80840,AT2G01520,AT2G31230,AT2G38940,AT2G47270,AT3G15540,AT3G51860,AT3G56400,AT3G56620,AT3G60520,AT4G32280,AT4G40010,AT5G06530,AT5G11930,AT5G25110,AT5G52900,AT5G59730,AT5G64770,AT1G01060,AT1G04240,AT1G09530,AT1G74450,AT1G78100,AT2G46790,AT3G07390,AT3G12320,AT3G14440,AT3G15210,AT3G55610,AT3G61460,AT4G01410,AT4G24960,AT4G27657,AT5G02580,AT5G40390,AT5G47370…	172	7680	37302	2.31556	1.96414e-12	1.62841e-13	2.55083e-14
Binding Factor	GSM1665428	PIF4	PIF4-3xFlag-6xHis seedlings treated with low blue light for 16 hours	ChIPSeq-PIF4_FLAG_Rep2	TF	ChIP-seq	98	56.9767	7.40536e-15	3.33267	AT1G02390,AT1G09350,AT1G56600,AT1G75450,AT1G80130,AT1G80840,AT2G32280,AT2G38940,AT2G40475,AT2G47270,AT3G15540,AT3G22410,AT3G51860,AT3G53720,AT3G55580,AT3G60520,AT3G62690,AT4G40010,AT5G06530,AT5G11930,AT5G25110,AT5G52900,AT5G59730,AT1G01060,AT1G04240,AT1G09530,AT1G16850,AT1G74450,AT1G75200,AT1G78100,AT2G46790,AT3G07390,AT3G12320,AT3G14440,AT3G15210,AT3G55610,AT3G60890,AT3G61460,AT4G01410,AT4G24960…	172	10530	37302	2.01837	2.45858e-12	2.01221e-13	3.15202e-14
Binding Factor	GSM2130926	RD26	EtOH mock treatment for 4 hours	AT4G27410_RD26_EtOH_ChIP_rep2	TF	ChIP-seq	95	55.2326	9.25075e-15	3.32842	AT1G01250,AT1G02390,AT1G09350,AT1G56600,AT1G75450,AT1G80130,AT1G80840,AT2G31230,AT2G38940,AT2G40475,AT2G47270,AT3G15540,AT3G22410,AT3G51860,AT3G53720,AT3G56400,AT3G56620,AT3G60520,AT3G62690,AT4G40010,AT5G06530,AT5G10625,AT5G25110,AT5G52900,AT5G59730,AT1G01060,AT1G04240,AT1G09530,AT1G16850,AT1G74450,AT1G78100,AT2G46790,AT3G07390,AT3G12320,AT3G14440,AT3G15210,AT3G55610,AT3G61460,AT4G01410,AT4G24960…	172	10010	37302	2.05823	3.07125e-12	2.46671e-13	3.86399e-14
Binding Factor	GSM2130881	ANAC032	10 uM abscisic acid for 4 hours	AT1G77450_ANAC032_ABA_ChIP_rep1	TF	ChIP-seq	84	48.8372	9.31081e-15	3.41325	AT1G02390,AT1G56600,AT1G75450,AT1G80840,AT2G31230,AT2G38940,AT2G47270,AT3G22410,AT3G51860,AT3G55580,AT3G56400,AT3G56620,AT3G60520,AT4G40010,AT5G06530,AT5G25110,AT5G52900,AT5G59730,AT1G04240,AT1G09530,AT1G16850,AT1G74450,AT1G78100,AT2G46790,AT3G07390,AT3G12320,AT3G14440,AT3G15210,AT3G55610,AT3G61460,AT4G01410,AT4G24960,AT4G27657,AT5G02580,AT5G40390,AT5G47370,AT5G62350,AT5G64260,AT1G04570,AT1G27200…	172	8076	37302	2.25573	3.09119e-12	2.46671e-13	3.86399e-14
Binding Factor	GSM2095558	FRG1	Wt with acclimatizing (ACC) heat stress	WT_ACC_R1	TF	ChIP-seq	59	34.3023	9.78698e-15	3.97797	AT1G56600,AT1G75450,AT1G80840,AT2G38940,AT3G51860,AT3G53720,AT3G56620,AT3G60520,AT3G62690,AT5G06530,AT5G11930,AT5G24150,AT1G01060,AT1G16850,AT1G74450,AT1G78100,AT2G46790,AT3G07390,AT3G12320,AT3G14440,AT3G15210,AT4G01410,AT4G24960,AT5G40390,AT5G62350,AT5G64260,AT1G04570,AT1G29640,AT1G68500,AT2G16365,AT2G46830,AT3G05880,AT3G16500,AT4G33150,AT5G11790,AT5G16550,AT5G19875,AT5G47560,AT1G64140,AT2G37580…	172	4263	37302	3.00151	3.24928e-12	2.56085e-13	4.01145e-14
Binding Factor	GSM2130919	DREB2A	10 uM abscisic acid for 4 hours	AT5G05410_DREB2A_ABA_ChIP_rep2	TF	ChIP-seq	80	46.5116	1.13058e-14	3.44887	AT1G02390,AT1G09350,AT1G23205,AT1G56600,AT2G01520,AT2G40475,AT2G47270,AT3G55580,AT3G56400,AT3G56620,AT3G60520,AT4G12490,AT4G40010,AT5G06530,AT5G24150,AT5G25110,AT5G25610,AT5G59730,AT1G04240,AT1G09530,AT1G16850,AT1G74450,AT1G78100,AT2G46790,AT3G12320,AT3G14440,AT3G15210,AT3G55610,AT3G61460,AT4G01410,AT4G24960,AT5G02580,AT5G40390,AT5G47370,AT5G62350,AT1G04570,AT1G27200,AT1G29640,AT1G68500,AT3G05880…	172	7436	37302	2.33321	3.75354e-12	2.9222e-13	4.57749e-14
Binding Factor	GSM1808453	CCA1	14 day old seedlings at diel 12h:12h Light:Dark and harvest at ZT2	CCA1_ChIPSeq_LD2	TF	ChIP-seq	53	30.814	1.36378e-14	4.21486	AT1G09350,AT2G31230,AT2G32280,AT3G15540,AT3G60520,AT3G62690,AT5G10625,AT5G25110,AT5G52900,AT5G64770,AT1G01060,AT1G04240,AT1G78100,AT2G46790,AT3G12320,AT3G61460,AT4G27657,AT5G02580,AT5G40390,AT5G47370,AT5G62350,AT5G64260,AT1G04570,AT1G29640,AT1G55210,AT1G68500,AT2G16365,AT2G46830,AT3G05880,AT3G17120,AT4G33150,AT4G38860,AT5G47560,AT2G37580,AT1G02820,AT1G32860,AT5G64230,AT5G62360,AT3G23000,AT1G06040…	172	3504	37302	3.28031	4.52775e-12	3.48247e-13	5.45513e-14
Binding Factor	GSM2130917	DREB2A	10 uM abscisic acid for 4 hours	AT5G05410_DREB2A_ABA_ChIP_rep1	TF	ChIP-seq	70	40.6977	1.62049e-14	3.5997	AT1G02390,AT1G09350,AT1G23205,AT1G56600,AT2G01520,AT2G47270,AT3G55580,AT3G60520,AT4G40010,AT5G06530,AT5G25110,AT5G25610,AT5G59730,AT1G04240,AT1G09530,AT1G16850,AT1G74450,AT2G46790,AT3G12320,AT3G14440,AT3G15210,AT3G55610,AT4G01410,AT4G24960,AT5G02580,AT5G40390,AT5G62350,AT5G64260,AT1G04570,AT1G27200,AT1G29640,AT1G68500,AT2G46830,AT3G05880,AT3G16500,AT4G31140,AT4G33150,AT5G08790,AT5G11790,AT5G47560…	172	5901	37302	2.57262	5.38003e-12	4.08873e-13	6.4048e-14
Binding Factor	GSM2367137	H2AK121ub	atbmi1a/b/c mutants	atbmi1abc H2AK121ub 7DAG rep1	EF	ChIP-seq	88	51.1628	3.09391e-14	3.28772	AT1G01250,AT1G02390,AT1G04330,AT1G09350,AT1G10380,AT1G23205,AT1G56600,AT1G75450,AT1G80130,AT2G16890,AT2G31230,AT2G32280,AT2G40475,AT2G40900,AT2G47270,AT3G09450,AT3G15540,AT3G20470,AT3G22410,AT3G51860,AT3G53720,AT3G55580,AT3G57260,AT3G60520,AT3G62690,AT4G02330,AT4G30880,AT5G06530,AT5G10625,AT5G11930,AT5G24150,AT5G25110,AT5G52900,AT5G59730,AT1G01060,AT1G04240,AT1G16850,AT1G74450,AT1G75200,AT1G78100…	172	8936	37302	2.13571	1.02718e-11	7.71454e-13	1.20845e-13
Binding Factor	GSM2130878	ANAC102	EtOH mock treatment for 4 hours	AT5G63790_ANAC102_EtOH_ChIP_rep1	TF	ChIP-seq	70	40.6977	3.46858e-14	3.53476	AT1G75450,AT1G80840,AT2G31230,AT2G47270,AT3G22410,AT3G51860,AT3G56400,AT3G60520,AT4G40010,AT5G06530,AT5G25110,AT5G52900,AT5G59730,AT1G04240,AT1G09530,AT1G16850,AT1G74450,AT1G78100,AT2G46790,AT3G07390,AT3G12320,AT3G14440,AT3G15210,AT3G55610,AT3G61460,AT4G01410,AT4G24960,AT4G27657,AT5G02580,AT5G47370,AT5G64260,AT1G27200,AT1G29640,AT1G55210,AT1G67920,AT1G68500,AT3G05880,AT3G15760,AT3G16500,AT3G17120…	172	5992	37302	2.53355	1.15157e-11	8.54819e-13	1.33903e-13
Binding Factor	GSM1167539	KAN1	Columbia-0 with anti-FLAG antibody	KAN1-FLAG replicate 2	TF	ChIP-seq	70	40.6977	7.30275e-14	3.47176	AT1G01250,AT1G09350,AT1G56600,AT1G75450,AT2G01520,AT2G31230,AT2G32280,AT2G38940,AT2G40900,AT2G47270,AT3G20470,AT3G51860,AT3G55580,AT3G56620,AT3G60520,AT3G62690,AT4G32280,AT5G06530,AT5G10625,AT5G52900,AT5G59730,AT5G64770,AT1G09530,AT1G74450,AT1G78100,AT3G07390,AT3G14440,AT3G55610,AT3G61460,AT4G24960,AT4G27657,AT5G40390,AT5G47370,AT5G64260,AT1G27200,AT1G29640,AT1G55210,AT1G68500,AT2G29980,AT3G05880…	172	6083	37302	2.49565	2.42451e-11	1.77905e-12	2.7868e-13
Binding Factor	GSM1196649	PRR7	prr7-3 PRR7::HA-PRR7	prr7-3 PRR7::HA-PRR7 #151 IP (ExpII)	TF	ChIP-seq	46	26.7442	7.90263e-14	4.42124	AT1G01250,AT1G09350,AT1G56600,AT1G75450,AT1G80130,AT3G22410,AT3G56400,AT3G62690,AT5G06530,AT5G59730,AT1G01060,AT1G04240,AT1G74450,AT1G75200,AT1G78100,AT2G46790,AT3G07390,AT3G12320,AT3G14440,AT3G15210,AT3G55610,AT3G61460,AT4G27657,AT5G02580,AT5G40390,AT5G62350,AT5G64260,AT1G27200,AT1G29640,AT2G46830,AT4G38860,AT5G02840,AT5G47560,AT1G64140,AT2G37580,AT3G55030,AT3G23000,AT1G06040,AT4G15430,AT1G13080…	172	2788	37302	3.57823	2.62367e-11	1.90331e-12	2.98145e-13
Binding Factor	GSM605657	LEAFY/LFY	Col-0 35S::LFY seedlings	lfy-samp-rep2	TF	ChIP-seq	93	54.0698	9.16552e-14	3.17991	AT1G02390,AT1G09350,AT1G56600,AT1G75450,AT1G76130,AT1G80840,AT2G31230,AT2G40475,AT2G40900,AT3G15540,AT3G53720,AT3G56400,AT3G60520,AT3G62690,AT5G06530,AT5G11930,AT5G24150,AT5G25610,AT5G52900,AT5G59730,AT1G01060,AT1G04240,AT1G74450,AT1G75200,AT1G78100,AT2G46790,AT3G02080,AT3G07390,AT3G12320,AT3G14440,AT3G15210,AT3G55610,AT3G60890,AT3G61460,AT4G24960,AT4G27657,AT5G40390,AT5G47370,AT5G62350,AT5G64260…	172	9999	37302	2.01711	3.04295e-11	2.18267e-12	3.41905e-13
Binding Factor	GSM2130964	HB7	EtOH mock treatment for 4 hours	AT2G46680_HB7_EtOH_ChIP_rep1	TF	ChIP-seq	76	44.186	9.8853e-14	3.33953	AT1G09350,AT1G75450,AT2G31230,AT3G51860,AT3G56400,AT3G56620,AT3G60520,AT3G62690,AT4G40010,AT5G06530,AT5G25110,AT5G52900,AT5G59730,AT5G64770,AT1G04240,AT1G09530,AT1G16850,AT1G74450,AT1G78100,AT2G46790,AT3G07390,AT3G12320,AT3G14440,AT3G15210,AT3G55610,AT3G61460,AT4G01410,AT4G24960,AT4G27657,AT5G02580,AT5G40390,AT5G47370,AT5G62350,AT5G64260,AT1G04570,AT1G27200,AT1G29640,AT1G55210,AT1G67920,AT2G29980…	172	7072	37302	2.33064	3.28192e-11	2.32792e-12	3.64658e-13
Binding Factor	GSM1925058	CBF3: AP2EREBP family	protein:CBF3; gene id:AT4G25480; protein family:AP2EREBP; protein source:Arabidopsis thaliana; protein affinity tag:Halo; expression system:tnt; dna source:colamp; replicate:a; subset:motif	DAPSeq-AP2EREBP_tnt-CBF3_colamp_a	TF	DAP-seq	64	37.2093	2.17185e-13	3.51682	AT1G09350,AT1G23205,AT1G56600,AT1G80130,AT2G31230,AT2G40900,AT2G47270,AT3G22410,AT3G25180,AT3G44840,AT3G53720,AT3G55580,AT4G22100,AT4G32280,AT5G06530,AT5G25110,AT5G25610,AT5G49630,AT5G59730,AT1G04240,AT1G09530,AT1G16850,AT3G12320,AT3G14440,AT4G24960,AT5G40390,AT5G62350,AT5G64260,AT1G04570,AT1G27200,AT1G68500,AT2G16365,AT2G29980,AT3G01400,AT4G31140,AT4G32190,AT5G08790,AT5G11420,AT5G11790,AT5G16550…	172	5307	37302	2.61538	7.21054e-11	5.05835e-12	7.92367e-13
Binding Factor	GSM1977462	PIF5	PIF5-Flash seedlings at low blue light for 16h	ChIPSeq-PIF5_FLAG_Rep1	TF	ChIP-seq	59	34.3023	3.25088e-13	3.62465	AT1G02390,AT1G09350,AT1G56600,AT1G75450,AT1G80840,AT3G15540,AT3G56400,AT3G60520,AT3G62690,AT4G40010,AT5G11930,AT5G59730,AT1G01060,AT1G04240,AT1G16850,AT1G74450,AT1G75200,AT1G78100,AT2G46790,AT3G07390,AT3G12320,AT3G14440,AT3G15210,AT3G55610,AT3G60890,AT3G61460,AT4G01410,AT4G24960,AT4G27657,AT5G02580,AT5G40390,AT5G62350,AT5G64260,AT1G27200,AT1G29640,AT1G67920,AT1G68500,AT2G46830,AT3G01400,AT3G05880…	172	4627	37302	2.76539	1.07929e-10	7.48918e-12	1.17314e-12
Binding Factor	GSM2130887	NFYC2	10 uM abscisic acid for 4 hours	AT1G56170_NFYC2_ABA_ChIP_rep1	TF	ChIP-seq	73	42.4419	3.56757e-13	3.28585	AT1G09350,AT1G56600,AT1G75450,AT1G80130,AT2G31230,AT3G15540,AT3G22410,AT3G51860,AT3G56620,AT3G60520,AT3G62690,AT4G35170,AT4G40010,AT5G06530,AT5G25110,AT5G52900,AT5G59730,AT1G01060,AT1G04240,AT1G09530,AT1G16850,AT1G74450,AT1G78100,AT2G46790,AT3G07390,AT3G12320,AT3G14440,AT3G15210,AT3G55610,AT3G61460,AT4G01410,AT4G24960,AT4G27657,AT5G02580,AT5G40390,AT5G47370,AT5G62350,AT5G64260,AT1G04570,AT1G27200…	172	6760	37302	2.34196	1.18443e-10	8.13038e-12	1.27358e-12
Binding Factor	GSM2130933	HSFA6A	10 uM abscisic acid for 4 hours	AT5G43840_HSFA6A_ABA_ChIP_rep3	TF	ChIP-seq	47	27.3256	3.75093e-13	4.14751	AT1G56600,AT2G47270,AT3G51860,AT4G40010,AT5G25110,AT5G52900,AT5G59730,AT1G04240,AT1G09530,AT1G16850,AT1G74450,AT1G78100,AT2G46790,AT3G12320,AT3G14440,AT3G15210,AT3G55610,AT4G24960,AT4G27657,AT5G40390,AT5G62350,AT5G64260,AT1G04570,AT1G27200,AT1G29640,AT1G67920,AT1G68500,AT2G46830,AT3G05880,AT3G15760,AT4G33150,AT5G11790,AT5G19875,AT5G47560,AT1G21010,AT3G23000,AT1G06040,AT1G13080,AT4G30210,AT5G24470…	172	3040	37302	3.35296	1.24531e-10	8.45731e-12	1.3248e-12
Binding Factor	GSM2130956	ZAT6	EtOH mock treatment for 4 hours	AT5G04340_ZAT6_EtOH_ChIP_rep2	TF	ChIP-seq	82	47.6744	4.1729e-13	3.15505	AT1G09350,AT1G75450,AT1G80840,AT2G32280,AT2G40475,AT2G47270,AT3G15540,AT3G51860,AT3G56400,AT3G60520,AT3G62690,AT4G40010,AT5G06530,AT5G11930,AT5G25110,AT5G52900,AT5G59730,AT5G64770,AT1G04240,AT1G09530,AT1G16850,AT1G74450,AT1G78100,AT2G46790,AT3G07390,AT3G12320,AT3G14440,AT3G15210,AT3G55610,AT3G61460,AT4G01410,AT4G24960,AT4G27657,AT5G02580,AT5G40390,AT5G47370,AT5G62350,AT5G64260,AT1G27200,AT1G29640…	172	8279	37302	2.14803	1.3854e-10	9.30971e-12	1.45832e-12
Binding Factor	GSM2130892	NFYC2	EtOH mock treatment for 4 hours	AT1G56170_NFYC2_EtOH_ChIP_rep3	TF	ChIP-seq	70	40.6977	5.44907e-13	3.30424	AT1G09350,AT1G56600,AT1G75450,AT1G80130,AT2G31230,AT3G15540,AT3G22410,AT3G60520,AT3G62690,AT4G35170,AT4G40010,AT5G06530,AT5G52900,AT5G59730,AT1G01060,AT1G04240,AT1G09530,AT1G74450,AT1G75200,AT1G78100,AT2G46790,AT3G07390,AT3G12320,AT3G14440,AT3G15210,AT3G55610,AT3G61460,AT4G01410,AT4G24960,AT4G27657,AT5G02580,AT5G40390,AT5G47370,AT5G62350,AT5G64260,AT1G27200,AT1G29640,AT1G55210,AT1G67920,AT1G68500…	172	6339	37302	2.39486	1.80909e-10	1.19972e-11	1.8793e-12
Binding Factor	GSM2130914	MYB3	EtOH mock treatment for 4 hours	AT1G22640_MYB3_EtOH_ChIP_rep2	TF	ChIP-seq	70	40.6977	5.49072e-13	3.30361	AT1G02390,AT1G09350,AT1G75450,AT1G80840,AT2G40475,AT2G47270,AT3G15540,AT3G20470,AT3G51860,AT3G60520,AT4G32280,AT4G40010,AT5G06530,AT5G25110,AT5G25610,AT5G52900,AT5G59730,AT5G64770,AT1G04240,AT1G09530,AT1G16850,AT1G74450,AT1G78100,AT2G46790,AT3G07390,AT3G12320,AT3G14440,AT3G15210,AT3G55610,AT3G61460,AT4G01410,AT4G24960,AT4G27657,AT5G02580,AT5G40390,AT5G47370,AT5G62350,AT5G64260,AT1G27200,AT1G29640…	172	6340	37302	2.39449	1.82292e-10	1.19972e-11	1.8793e-12
Binding Factor	GSM2130968	HB7	EtOH mock treatment for 4 hours	AT2G46680_HB7_EtOH_ChIP_rep3	TF	ChIP-seq	78	45.3488	8.16414e-13	3.15018	AT1G09350,AT1G75450,AT1G80130,AT1G80840,AT2G31230,AT3G15540,AT3G51860,AT3G56400,AT3G60520,AT3G62690,AT4G40010,AT5G06530,AT5G10625,AT5G11930,AT5G25110,AT5G52900,AT5G59730,AT5G64770,AT1G04240,AT1G09530,AT1G16850,AT1G74450,AT1G78100,AT2G46790,AT3G07390,AT3G12320,AT3G14440,AT3G15210,AT3G55610,AT3G61460,AT4G01410,AT4G24960,AT4G27657,AT5G02580,AT5G40390,AT5G47370,AT5G62350,AT5G64260,AT1G27200,AT1G29640…	172	7698	37302	2.19746	2.71049e-10	1.76565e-11	2.76581e-12
Binding Factor	GSM364943	SEPALLATA3	Mutant:ag; primary and secondary inflorescences of 5-7 weeks old plants	SEP3_ChIPSeq_ag_3	TF	ChIP-seq	60	34.8837	8.28135e-13	3.50319	AT1G01250,AT1G02390,AT1G09350,AT1G56600,AT1G80130,AT2G31230,AT2G40475,AT3G15540,AT3G22410,AT3G53720,AT3G56400,AT3G60520,AT4G02330,AT5G06530,AT5G24150,AT5G25610,AT5G52900,AT5G64770,AT1G04240,AT1G09530,AT1G78100,AT2G46790,AT3G07390,AT3G12320,AT3G14440,AT3G15210,AT3G60890,AT4G24960,AT4G27657,AT5G47370,AT5G62350,AT5G64260,AT1G27200,AT1G29640,AT1G55210,AT1G68500,AT2G29980,AT2G46830,AT3G16500,AT3G17120…	172	4876	37302	2.66865	2.74941e-10	1.77291e-11	2.77718e-12
Binding Factor	GSM506209	AP1	AP1-GR ap1 cal apical meristematic tissue after 2 h induced with DEX	AP1-GR_2h_induced_sample_2	TF	ChIP-seq	64	37.2093	8.79322e-13	3.391	AT1G01250,AT1G10380,AT1G56600,AT1G75450,AT1G80130,AT1G80840,AT2G31230,AT2G32280,AT2G38940,AT3G15540,AT3G22410,AT3G25180,AT3G51860,AT3G56400,AT3G60520,AT3G62690,AT4G02330,AT4G40010,AT5G06530,AT5G11930,AT5G52900,AT5G59730,AT5G64770,AT1G04240,AT1G78100,AT3G07390,AT3G14440,AT3G15210,AT3G60890,AT3G61460,AT4G27657,AT5G47370,AT5G62350,AT5G64260,AT1G29640,AT1G55210,AT1G68500,AT2G16365,AT2G29980,AT3G05880…	172	5475	37302	2.53513	2.91935e-10	1.86367e-11	2.91935e-12
Binding Factor	GSM2287863	WRKY18	WRKY18-HA; 1 uM flg22 for 2 h	W18HA_2h_1 (ChIP-Seq)	TF	ChIP-seq	80	46.5116	1.01415e-12	3.11095	AT1G02390,AT1G04330,AT1G09350,AT1G56600,AT1G75450,AT1G76130,AT1G80130,AT1G80840,AT2G01520,AT2G31230,AT2G38940,AT3G15540,AT3G22410,AT3G53720,AT3G60520,AT3G62690,AT4G02330,AT4G12490,AT4G35170,AT4G40010,AT5G06530,AT5G11930,AT5G49630,AT5G52900,AT5G59730,AT5G64770,AT1G04240,AT1G74450,AT2G46790,AT3G07390,AT3G15210,AT4G01410,AT4G24960,AT4G27657,AT5G40390,AT5G47370,AT5G62350,AT5G64260,AT1G04570,AT1G27200…	172	8069	37302	2.15018	3.36698e-10	2.12815e-11	3.33364e-12
Binding Factor	GSM2287865	WRKY40	WRKY40-HA; 1 uM flg22 for 2 h	W40HA_2h_1 (ChIP-Seq)	TF	ChIP-seq	82	47.6744	1.12542e-12	3.08289	AT1G02390,AT1G04330,AT1G09350,AT1G56600,AT1G75450,AT1G76130,AT1G80130,AT1G80840,AT2G01520,AT2G31230,AT2G38940,AT3G15540,AT3G22410,AT3G53720,AT3G60520,AT3G62690,AT4G02330,AT4G12490,AT4G35170,AT5G06530,AT5G11930,AT5G49630,AT5G52900,AT5G59730,AT5G64770,AT1G04240,AT1G09530,AT1G74450,AT2G46790,AT3G07390,AT3G12320,AT3G55610,AT4G24960,AT4G27657,AT5G40390,AT5G47370,AT5G62350,AT5G64260,AT1G04570,AT1G27200…	172	8429	37302	2.1098	3.73639e-10	2.33849e-11	3.66313e-12
Binding Factor	GSM1925134	Rap210: AP2EREBP family	protein:Rap2.10; gene id:AT5G52020; protein family:AP2EREBP; protein source:Arabidopsis thaliana; protein affinity tag:Halo; expression system:tnt; dna source:col; replicate:a; subset:motif	DAPSeq-AP2EREBP_tnt-Rap210_col_a	TF	DAP-seq	65	37.7907	1.15062e-12	3.34383	AT1G01250,AT1G02390,AT1G09350,AT1G10380,AT1G23205,AT1G80130,AT2G01520,AT2G31230,AT2G40900,AT3G20470,AT3G25180,AT3G44840,AT3G60520,AT3G62690,AT4G02330,AT4G22100,AT5G06530,AT5G25110,AT5G25610,AT5G52900,AT5G59730,AT1G04240,AT1G16850,AT1G75200,AT1G78100,AT3G14440,AT4G24960,AT5G40390,AT5G62350,AT1G04570,AT1G27200,AT1G55210,AT1G67920,AT1G68500,AT3G01400,AT3G17120,AT4G32190,AT5G11790,AT5G16550,AT2G37580…	172	5660	37302	2.49058	3.82005e-10	2.36764e-11	3.70879e-12
Binding Factor	GSM1869297	BRM	14 day-old pBRM::BRM-GFP seedlings with GFP antibody	BRM-BRM-GFP ab290 #1	EF	ChIP-seq	50	29.0698	1.22783e-12	3.83894	AT1G75450,AT1G80840,AT2G31230,AT3G15540,AT3G56400,AT3G60520,AT5G52900,AT5G59730,AT1G04240,AT1G74450,AT1G78100,AT3G07390,AT3G14440,AT3G15210,AT3G61460,AT4G01410,AT4G24960,AT4G27657,AT5G47370,AT5G62350,AT5G64260,AT1G68500,AT2G29980,AT3G05880,AT3G15760,AT3G16500,AT3G17120,AT4G33150,AT4G38860,AT5G08790,AT5G11790,AT5G47560,AT1G64140,AT2G37580,AT3G16770,AT4G25433,AT1G02820,AT1G21010,AT4G15430,AT1G13080…	172	3533	37302	3.06923	4.07639e-10	2.49993e-11	3.91602e-12
Binding Factor	GSM1466345	ABI5	ABI5-Ypet; seedlings treated with 5uM abscisic acid for 4h	ChIPSeq-ABI5_Ypet_2	TF	ChIP-seq	54	31.3953	1.2385e-12	3.66536	AT1G01250,AT1G56600,AT1G75450,AT1G76130,AT2G16890,AT2G31230,AT2G40900,AT3G22410,AT3G51860,AT3G53720,AT3G56620,AT3G62690,AT4G40010,AT5G06530,AT5G52900,AT1G01060,AT1G04240,AT1G16850,AT1G74450,AT2G46790,AT3G07390,AT3G12320,AT3G14440,AT3G15210,AT3G61460,AT4G01410,AT4G24960,AT4G27657,AT5G02580,AT5G40390,AT5G47370,AT5G64260,AT1G27200,AT1G29640,AT1G67920,AT1G68500,AT2G16365,AT2G46830,AT3G05880,AT3G16500…	172	4072	37302	2.87601	4.11182e-10	2.49993e-11	3.91602e-12
Binding Factor	GSM865709	PIF4	pPIF4::PIF4-myc transgenic etiolated seedlings	PIF4 ChIP-Seq	TF	ChIP-seq	83	48.2558	1.25599e-12	3.06567	AT1G01250,AT1G09350,AT1G56600,AT1G75450,AT1G80130,AT1G80840,AT2G32280,AT2G40475,AT3G15540,AT3G22410,AT3G51860,AT3G53720,AT3G56400,AT3G60520,AT3G62690,AT4G28510,AT4G32280,AT4G40010,AT5G06530,AT5G10625,AT5G52900,AT5G59730,AT1G01060,AT1G04240,AT1G09530,AT1G16850,AT1G74450,AT1G75200,AT1G78100,AT2G46790,AT3G02080,AT3G07390,AT3G12320,AT3G14440,AT3G15210,AT3G55610,AT3G60890,AT3G61460,AT4G01410,AT4G24960…	172	8620	37302	2.08821	4.16989e-10	2.51132e-11	3.93386e-12
Binding Factor	GSM1665427	PIF4	PIF4-3xFlag-6xHis seedlings treated with low blue light for 16 hours	ChIPSeq-PIF4_FLAG_Rep1	TF	ChIP-seq	68	39.5349	1.77023e-12	3.2443	AT1G02390,AT1G09350,AT1G56600,AT1G75450,AT1G80840,AT2G38940,AT3G15540,AT3G22410,AT3G60520,AT3G62690,AT4G40010,AT5G06530,AT5G11930,AT5G59730,AT1G01060,AT1G04240,AT1G09530,AT1G16850,AT1G74450,AT1G75200,AT1G78100,AT2G46790,AT3G07390,AT3G12320,AT3G14440,AT3G15210,AT3G55610,AT3G61460,AT4G01410,AT4G24960,AT4G27657,AT5G02580,AT5G40390,AT5G47370,AT5G62350,AT5G64260,AT1G27200,AT1G29640,AT1G55210,AT1G67920…	172	6180	37302	2.38629	5.87717e-10	3.50645e-11	5.49269e-12
Binding Factor	GSM2074755	RPL	Inflorescence apices of rpl-1 mutant transformed with genomic contruct expressing a fusion between RPL and GFP	RPL-GFP_chipseq_rep2	TF	ChIP-seq	59	34.3023	2.32994e-12	3.43357	AT1G01250,AT1G10380,AT1G56600,AT1G75450,AT1G80130,AT1G80840,AT2G31230,AT2G32280,AT3G22410,AT3G25180,AT3G51860,AT3G53720,AT3G56400,AT3G60520,AT3G62690,AT5G06530,AT5G52900,AT5G59730,AT1G04240,AT1G09530,AT1G74450,AT1G78100,AT3G12320,AT3G14440,AT3G15210,AT3G55610,AT3G61460,AT4G01410,AT4G24960,AT5G40390,AT5G47370,AT5G64260,AT1G29640,AT1G55210,AT1G68500,AT2G46830,AT3G16500,AT3G17120,AT4G31140,AT4G33150…	172	4851	37302	2.63769	7.73538e-10	4.53469e-11	7.10337e-12
Binding Factor	GSM2130866	ABF1	EtOH mock treatment for 4 hours	AT1G49720_ABF1_EtOH_ChIP_rep1	TF	ChIP-seq	58	33.7209	2.33213e-12	3.46324	AT1G23205,AT1G56600,AT1G75450,AT2G31230,AT2G40475,AT3G15540,AT3G22410,AT3G55580,AT3G60520,AT4G40010,AT5G06530,AT5G52900,AT5G59730,AT1G01060,AT1G04240,AT1G09530,AT1G74450,AT1G78100,AT2G46790,AT3G07390,AT3G12320,AT3G15210,AT3G55610,AT3G61460,AT4G27657,AT5G02580,AT5G40390,AT5G47370,AT5G64260,AT1G27200,AT1G29640,AT1G67920,AT1G68500,AT2G29980,AT2G46830,AT3G05880,AT3G16500,AT3G17120,AT4G31140,AT4G33150…	172	4706	37302	2.67288	7.74268e-10	4.53469e-11	7.10337e-12
Binding Factor	GSM2130908	FBH3	EtOH mock treatment for 4 hours	AT1G51140_FBH3_EtOH_ChIP_rep2	TF	ChIP-seq	69	40.1163	2.43861e-12	3.19916	AT1G09350,AT1G23205,AT1G75450,AT1G80840,AT3G15540,AT3G62690,AT4G40010,AT5G06530,AT5G52900,AT5G59730,AT5G64770,AT1G01060,AT1G04240,AT1G09530,AT1G16850,AT1G74450,AT1G78100,AT2G46790,AT3G07390,AT3G12320,AT3G14440,AT3G15210,AT3G55610,AT3G61460,AT4G01410,AT4G24960,AT5G02580,AT5G40390,AT5G47370,AT5G62350,AT5G64260,AT1G04570,AT1G27200,AT1G29640,AT1G68500,AT2G29980,AT2G46830,AT3G01400,AT3G05880,AT3G15760…	172	6381	37302	2.34511	8.09617e-10	4.69862e-11	7.36016e-12
Binding Factor	GSM2130921	DREB2A	10 uM abscisic acid for 4 hours	AT5G05410_DREB2A_ABA_ChIP_rep3	TF	ChIP-seq	53	30.814	2.60013e-12	3.62483	AT1G09350,AT1G23205,AT1G56600,AT2G38940,AT3G55580,AT3G56400,AT3G56620,AT3G60520,AT4G40010,AT5G25110,AT5G25610,AT5G59730,AT1G04240,AT1G09530,AT1G16850,AT1G78100,AT3G12320,AT3G14440,AT3G15210,AT3G55610,AT4G01410,AT4G24960,AT5G40390,AT5G62350,AT1G27200,AT1G29640,AT1G68500,AT3G05880,AT4G31140,AT4G33150,AT5G08790,AT5G11790,AT1G64140,AT2G37580,AT3G03341,AT1G02820,AT1G21010,AT1G32860,AT5G64230,AT3G23000…	172	4013	37302	2.86425	8.63243e-10	4.9647e-11	7.77697e-12
Binding Factor	GSM1247501	JAG	jag-2; JAG:JAG-GFP	JAG-GFP replicate 3	TF	ChIP-seq	57	33.1395	4.06042e-12	3.43964	AT1G01250,AT1G02390,AT1G09350,AT1G10380,AT1G56600,AT1G80130,AT1G80840,AT2G38940,AT2G40475,AT3G20470,AT3G22410,AT3G25180,AT3G51860,AT3G56400,AT3G60520,AT4G02330,AT5G06530,AT5G52900,AT5G59730,AT1G01060,AT1G04240,AT1G74450,AT1G78100,AT2G46790,AT3G07390,AT3G12320,AT3G14440,AT3G15210,AT3G60890,AT3G61460,AT4G01410,AT4G24960,AT4G27657,AT5G40390,AT5G47370,AT5G62350,AT5G64260,AT1G27200,AT1G29640,AT1G55210…	172	4626	37302	2.67222	1.34806e-09	7.68377e-11	1.20363e-11
Binding Factor	GSM1848701	Pol2	nrpd1; immature inflorescence	31_Pol2ChIP_nrpd1	TF	ChIP-seq	81	47.093	6.08569e-12	2.97027	AT1G01250,AT1G02390,AT1G23205,AT1G80840,AT2G16890,AT2G40475,AT2G47270,AT3G15540,AT3G20470,AT3G25180,AT3G51860,AT3G56400,AT3G62690,AT4G02330,AT5G24150,AT5G25610,AT5G59730,AT1G04240,AT1G74450,AT1G78100,AT3G02080,AT3G07390,AT3G12320,AT3G14440,AT3G15210,AT3G55610,AT3G61460,AT4G01410,AT4G24960,AT4G27657,AT5G02580,AT5G47370,AT5G62350,AT5G64260,AT1G04570,AT1G27200,AT1G29640,AT1G55210,AT1G67920,AT1G68500…	172	8519	37302	2.06205	2.02045e-09	1.14144e-10	1.78801e-11
Binding Factor	GSM1925025	AT1G77200: AP2EREBP family	protein:AT1G77200; gene id:AT1G77200; protein family:AP2EREBP; protein source:Arabidopsis thaliana; protein affinity tag:Halo; expression system:tnt; dna source:col; replicate:a; subset:motif	DAPSeq-AP2EREBP_tnt-AT1G77200_col_a	TF	DAP-seq	54	31.3953	1.3823e-11	3.41306	AT1G02390,AT1G09350,AT1G80130,AT2G01520,AT2G31230,AT2G40900,AT2G47270,AT3G22410,AT3G25180,AT3G44840,AT3G62690,AT4G22100,AT5G11930,AT5G24150,AT5G25610,AT5G59730,AT1G04240,AT3G14440,AT3G55610,AT3G61460,AT4G24960,AT5G40390,AT1G27200,AT1G55210,AT1G67920,AT3G01400,AT3G17120,AT4G32190,AT5G11790,AT5G16550,AT2G37580,AT3G16770,AT3G55030,AT1G31070,AT1G21010,AT4G37430,AT5G64230,AT3G27280,AT4G30210,AT3G02250…	172	4338	37302	2.69965	4.58923e-09	2.56991e-10	4.02564e-11
Binding Factor	GSM1657733	CCA1	CCA1pro:CCA1-FLAG cca1 lhy; 14 day-old seedlings	CCA1-ChIP_Illumina	TF	ChIP-seq	55	31.9767	1.41699e-11	3.37796	AT1G09350,AT1G56600,AT1G80130,AT2G31230,AT3G15540,AT3G53720,AT3G60520,AT4G40010,AT5G49630,AT5G52900,AT5G59730,AT5G64770,AT1G04240,AT1G74450,AT1G78100,AT2G46790,AT3G07390,AT3G12320,AT3G14440,AT3G15210,AT3G55610,AT3G61460,AT4G24960,AT4G27657,AT5G02580,AT5G40390,AT5G47370,AT5G62350,AT5G64260,AT1G04570,AT1G27200,AT1G67920,AT2G16365,AT2G46830,AT3G05880,AT3G17120,AT4G32190,AT4G33150,AT4G38860,AT5G11420…	172	4484	37302	2.66012	4.70442e-09	2.61151e-10	4.0908e-11
Binding Factor	GSM2086282	REVOLUTA	35S::FLAG-GR-REVd seedlings with F3165 Sigma Monoclonal ANTI-FLAG M2	REV_run56	TF	ChIP-seq	63	36.6279	2.60742e-11	3.11481	AT1G09350,AT1G23205,AT1G75450,AT1G80130,AT3G15540,AT3G51860,AT3G56400,AT3G56620,AT3G62690,AT4G02330,AT5G06530,AT5G11930,AT5G52900,AT5G59730,AT5G64770,AT1G01060,AT1G04240,AT1G09530,AT1G74450,AT1G78100,AT3G02080,AT3G07390,AT3G12320,AT3G14440,AT3G15210,AT3G55610,AT3G60890,AT3G61460,AT4G01410,AT4G24960,AT4G27657,AT5G40390,AT5G47370,AT5G62350,AT5G64260,AT1G29640,AT1G55210,AT1G68500,AT2G29980,AT3G01400…	172	5760	37302	2.37204	8.65662e-09	4.76402e-10	7.46261e-11
Binding Factor	GSM1977463	PIF5	PIF5-Flash seedlings at low blue light for 16h	ChIPSeq-PIF5_FLAG_Rep2	TF	ChIP-seq	41	23.8372	2.66713e-11	3.95576	AT1G02390,AT1G09350,AT1G75450,AT1G80840,AT3G15540,AT3G56400,AT4G40010,AT5G59730,AT1G01060,AT1G04240,AT1G16850,AT1G74450,AT1G75200,AT1G78100,AT2G46790,AT3G07390,AT3G12320,AT3G14440,AT3G15210,AT3G60890,AT3G61460,AT4G01410,AT4G24960,AT5G02580,AT5G40390,AT5G62350,AT5G64260,AT1G27200,AT1G67920,AT2G46830,AT3G05880,AT5G02840,AT5G08790,AT5G19875,AT5G47560,AT1G64140,AT1G06040,AT1G13080,AT4G30210,AT2G01890…	172	2673	37302	3.32651	8.85488e-09	4.83148e-10	7.56828e-11
Binding Factor	GSM1566965	LEAFY/LFY	p35S:LFY; 15 day-old seedlings	p35S:LFY; rep2	TF	ChIP-seq	75	43.6047	4.06958e-11	2.89203	AT1G02390,AT1G09350,AT1G75450,AT1G76130,AT1G80840,AT2G31230,AT2G40900,AT2G47270,AT3G15540,AT3G22410,AT3G53720,AT3G60520,AT3G62690,AT4G02330,AT5G06530,AT5G11930,AT5G24150,AT5G52900,AT5G59730,AT1G04240,AT1G75200,AT1G78100,AT2G46790,AT3G02080,AT3G07390,AT3G12320,AT3G14440,AT3G15210,AT3G55610,AT3G60890,AT3G61460,AT4G24960,AT4G27657,AT5G40390,AT5G47370,AT5G62350,AT5G64260,AT1G27200,AT1G29640,AT1G55210…	172	7786	37302	2.08906	1.3511e-08	7.30952e-10	1.145e-10
Binding Factor	GSM2365923	HDP2	WT seedlings	HDP2 IP rep2	EF	ChIP-seq	54	31.3953	4.34354e-11	3.2965	AT1G09350,AT1G75450,AT1G80130,AT2G31230,AT2G38940,AT2G40475,AT3G53720,AT3G56400,AT3G60520,AT5G06530,AT5G52900,AT5G59730,AT5G64770,AT1G04240,AT1G74450,AT1G78100,AT2G46790,AT3G07390,AT3G12320,AT3G14440,AT3G15210,AT3G61460,AT4G01410,AT4G27657,AT5G40390,AT5G47370,AT5G62350,AT5G64260,AT1G27200,AT1G29640,AT2G29980,AT2G46830,AT3G05880,AT3G17120,AT4G33150,AT4G38860,AT5G08790,AT5G11420,AT5G11790,AT5G47560…	172	4473	37302	2.61817	1.44206e-08	7.73603e-10	1.21181e-10
Binding Factor	GSM1247499	JAG	jag-2; JAG:JAG-GFP	JAG-GFP replicate 1	TF	ChIP-seq	48	27.907	6.56827e-11	3.46822	AT1G01250,AT1G10380,AT1G56600,AT1G80840,AT2G40475,AT3G15540,AT3G20470,AT3G51860,AT3G60520,AT4G40010,AT5G06530,AT5G52900,AT5G59730,AT1G01060,AT1G04240,AT1G74450,AT1G78100,AT2G46790,AT3G07390,AT3G12320,AT3G15210,AT3G61460,AT4G01410,AT4G24960,AT4G27657,AT5G40390,AT5G47370,AT5G64260,AT1G27200,AT1G29640,AT1G55210,AT2G46830,AT3G16500,AT3G17120,AT4G33150,AT4G38860,AT5G08790,AT5G11790,AT5G47560,AT1G64140…	172	3675	37302	2.83262	2.18067e-08	1.16009e-09	1.81722e-10
Binding Factor	GSM2130890	NFYC2	EtOH mock treatment for 4 hours	AT1G56170_NFYC2_EtOH_ChIP_rep2	TF	ChIP-seq	51	29.6512	7.82301e-11	3.33442	AT1G09350,AT1G56600,AT1G75450,AT2G31230,AT3G15540,AT3G22410,AT3G62690,AT4G35170,AT4G40010,AT5G06530,AT5G59730,AT1G01060,AT1G04240,AT1G74450,AT1G78100,AT2G46790,AT3G07390,AT3G12320,AT3G14440,AT3G15210,AT3G61460,AT4G27657,AT5G02580,AT5G40390,AT5G64260,AT1G27200,AT1G29640,AT1G68500,AT2G29980,AT2G46830,AT3G01400,AT3G16500,AT5G08790,AT5G11790,AT5G47560,AT3G03341,AT3G23000,AT1G06040,AT4G15430,AT1G13080…	172	4113	37302	2.68915	2.59724e-08	1.37028e-09	2.14648e-10
Binding Factor	GSM2130910	FBH3	EtOH mock treatment for 4 hours	AT1G51140_FBH3_EtOH_ChIP_rep3	TF	ChIP-seq	67	38.9535	9.04632e-11	2.93751	AT1G09350,AT1G56600,AT1G80840,AT2G40475,AT3G15540,AT3G51860,AT3G56400,AT3G60520,AT4G40010,AT5G25110,AT5G52900,AT5G59730,AT1G01060,AT1G04240,AT1G09530,AT1G16850,AT1G74450,AT1G78100,AT2G46790,AT3G07390,AT3G12320,AT3G14440,AT3G15210,AT3G55610,AT3G61460,AT4G01410,AT4G24960,AT4G27657,AT5G02580,AT5G40390,AT5G47370,AT5G62350,AT5G64260,AT1G27200,AT1G29640,AT1G55210,AT1G67920,AT1G68500,AT2G16365,AT2G29980…	172	6575	37302	2.20995	3.00338e-08	1.57157e-09	2.46178e-10
Binding Factor	GSM2366604	BAF60	BAF60:GFP; 14 day-old seedlings with anti-GFP antibody	BAF60 ChIPseq	TF	ChIP-seq	45	26.1628	1.19277e-10	3.53099	AT1G56600,AT1G75450,AT2G31230,AT3G60520,AT3G62690,AT5G06530,AT5G52900,AT5G59730,AT1G04240,AT1G74450,AT1G78100,AT2G46790,AT3G12320,AT3G55610,AT3G61460,AT4G24960,AT4G27657,AT5G02580,AT5G47370,AT5G62350,AT5G64260,AT1G04570,AT1G27200,AT1G29640,AT1G55210,AT1G68500,AT2G29980,AT3G05880,AT3G16500,AT3G17120,AT4G33150,AT4G38860,AT5G08790,AT5G11790,AT5G47560,AT2G37580,AT5G62360,AT3G23000,AT1G06040,AT4G15430…	172	3333	37302	2.92807	3.96e-08	2.05529e-09	3.21951e-10
Binding Factor	GSM1260849	LHY	lhy-21; 2 week-old whole seedlings	lhy21_ChIPSeq	TF	ChIP-seq	43	25	1.63912e-10	3.59084	AT1G80130,AT2G31230,AT3G55580,AT3G60520,AT5G25110,AT5G52900,AT5G64770,AT1G01060,AT1G74450,AT1G78100,AT2G46790,AT3G12320,AT3G61460,AT4G01410,AT4G27657,AT5G02580,AT5G40390,AT5G47370,AT5G62350,AT1G04570,AT1G29640,AT1G68500,AT2G16365,AT2G46830,AT3G05880,AT4G33150,AT4G38860,AT5G47560,AT2G37580,AT1G21010,AT5G62360,AT1G06040,AT1G13080,AT2G31380,AT2G41670,AT5G24470,AT5G62430,AT1G72700,AT3G14205,AT5G15740…	172	3101	37302	3.00726	5.44189e-08	2.80163e-09	4.38862e-10
Binding Factor	GSM1925374	HDG1_col100_a: Homeobox family	protein:HDG1; gene id:AT3G61150; protein family:Homeobox; protein source:Arabidopsis thaliana; protein affinity tag:Halo; expression system:tnt; dna source:col; replicate:a; subset:motif	DAPSeq-Homeobox_tnt-HDG1_col100_a	TF	DAP-seq	72	41.8605	1.71614e-10	2.81796	AT1G02390,AT1G04330,AT1G80840,AT2G01520,AT2G31230,AT2G32280,AT2G38940,AT2G40475,AT3G20470,AT3G22410,AT3G44840,AT3G51860,AT3G55580,AT3G56400,AT3G56620,AT3G57260,AT4G02330,AT4G12490,AT4G30880,AT4G32280,AT4G40010,AT5G06530,AT5G25110,AT5G25610,AT5G49630,AT5G52900,AT5G59730,AT5G64770,AT1G01060,AT1G04240,AT1G09530,AT1G78100,AT2G46790,AT3G15210,AT3G61460,AT4G01410,AT5G02580,AT5G40390,AT5G62350,AT5G64260…	172	7507	37302	2.08003	5.6976e-08	2.90981e-09	4.55808e-10
Binding Factor	GSM364940	SEPALLATA3	WT; primary and secondary inflorescences of 5-7 weeks old plants	SEP3_ChIPSeq_wt_2	TF	ChIP-seq	56	32.5581	2.08327e-10	3.08662	AT1G01250,AT1G09350,AT1G56600,AT2G31230,AT2G38940,AT2G40475,AT3G15540,AT3G20470,AT3G22410,AT3G25180,AT3G51860,AT3G56400,AT3G60520,AT4G32280,AT5G06530,AT5G25610,AT5G52900,AT5G64770,AT1G04240,AT1G09530,AT1G16850,AT1G74450,AT1G78100,AT3G07390,AT3G15210,AT4G01410,AT4G27657,AT5G02580,AT5G47370,AT5G64260,AT1G29640,AT1G55210,AT1G68500,AT2G29980,AT3G05880,AT3G17120,AT4G31140,AT4G38860,AT5G11420,AT5G19875…	172	4967	37302	2.44511	6.91644e-08	3.50425e-09	5.48924e-10
Binding Factor	GSM2130907	FBH3	10 uM abscisic acid for 4 hours	AT1G51140_FBH3_ABA_ChIP_rep2	TF	ChIP-seq	48	27.907	2.64454e-10	3.3106	AT1G02390,AT1G23205,AT1G56600,AT2G31230,AT4G40010,AT5G06530,AT5G25110,AT5G59730,AT1G01060,AT1G04240,AT1G16850,AT1G74450,AT1G78100,AT2G46790,AT3G12320,AT3G14440,AT3G15210,AT3G61460,AT4G24960,AT5G02580,AT5G40390,AT5G47370,AT5G62350,AT5G64260,AT1G04570,AT1G27200,AT1G29640,AT1G68500,AT2G46830,AT3G05880,AT4G33150,AT5G11790,AT5G16550,AT5G47560,AT2G37580,AT3G03341,AT1G21010,AT3G23000,AT1G06040,AT1G13080…	172	3832	37302	2.71656	8.77989e-08	4.41335e-09	6.9133e-10
Binding Factor	GSM2130966	HB7	EtOH mock treatment for 4 hours	AT2G46680_HB7_EtOH_ChIP_rep2	TF	ChIP-seq	49	28.4884	4.58899e-10	3.21384	AT1G09350,AT1G75450,AT3G51860,AT4G40010,AT5G06530,AT5G25110,AT5G52900,AT5G59730,AT1G04240,AT1G09530,AT1G74450,AT1G78100,AT2G46790,AT3G12320,AT3G14440,AT3G15210,AT3G55610,AT3G61460,AT4G01410,AT4G24960,AT5G02580,AT5G40390,AT5G47370,AT5G62350,AT5G64260,AT1G27200,AT1G29640,AT1G55210,AT2G46830,AT3G01400,AT4G33150,AT5G08790,AT5G11790,AT5G16550,AT5G47560,AT2G37580,AT5G62360,AT3G23000,AT4G15430,AT1G13080…	172	4039	37302	2.63103	1.52354e-07	7.59851e-09	1.19027e-09
Binding Factor	GSM2130888	NFYC2	EtOH mock treatment for 4 hours	AT1G56170_NFYC2_EtOH_ChIP_rep1	TF	ChIP-seq	71	41.2791	6.08114e-10	2.73297	AT1G09350,AT1G56600,AT1G75450,AT1G80130,AT2G31230,AT2G40475,AT3G15540,AT3G22410,AT3G55580,AT3G56620,AT3G60520,AT3G62690,AT4G35170,AT4G40010,AT5G06530,AT5G52900,AT5G59730,AT1G01060,AT1G04240,AT1G09530,AT1G74450,AT1G78100,AT2G46790,AT3G07390,AT3G12320,AT3G14440,AT3G15210,AT3G55610,AT3G61460,AT4G01410,AT4G24960,AT4G27657,AT5G02580,AT5G40390,AT5G47370,AT5G64260,AT1G04570,AT1G27200,AT1G29640,AT1G55210…	172	7546	37302	2.04054	2.01894e-07	9.99117e-09	1.56507e-09
Binding Factor	GSM1247500	JAG	jag-2; JAG:JAG-GFP	JAG-GFP replicate 2	TF	ChIP-seq	52	30.2326	9.28969e-10	3.04704	AT1G01250,AT1G09350,AT1G10380,AT1G56600,AT1G80130,AT1G80840,AT2G38940,AT3G15540,AT3G20470,AT3G22410,AT3G25180,AT3G51860,AT3G53720,AT3G60520,AT4G02330,AT4G40010,AT5G06530,AT5G52900,AT5G59730,AT1G04240,AT1G74450,AT1G78100,AT2G46790,AT3G07390,AT3G12320,AT3G14440,AT3G15210,AT3G60890,AT3G61460,AT4G01410,AT4G24960,AT4G27657,AT5G40390,AT5G47370,AT5G64260,AT1G27200,AT1G29640,AT1G55210,AT2G29980,AT2G46830…	172	4566	37302	2.46985	3.08418e-07	1.51453e-08	2.37244e-09
Binding Factor	GSM1808452	CCA1	14 day old seedlings at diel 12h:12h Light:Dark and harvest at ZT2	CCA1_ChIPSeq_LD1	TF	ChIP-seq	31	18.0233	1.13708e-09	4.19156	AT1G09350,AT2G31230,AT2G32280,AT3G55580,AT5G25110,AT5G52900,AT1G01060,AT2G46790,AT3G12320,AT4G27657,AT5G02580,AT5G47370,AT5G62350,AT1G68500,AT2G16365,AT2G46830,AT3G05880,AT3G17120,AT4G38860,AT2G37580,AT5G64230,AT5G62360,AT2G31380,AT5G24470,AT5G62430,AT2G01890,AT4G21215,AT1G77120,AT4G17090,AT5G02180,AT2G28110	172	1802	37302	3.73087	3.77509e-07	1.83967e-08	2.88175e-09
Binding Factor	GSM2365922	HDP2	WT seedlings	HDP2 IP rep1	EF	ChIP-seq	34	19.7674	1.32502e-09	3.87908	AT1G09350,AT2G31230,AT2G38940,AT3G56400,AT3G60520,AT5G52900,AT5G59730,AT5G64770,AT1G04240,AT1G78100,AT3G07390,AT3G12320,AT3G15210,AT3G61460,AT5G47370,AT5G62350,AT5G64260,AT1G27200,AT1G29640,AT2G29980,AT2G46830,AT3G17120,AT4G38860,AT5G08790,AT5G11420,AT5G11790,AT5G47560,AT2G37580,AT1G21010,AT5G62360,AT1G06040,AT1G13080,AT5G62430,AT3G15810	172	2166	37302	3.40427	4.39907e-07	2.1275e-08	3.33263e-09
Binding Factor	GSM1252254	ARF6	ARF6p::ARF6-Myc in arf6;arf8 seedlings	ARF6 ChIP-Seq	TF	ChIP-seq	56	32.5581	1.97682e-09	2.87554	AT1G09350,AT1G56600,AT1G75450,AT1G80840,AT2G47270,AT3G15540,AT3G20470,AT3G22410,AT3G60520,AT4G32280,AT4G40010,AT5G52900,AT5G59730,AT1G01060,AT1G04240,AT1G09530,AT1G74450,AT1G78100,AT2G46790,AT3G02080,AT3G07390,AT3G12320,AT3G14440,AT3G15210,AT3G55610,AT3G61460,AT4G01410,AT4G24960,AT4G27657,AT5G02580,AT5G40390,AT5G47370,AT5G62350,AT5G64260,AT1G27200,AT1G29640,AT1G67920,AT2G16365,AT2G46830,AT3G01400…	172	5280	37302	2.30016	6.56305e-07	3.15019e-08	4.93462e-09
Binding Factor	GSM1925018	AT1G12630: AP2EREBP family	protein:AT1G12630; gene id:AT1G12630; protein family:AP2EREBP; protein source:Arabidopsis thaliana; protein affinity tag:Halo; expression system:tnt; dna source:col; replicate:a; subset:motif	DAPSeq-AP2EREBP_tnt-AT1G12630_col_a	TF	DAP-seq	58	33.7209	2.56149e-09	2.81102	AT1G02390,AT1G09350,AT1G23205,AT1G80130,AT2G01520,AT2G31230,AT2G40900,AT2G47270,AT3G25180,AT3G44840,AT3G62690,AT4G02330,AT4G22100,AT5G25110,AT5G25610,AT5G52900,AT5G59730,AT1G04240,AT1G16850,AT1G75200,AT1G78100,AT3G14440,AT4G01410,AT4G24960,AT5G40390,AT5G62350,AT1G67920,AT1G68500,AT3G01400,AT3G15760,AT3G17120,AT4G32190,AT5G11790,AT5G16550,AT2G37580,AT3G55030,AT1G31070,AT4G25433,AT1G21010,AT1G32860…	172	5633	37302	2.23302	8.50415e-07	4.05144e-08	6.34638e-09
Binding Factor	GSM1400503	FHY1	35S: GFP-FHY1; fhy1-1; 4 day-old seedlings	FHY1-GFP_3_ChIP-seq	TF	ChIP-seq	68	39.5349	2.72744e-09	2.65222	AT1G09350,AT1G10380,AT1G56600,AT1G80130,AT1G80840,AT2G31230,AT2G40475,AT3G56400,AT3G60520,AT3G62690,AT4G40010,AT5G06530,AT5G52900,AT5G59730,AT1G01060,AT1G04240,AT1G09530,AT1G74450,AT1G78100,AT2G46790,AT3G02080,AT3G07390,AT3G12320,AT3G14440,AT3G15210,AT3G55610,AT3G60890,AT3G61460,AT4G01410,AT4G24960,AT4G27657,AT5G02580,AT5G40390,AT5G62350,AT5G64260,AT1G27200,AT1G29640,AT1G55210,AT1G67920,AT1G68500…	172	7290	37302	2.02295	9.05511e-07	4.28196e-08	6.70749e-09
Binding Factor	GSM1925059	CBF3: AP2EREBP family	protein:CBF3; gene id:AT4G25480; protein family:AP2EREBP; protein source:Arabidopsis thaliana; protein affinity tag:Halo; expression system:tnt; dna source:col; replicate:a; subset:motif	DAPSeq-AP2EREBP_tnt-CBF3_col_a	TF	DAP-seq	45	26.1628	3.84184e-09	3.11923	AT1G02390,AT1G09350,AT1G23205,AT1G80130,AT3G25180,AT3G44840,AT4G22100,AT5G06530,AT5G25610,AT5G59730,AT1G04240,AT1G09530,AT1G16850,AT3G14440,AT4G24960,AT5G40390,AT5G62350,AT1G55210,AT1G68500,AT3G01400,AT4G31140,AT4G32190,AT5G08790,AT5G11790,AT5G16550,AT5G19875,AT2G37580,AT3G55030,AT1G31070,AT4G25433,AT1G21010,AT1G32860,AT3G05560,AT4G30210,AT3G02250,AT1G27910,AT3G14205,AT4G20170,AT5G15740,AT5G65640…	172	3729	37302	2.61712	1.27549e-06	5.98717e-08	9.37862e-09
Binding Factor	GSE24973	HY5	4 day-old WT seedlings grown under white light;HY5 ChIP	WL_Hy5_rep1;WL_Hy5_rep2;WL_Hy5_rep3;WL_Hy5_rep4	TF	ChIP-chip	62	36.0465	4.41807e-09	2.69485	AT1G01250,AT1G02390,AT1G04330,AT1G23205,AT1G56600,AT1G80130,AT3G15540,AT3G20470,AT3G22410,AT3G53720,AT3G62690,AT4G35170,AT4G40010,AT5G06530,AT5G11930,AT5G52900,AT1G01060,AT1G16850,AT1G74450,AT1G75200,AT1G78100,AT2G46790,AT3G07390,AT3G12320,AT3G14440,AT3G15210,AT3G60890,AT3G61460,AT4G01410,AT4G24960,AT4G27657,AT5G40390,AT5G64260,AT1G68500,AT2G16365,AT2G29980,AT3G01400,AT3G15760,AT4G33150,AT5G08790…	172	6366	37302	2.11217	1.4668e-06	6.83492e-08	1.07066e-08
Binding Factor	GSM2130880	ANAC102	EtOH mock treatment for 4 hours	AT5G63790_ANAC102_EtOH_ChIP_rep2	TF	ChIP-seq	42	24.4186	4.84021e-09	3.21114	AT1G75450,AT1G80840,AT3G51860,AT3G56400,AT3G60520,AT4G40010,AT5G06530,AT5G52900,AT5G59730,AT1G04240,AT1G09530,AT1G78100,AT3G07390,AT3G12320,AT3G15210,AT3G61460,AT4G27657,AT5G02580,AT5G47370,AT5G64260,AT1G27200,AT1G29640,AT1G68500,AT3G05880,AT3G15760,AT3G16500,AT4G33150,AT5G08790,AT5G47560,AT1G64140,AT2G37580,AT1G21010,AT5G64230,AT3G23000,AT1G58360,AT1G06040,AT1G13080,AT5G24470,AT2G01890,AT3G15810…	172	3336	37302	2.7304	1.60695e-06	7.43371e-08	1.16446e-08
Binding Factor	GSM1925055	CBF1: AP2EREBP family	protein:CBF1; gene id:AT4G25490; protein family:AP2EREBP; protein source:Arabidopsis thaliana; protein affinity tag:Halo; expression system:tnt; dna source:col; replicate:a; subset:motif	DAPSeq-AP2EREBP_tnt-CBF1_col_a	TF	DAP-seq	53	30.814	5.83528e-09	2.84073	AT1G02390,AT1G09350,AT1G23205,AT1G80130,AT2G40900,AT2G47270,AT3G20470,AT3G25180,AT3G44840,AT3G53720,AT4G22100,AT4G32280,AT5G25110,AT5G25610,AT5G52900,AT5G59730,AT1G04240,AT1G16850,AT1G75200,AT3G14440,AT4G24960,AT5G62350,AT1G27200,AT1G67920,AT1G68500,AT3G01400,AT4G31140,AT4G32190,AT5G08790,AT5G11790,AT5G16550,AT2G37580,AT3G55030,AT1G31070,AT4G25433,AT1G02820,AT1G21010,AT1G32860,AT4G37430,AT1G58360…	172	4973	37302	2.31133	1.93731e-06	8.89751e-08	1.39375e-08
Binding Factor	GSM1059965	PIF4	Myc-tagged-PIF4 overexpressing transgenic seedlings	PIF4-peaks-3	TF	ChIP-seq	40	23.2558	6.27884e-09	3.26892	AT1G75450,AT1G80130,AT2G40475,AT3G15540,AT3G62690,AT5G11930,AT5G52900,AT1G01060,AT1G04240,AT1G09530,AT1G16850,AT1G74450,AT1G75200,AT1G78100,AT2G46790,AT3G02080,AT3G07390,AT3G12320,AT3G15210,AT3G61460,AT4G01410,AT4G24960,AT5G02580,AT5G40390,AT5G47370,AT5G64260,AT1G29640,AT1G55210,AT1G68500,AT2G29980,AT2G46830,AT3G05880,AT3G16500,AT4G32190,AT4G33150,AT5G11420,AT5G11790,AT5G16550,AT3G16770,AT5G62360	172	3092	37302	2.80559	2.08458e-06	9.50545e-08	1.48898e-08
Binding Factor	GSM1925334	ATHB53: HB family	protein:ATHB53; gene id:AT5G66700; protein family:HB; protein source:Arabidopsis thaliana; protein affinity tag:Halo; expression system:tnt; dna source:col; replicate:a; subset:motif	DAPSeq-HB_tnt-ATHB53_col_a	TF	DAP-seq	64	37.2093	1.0682e-08	2.5937	AT1G04330,AT1G10380,AT1G23205,AT1G76130,AT1G80130,AT1G80840,AT2G31230,AT2G32280,AT2G40900,AT2G47270,AT3G51860,AT3G55580,AT3G56400,AT4G02330,AT4G40010,AT5G06530,AT5G11930,AT5G24150,AT5G25110,AT5G25610,AT5G59730,AT1G04240,AT1G09530,AT1G16850,AT1G78100,AT3G14440,AT3G55610,AT5G02580,AT5G47370,AT5G62350,AT1G27200,AT1G29640,AT1G55210,AT1G68500,AT3G15760,AT4G38860,AT5G19875,AT5G47560,AT1G31070,AT4G25433…	172	6849	37302	2.02655	3.54641e-06	1.60566e-07	2.51519e-08
Binding Factor	GSM1184360	phyA	4 day-old PphyA: phyA-GFP phyA201 transgenic seedlings	PhyA-GFP_1 [ChIP-seq]	TF	ChIP-seq	59	34.3023	1.07875e-08	2.66662	AT1G09350,AT1G56600,AT1G75450,AT1G80130,AT2G31230,AT2G40475,AT3G22410,AT3G56400,AT3G60520,AT4G40010,AT5G10625,AT5G52900,AT1G01060,AT1G04240,AT1G09530,AT1G74450,AT1G78100,AT2G46790,AT3G02080,AT3G07390,AT3G12320,AT3G15210,AT3G55610,AT3G60890,AT3G61460,AT4G01410,AT4G24960,AT4G27657,AT5G02580,AT5G40390,AT5G47370,AT5G62350,AT5G64260,AT1G04570,AT1G29640,AT1G55210,AT1G67920,AT1G68500,AT2G29980,AT2G46830…	172	6021	37302	2.12514	3.58145e-06	1.6101e-07	2.52215e-08
Binding Factor	GSM1869298	BRM	14 day-old ref6 pBRM::BRM-GFP seedlings with GFP antibody	ref6 BRM-BRM-GFP ab290 #1	EF	ChIP-seq	43	25	1.33632e-08	3.04798	AT1G75450,AT1G80840,AT2G31230,AT2G38940,AT3G60520,AT5G06530,AT5G52900,AT5G59730,AT1G04240,AT1G74450,AT1G78100,AT3G07390,AT3G15210,AT3G61460,AT4G01410,AT4G24960,AT4G27657,AT5G47370,AT5G62350,AT5G64260,AT1G27200,AT1G29640,AT1G55210,AT2G29980,AT3G05880,AT3G15760,AT3G16500,AT5G08790,AT5G11790,AT5G47560,AT2G37580,AT1G21010,AT5G62360,AT1G06040,AT4G30210,AT5G24470,AT5G62430,AT5G65480,AT1G72700,AT4G20170…	172	3600	37302	2.59042	4.43657e-06	1.98059e-07	3.1025e-08
Binding Factor	GSM1925102	ERF4: AP2EREBP family	protein:ERF4; gene id:AT3G15210; protein family:AP2EREBP; protein source:Arabidopsis thaliana; protein affinity tag:Halo; expression system:tnt; dna source:col; replicate:a; subset:motif	DAPSeq-AP2EREBP_tnt-ERF4_col_a	TF	DAP-seq	50	29.0698	1.36181e-08	2.83002	AT1G01250,AT1G02390,AT1G04330,AT1G23205,AT1G56600,AT1G80130,AT2G38940,AT2G40900,AT3G15540,AT3G22410,AT3G53720,AT3G55580,AT3G56400,AT3G56620,AT3G62690,AT4G02330,AT5G06530,AT5G10625,AT5G25110,AT1G09530,AT1G16850,AT1G75200,AT1G78100,AT3G07390,AT3G14440,AT3G15210,AT3G55610,AT4G01410,AT5G40390,AT5G64260,AT1G27200,AT1G29640,AT1G68500,AT5G47560,AT2G37580,AT3G16770,AT1G31070,AT1G21010,AT1G32860,AT4G37430…	172	4636	37302	2.339	4.52122e-06	1.99484e-07	3.12483e-08
Binding Factor	GSM2130868	ABF1	EtOH mock treatment for 4 hours	AT1G49720_ABF1_EtOH_ChIP_rep2	TF	ChIP-seq	48	27.907	1.36476e-08	2.88323	AT1G56600,AT1G75450,AT1G80840,AT2G31230,AT2G40475,AT3G22410,AT3G60520,AT4G40010,AT5G52900,AT5G59730,AT5G64770,AT1G01060,AT1G04240,AT1G09530,AT1G74450,AT2G46790,AT3G07390,AT3G12320,AT3G14440,AT3G15210,AT3G61460,AT4G27657,AT5G02580,AT5G40390,AT5G47370,AT5G62350,AT5G64260,AT1G27200,AT1G29640,AT1G67920,AT1G68500,AT2G29980,AT2G46830,AT3G01400,AT3G05880,AT3G16500,AT3G17120,AT4G31140,AT5G08790,AT5G11790…	172	4334	37302	2.40191	4.531e-06	1.99484e-07	3.12483e-08
Binding Factor	GSM2130905	FBH3	10 uM abscisic acid for 4 hours	AT1G51140_FBH3_ABA_ChIP_rep1	TF	ChIP-seq	34	19.7674	1.45897e-08	3.48998	AT4G40010,AT5G59730,AT1G04240,AT1G09530,AT1G16850,AT1G74450,AT1G78100,AT2G46790,AT3G07390,AT3G12320,AT3G14440,AT3G15210,AT3G55610,AT4G24960,AT5G40390,AT5G47370,AT5G64260,AT1G04570,AT1G27200,AT1G29640,AT1G68500,AT2G46830,AT3G05880,AT4G33150,AT5G08790,AT5G11790,AT5G47560,AT3G23000,AT1G06040,AT5G24470,AT1G19450,AT3G15810,AT2G28110,AT3G17820	172	2392	37302	3.08263	4.84379e-06	2.11795e-07	3.31766e-08
Binding Factor	GSM1059958	PIF1	Myc-tagged-PIF1 overexpressing transgenic seedlings	PIF1-peaks-2	TF	ChIP-seq	62	36.0465	2.04289e-08	2.56735	AT1G09350,AT1G56600,AT1G75450,AT1G80840,AT2G40475,AT2G47270,AT3G15540,AT3G53720,AT3G60520,AT3G62690,AT4G40010,AT5G11930,AT5G52900,AT1G01060,AT1G04240,AT1G09530,AT1G16850,AT1G74450,AT1G78100,AT2G46790,AT3G02080,AT3G07390,AT3G12320,AT3G14440,AT3G15210,AT3G55610,AT3G60890,AT3G61460,AT4G01410,AT4G24960,AT4G27657,AT5G02580,AT5G40390,AT5G47370,AT5G62350,AT5G64260,AT1G04570,AT1G27200,AT1G29640,AT1G55210…	172	6626	37302	2.02929	6.78239e-06	2.94543e-07	4.61387e-08
Binding Factor	GSM1925111	ERF8: AP2EREBP family	protein:ERF8; gene id:AT1G53170; protein family:AP2EREBP; protein source:Arabidopsis thaliana; protein affinity tag:Halo; expression system:tnt; dna source:col; replicate:a; subset:motif	DAPSeq-AP2EREBP_tnt-ERF8_col_a	TF	DAP-seq	53	30.814	2.19867e-08	2.71401	AT1G01250,AT1G02390,AT1G04330,AT1G23205,AT1G80130,AT2G38940,AT2G40900,AT3G15540,AT3G20470,AT3G53720,AT3G55580,AT3G56400,AT3G56620,AT3G62690,AT4G02330,AT5G06530,AT5G10625,AT5G25110,AT1G09530,AT1G16850,AT1G78100,AT3G07390,AT3G14440,AT3G15210,AT3G55610,AT3G60890,AT3G61460,AT4G01410,AT5G40390,AT5G64260,AT1G29640,AT1G68500,AT2G29980,AT3G01400,AT5G47560,AT3G16770,AT1G31070,AT1G02820,AT1G21010,AT1G32860…	172	5173	37302	2.22196	7.29958e-06	3.14861e-07	4.93215e-08
Binding Factor	GSM605656	LEAFY/LFY	Col-0 35S::LFY seedlings	lfy-samp-rep1	TF	ChIP-seq	39	22.6744	3.64196e-08	3.08591	AT1G02390,AT1G09350,AT1G76130,AT1G80840,AT2G31230,AT2G40475,AT2G40900,AT3G15540,AT3G60520,AT5G06530,AT1G78100,AT2G46790,AT3G14440,AT3G15210,AT3G55610,AT3G60890,AT4G24960,AT4G27657,AT5G64260,AT1G29640,AT1G55210,AT1G67920,AT1G68500,AT3G15760,AT3G27030,AT4G31140,AT4G38860,AT5G08790,AT5G11420,AT5G11790,AT2G37580,AT4G25433,AT3G23000,AT4G15430,AT2G31380,AT5G40770,AT5G62430,AT2G01890,AT1G13830	172	3161	37302	2.67574	1.20913e-05	5.18048e-07	8.11497e-08
Binding Factor	GSM1925809	bZIP68: bZIP family	protein:bZIP68; gene id:AT1G32150; protein family:bZIP; protein source:Arabidopsis thaliana; protein affinity tag:Halo; expression system:tnt; dna source:col; replicate:a; subset:motif	DAPSeq-bZIP_tnt-bZIP68_col_a	TF	DAP-seq	60	34.8837	3.8364e-08	2.54259	AT1G01250,AT1G09350,AT1G10380,AT1G23205,AT1G56600,AT1G75450,AT2G01520,AT2G16890,AT2G31230,AT2G38940,AT2G40900,AT3G15540,AT3G20470,AT3G22410,AT3G51860,AT3G60520,AT4G35170,AT5G11930,AT5G24150,AT5G25610,AT5G52900,AT1G01060,AT1G04240,AT1G16850,AT1G74450,AT1G75200,AT2G46790,AT3G07390,AT3G12320,AT3G14440,AT3G15210,AT3G55610,AT3G61460,AT4G24960,AT4G27657,AT5G02580,AT5G40390,AT5G47370,AT5G64260,AT1G67920…	172	6402	37302	2.03254	1.27368e-05	5.42067e-07	8.49122e-08
Binding Factor	GSM1925085	ERF10: AP2EREBP family	protein:ERF10; gene id:AT1G03800; protein family:AP2EREBP; protein source:Arabidopsis thaliana; protein affinity tag:Halo; expression system:tnt; dna source:col; replicate:a; subset:motif	DAPSeq-AP2EREBP_tnt-ERF10_col_a	TF	DAP-seq	45	26.1628	4.24485e-08	2.84848	AT1G02390,AT1G23205,AT1G80130,AT2G40900,AT3G15540,AT3G20470,AT3G55580,AT3G56400,AT3G62690,AT4G02330,AT5G06530,AT5G25110,AT1G09530,AT1G16850,AT3G07390,AT3G14440,AT3G15210,AT3G55610,AT3G60890,AT4G01410,AT5G40390,AT5G64260,AT1G29640,AT1G55210,AT1G68500,AT2G29980,AT2G46830,AT5G47560,AT2G37580,AT3G16770,AT4G25433,AT1G21010,AT1G32860,AT4G37430,AT5G64230,AT3G23000,AT3G27280,AT5G40770,AT5G62430,AT4G20170…	172	4045	37302	2.41267	1.40929e-05	5.95808e-07	9.33304e-08
Binding Factor	GSM1184361	phyA	4 day-old PphyA: phyA-GFP phyA201 transgenic seedlings	PhyA-GFP_2 [ChIP-seq]	TF	ChIP-seq	60	34.8837	4.72668e-08	2.52496	AT1G01250,AT1G09350,AT1G56600,AT1G75450,AT1G80130,AT1G80840,AT2G31230,AT3G15540,AT3G56400,AT3G60520,AT4G40010,AT5G52900,AT1G01060,AT1G04240,AT1G09530,AT1G74450,AT1G78100,AT2G46790,AT3G02080,AT3G07390,AT3G12320,AT3G15210,AT3G60890,AT3G61460,AT4G01410,AT4G27657,AT5G40390,AT5G47370,AT5G62350,AT5G64260,AT1G04570,AT1G29640,AT1G55210,AT1G67920,AT1G68500,AT2G16365,AT2G29980,AT2G46830,AT3G01400,AT3G05880…	172	6439	37302	2.02086	1.56926e-05	6.59073e-07	1.03241e-07
Binding Factor	GSM1925090	ERF11: AP2EREBP family	protein:ERF11; gene id:AT1G28370; protein family:AP2EREBP; protein source:Arabidopsis thaliana; protein affinity tag:Halo; expression system:tnt; dna source:col; replicate:b; subset:motif	DAPSeq-AP2EREBP_tnt-ERF11_col_b	TF	DAP-seq	54	31.3953	7.06429e-08	2.58549	AT1G01250,AT1G02390,AT1G04330,AT1G23205,AT1G80130,AT2G38940,AT2G40900,AT3G15540,AT3G22410,AT3G53720,AT3G55580,AT3G56400,AT3G56620,AT3G62690,AT4G02330,AT5G06530,AT5G10625,AT5G25110,AT1G09530,AT1G16850,AT1G75200,AT1G78100,AT3G07390,AT3G14440,AT3G15210,AT3G55610,AT3G60890,AT3G61460,AT4G01410,AT5G40390,AT5G64260,AT1G27200,AT1G29640,AT1G68500,AT2G29980,AT5G47560,AT2G37580,AT3G16770,AT1G31070,AT1G02820…	172	5521	37302	2.12119	2.34534e-05	9.78584e-07	1.5329e-07
Binding Factor	GSM1925064	CRF10_col100_a: AP2EREBP family	protein:CRF10; gene id:AT1G68550; protein family:AP2EREBP; protein source:Arabidopsis thaliana; protein affinity tag:Halo; expression system:tnt; dna source:col; replicate:a; subset:motif	DAPSeq-AP2EREBP_tnt-CRF10_col100_a	TF	DAP-seq	48	27.907	1.04001e-07	2.6727	AT1G01250,AT1G02390,AT1G04330,AT1G23205,AT1G80130,AT2G38940,AT2G40900,AT3G15540,AT3G20470,AT3G53720,AT3G55580,AT3G62690,AT4G02330,AT5G06530,AT5G25110,AT1G16850,AT1G78100,AT3G07390,AT3G14440,AT3G15210,AT3G55610,AT3G60890,AT4G01410,AT5G40390,AT5G64260,AT1G29640,AT1G68500,AT2G29980,AT3G17120,AT5G47560,AT2G37580,AT1G26740,AT3G16770,AT1G31070,AT1G21010,AT1G32860,AT4G37430,AT5G64230,AT3G23000,AT1G58360…	172	4633	37302	2.24689	3.45284e-05	1.43133e-06	2.2421e-07
Binding Factor	GSM2130909	FBH3	10 uM abscisic acid for 4 hours	AT1G51140_FBH3_ABA_ChIP_rep3	TF	ChIP-seq	40	23.2558	1.22909e-07	2.89166	AT1G02390,AT4G40010,AT5G06530,AT5G25110,AT5G25610,AT5G52900,AT5G59730,AT1G04240,AT1G09530,AT1G16850,AT1G74450,AT1G78100,AT2G46790,AT3G07390,AT3G12320,AT3G14440,AT3G15210,AT3G55610,AT3G61460,AT4G24960,AT5G40390,AT5G47370,AT5G64260,AT1G27200,AT1G29640,AT2G46830,AT3G05880,AT4G33150,AT5G08790,AT5G11790,AT5G47560,AT1G02820,AT1G06040,AT1G13080,AT5G24470,AT5G62430,AT5G15740,AT5G65640,AT3G15810,AT2G28110	172	3458	37302	2.50864	4.08058e-05	1.68063e-06	2.63263e-07
Binding Factor	GSM1925048	At4g31060: AP2EREBP family	protein:At4g31060; gene id:AT4G31060; protein family:AP2EREBP; protein source:Arabidopsis thaliana; protein affinity tag:Halo; expression system:tnt; dna source:col; replicate:a; subset:motif	DAPSeq-AP2EREBP_tnt-At4g31060_col_a	TF	DAP-seq	33	19.186	1.51091e-07	3.18974	AT1G02390,AT1G04330,AT1G09350,AT1G80130,AT3G20470,AT3G22410,AT3G25180,AT3G62690,AT4G02330,AT5G11930,AT5G25610,AT1G16850,AT4G01410,AT4G24960,AT1G67920,AT3G01400,AT5G11790,AT5G16550,AT2G37580,AT3G16770,AT3G55030,AT1G31070,AT1G21010,AT4G37430,AT5G64230,AT5G40770,AT3G02250,AT1G27910,AT2G01890,AT5G15740,AT5G65640,AT1G78780,AT2G46940	172	2511	37302	2.85017	5.01621e-05	2.05274e-06	3.21552e-07
Binding Factor	GSM1925128	RAP212: AP2EREBP family	protein:RAP212; gene id:AT1G53910; protein family:AP2EREBP; protein source:Arabidopsis thaliana; protein affinity tag:Halo; expression system:tnt; dna source:col; replicate:a; subset:motif	DAPSeq-AP2EREBP_tnt-RAP212_col_a	TF	DAP-seq	51	29.6512	1.55941e-07	2.56764	AT1G01250,AT1G02390,AT1G04330,AT1G23205,AT1G80130,AT2G38940,AT2G40475,AT2G40900,AT3G20470,AT3G53720,AT3G55580,AT3G56400,AT3G62690,AT4G02330,AT5G06530,AT5G10625,AT1G09530,AT1G16850,AT1G75200,AT1G78100,AT3G07390,AT3G14440,AT3G15210,AT3G55610,AT3G61460,AT4G01410,AT1G29640,AT1G68500,AT2G29980,AT3G03341,AT3G16770,AT1G31070,AT1G21010,AT1G32860,AT4G37430,AT5G64230,AT3G23000,AT2G31380,AT3G27280,AT5G40770…	172	5171	37302	2.13894	5.17723e-05	2.10514e-06	3.2976e-07
Binding Factor	GSM364939	SEPALLATA3	WT; primary and secondary inflorescences of 5-7 weeks old plants	SEP3_ChIPSeq_wt_1	TF	ChIP-seq	46	26.7442	2.85481e-07	2.61589	AT1G01250,AT1G09350,AT1G56600,AT1G80840,AT2G31230,AT2G38940,AT2G40475,AT3G15540,AT3G20470,AT3G22410,AT3G25180,AT3G51860,AT3G56400,AT3G60520,AT5G06530,AT5G25610,AT5G52900,AT5G64770,AT1G04240,AT1G09530,AT1G74450,AT1G78100,AT3G07390,AT3G15210,AT5G47370,AT5G64260,AT1G29640,AT1G55210,AT1G68500,AT2G29980,AT3G17120,AT4G38860,AT5G11420,AT5G47560,AT1G31070,AT1G21010,AT5G62360,AT1G58360,AT1G06040,AT4G15430…	172	4481	37302	2.22631	9.47796e-05	3.82949e-06	5.99871e-07
Binding Factor	GSM2287862	WRKY18	WRKY18-HA; 1 uM flg22 for 0 h	W18HA_0h_1 (ChIP-Seq)	TF	ChIP-seq	43	25	3.5525e-07	2.67019	AT1G02390,AT1G56600,AT1G75450,AT1G80840,AT2G01520,AT2G31230,AT3G22410,AT3G51860,AT3G60520,AT3G62690,AT4G12490,AT5G06530,AT5G11930,AT5G49630,AT5G52900,AT5G59730,AT5G64770,AT1G04240,AT1G74450,AT4G27657,AT5G47370,AT5G62350,AT1G27200,AT1G55210,AT1G67920,AT1G68500,AT2G16365,AT2G29980,AT3G15760,AT3G16500,AT3G17120,AT5G08790,AT5G11790,AT1G21010,AT3G23000,AT1G43910,AT4G15430,AT4G30210,AT5G40770,AT2G01980…	172	4054	37302	2.30032	0.000117943	4.73542e-06	7.41781e-07
Binding Factor	GSM1808449	CCA1	14 day old seedlings at constant light after entrainment in 12h:12h Light: Dark and harvest at ZT2	CCA1_ChIPSeq_LL1	TF	ChIP-seq	24	13.9535	4.42725e-07	3.74038	AT2G32280,AT3G55580,AT3G60520,AT5G24150,AT5G25110,AT5G52900,AT1G01060,AT2G46790,AT3G12320,AT4G27657,AT5G47370,AT5G64260,AT1G68500,AT2G16365,AT2G46830,AT4G38860,AT2G37580,AT5G62360,AT1G06040,AT5G24470,AT5G62430,AT3G02250,AT1G77120,AT2G28110	172	1488	37302	3.49794	0.000146985	5.86456e-06	9.18654e-07
Binding Factor	GSM1925117	ESE3: AP2EREBP family	protein:ESE3; gene id:AT5G25190; protein family:AP2EREBP; protein source:Arabidopsis thaliana; protein affinity tag:Halo; expression system:tnt; dna source:col; replicate:a; subset:motif	DAPSeq-AP2EREBP_tnt-ESE3_col_a	TF	DAP-seq	44	25.5814	4.81078e-07	2.60979	AT1G01250,AT1G02390,AT1G04330,AT1G80130,AT2G16890,AT3G20470,AT3G55580,AT3G62690,AT4G02330,AT5G06530,AT5G25110,AT5G25610,AT1G16850,AT1G78100,AT3G07390,AT3G14440,AT3G15210,AT4G01410,AT5G40390,AT5G64260,AT1G68500,AT2G29980,AT3G01400,AT5G16550,AT5G47560,AT2G37580,AT3G16770,AT3G55030,AT1G31070,AT1G21010,AT1G32860,AT4G37430,AT5G64230,AT3G23000,AT1G58360,AT3G27280,AT5G40770,AT4G20170,AT5G65640,AT1G10770…	172	4254	37302	2.24315	0.000159718	6.33302e-06	9.92038e-07
Binding Factor	GSM1925100	ERF38: AP2EREBP family	protein:ERF38; gene id:AT2G35700; protein family:AP2EREBP; protein source:Arabidopsis thaliana; protein affinity tag:Halo; expression system:tnt; dna source:col; replicate:a; subset:motif	DAPSeq-AP2EREBP_tnt-ERF38_col_a	TF	DAP-seq	43	25	5.08302e-07	2.63009	AT1G02390,AT1G04330,AT1G09350,AT1G80130,AT2G40900,AT3G22410,AT3G44840,AT3G62690,AT4G22100,AT5G11930,AT5G25610,AT5G59730,AT1G04240,AT1G16850,AT3G61460,AT4G01410,AT4G24960,AT1G55210,AT1G67920,AT3G01400,AT3G17120,AT5G11790,AT5G16550,AT2G37580,AT3G55030,AT1G31070,AT1G21010,AT4G37430,AT5G64230,AT3G27280,AT5G40770,AT3G02250,AT5G65480,AT1G27910,AT1G72700,AT5G15740,AT5G65640,AT1G29720,AT1G78780,AT2G28110…	172	4109	37302	2.26953	0.000168756	6.6501e-06	1.04171e-06
Binding Factor	GSM1925525	LCL1: MYBrelated family	protein:LCL1; gene id:AT5G02840; protein family:MYBrelated; protein source:Arabidopsis thaliana; protein affinity tag:Halo; expression system:tnt; dna source:colamp; replicate:a; subset:motif	DAPSeq-MYBrelated_tnt-LCL1_colamp_a	TF	DAP-seq	29	16.8605	6.84021e-07	3.1982	AT1G80130,AT2G32280,AT2G40475,AT3G55580,AT3G57260,AT3G60520,AT5G10625,AT5G11930,AT5G25610,AT5G52900,AT2G46790,AT5G02580,AT1G04570,AT1G68500,AT2G16365,AT2G29980,AT4G38860,AT1G31070,AT1G02820,AT1G32860,AT5G62360,AT2G41670,AT5G24470,AT3G02250,AT2G01890,AT4G21215,AT1G77120,AT2G21320,AT4G18530	172	2152	37302	2.92253	0.000227095	8.89412e-06	1.39322e-06
Binding Factor	GSM506208	AP1	AP1-GR ap1 cal apical meristematic tissue after 2 h induced with DEX	AP1-GR_2h_induced_sample_1	TF	ChIP-seq	42	24.4186	7.37648e-07	2.61548	AT1G10380,AT1G56600,AT1G80130,AT2G31230,AT2G32280,AT2G38940,AT3G15540,AT3G25180,AT3G51860,AT3G56400,AT3G60520,AT3G62690,AT4G40010,AT5G06530,AT5G52900,AT5G59730,AT5G64770,AT1G04240,AT1G78100,AT3G07390,AT3G12320,AT3G15210,AT3G61460,AT5G47370,AT5G62350,AT5G64260,AT1G29640,AT1G55210,AT1G68500,AT2G29980,AT3G16500,AT3G17120,AT4G38860,AT5G11420,AT5G47560,AT4G37430,AT5G62360,AT4G15430,AT3G02250,AT1G72700…	172	4014	37302	2.26921	0.000244899	9.53293e-06	1.49329e-06
Binding Factor	GSM1925159	At4g36780: BZR family	protein:At4g36780; gene id:AT4G36780; protein family:BZR; protein source:Arabidopsis thaliana; protein affinity tag:Halo; expression system:tnt; dna source:col; replicate:a; subset:motif	DAPSeq-BZR_tnt-At4g36780_col_a	TF	DAP-seq	45	26.1628	8.35192e-07	2.52608	AT1G01250,AT1G02390,AT1G10380,AT1G56600,AT1G75450,AT1G80130,AT2G31230,AT2G40475,AT2G40900,AT3G22410,AT3G51860,AT3G53720,AT3G56400,AT3G57260,AT3G60520,AT4G35170,AT5G25610,AT5G52900,AT1G04240,AT1G74450,AT1G78100,AT2G46790,AT3G07390,AT3G12320,AT3G14440,AT3G61460,AT4G24960,AT5G02580,AT5G40390,AT5G64260,AT1G68500,AT2G46830,AT5G08790,AT5G11420,AT5G11790,AT1G64140,AT3G03341,AT4G25433,AT5G62360,AT3G05560…	172	4499	37302	2.1692	0.000277284	1.07281e-05	1.68051e-06
Binding Factor	GSM2183144	H3K9/14ac	5 uM TSA treated for 16h	ChIP_TSA_16h_rep2	EF	ChIP-seq	41	23.8372	9.57129e-07	2.61365	AT1G76130,AT2G31230,AT3G62690,AT5G59730,AT1G01060,AT1G09530,AT1G75200,AT1G78100,AT3G07390,AT3G12320,AT3G14440,AT3G15210,AT3G61460,AT4G01410,AT4G24960,AT5G40390,AT5G47370,AT5G62350,AT5G64260,AT1G29640,AT3G01400,AT3G16500,AT3G17120,AT4G31140,AT5G02840,AT5G47560,AT3G16770,AT5G64230,AT3G23000,AT1G06040,AT3G05560,AT4G15430,AT1G13080,AT2G31380,AT5G40770,AT1G27910,AT1G72700,AT4G20170,AT5G65640,AT4G17090…	172	3902	37302	2.27877	0.000317767	1.22203e-05	1.91426e-06
Binding Factor	GSM2095561	FRG1	Wt; untreated	WT_NHS_R1	TF	ChIP-seq	46	26.7442	1.05121e-06	2.47977	AT1G02390,AT1G75450,AT2G31230,AT2G38940,AT3G51860,AT3G53720,AT3G60520,AT4G40010,AT5G10625,AT5G11930,AT1G01060,AT1G74450,AT1G78100,AT2G46790,AT3G12320,AT3G14440,AT3G55610,AT4G01410,AT5G02580,AT5G64260,AT1G27200,AT1G29640,AT1G55210,AT1G68500,AT2G16365,AT3G05880,AT3G16500,AT3G17120,AT4G32190,AT4G33150,AT5G16550,AT5G19875,AT5G47560,AT1G64140,AT1G21010,AT5G64230,AT1G13080,AT5G24470,AT5G40770,AT1G72700…	172	4696	37302	2.12439	0.000349	1.33411e-05	2.08982e-06
Binding Factor	GSM2130882	ANAC032	EtOH mock treatment for 4 hours	AT1G77450_ANAC032_EtOH_ChIP_rep1	TF	ChIP-seq	31	18.0233	1.37857e-06	2.95933	AT3G62690,AT5G06530,AT5G52900,AT1G04240,AT1G09530,AT1G78100,AT2G46790,AT3G12320,AT3G14440,AT3G15210,AT3G55610,AT3G61460,AT4G27657,AT5G02580,AT5G47370,AT5G62350,AT5G64260,AT1G29640,AT1G55210,AT3G05880,AT3G15760,AT3G16500,AT4G33150,AT5G47560,AT5G64230,AT3G23000,AT1G58360,AT1G06040,AT5G15740,AT1G31820,AT2G28110	172	2502	37302	2.68706	0.000457685	1.73916e-05	2.72431e-06
Binding Factor	GSM878068	TOC1	TMG-YFP/toc1-2 seedlings	TOC1_ChIPSeq	TF	ChIP-seq	23	13.3721	2.04724e-06	3.50466	AT1G02390,AT1G09350,AT1G75450,AT1G80840,AT5G59730,AT1G01060,AT1G74450,AT1G78100,AT2G46790,AT3G07390,AT3G12320,AT3G14440,AT3G15210,AT4G27657,AT5G62350,AT5G64260,AT1G67920,AT2G46830,AT5G08790,AT4G30210,AT3G15810,AT4G17090,AT2G21320	172	1508	37302	3.30773	0.000679684	2.56746e-05	4.0218e-06
Binding Factor	GSM1925012	ABR1: AP2EREBP family	protein:ABR1; gene id:AT5G64750; protein family:AP2EREBP; protein source:Arabidopsis thaliana; protein affinity tag:Halo; expression system:tnt; dna source:col; replicate:a; subset:motif	DAPSeq-AP2EREBP_tnt-ABR1_col_a	TF	DAP-seq	28	16.2791	2.08139e-06	3.07164	AT1G02390,AT1G23205,AT1G80130,AT2G40900,AT3G53720,AT3G62690,AT4G02330,AT5G06530,AT5G10625,AT5G25110,AT1G09530,AT1G78100,AT3G07390,AT3G14440,AT3G15210,AT3G60890,AT4G01410,AT5G64260,AT1G68500,AT3G16770,AT4G25433,AT1G21010,AT4G37430,AT5G64230,AT3G23000,AT5G40770,AT1G10770,AT2G21320	172	2146	37302	2.82965	0.000691021	2.59493e-05	4.06483e-06
Binding Factor	GSM1925034	At1g22810: AP2EREBP family	protein:At1g22810; gene id:AT1G22810; protein family:AP2EREBP; protein source:Arabidopsis thaliana; protein affinity tag:Halo; expression system:tnt; dna source:colamp; replicate:a; subset:motif	DAPSeq-AP2EREBP_tnt-At1g22810_colamp_a	TF	DAP-seq	39	22.6744	2.20399e-06	2.57311	AT1G02390,AT1G09350,AT1G80130,AT3G20470,AT3G22410,AT3G44840,AT3G56620,AT3G62690,AT4G22100,AT5G11930,AT5G25610,AT5G59730,AT1G04240,AT1G09530,AT3G61460,AT4G01410,AT4G24960,AT5G40390,AT1G67920,AT1G68500,AT3G01400,AT5G11790,AT5G16550,AT2G37580,AT3G55030,AT1G31070,AT1G21010,AT4G37430,AT3G05560,AT5G24470,AT5G40770,AT1G72700,AT4G20170,AT5G65640,AT1G29720,AT1G78780,AT5G02180,AT2G46940,AT3G06035	172	3728	37302	2.26878	0.000731726	2.73171e-05	4.2791e-06
Binding Factor	GSM1808451	CCA1	14 day old seedlings at constant light after entrainment in 12h:12h Light: Dark and harvest at ZT2	CCA1_ChIPSeq_LL3	TF	ChIP-seq	18	10.4651	2.35556e-06	4.22865	AT2G32280,AT3G55580,AT3G60520,AT5G25110,AT5G52900,AT2G46790,AT5G62350,AT1G04570,AT1G68500,AT2G16365,AT2G46830,AT4G38860,AT5G62360,AT2G41670,AT5G24470,AT5G62430,AT4G21215,AT1G77120	172	949	37302	4.11349	0.000782047	2.9026e-05	4.54679e-06
Binding Factor	GSM1925521	At5g52660: MYBrelated family	protein:At5g52660; gene id:AT5G52660; protein family:MYBrelated; protein source:Arabidopsis thaliana; protein affinity tag:Halo; expression system:tnt; dna source:col; replicate:a; subset:motif	DAPSeq-MYBrelated_tnt-At5g52660_col_a	TF	DAP-seq	33	19.186	2.44372e-06	2.77556	AT1G80130,AT2G32280,AT2G40475,AT3G55580,AT3G57260,AT3G60520,AT5G10625,AT5G11930,AT5G25610,AT5G52900,AT2G46790,AT5G02580,AT1G04570,AT1G68500,AT2G16365,AT2G29980,AT3G05880,AT3G15760,AT4G38860,AT1G31070,AT1G02820,AT1G21010,AT1G32860,AT5G62360,AT3G23000,AT2G41670,AT5G24470,AT3G02250,AT1G31740,AT4G21215,AT1G77120,AT2G28110,AT4G18530	172	2857	37302	2.505	0.000811316	2.99383e-05	4.68969e-06
Binding Factor	GSM1925325	ANL2: HB family	protein:ANL2; gene id:AT4G00730; protein family:HB; protein source:Arabidopsis thaliana; protein affinity tag:Halo; expression system:tnt; dna source:col; replicate:a; subset:motif	DAPSeq-HB_tnt-ANL2_col_a	TF	DAP-seq	47	27.3256	2.72437e-06	2.36268	AT1G23205,AT2G01520,AT2G31230,AT2G40475,AT3G20470,AT3G55580,AT3G57260,AT4G12490,AT5G06530,AT5G25110,AT5G25610,AT5G49630,AT5G52900,AT5G59730,AT1G01060,AT1G04240,AT1G09530,AT1G78100,AT2G46790,AT3G15210,AT3G61460,AT5G02580,AT5G40390,AT1G29640,AT1G55210,AT1G68500,AT2G29980,AT4G33150,AT4G38860,AT4G25433,AT1G21010,AT5G62360,AT1G58360,AT4G15430,AT1G13080,AT1G73630,AT5G65480,AT1G19450,AT1G72700,AT2G01890…	172	5027	37302	2.02765	0.000904489	3.31847e-05	5.19821e-06
Binding Factor	GSM1925122	PUCHI: AP2EREBP family	protein:PUCHI; gene id:AT5G18560; protein family:AP2EREBP; protein source:Arabidopsis thaliana; protein affinity tag:Halo; expression system:tnt; dna source:colamp; replicate:a; subset:motif	DAPSeq-AP2EREBP_tnt-PUCHI_colamp_a	TF	DAP-seq	29	16.8605	2.80131e-06	2.95786	AT1G02390,AT1G09350,AT1G80130,AT2G38940,AT2G40900,AT3G53720,AT3G56400,AT3G62690,AT4G02330,AT5G06530,AT5G25110,AT3G07390,AT3G14440,AT3G15210,AT3G61460,AT4G01410,AT5G64260,AT1G68500,AT3G01400,AT5G16550,AT1G31070,AT1G21010,AT4G37430,AT5G64230,AT3G27280,AT5G40770,AT5G65640,AT2G46940,AT2G21320	172	2316	37302	2.71558	0.000930035	3.39269e-05	5.31449e-06
Binding Factor	GSM1925132	RRTF1: AP2EREBP family	protein:RRTF1; gene id:AT4G34410; protein family:AP2EREBP; protein source:Arabidopsis thaliana; protein affinity tag:Halo; expression system:tnt; dna source:col; replicate:a; subset:motif	DAPSeq-AP2EREBP_tnt-RRTF1_col_a	TF	DAP-seq	39	22.6744	3.23164e-06	2.52709	AT1G01250,AT1G80130,AT2G40900,AT3G22410,AT3G53720,AT3G56400,AT3G62690,AT4G02330,AT5G06530,AT5G10625,AT5G25110,AT5G25610,AT5G49630,AT1G09530,AT1G78100,AT3G07390,AT3G14440,AT3G15210,AT3G61460,AT4G01410,AT5G40390,AT5G64260,AT1G29640,AT2G37580,AT3G03341,AT3G16770,AT1G31070,AT4G25433,AT1G21010,AT4G37430,AT5G64230,AT3G23000,AT5G40770,AT4G20170,AT5G65640,AT1G10770,AT4G20920,AT2G46940,AT2G21320	172	3789	37302	2.23225	0.0010729	3.89163e-05	6.09605e-06
Binding Factor	GSM1592577	REF6	REF6p::REF6-HA ref6-1; seedlings at 12 DAG	HA_REF6-HA	TF	ChIP-seq	40	23.2558	3.73257e-06	2.48273	AT2G38940,AT3G09450,AT3G22410,AT4G22100,AT5G59730,AT1G04240,AT3G14440,AT3G60890,AT5G47370,AT1G04570,AT1G27200,AT3G01400,AT3G15760,AT3G16500,AT4G33150,AT5G11790,AT4G25433,AT1G02820,AT1G06040,AT4G15430,AT1G13080,AT5G62430,AT5G65480,AT1G19450,AT1G27910,AT4G20170,AT4G21215,AT5G65640,AT5G05940,AT1G31820,AT5G02180,AT5G55450,AT2G28110,AT2G46940,AT5G10570,AT3G06035,AT3G17820,AT1G59990,AT4G18530,AT1G13830	172	3967	37302	2.18676	0.00123921	4.46947e-05	7.00121e-06
Binding Factor	GSM1925362	ATHB20: Homeobox family	protein:ATHB20; gene id:AT3G01220; protein family:Homeobox; protein source:Arabidopsis thaliana; protein affinity tag:Halo; expression system:tnt; dna source:colamp; replicate:a; subset:motif	DAPSeq-Homeobox_tnt-ATHB20_colamp_a	TF	DAP-seq	42	24.4186	4.25232e-06	2.41863	AT1G09350,AT1G10380,AT1G23205,AT2G32280,AT2G40900,AT3G20470,AT3G51860,AT3G55580,AT3G56620,AT4G15990,AT4G40010,AT5G06530,AT5G11930,AT5G59730,AT5G64770,AT1G09530,AT1G16850,AT1G74450,AT1G78100,AT4G24960,AT5G64260,AT1G55210,AT4G31140,AT4G38860,AT5G47560,AT3G55030,AT1G31070,AT4G25433,AT4G37430,AT5G62360,AT1G58360,AT4G15430,AT1G13080,AT2G41670,AT5G40770,AT1G27910,AT2G01890,AT4G20170,AT5G65640,AT1G71360…	172	4303	37302	2.11681	0.00141177	5.06322e-05	7.93129e-06
Binding Factor	GSM1925133	Rap210: AP2EREBP family	protein:Rap2.10; gene id:AT5G52020; protein family:AP2EREBP; protein source:Arabidopsis thaliana; protein affinity tag:Halo; expression system:tnt; dna source:colamp; replicate:a; subset:motif	DAPSeq-AP2EREBP_tnt-Rap210_colamp_a	TF	DAP-seq	39	22.6744	5.2894e-06	2.46822	AT1G02390,AT1G09350,AT1G80130,AT2G01520,AT2G31230,AT2G40900,AT3G20470,AT3G25180,AT3G44840,AT3G60520,AT3G62690,AT5G59730,AT1G04240,AT1G09530,AT1G16850,AT3G14440,AT4G24960,AT1G27200,AT1G67920,AT1G68500,AT3G17120,AT4G32190,AT5G11790,AT5G16550,AT3G55030,AT3G27280,AT4G30210,AT3G02250,AT5G65480,AT1G19450,AT1G72700,AT2G01890,AT5G15740,AT5G65640,AT1G29720,AT4G30830,AT2G46940,AT3G06035,AT2G33210	172	3870	37302	2.18553	0.00175608	6.26288e-05	9.8105e-06
Binding Factor	GSM861508	PIF5	14 day-old PIF5-HA overexpressed whole seedlings under low R/FR	PIF5ox shade ChIPSeq	TF	ChIP-seq	26	15.1163	8.14609e-06	2.95981	AT1G75450,AT1G80130,AT1G80840,AT3G15540,AT3G22410,AT5G52900,AT5G59730,AT1G04240,AT1G16850,AT1G74450,AT1G75200,AT2G46790,AT3G07390,AT3G12320,AT3G14440,AT3G15210,AT3G61460,AT4G01410,AT4G27657,AT5G02580,AT5G64260,AT1G29640,AT4G38860,AT5G08790,AT5G62360,AT1G06040	172	2040	37302	2.76406	0.0027045	9.59175e-05	1.5025e-05
Binding Factor	GSM1925099	ERF3: AP2EREBP family	protein:ERF3; gene id:AT1G50640; protein family:AP2EREBP; protein source:Arabidopsis thaliana; protein affinity tag:Halo; expression system:tnt; dna source:col; replicate:a; subset:motif	DAPSeq-AP2EREBP_tnt-ERF3_col_a	TF	DAP-seq	30	17.4419	9.25326e-06	2.71232	AT1G01250,AT1G02390,AT1G80130,AT2G40900,AT3G53720,AT3G55580,AT3G56620,AT3G62690,AT4G02330,AT5G06530,AT5G25110,AT1G78100,AT3G07390,AT3G14440,AT3G15210,AT3G55610,AT3G61460,AT4G01410,AT5G64260,AT1G68500,AT3G16770,AT1G31070,AT1G21010,AT5G64230,AT3G23000,AT5G40770,AT1G10770,AT4G20920,AT2G46940,AT2G21320	172	2612	37302	2.49087	0.00307208	0.000108352	1.69728e-05
Binding Factor	GSM1925316	At5g29000: G2like family	protein:At5g29000; gene id:AT5G29000; protein family:G2like; protein source:Arabidopsis thaliana; protein affinity tag:Halo; expression system:tnt; dna source:col; replicate:a; subset:motif	DAPSeq-G2like_tnt-At5g29000_col_a	TF	DAP-seq	36	20.9302	1.0108e-05	2.47374	AT1G09350,AT1G56600,AT2G31230,AT2G32280,AT2G38940,AT2G40900,AT2G47270,AT3G51860,AT3G56620,AT3G62690,AT5G06530,AT5G49630,AT5G59730,AT2G46790,AT4G24960,AT5G40390,AT1G29640,AT1G67920,AT3G16500,AT3G17120,AT4G33150,AT5G11790,AT5G47560,AT4G37430,AT5G64230,AT2G31380,AT5G62430,AT3G02250,AT5G65480,AT3G14205,AT4G20170,AT1G77120,AT5G02180,AT2G28110,AT2G46940,AT4G18530	172	3515	37302	2.22117	0.00335587	0.000117711	1.84389e-05
Binding Factor	GSM1925356	HSFC1: HSF family	protein:HSFC1; gene id:AT3G24520; protein family:HSF; protein source:Arabidopsis thaliana; protein affinity tag:Halo; expression system:tnt; dna source:colamp; replicate:a; subset:motif	DAPSeq-HSF_tnt-HSFC1_colamp_a	TF	DAP-seq	31	18.0233	1.45365e-05	2.59964	AT1G01250,AT1G80130,AT2G40475,AT2G47270,AT4G22100,AT4G30880,AT5G06530,AT5G52900,AT5G64770,AT4G24960,AT5G62350,AT3G01400,AT5G11420,AT5G16550,AT3G03341,AT3G16770,AT3G55030,AT5G62360,AT2G31380,AT5G24470,AT5G62430,AT5G65480,AT2G01980,AT1G71360,AT3G07090,AT4G20920,AT4G30830,AT2G28110,AT5G10570,AT1G59990,AT2G21320	172	2822	37302	2.38237	0.00482611	0.000168356	2.63722e-05
Binding Factor	GSM1925611	AT2G28920: ND family	protein:AT2G28920; gene id:AT2G28920; protein family:ND; protein source:Arabidopsis thaliana; protein affinity tag:Halo; expression system:tnt; dna source:col; replicate:a; subset:motif	DAPSeq-ND_tnt-AT2G28920_col_a	TF	DAP-seq	21	12.2093	1.6301e-05	3.23542	AT1G80130,AT1G80840,AT2G32280,AT2G40475,AT3G55580,AT3G57260,AT3G60520,AT4G40010,AT5G25610,AT2G46790,AT1G68500,AT2G16365,AT2G29980,AT1G31070,AT1G02820,AT1G32860,AT5G62360,AT1G58360,AT2G41670,AT1G77120,AT2G21320	172	1467	37302	3.10451	0.00541193	0.000187766	2.94127e-05
Binding Factor	GSM1925223	AT2G15740: C2H2 family	protein:AT2G15740; gene id:AT2G15740; protein family:C2H2; protein source:Arabidopsis thaliana; protein affinity tag:Halo; expression system:tnt; dna source:col; replicate:a; subset:motif	DAPSeq-C2H2_tnt-AT2G15740_col_a	TF	DAP-seq	30	17.4419	1.69942e-05	2.61831	AT1G01250,AT1G09350,AT1G80130,AT2G40475,AT3G22410,AT3G53720,AT4G02330,AT5G25610,AT5G52900,AT5G59730,AT1G78100,AT3G15210,AT3G55610,AT5G40390,AT5G62350,AT5G64260,AT1G29640,AT1G67920,AT5G16550,AT1G21010,AT5G64230,AT5G62360,AT3G23000,AT1G58360,AT3G27280,AT5G65480,AT2G01980,AT4G20170,AT3G15810,AT2G46940	172	2699	37302	2.41058	0.00564207	0.000194693	3.04977e-05
Binding Factor	GSM1925098	ERF3: AP2EREBP family	protein:ERF3; gene id:AT1G50640; protein family:AP2EREBP; protein source:Arabidopsis thaliana; protein affinity tag:Halo; expression system:tnt; dna source:colamp; replicate:a; subset:motif	DAPSeq-AP2EREBP_tnt-ERF3_colamp_a	TF	DAP-seq	29	16.8605	1.89599e-05	2.64618	AT1G01250,AT1G02390,AT1G23205,AT1G80130,AT2G40900,AT3G22410,AT3G53720,AT3G55580,AT3G56400,AT3G62690,AT4G28510,AT5G25110,AT1G09530,AT1G78100,AT3G07390,AT3G14440,AT3G15210,AT4G01410,AT1G68500,AT1G64140,AT1G31070,AT1G21010,AT5G64230,AT3G23000,AT3G27280,AT5G40770,AT5G65640,AT2G46940,AT2G21320	172	2570	37302	2.44719	0.00629468	0.000216045	3.38423e-05
Binding Factor	GSM1059959	PIF1	Myc-tagged-PIF1 overexpressing transgenic seedlings	PIF1-peaks-3	TF	ChIP-seq	33	19.186	2.44018e-05	2.45171	AT1G01250,AT1G09350,AT1G56600,AT1G75450,AT3G15540,AT3G62690,AT1G01060,AT1G04240,AT1G09530,AT1G16850,AT1G74450,AT1G75200,AT1G78100,AT2G46790,AT3G02080,AT3G07390,AT3G12320,AT3G14440,AT3G15210,AT3G55610,AT3G61460,AT4G01410,AT4G24960,AT4G27657,AT5G02580,AT5G40390,AT5G47370,AT5G64260,AT1G55210,AT3G01400,AT5G02840,AT1G64140,AT2G37580	172	3202	37302	2.2351	0.00810139	0.000276567	4.33229e-05
Binding Factor	GSM1925047	At4g31060: AP2EREBP family	protein:At4g31060; gene id:AT4G31060; protein family:AP2EREBP; protein source:Arabidopsis thaliana; protein affinity tag:Halo; expression system:tnt; dna source:colamp; replicate:a; subset:motif	DAPSeq-AP2EREBP_tnt-At4g31060_colamp_a	TF	DAP-seq	35	20.3488	2.7341e-05	2.37507	AT1G09350,AT1G80130,AT3G22410,AT3G53720,AT3G62690,AT4G02330,AT4G22100,AT5G06530,AT5G11930,AT5G59730,AT1G04240,AT1G16850,AT4G01410,AT4G24960,AT1G27200,AT3G01400,AT3G17120,AT5G11790,AT5G16550,AT2G37580,AT3G55030,AT1G31070,AT1G21010,AT5G64230,AT5G40770,AT3G02250,AT1G27910,AT1G72700,AT5G65640,AT1G20160,AT1G29720,AT1G78780,AT2G28110,AT2G21320,AT2G33210	172	3529	37302	2.1509	0.0090772	0.000308232	4.8283e-05
Binding Factor	GSM1925113	ERF9: AP2EREBP family	protein:ERF9; gene id:AT5G44210; protein family:AP2EREBP; protein source:Arabidopsis thaliana; protein affinity tag:Halo; expression system:tnt; dna source:col; replicate:a; subset:motif	DAPSeq-AP2EREBP_tnt-ERF9_col_a	TF	DAP-seq	19	11.0465	3.29754e-05	3.28427	AT1G80130,AT2G40900,AT3G53720,AT3G62690,AT4G02330,AT5G06530,AT5G25110,AT3G07390,AT3G15210,AT4G01410,AT5G64260,AT1G31070,AT1G21010,AT4G37430,AT5G64230,AT3G23000,AT3G27280,AT5G40770,AT2G21320	172	1290	37302	3.19424	0.0109478	0.000369786	5.79251e-05
Binding Factor	GSM1665423	CRY2	3xFlag-6xHis-CRY2 seedlings treated with low blue light for 16 hours	ChIPSeq-CRY2_FLAG_Rep1	TF	ChIP-seq	34	19.7674	3.91114e-05	2.35692	AT1G02390,AT1G80840,AT3G20470,AT3G22410,AT3G56400,AT3G60520,AT3G62690,AT1G01060,AT1G74450,AT1G75200,AT1G78100,AT3G07390,AT3G12320,AT3G14440,AT3G15210,AT4G24960,AT4G27657,AT5G40390,AT5G62350,AT5G64260,AT1G67920,AT2G46830,AT3G01400,AT3G15760,AT4G33150,AT5G02840,AT5G08790,AT5G11790,AT2G37580,AT1G21010,AT5G62360,AT1G13080,AT4G30210,AT3G15810	172	3436	37302	2.146	0.012985	0.000436285	6.8342e-05
Binding Factor	GSM1925155	At1g78700: BZR family	protein:At1g78700; gene id:AT1G78700; protein family:BZR; protein source:Arabidopsis thaliana; protein affinity tag:Halo; expression system:tnt; dna source:col; replicate:a; subset:motif	DAPSeq-BZR_tnt-At1g78700_col_a	TF	DAP-seq	37	21.5116	4.65129e-05	2.25672	AT1G01250,AT1G10380,AT1G56600,AT1G75450,AT2G40475,AT3G22410,AT3G51860,AT3G53720,AT3G56400,AT3G57260,AT3G60520,AT3G62690,AT4G35170,AT5G06530,AT5G25610,AT5G52900,AT1G04240,AT1G16850,AT1G74450,AT1G78100,AT2G46790,AT3G07390,AT3G12320,AT3G61460,AT4G24960,AT5G02580,AT1G68500,AT5G08790,AT5G11420,AT5G11790,AT1G64140,AT3G05560,AT4G30210,AT2G01980,AT4G20170,AT1G10770,AT4G30830	172	3942	37302	2.03558	0.0154423	0.000516133	8.08497e-05
Binding Factor	GSM2095562	FRG1	Wt; untreated	WT_NHS_R2	TF	ChIP-seq	35	20.3488	5.19642e-05	2.29228	AT1G75450,AT1G80840,AT2G38940,AT3G53720,AT3G60520,AT4G40010,AT5G06530,AT5G11930,AT5G59730,AT1G04240,AT1G16850,AT1G74450,AT1G78100,AT3G14440,AT3G15210,AT3G61460,AT1G27200,AT1G29640,AT1G55210,AT2G16365,AT3G05880,AT3G16500,AT4G32190,AT5G19875,AT2G37580,AT1G21010,AT4G37430,AT1G06040,AT1G13080,AT5G24470,AT1G72700,AT2G01890,AT4G21215,AT5G65640,AT2G28110	172	3644	37302	2.08302	0.0172521	0.00057362	8.98548e-05
Binding Factor	GSM1925092	ERF115: AP2EREBP family	protein:ERF115; gene id:AT5G07310; protein family:AP2EREBP; protein source:Arabidopsis thaliana; protein affinity tag:Halo; expression system:tnt; dna source:col; replicate:a; subset:motif	DAPSeq-AP2EREBP_tnt-ERF115_col_a	TF	DAP-seq	24	13.9535	5.49926e-05	2.73008	AT1G01250,AT1G23205,AT1G80130,AT2G40900,AT3G22410,AT3G53720,AT3G62690,AT4G02330,AT5G06530,AT5G25110,AT1G78100,AT3G07390,AT3G15210,AT4G01410,AT5G64260,AT1G68500,AT3G16770,AT1G31070,AT1G21010,AT5G64230,AT3G23000,AT3G27280,AT1G10770,AT2G21320	172	2009	37302	2.59081	0.0182575	0.000603904	9.45986e-05
Binding Factor	GSM1925357	HSFC1: HSF family	protein:HSFC1; gene id:AT3G24520; protein family:HSF; protein source:Arabidopsis thaliana; protein affinity tag:Halo; expression system:tnt; dna source:col; replicate:a; subset:motif	DAPSeq-HSF_tnt-HSFC1_col_a	TF	DAP-seq	34	19.7674	6.52943e-05	2.28923	AT1G02390,AT1G09350,AT1G10380,AT1G56600,AT2G32280,AT2G38940,AT2G47270,AT3G15540,AT3G51860,AT5G52900,AT5G59730,AT1G01060,AT2G46790,AT3G14440,AT4G24960,AT1G04570,AT1G67920,AT3G01400,AT5G16550,AT3G16770,AT1G31070,AT5G64230,AT3G23000,AT5G40770,AT5G62430,AT5G65480,AT1G19450,AT1G27910,AT1G77120,AT1G71360,AT3G07090,AT5G02180,AT5G10570,AT1G59990	172	3528	37302	2.09004	0.0216777	0.000713337	0.000111741
Binding Factor	GSM1925136	TINY: AP2EREBP family	protein:TINY; gene id:AT5G25810; protein family:AP2EREBP; protein source:Arabidopsis thaliana; protein affinity tag:Halo; expression system:tnt; dna source:col; replicate:a; subset:motif	DAPSeq-AP2EREBP_tnt-TINY_col_a	TF	DAP-seq	20	11.6279	6.7934e-05	2.9939	AT1G02390,AT1G09350,AT1G80130,AT3G25180,AT3G62690,AT4G22100,AT5G59730,AT3G61460,AT4G24960,AT3G01400,AT5G11790,AT5G16550,AT3G55030,AT1G21010,AT4G37430,AT3G02250,AT1G72700,AT5G65640,AT2G46940,AT3G06035	172	1495	37302	2.9013	0.0225541	0.00073837	0.000115662
Binding Factor	GSM1925116	ESE3: AP2EREBP family	protein:ESE3; gene id:AT5G25190; protein family:AP2EREBP; protein source:Arabidopsis thaliana; protein affinity tag:Halo; expression system:tnt; dna source:colamp; replicate:a; subset:motif	DAPSeq-AP2EREBP_tnt-ESE3_colamp_a	TF	DAP-seq	32	18.6047	7.17572e-05	2.33418	AT1G01250,AT1G04330,AT1G80130,AT2G16890,AT3G20470,AT3G53720,AT3G62690,AT4G02330,AT5G25110,AT5G25610,AT1G16850,AT1G78100,AT3G14440,AT3G15210,AT4G01410,AT5G64260,AT1G29640,AT3G01400,AT5G16550,AT5G47560,AT2G37580,AT3G16770,AT1G32860,AT4G37430,AT5G64230,AT5G40770,AT4G20170,AT5G65640,AT1G78780,AT2G46940,AT3G17820,AT2G21320	172	3232	37302	2.14725	0.0238234	0.000775945	0.000121548
Binding Factor	GSM1925773	AREB3: bZIP family	protein:AREB3; gene id:AT3G56850; protein family:bZIP; protein source:Arabidopsis thaliana; protein affinity tag:Halo; expression system:tnt; dna source:col; replicate:v31; subset:motif	DAPSeq-bZIP_tnt-AREB3_col_v31	TF	DAP-seq	35	20.3488	7.71226e-05	2.24172	AT1G01250,AT1G09350,AT1G56600,AT1G75450,AT2G31230,AT2G40900,AT3G51860,AT4G35170,AT5G06530,AT5G11930,AT5G25610,AT5G52900,AT1G01060,AT1G04240,AT1G74450,AT2G46790,AT3G07390,AT3G12320,AT3G14440,AT3G15210,AT4G27657,AT5G02580,AT5G40390,AT5G47370,AT5G64260,AT1G04570,AT1G68500,AT2G16365,AT2G46830,AT1G02820,AT5G24470,AT5G62430,AT1G77120,AT4G30830,AT2G28110	172	3718	37302	2.04156	0.0256047	0.00082973	0.000129973
Binding Factor	GSM1925057	CBF2: AP2EREBP family	protein:CBF2; gene id:AT4G25470; protein family:AP2EREBP; protein source:Arabidopsis thaliana; protein affinity tag:Halo; expression system:tnt; dna source:col; replicate:a; subset:motif	DAPSeq-AP2EREBP_tnt-CBF2_col_a	TF	DAP-seq	28	16.2791	9.79511e-05	2.4281	AT1G09350,AT1G23205,AT1G80130,AT3G25180,AT3G44840,AT3G53720,AT5G06530,AT5G25110,AT5G59730,AT5G64770,AT1G04240,AT1G16850,AT3G14440,AT4G24960,AT5G62350,AT1G68500,AT3G01400,AT4G32190,AT5G08790,AT5G16550,AT2G37580,AT3G55030,AT1G31070,AT1G32860,AT4G20170,AT1G10770,AT1G29720,AT4G30830	172	2674	37302	2.27091	0.0325198	0.00104849	0.000164241
Binding Factor	GSM1925069	DDF1: AP2EREBP family	protein:DDF1; gene id:AT1G12610; protein family:AP2EREBP; protein source:Arabidopsis thaliana; protein affinity tag:Halo; expression system:tnt; dna source:col; replicate:a; subset:motif	DAPSeq-AP2EREBP_tnt-DDF1_col_a	TF	DAP-seq	23	13.3721	0.000115279	2.64812	AT1G01250,AT1G02390,AT1G09350,AT1G23205,AT1G80130,AT3G20470,AT3G44840,AT3G53720,AT5G25110,AT5G25610,AT1G04240,AT1G16850,AT4G24960,AT1G27200,AT1G68500,AT3G01400,AT4G32190,AT5G08790,AT5G16550,AT2G37580,AT5G24470,AT1G29720,AT4G30830	172	1970	37302	2.53201	0.0382727	0.00122778	0.000192325
Binding Factor	GSM1808450	CCA1	14 day old seedlings at constant light after entrainment in 12h:12h Light: Dark and harvest at ZT2	CCA1_ChIPSeq_LL2	TF	ChIP-seq	16	9.30233	0.000197695	3.16155	AT2G32280,AT3G55580,AT5G25110,AT2G46790,AT5G62350,AT5G64260,AT1G04570,AT1G68500,AT2G16365,AT2G46830,AT3G05880,AT5G62360,AT5G24470,AT5G62430,AT3G02250,AT2G28110	172	1101	37302	3.15164	0.0656349	0.00209502	0.000328174
Binding Factor	GSM1925618	AT2G01818: PLATZ family	protein:AT2G01818; gene id:AT2G01818; protein family:PLATZ; protein source:Arabidopsis thaliana; protein affinity tag:Halo; expression system:tnt; dna source:col; replicate:a; subset:motif	DAPSeq-PLATZ_tnt-AT2G01818_col_a	TF	DAP-seq	17	9.88372	0.000202101	3.02729	AT1G09350,AT2G47270,AT5G52900,AT5G59730,AT1G01060,AT2G46790,AT1G67920,AT3G01400,AT5G16550,AT5G64230,AT5G62430,AT5G65480,AT1G19450,AT1G77120,AT3G07090,AT5G02180,AT1G59990	172	1230	37302	2.99742	0.0670974	0.00213105	0.000333818
Binding Factor	GSM364942	SEPALLATA3	WT; primary and secondary inflorescences of 5-7 weeks old plants	SEP3_ChIPSeq_wt_3	TF	ChIP-seq	26	15.1163	0.000241251	2.36141	AT1G01250,AT1G56600,AT2G31230,AT2G38940,AT3G15540,AT3G56400,AT3G60520,AT5G06530,AT5G24150,AT5G52900,AT5G64770,AT1G04240,AT5G64260,AT1G29640,AT1G55210,AT1G68500,AT3G16500,AT3G17120,AT4G38860,AT5G11420,AT5G47560,AT5G62360,AT1G72700,AT2G01980,AT5G65640,AT3G15810	172	2522	37302	2.23579	0.0800953	0.00253127	0.000396511
Binding Factor	GSM2183136	H3K9/14ac	Water treated for 16h	ChIP_water_16h_rep2	EF	ChIP-seq	27	15.6977	0.000342292	2.26537	AT1G76130,AT5G59730,AT1G09530,AT1G74450,AT1G75200,AT1G78100,AT2G46790,AT3G07390,AT3G12320,AT3G14440,AT3G15210,AT4G01410,AT5G40390,AT5G62350,AT5G64260,AT1G27200,AT3G01400,AT3G17120,AT5G16550,AT5G19875,AT5G47560,AT3G16770,AT5G64230,AT1G06040,AT5G62430,AT4G20170,AT3G15810	172	2736	37302	2.14019	0.113641	0.00357373	0.000559808
Binding Factor	GSM1325790	SVP	pSVP:SVP:GFP svp-41 flc-3 FRI	pSVP:SVP:GFP svp-41 flc-3 FRI rep3	TF	ChIP-seq	15	8.72093	0.000396344	3.08175	AT1G80840,AT5G52900,AT5G59730,AT1G74450,AT3G07390,AT3G14440,AT3G15210,AT4G24960,AT4G27657,AT5G62350,AT5G64260,AT5G08790,AT5G62360,AT4G30210,AT4G17090	172	1049	37302	3.10113	0.131586	0.00410678	0.000643307
Binding Factor	GSM1925769	ABF2a: bZIP family	protein:ABF2; gene id:AT1G45249; protein family:bZIP; protein source:Arabidopsis thaliana; protein affinity tag:Halo; expression system:tnt; dna source:col; replicate:v3a; subset:motif	DAPSeq-bZIP_tnt-ABF2_col_v3a	TF	DAP-seq	22	12.7907	0.000397223	2.46074	AT1G01250,AT1G09350,AT1G56600,AT1G75450,AT2G31230,AT2G40900,AT5G11930,AT2G46790,AT3G07390,AT3G12320,AT3G14440,AT3G15210,AT4G27657,AT5G02580,AT5G40390,AT5G64260,AT1G68500,AT2G46830,AT5G24470,AT1G77120,AT4G30830,AT2G28110	172	2008	37302	2.37609	0.131878	0.00410678	0.000643307
Binding Factor	GSM1925382	LBD13: LOBAS2 family	protein:LBD13; gene id:AT2G30340; protein family:LOBAS2; protein source:Arabidopsis thaliana; protein affinity tag:Halo; expression system:tnt; dna source:colamp; replicate:a; subset:motif	DAPSeq-LOBAS2_tnt-LBD13_colamp_a	TF	DAP-seq	28	16.2791	0.000513869	2.16822	AT1G02390,AT1G04330,AT1G56600,AT2G38940,AT3G51860,AT3G62690,AT4G35170,AT5G11930,AT1G78100,AT4G01410,AT5G40390,AT5G47370,AT5G64260,AT2G46830,AT3G01400,AT3G17120,AT5G16550,AT5G47560,AT3G16770,AT4G25433,AT1G32860,AT4G37430,AT5G64230,AT5G24470,AT4G20920,AT5G02180,AT2G46940,AT2G21320	172	2969	37302	2.04527	0.170604	0.00527667	0.000826565
Binding Factor	GSM1925645	At2g45680: TCP family	protein:At2g45680; gene id:AT2G45680; protein family:TCP; protein source:Arabidopsis thaliana; protein affinity tag:Halo; expression system:tnt; dna source:colamp; replicate:a; subset:motif	DAPSeq-TCP_tnt-At2g45680_colamp_a	TF	DAP-seq	10	5.81395	0.000516486	4.16508	AT1G02390,AT1G56600,AT1G75450,AT1G80130,AT3G56620,AT4G40010,AT5G02580,AT2G46830,AT1G06040,AT4G30830	172	491	37302	4.41695	0.171473	0.00527667	0.000826565
Binding Factor	GSM1059957	PIF1	Myc-tagged-PIF1 overexpressing transgenic seedlings	PIF1-peaks-1	TF	ChIP-seq	29	16.8605	0.000517848	2.13771	AT1G75450,AT3G15540,AT3G22410,AT3G53720,AT3G62690,AT1G01060,AT1G04240,AT1G09530,AT1G16850,AT1G74450,AT1G75200,AT1G78100,AT2G46790,AT3G02080,AT3G07390,AT3G12320,AT3G14440,AT3G15210,AT3G55610,AT3G60890,AT3G61460,AT4G01410,AT4G24960,AT4G27657,AT5G02580,AT5G40390,AT5G47370,AT5G62350,AT5G64260	172	3130	37302	2.00936	0.171926	0.00527667	0.000826565
Binding Factor	GSM1925679	GT3a: Trihelix family	protein:GT3a; gene id:AT5G01380; protein family:Trihelix; protein source:Arabidopsis thaliana; protein affinity tag:Halo; expression system:tnt; dna source:col; replicate:a; subset:motif	DAPSeq-Trihelix_tnt-GT3a_col_a	TF	DAP-seq	15	8.72093	0.000569953	2.96528	AT1G02390,AT1G04330,AT1G10380,AT1G80840,AT3G25180,AT3G57260,AT4G15990,AT3G12320,AT3G61460,AT5G64260,AT5G08790,AT1G64140,AT3G16770,AT4G21215,AT1G77120	172	1089	37302	2.98722	0.189224	0.00577981	0.000905379
Binding Factor	GSM1925667	AT3G10030: Trihelix family	protein:AT3G10030; gene id:AT3G10030; protein family:Trihelix; protein source:Arabidopsis thaliana; protein affinity tag:Halo; expression system:tnt; dna source:col; replicate:a; subset:motif	DAPSeq-Trihelix_tnt-AT3G10030_col_a	TF	DAP-seq	12	6.97674	0.000589461	3.47829	AT1G10380,AT3G22410,AT3G53720,AT3G62690,AT4G02330,AT3G14440,AT5G40390,AT5G64260,AT1G29640,AT1G21010,AT4G20170,AT2G46940	172	723	37302	3.59954	0.195701	0.00594918	0.000931909
Binding Factor	GSM1925753	bHLH10: bHLH family	protein:bHLH10; gene id:AT2G31220; protein family:bHLH; protein source:Arabidopsis thaliana; protein affinity tag:Halo; expression system:tnt; dna source:col; replicate:a; subset:motif	DAPSeq-bHLH_tnt-bHLH10_col_a	TF	DAP-seq	13	7.55814	0.000626463	3.24439	AT1G09350,AT1G80130,AT3G25180,AT4G22100,AT5G25610,AT5G59730,AT5G11790,AT5G16550,AT3G16770,AT3G55030,AT1G31070,AT1G27910,AT1G29720	172	848	37302	3.32469	0.207986	0.00629266	0.000985715
Binding Factor	GSM1869299	REF6	14 day-old pREF6::REF6-GFP seedlings with GFP antibody	REF6-REF6-GFP ab290 #2	EF	ChIP-seq	24	13.9535	0.000835348	2.22624	AT3G22410,AT5G59730,AT1G04240,AT2G46790,AT3G14440,AT3G60890,AT5G47370,AT1G04570,AT3G15760,AT3G16500,AT4G33150,AT4G25433,AT1G02820,AT4G15430,AT1G13080,AT5G65640,AT5G05940,AT5G02180,AT2G28110,AT2G46940,AT5G10570,AT3G06035,AT1G59990,AT1G13830	172	2434	37302	2.13843	0.277336	0.00835127	0.00130819
Binding Factor	GSM1925052	At5g65130: AP2EREBP family	protein:At5g65130; gene id:AT5G65130; protein family:AP2EREBP; protein source:Arabidopsis thaliana; protein affinity tag:Halo; expression system:tnt; dna source:col; replicate:a; subset:motif	DAPSeq-AP2EREBP_tnt-At5g65130_col_a	TF	DAP-seq	19	11.0465	0.000855697	2.47908	AT1G80130,AT2G40900,AT3G20470,AT3G25180,AT3G62690,AT5G25610,AT1G78100,AT3G15210,AT4G01410,AT4G24960,AT1G68500,AT3G01400,AT5G16550,AT3G03341,AT3G55030,AT4G37430,AT5G64230,AT3G27280,AT2G21320	172	1690	37302	2.43821	0.284092	0.00851455	0.00133376
Binding Factor	GSM1925793	bZIP16a: bZIP family	protein:bZIP16; gene id:AT2G35530; protein family:bZIP; protein source:Arabidopsis thaliana; protein affinity tag:Halo; expression system:tnt; dna source:col; replicate:v3a; subset:motif	DAPSeq-bZIP_tnt-bZIP16_col_v3a	TF	DAP-seq	18	10.4651	0.000866017	2.54794	AT1G01250,AT1G09350,AT1G56600,AT2G31230,AT2G40900,AT1G74450,AT2G46790,AT3G07390,AT3G12320,AT4G27657,AT5G02580,AT5G40390,AT5G64260,AT1G68500,AT5G24470,AT5G62430,AT1G77120,AT4G30830	172	1549	37302	2.52014	0.287518	0.00857697	0.00134354
Binding Factor	GSM1925080	DREB2: AP2EREBP family	protein:DREB2; gene id:AT5G05410; protein family:AP2EREBP; protein source:Arabidopsis thaliana; protein affinity tag:Halo; expression system:tnt; dna source:col; replicate:a; subset:motif	DAPSeq-AP2EREBP_tnt-DREB2_col_a	TF	DAP-seq	21	12.2093	0.000888295	2.35154	AT1G09350,AT1G23205,AT1G56600,AT1G80130,AT3G20470,AT5G11930,AT5G25110,AT5G25610,AT5G59730,AT3G15210,AT4G24960,AT1G27200,AT3G01400,AT5G11420,AT5G11790,AT5G16550,AT3G55030,AT1G31070,AT3G05560,AT4G20170,AT5G10570	172	1989	37302	2.28975	0.294914	0.00875669	0.00137169
Binding Factor	GSM1925391	LBD23: LOBAS2 family	protein:LBD23; gene id:AT3G26620; protein family:LOBAS2; protein source:Arabidopsis thaliana; protein affinity tag:Halo; expression system:tnt; dna source:col; replicate:a; subset:motif	DAPSeq-LOBAS2_tnt-LBD23_col_a	TF	DAP-seq	16	9.30233	0.000959282	2.69508	AT1G04330,AT1G09350,AT3G53720,AT1G78100,AT3G12320,AT3G15210,AT4G01410,AT3G01400,AT3G55030,AT4G25433,AT1G02820,AT4G37430,AT3G23000,AT1G13080,AT5G65480,AT1G10770	172	1285	37302	2.70035	0.318482	0.00941269	0.00147445
Binding Factor	GSM2130870	ABF1	EtOH mock treatment for 4 hours	AT1G49720_ABF1_EtOH_ChIP_rep3	TF	ChIP-seq	14	8.13953	0.0010111	2.91202	AT1G56600,AT2G40475,AT4G40010,AT1G01060,AT1G04240,AT2G46790,AT3G12320,AT3G15210,AT3G61460,AT4G27657,AT2G46830,AT3G16500,AT3G07090,AT4G18530	172	1025	37302	2.96216	0.335686	0.00987545	0.00154694
Binding Factor	GSM1925072	DEAR2: AP2EREBP family	protein:DEAR2; gene id:AT5G67190; protein family:AP2EREBP; protein source:Arabidopsis thaliana; protein affinity tag:Halo; expression system:tnt; dna source:col; replicate:a; subset:motif	DAPSeq-AP2EREBP_tnt-DEAR2_col_a	TF	DAP-seq	26	15.1163	0.00108105	2.11159	AT1G02390,AT1G09350,AT1G80130,AT3G20470,AT3G25180,AT3G56620,AT3G62690,AT5G11930,AT5G25610,AT5G59730,AT1G16850,AT3G14440,AT4G01410,AT4G24960,AT1G67920,AT3G01400,AT5G16550,AT2G37580,AT3G55030,AT1G31070,AT4G37430,AT5G64230,AT1G27910,AT1G29720,AT1G78780,AT2G46940	172	2798	37302	2.01525	0.358908	0.0105102	0.00164637
Binding Factor	GSM1925049	At4g32800: AP2EREBP family	protein:At4g32800; gene id:AT4G32800; protein family:AP2EREBP; protein source:Arabidopsis thaliana; protein affinity tag:Halo; expression system:tnt; dna source:colamp; replicate:a; subset:motif	DAPSeq-AP2EREBP_tnt-At4g32800_colamp_a	TF	DAP-seq	19	11.0465	0.00110404	2.42051	AT1G02390,AT1G09350,AT1G80130,AT3G25180,AT4G22100,AT5G59730,AT3G55610,AT3G61460,AT4G24960,AT3G01400,AT5G11790,AT5G16550,AT3G55030,AT1G31070,AT3G02250,AT5G65640,AT1G29720,AT3G06035,AT2G33210	172	1729	37302	2.38321	0.36654	0.0106846	0.0016737
Binding Factor	GSM1466343	ABI5	ABI5-Ypet; seedlings treated with 5uM abscisic acid for 4h	ChIPSeq-ABI5_Ypet_1	TF	ChIP-seq	12	6.97674	0.00142463	3.10515	AT1G01250,AT1G56600,AT2G31230,AT3G62690,AT1G16850,AT1G74450,AT3G12320,AT4G27657,AT5G02580,AT5G64260,AT2G46830,AT1G77120	172	808	37302	3.22087	0.472977	0.0137246	0.0021499
Binding Factor	GSM1925772	AREB3: bZIP family	protein:AREB3; gene id:AT3G56850; protein family:bZIP; protein source:Arabidopsis thaliana; protein affinity tag:Halo; expression system:tnt; dna source:colamp; replicate:a; subset:motif	DAPSeq-bZIP_tnt-AREB3_colamp_a	TF	DAP-seq	18	10.4651	0.00144295	2.42361	AT1G01250,AT1G09350,AT1G56600,AT2G31230,AT2G40900,AT2G46790,AT3G07390,AT3G12320,AT3G14440,AT3G15210,AT4G27657,AT5G02580,AT5G40390,AT5G64260,AT1G68500,AT5G24470,AT1G77120,AT4G30830	172	1625	37302	2.40228	0.479061	0.0138383	0.0021677
Binding Factor	GSM1925066	CRF4: AP2EREBP family	protein:CRF4; gene id:AT4G27950; protein family:AP2EREBP; protein source:Arabidopsis thaliana; protein affinity tag:Halo; expression system:tnt; dna source:colamp; replicate:a; subset:motif	DAPSeq-AP2EREBP_tnt-CRF4_colamp_a	TF	DAP-seq	20	11.6279	0.00146408	2.29973	AT1G80130,AT2G40900,AT3G20470,AT3G55580,AT3G62690,AT5G06530,AT1G78100,AT3G14440,AT3G15210,AT4G01410,AT5G64260,AT1G68500,AT1G31070,AT1G21010,AT1G32860,AT5G64230,AT3G23000,AT3G27280,AT5G40770,AT2G21320	172	1923	37302	2.25556	0.486075	0.0139776	0.00218953
Binding Factor	GSM1925125	RAP21: AP2EREBP family	protein:RAP2.1; gene id:AT1G46768; protein family:AP2EREBP; protein source:Arabidopsis thaliana; protein affinity tag:Halo; expression system:tnt; dna source:col; replicate:a; subset:motif	DAPSeq-AP2EREBP_tnt-RAP21_col_a	TF	DAP-seq	19	11.0465	0.0015861	2.33813	AT1G02390,AT1G09350,AT1G80130,AT3G62690,AT5G11930,AT5G25610,AT5G59730,AT3G14440,AT4G01410,AT4G24960,AT3G01400,AT5G16550,AT2G37580,AT3G55030,AT5G64230,AT1G27910,AT1G29720,AT2G46940,AT2G21320	172	1787	37302	2.30586	0.526584	0.0150746	0.00236136
Binding Factor	GSM1925245	JKD: C2H2 family	protein:JKD; gene id:AT5G03150; protein family:C2H2; protein source:Arabidopsis thaliana; protein affinity tag:Halo; expression system:tnt; dna source:col; replicate:a; subset:motif	DAPSeq-C2H2_tnt-JKD_col_a	TF	DAP-seq	18	10.4651	0.00167162	2.38825	AT1G02390,AT1G04330,AT1G23205,AT3G57260,AT4G28510,AT4G30880,AT5G11930,AT5G24150,AT5G49630,AT5G52900,AT3G55610,AT5G64260,AT5G11790,AT3G16770,AT2G31380,AT4G21215,AT5G15740,AT3G07090	172	1648	37302	2.36875	0.554978	0.0158165	0.00247758
Binding Factor	GSM1466341	ABI5	Seedlings treated with 5uM abscisic acid for 4h	ChIPSeq-ABI5_Ab	TF	ChIP-seq	15	8.72093	0.00170545	2.62839	AT1G56600,AT3G62690,AT1G01060,AT1G16850,AT1G74450,AT2G46790,AT3G07390,AT3G12320,AT3G15210,AT4G27657,AT5G02580,AT5G64260,AT2G46830,AT3G03341,AT1G77120	172	1224	37302	2.65775	0.56621	0.0159982	0.00250604
Binding Factor	GSM1925074	DEAR3: AP2EREBP family	protein:DEAR3; gene id:AT2G23340; protein family:AP2EREBP; protein source:Arabidopsis thaliana; protein affinity tag:Halo; expression system:tnt; dna source:col; replicate:a; subset:motif	DAPSeq-AP2EREBP_tnt-DEAR3_col_a	TF	DAP-seq	24	13.9535	0.00170592	2.09933	AT1G02390,AT1G09350,AT1G80130,AT3G20470,AT3G22410,AT3G25180,AT3G62690,AT4G22100,AT5G06530,AT5G11930,AT5G25610,AT5G59730,AT3G14440,AT4G01410,AT4G24960,AT3G01400,AT5G16550,AT1G64140,AT2G37580,AT3G55030,AT4G37430,AT3G05560,AT1G27910,AT1G29720	172	2571	37302	2.02448	0.566365	0.0159982	0.00250604
Binding Factor	GSM1925796	bZIP28: bZIP family	protein:bZIP28; gene id:AT3G10800; protein family:bZIP; protein source:Arabidopsis thaliana; protein affinity tag:Halo; expression system:tnt; dna source:col; replicate:a; subset:motif	DAPSeq-bZIP_tnt-bZIP28_col_a	TF	DAP-seq	16	9.30233	0.00173622	2.52956	AT1G01250,AT1G09350,AT1G56600,AT2G16890,AT2G31230,AT4G02330,AT5G11930,AT1G74450,AT2G46790,AT3G12320,AT4G27657,AT5G02580,AT5G40390,AT5G64260,AT5G47560,AT5G24470	172	1366	37302	2.54023	0.576424	0.0162106	0.00253931
Binding Factor	GSM2130884	ANAC032	EtOH mock treatment for 4 hours	AT1G77450_ANAC032_EtOH_ChIP_rep2	TF	ChIP-seq	17	9.88372	0.00241724	2.36506	AT5G06530,AT1G04240,AT1G78100,AT3G15210,AT3G61460,AT5G62350,AT5G64260,AT1G29640,AT1G68500,AT3G05880,AT3G15760,AT3G16500,AT4G33150,AT5G47560,AT1G06040,AT1G31820,AT2G28110	172	1560	37302	2.36335	0.802522	0.0224701	0.00351983
Binding Factor	GSM2095563	FRG1	Wt; untreated	WT_NHS_R3	TF	ChIP-seq	19	11.0465	0.00245084	2.24048	AT1G75450,AT2G38940,AT3G53720,AT3G60520,AT4G40010,AT1G01060,AT1G16850,AT2G46790,AT4G24960,AT1G29640,AT2G16365,AT4G33150,AT5G19875,AT5G47560,AT2G37580,AT1G13080,AT1G72700,AT5G65640,AT2G28110	172	1861	37302	2.21417	0.813677	0.022683	0.00355318
Binding Factor	GSM1925644	At1g72010: TCP family	protein:At1g72010; gene id:AT1G72010; protein family:TCP; protein source:Arabidopsis thaliana; protein affinity tag:Halo; expression system:tnt; dna source:colamp; replicate:a; subset:motif	DAPSeq-TCP_tnt-At1g72010_colamp_a	TF	DAP-seq	18	10.4651	0.0025193	2.29063	AT1G02390,AT1G09350,AT1G56600,AT1G75450,AT1G80130,AT3G56620,AT4G40010,AT5G06530,AT1G04240,AT5G02580,AT5G64260,AT1G55210,AT2G46830,AT1G06040,AT5G62430,AT1G27910,AT4G30830,AT1G13830	172	1715	37302	2.27621	0.836408	0.0232153	0.00363656
Binding Factor	GSM1925152	BAM8: BES1 family	protein:BAM8; gene id:AT5G45300; protein family:BES1; protein source:Arabidopsis thaliana; protein affinity tag:Halo; expression system:tnt; dna source:col; replicate:a; subset:motif	DAPSeq-BES1_tnt-BAM8_col_a	TF	DAP-seq	18	10.4651	0.00319703	2.23457	AT1G56600,AT1G75450,AT3G51860,AT3G56400,AT3G57260,AT5G25610,AT2G46790,AT3G12320,AT3G61460,AT4G24960,AT4G27657,AT5G08790,AT5G11790,AT1G64140,AT3G03341,AT4G30210,AT2G01980,AT3G15810	172	1756	37302	2.22306	1	0.0293329	0.00459486
Binding Factor	GSM1059964	PIF4	Myc-tagged-PIF4 overexpressing transgenic seedlings	PIF4-peaks-2	TF	ChIP-seq	8	4.65116	0.00360426	3.74817	AT1G75450,AT2G38940,AT1G09530,AT3G07390,AT3G15210,AT1G68500,AT2G16365,AT5G08790	172	420	37302	4.1309	1	0.0329268	0.00515782
Binding Factor	GSM1925647	At5g08330: TCP family	protein:At5g08330; gene id:AT5G08330; protein family:TCP; protein source:Arabidopsis thaliana; protein affinity tag:Halo; expression system:tnt; dna source:colamp; replicate:a; subset:motif	DAPSeq-TCP_tnt-At5g08330_colamp_a	TF	DAP-seq	9	5.23256	0.00375272	3.35384	AT1G02390,AT1G56600,AT1G80130,AT3G56620,AT5G02580,AT5G64260,AT2G46830,AT1G06040,AT4G30830	172	538	37302	3.62797	1	0.0341359	0.00534723
Binding Factor	GSM1925105	ERF5: AP2EREBP family	protein:ERF5; gene id:AT5G47230; protein family:AP2EREBP; protein source:Arabidopsis thaliana; protein affinity tag:Halo; expression system:tnt; dna source:col; replicate:a; subset:motif	DAPSeq-AP2EREBP_tnt-ERF5_col_a	TF	DAP-seq	10	5.81395	0.00407744	3.04674	AT1G80130,AT2G40900,AT3G62690,AT1G78100,AT3G15210,AT4G01410,AT1G68500,AT5G64230,AT3G27280,AT2G21320	172	668	37302	3.24659	1	0.0369311	0.00578508
Binding Factor	GSM1925020	AT1G28160: AP2EREBP family	protein:AT1G28160; gene id:AT1G28160; protein family:AP2EREBP; protein source:Arabidopsis thaliana; protein affinity tag:Halo; expression system:tnt; dna source:col; replicate:a; subset:motif	DAPSeq-AP2EREBP_tnt-AT1G28160_col_a	TF	DAP-seq	12	6.97674	0.00507715	2.61099	AT1G80130,AT3G62690,AT5G06530,AT1G16850,AT1G78100,AT3G14440,AT3G15210,AT5G64260,AT1G21010,AT5G64230,AT5G40770,AT2G21320	172	957	37302	2.7194	1	0.0457902	0.00717282
Binding Factor	GSM1925127	RAP211: AP2EREBP family	protein:RAP2.11; gene id:AT5G19790; protein family:AP2EREBP; protein source:Arabidopsis thaliana; protein affinity tag:Halo; expression system:tnt; dna source:col; replicate:a; subset:motif	DAPSeq-AP2EREBP_tnt-RAP211_col_a	TF	DAP-seq	20	11.6279	0.00515531	2.03468	AT1G04330,AT1G09350,AT1G80130,AT2G40900,AT3G56400,AT3G56620,AT3G62690,AT5G10625,AT5G25110,AT3G14440,AT3G15210,AT4G01410,AT5G40390,AT5G64260,AT5G47560,AT1G21010,AT4G37430,AT5G64230,AT3G27280,AT2G28110	172	2159	37302	2.00901	1	0.0462981	0.00725238
Binding Factor	GSM1925661	TCP7: TCP family	protein:TCP7; gene id:AT5G23280; protein family:TCP; protein source:Arabidopsis thaliana; protein affinity tag:Halo; expression system:tnt; dna source:col; replicate:a; subset:motif	DAPSeq-TCP_tnt-TCP7_col_a	TF	DAP-seq	10	5.81395	0.00567818	2.8881	AT1G02390,AT1G56600,AT1G75450,AT1G80130,AT3G56620,AT5G02580,AT5G64260,AT2G46830,AT1G06040,AT4G30830	172	704	37302	3.08057	1	0.0507787	0.00795424
Binding Factor	GSM1925657	TCP20: TCP family	protein:TCP20; gene id:AT3G27010; protein family:TCP; protein source:Arabidopsis thaliana; protein affinity tag:Halo; expression system:tnt; dna source:colamp; replicate:a; subset:motif	DAPSeq-TCP_tnt-TCP20_colamp_a	TF	DAP-seq	8	4.65116	0.00637678	3.35937	AT1G02390,AT1G56600,AT1G80130,AT3G56620,AT5G02580,AT2G46830,AT1G06040,AT4G30830	172	468	37302	3.70722	1	0.0567866	0.00889534
Binding Factor	GSM1925114	ESE1: AP2EREBP family	protein:ESE1; gene id:AT3G23220; protein family:AP2EREBP; protein source:Arabidopsis thaliana; protein affinity tag:Halo; expression system:tnt; dna source:colamp; replicate:a; subset:motif	DAPSeq-AP2EREBP_tnt-ESE1_colamp_a	TF	DAP-seq	6	3.48837	0.00733294	4.32474	AT2G40900,AT3G62690,AT3G15210,AT4G01410,AT3G27280,AT2G21320	172	258	37302	5.04354	1	0.0648722	0.0101619
Binding Factor	GSM1925109	ERF73: AP2EREBP family	protein:ERF73; gene id:AT1G72360; protein family:AP2EREBP; protein source:Arabidopsis thaliana; protein affinity tag:Halo; expression system:tnt; dna source:col; replicate:a; subset:motif	DAPSeq-AP2EREBP_tnt-ERF73_col_a	TF	DAP-seq	8	4.65116	0.00734597	3.26742	AT3G62690,AT5G25110,AT1G78100,AT3G15210,AT4G01410,AT5G64230,AT3G23000,AT2G21320	172	481	37302	3.60702	1	0.0648722	0.0101619
Binding Factor	GSM1925036	At1g36060: AP2EREBP family	protein:At1g36060; gene id:AT1G36060; protein family:AP2EREBP; protein source:Arabidopsis thaliana; protein affinity tag:Halo; expression system:tnt; dna source:col; replicate:a; subset:motif	DAPSeq-AP2EREBP_tnt-At1g36060_col_a	TF	DAP-seq	9	5.23256	0.00738814	2.97699	AT1G02390,AT1G80130,AT3G25180,AT3G62690,AT5G59730,AT4G24960,AT5G16550,AT3G55030,AT5G64230	172	605	37302	3.2262	1	0.0649739	0.0101779
Binding Factor	GSM1925666	AT3G10030: Trihelix family	protein:AT3G10030; gene id:AT3G10030; protein family:Trihelix; protein source:Arabidopsis thaliana; protein affinity tag:Halo; expression system:tnt; dna source:colamp; replicate:a; subset:motif	DAPSeq-Trihelix_tnt-AT3G10030_colamp_a	TF	DAP-seq	18	10.4651	0.00805232	2.02095	AT1G10380,AT3G22410,AT3G53720,AT4G02330,AT4G40010,AT5G59730,AT5G40390,AT5G64260,AT1G29640,AT1G67920,AT3G16770,AT1G02820,AT1G21010,AT1G13080,AT4G30210,AT5G62430,AT4G20170,AT2G46940	172	1932	37302	2.02055	1	0.0705224	0.011047
Binding Factor	GSM1925658	TCP20: TCP family	protein:TCP20; gene id:AT3G27010; protein family:TCP; protein source:Arabidopsis thaliana; protein affinity tag:Halo; expression system:tnt; dna source:col; replicate:a; subset:motif	DAPSeq-TCP_tnt-TCP20_col_a	TF	DAP-seq	10	5.81395	0.00818411	2.71865	AT1G02390,AT1G56600,AT1G75450,AT1G80130,AT3G56620,AT5G02580,AT5G64260,AT2G46830,AT1G06040,AT4G30830	172	747	37302	2.90324	1	0.0712056	0.011154
Binding Factor	GSM1142628	AP1	Inflorescences of 8 day-old pAP1::AP1-GR ap1 cal plants with anti-GR antibody	AP1 ChIP-seq 8d biological reps 1 and 2	TF	ChIP-seq	15	8.72093	0.00819752	2.17824	AT1G10380,AT1G80840,AT3G51860,AT3G56400,AT3G60520,AT5G06530,AT3G15210,AT3G61460,AT5G64260,AT1G68500,AT3G16500,AT4G38860,AT5G08790,AT1G72700,AT4G17090	172	1467	37302	2.21751	1	0.0712056	0.011154
Binding Factor	GSM1925115	ESE1: AP2EREBP family	protein:ESE1; gene id:AT3G23220; protein family:AP2EREBP; protein source:Arabidopsis thaliana; protein affinity tag:Halo; expression system:tnt; dna source:col; replicate:a; subset:motif	DAPSeq-AP2EREBP_tnt-ESE1_col_a	TF	DAP-seq	14	8.13953	0.00824412	2.24813	AT1G80130,AT2G40900,AT3G20470,AT3G62690,AT1G78100,AT3G15210,AT4G01410,AT1G68500,AT2G29980,AT5G64230,AT3G23000,AT3G27280,AT1G10770,AT2G21320	172	1317	37302	2.3054	1	0.0713181	0.0111716
Binding Factor	GSM1925643	At1g69690: TCP family	protein:At1g69690; gene id:AT1G69690; protein family:TCP; protein source:Arabidopsis thaliana; protein affinity tag:Halo; expression system:tnt; dna source:col; replicate:a; subset:motif	DAPSeq-TCP_tnt-At1g69690_col_a	TF	DAP-seq	10	5.81395	0.00908676	2.6712	AT1G02390,AT1G56600,AT1G80130,AT3G56620,AT5G02580,AT5G64260,AT2G46830,AT1G06040,AT5G62430,AT4G30830	172	760	37302	2.85358	1	0.078288	0.0122634
Binding Factor	GSM1925642	At1g69690: TCP family	protein:At1g69690; gene id:AT1G69690; protein family:TCP; protein source:Arabidopsis thaliana; protein affinity tag:Halo; expression system:tnt; dna source:colamp; replicate:a; subset:motif	DAPSeq-TCP_tnt-At1g69690_colamp_a	TF	DAP-seq	9	5.23256	0.00994247	2.82047	AT1G02390,AT1G56600,AT1G80130,AT3G56620,AT5G02580,AT5G64260,AT2G46830,AT1G06040,AT4G30830	172	638	37302	3.05932	1	0.0853136	0.013364
Binding Factor	GSM958269	PIF3	pif3-3 ; 2 day-old whole seedlings under dark	P3M-ChIP-1	TF	ChIP-seq	11	6.39535	0.0116726	2.42116	AT1G75450,AT1G80130,AT3G15540,AT1G04240,AT1G09530,AT3G12320,AT4G24960,AT5G02580,AT5G47370,AT5G64260,AT4G32190	172	933	37302	2.55691	1	0.0995369	0.015592
Binding Factor	GSM1925096	ERF2: AP2EREBP family	protein:ERF2; gene id:AT5G47220; protein family:AP2EREBP; protein source:Arabidopsis thaliana; protein affinity tag:Halo; expression system:tnt; dna source:colamp; replicate:a; subset:motif	DAPSeq-AP2EREBP_tnt-ERF2_colamp_a	TF	DAP-seq	15	8.72093	0.011694	2.08062	AT1G80130,AT2G40900,AT3G62690,AT3G14440,AT3G15210,AT4G01410,AT5G64260,AT1G68500,AT1G31070,AT1G21010,AT1G32860,AT5G64230,AT3G27280,AT1G10770,AT2G21320	172	1533	37302	2.12204	1	0.0995369	0.015592
Binding Factor	GSM1925139	AT1G04880: ARID family	protein:AT1G04880; gene id:AT1G04880; protein family:ARID; protein source:Arabidopsis thaliana; protein affinity tag:Halo; expression system:tnt; dna source:colamp; replicate:a; subset:motif	DAPSeq-ARID_tnt-AT1G04880_colamp_a	TF	DAP-seq	16	9.30233	0.0129285	2.00012	AT1G80130,AT2G01520,AT2G31230,AT2G47270,AT3G60520,AT4G02330,AT5G06530,AT5G24150,AT5G25110,AT1G09530,AT1G74450,AT3G05880,AT1G13080,AT1G31740,AT1G72700,AT1G77120	172	1711	37302	2.02803	1	0.109605	0.017169
Binding Factor	GSM1925767	bHLH80: bHLH family	protein:bHLH80; gene id:AT1G35460; protein family:bHLH; protein source:Arabidopsis thaliana; protein affinity tag:Halo; expression system:tnt; dna source:colamp; replicate:a; subset:motif	DAPSeq-bHLH_tnt-bHLH80_colamp_a	TF	DAP-seq	11	6.39535	0.0187758	2.23868	AT3G16360,AT3G56620,AT4G15990,AT5G52900,AT3G12320,AT3G61460,AT1G68500,AT3G59390,AT4G15430,AT1G29720,AT4G20920	172	1007	37302	2.36901	1	0.158543	0.0248349
Binding Factor	GSM1925351	HSFA6A: HSF family	protein:HSFA6A; gene id:AT5G43840; protein family:HSF; protein source:Arabidopsis thaliana; protein affinity tag:Halo; expression system:tnt; dna source:col; replicate:a; subset:motif	DAPSeq-HSF_tnt-HSFA6A_col_a	TF	DAP-seq	8	4.65116	0.0229486	2.58464	AT1G09350,AT2G47270,AT5G52900,AT5G16550,AT5G62430,AT5G65480,AT3G07090,AT1G59990	172	606	37302	2.863	1	0.193009	0.0302339
Binding Factor	GSM1925087	ERF104: AP2EREBP family	protein:ERF104; gene id:AT5G61600; protein family:AP2EREBP; protein source:Arabidopsis thaliana; protein affinity tag:Halo; expression system:tnt; dna source:col; replicate:a; subset:motif	DAPSeq-AP2EREBP_tnt-ERF104_col_a	TF	DAP-seq	12	6.97674	0.0241207	2.06124	AT1G80130,AT2G40900,AT3G62690,AT5G06530,AT3G15210,AT4G01410,AT1G68500,AT1G64140,AT5G64230,AT3G27280,AT1G10770,AT2G21320	172	1204	37302	2.16152	1	0.202065	0.0316524
Binding Factor	GSM1925671	AT3G58630: Trihelix family	protein:AT3G58630; gene id:AT3G58630; protein family:Trihelix; protein source:Arabidopsis thaliana; protein affinity tag:Halo; expression system:tnt; dna source:col; replicate:a; subset:motif	DAPSeq-Trihelix_tnt-AT3G58630_col_a	TF	DAP-seq	7	4.06977	0.0245821	2.78955	AT2G16890,AT3G14440,AT5G40390,AT5G64260,AT1G29640,AT1G32860,AT2G46940	172	480	37302	3.16272	1	0.205119	0.032131
Binding Factor	GSM1925247	MGP: C2H2 family	protein:MGP; gene id:AT1G03840; protein family:C2H2; protein source:Arabidopsis thaliana; protein affinity tag:Halo; expression system:tnt; dna source:col; replicate:a; subset:motif	DAPSeq-C2H2_tnt-MGP_col_a	TF	DAP-seq	10	5.81395	0.0266778	2.20682	AT1G02390,AT1G04330,AT4G30880,AT5G49630,AT5G52900,AT3G55610,AT5G64260,AT5G11790,AT3G16770,AT4G21215	172	916	37302	2.3676	1	0.221733	0.0347334
Binding Factor	GSM1325787	SVP	pSVP:SVP:GFP svp-41 FLC FRI	pSVP:SVP:GFP svp-41 FLC FRI rep3	TF	ChIP-seq	8	4.65116	0.0269048	2.49664	AT1G80840,AT1G74450,AT3G15210,AT4G27657,AT5G62350,AT5G64260,AT5G08790,AT4G30210	172	627	37302	2.76711	1	0.222746	0.0348922
Binding Factor	GSM1925615	AT1G23810: Orphan family	protein:AT1G23810; gene id:AT1G23810; protein family:Orphan; protein source:Arabidopsis thaliana; protein affinity tag:Halo; expression system:tnt; dna source:col; replicate:a; subset:motif	DAPSeq-Orphan_tnt-AT1G23810_col_a	TF	DAP-seq	6	3.48837	0.027013	3.07362	AT2G47270,AT5G52900,AT3G01400,AT5G16550,AT5G62430,AT3G07090	172	362	37302	3.59457	1	0.222772	0.0348961
Binding Factor	GSM1925761	bHLH34: bHLH family	protein:bHLH34; gene id:AT3G23210; protein family:bHLH; protein source:Arabidopsis thaliana; protein affinity tag:Halo; expression system:tnt; dna source:colamp; replicate:a; subset:motif	DAPSeq-bHLH_tnt-bHLH34_colamp_a	TF	DAP-seq	8	4.65116	0.0283209	2.46861	AT1G01250,AT1G10380,AT1G16850,AT1G74450,AT2G46790,AT5G02580,AT5G64260,AT1G64140	172	634	37302	2.73656	1	0.232653	0.0364439
Binding Factor	GSM1665424	CRY2	3xFlag-6xHis-CRY2 seedlings treated with low blue light for 16 hours	ChIPSeq-CRY2_FLAG_Rep2	TF	ChIP-seq	13	7.55814	0.0288757	1.93686	AT1G80840,AT1G04240,AT1G78100,AT3G12320,AT3G14440,AT3G15210,AT4G24960,AT4G27657,AT5G62350,AT5G64260,AT1G67920,AT5G08790,AT1G06040	172	1399	37302	2.01525	1	0.236295	0.0370144
Binding Factor	GSM1925097	ERF2: AP2EREBP family	protein:ERF2; gene id:AT5G47220; protein family:AP2EREBP; protein source:Arabidopsis thaliana; protein affinity tag:Halo; expression system:tnt; dna source:col; replicate:a; subset:motif	DAPSeq-AP2EREBP_tnt-ERF2_col_a	TF	DAP-seq	8	4.65116	0.0295743	2.44506	AT2G40900,AT3G62690,AT3G15210,AT4G01410,AT1G21010,AT5G64230,AT3G27280,AT2G21320	172	640	37302	2.7109	1	0.24108	0.0377641
Binding Factor	GSM1925608	AGL95: ND family	protein:AGL95; gene id:AT2G15660; protein family:ND; protein source:Arabidopsis thaliana; protein affinity tag:Halo; expression system:tnt; dna source:col; replicate:a; subset:motif	DAPSeq-ND_tnt-AGL95_col_a	TF	DAP-seq	8	4.65116	0.0333281	2.38069	AT1G09350,AT2G47270,AT5G52900,AT1G01060,AT3G01400,AT5G16550,AT5G62430,AT3G07090	172	657	37302	2.64076	1	0.27064	0.0423944
Binding Factor	GSM1925031	AT4G18450: AP2EREBP family	protein:AT4G18450; gene id:AT4G18450; protein family:AP2EREBP; protein source:Arabidopsis thaliana; protein affinity tag:Halo; expression system:tnt; dna source:col; replicate:a; subset:motif	DAPSeq-AP2EREBP_tnt-AT4G18450_col_a	TF	DAP-seq	7	4.06977	0.0355917	2.54732	AT1G80130,AT2G40900,AT3G62690,AT3G15210,AT4G01410,AT5G64230,AT2G21320	172	525	37302	2.89163	1	0.287481	0.0450325
Binding Factor	GSM1925537	ANAC011: NAC family	protein:ANAC011; gene id:AT1G32510; protein family:NAC; protein source:Arabidopsis thaliana; protein affinity tag:Halo; expression system:tnt; dna source:col; replicate:a; subset:motif	DAPSeq-NAC_tnt-ANAC011_col_a	TF	DAP-seq	5	2.90698	0.0356733	3.33492	AT1G23205,AT3G28510,AT3G16500,AT4G20170,AT5G02180	172	266	37302	4.07654	1	0.287481	0.0450325
Binding Factor	GSM1257927	NRPE1	genotype: suvh2 suvh9 ecotype: Columbia w/ NRPE1-Flag transgene	121119_LJ_ChIPseq_index_14_rawreads_50bp.qseq.gz	EF	ChIP-seq	7	4.06977	0.0358672	2.54241	AT3G62690,AT1G78100,AT3G07390,AT3G12320,AT3G15210,AT3G61460,AT5G64260	172	526	37302	2.88613	1	0.287948	0.0451057
Binding Factor	GSM1925646	At2g45680: TCP family	protein:At2g45680; gene id:AT2G45680; protein family:TCP; protein source:Arabidopsis thaliana; protein affinity tag:Halo; expression system:tnt; dna source:col; replicate:b; subset:motif	DAPSeq-TCP_tnt-At2g45680_col_b	TF	DAP-seq	5	2.90698	0.0364966	3.30986	AT1G02390,AT1G80130,AT3G56620,AT2G46830,AT1G06040	172	268	37302	4.04612	1	0.291896	0.0457241
Binding Factor	GSM1925660	TCP3: TCP family	protein:TCP3; gene id:AT1G53230; protein family:TCP; protein source:Arabidopsis thaliana; protein affinity tag:Halo; expression system:tnt; dna source:colamp; replicate:a; subset:motif	DAPSeq-TCP_tnt-TCP3_colamp_a	TF	DAP-seq	11	6.39535	0.0367663	1.99005	AT1G02390,AT3G20470,AT5G64770,AT1G01060,AT3G60890,AT4G24960,AT5G64260,AT3G16500,AT5G11790,AT5G19875,AT5G47560	172	1129	37302	2.11301	1	0.292947	0.0458887
Binding Factor	GSM1925030	AT3G60490: AP2EREBP family	protein:AT3G60490; gene id:AT3G60490; protein family:AP2EREBP; protein source:Arabidopsis thaliana; protein affinity tag:Halo; expression system:tnt; dna source:col; replicate:a; subset:motif	DAPSeq-AP2EREBP_tnt-AT3G60490_col_a	TF	DAP-seq	8	4.65116	0.0386415	2.30218	AT1G80130,AT2G47270,AT5G11790,AT5G16550,AT1G31070,AT2G01890,AT5G65640,AT2G33210	172	679	37302	2.55519	1	0.306736	0.0480487
Binding Factor	GSM1925002	AT5G18090: ABI3VP1 family	protein:AT5G18090; gene id:AT5G18090; protein family:ABI3VP1; protein source:Arabidopsis thaliana; protein affinity tag:Halo; expression system:tnt; dna source:col; replicate:a; subset:motif	DAPSeq-ABI3VP1_tnt-AT5G18090_col_a	TF	DAP-seq	4	2.32558	0.0401494	4.09392	AT3G09450,AT3G25180,AT5G65480,AT5G02180	172	162	37302	5.35487	1	0.317516	0.0497373
Binding Factor	GSM1925392	LOB: LOBAS2 family	protein:LOB; gene id:AT5G63090; protein family:LOBAS2; protein source:Arabidopsis thaliana; protein affinity tag:Halo; expression system:tnt; dna source:col; replicate:a; subset:motif	DAPSeq-LOBAS2_tnt-LOB_col_a	TF	DAP-seq	11	6.39535	0.0438182	1.92664	AT1G04330,AT3G20470,AT3G53720,AT3G62690,AT3G15210,AT4G01410,AT5G40390,AT5G47370,AT5G64260,AT4G25433,AT5G64230	172	1165	37302	2.04772	1	0.345242	0.0540805
Binding Factor	GSM1925161	AT4G27900: C2C2COlike family	protein:AT4G27900; gene id:AT4G27900; protein family:C2C2COlike; protein source:Arabidopsis thaliana; protein affinity tag:Halo; expression system:tnt; dna source:col; replicate:a; subset:motif	DAPSeq-C2C2COlike_tnt-AT4G27900_col_a	TF	DAP-seq	4	2.32558	0.0457723	3.87751	AT1G23205,AT5G25110,AT5G40390,AT3G23000	172	171	37302	5.07303	1	0.359302	0.0562829

## Sheet: Gene_Ontology_enrichment
Type	Term	Description	Count	%	PValue	OddsRatio	Genes	ListTotal	PopHits	PopTotal	FoldChange	Bonferroni	Benjamini	FDR			percent	number	total
GO	GO:0009737	response to abscisic acid; biological_process	19	10.9827	8.14e-10	7.07688	AT1G01060,AT1G01250,AT1G06040,AT1G43910,AT1G56600,AT2G38940,AT2G46830,AT3G05880,AT3G12320,AT3G14440,AT3G15210,AT3G20470,AT3G55610,AT4G15430,AT4G18010,AT4G24960,AT5G02840,AT5G25610,AT5G40390	173	461	28373	6.75946	6.76e-08	3.38e-07	6.76e-08		stress	0.414634	17	41
GO	GO:0009409	response to cold; biological_process	15	8.67052	2.89e-07	6.10367	AT1G01060,AT1G01250,AT1G02270,AT1G09350,AT1G56600,AT2G46830,AT3G05880,AT3G14440,AT3G23000,AT3G56400,AT3G57260,AT4G02330,AT4G17090,AT4G24960,AT5G25610	173	406	28373	6.05933	2.39e-05	5.99e-05	1.2e-05		nitrogen and protein and RNA production	0.121951	5	41
GO	GO:0009651	response to salt stress; biological_process	18	10.4046	8.22e-07	4.59816	AT1G01060,AT1G06040,AT1G16850,AT1G56600,AT1G77120,AT2G01980,AT2G46830,AT3G02250,AT3G05880,AT3G12320,AT3G23000,AT4G15430,AT4G24960,AT4G40010,AT5G02840,AT5G25610,AT5G40770,AT5G62350	173	661	28373	4.46612	6.82e-05	8.53e-05	1.71e-05		carbon metabolism and photosynthesis	0.097561	4	41
GO	GO:0009753	response to jasmonic acid; biological_process	10	5.78035	5.25e-05	5.74703	AT1G01060,AT1G75450,AT1G80840,AT2G46830,AT3G16770,AT3G56400,AT4G15430,AT4G18010,AT5G02840,AT5G08790	173	270	28373	6.07429	0.00435404	0.00311131	0.000622005		transport and signaling	0.0731707	3	41
GO	GO:0009751	response to salicylic acid; biological_process	8	4.62428	6.17e-05	7.67362	AT1G01060,AT1G80840,AT2G46830,AT3G20470,AT3G56400,AT4G15430,AT5G02840,AT5G08790	173	156	28373	8.41055	0.00512477	0.0032043	0.000640596		hormones, growth, and development	0.195122	8	41
GO	GO:0010310	regulation of hydrogen peroxide metabolic process; biological_process	6	3.46821	0.00586574	4.58686	AT1G77120,AT1G80840,AT3G28510,AT3G56400,AT3G57260,AT5G55450	173	184	28373	5.34801	0.486857	0.140282	0.0280448		circadian and light quality responses	0.097561	4	41
GO	GO:0010200	response to chitin; biological_process	8	4.62428	0.0155854	2.80995	AT1G74450,AT1G80840,AT2G31230,AT3G15210,AT3G56400,AT3G57260,AT3G61460,AT5G55450	173	422	28373	3.10911	1	0.258824	0.0517434		miscellaneous	0	0	41
GO	GO:0042538	hyperosmotic salinity response; biological_process	5	2.89017	0.0168725	4.25181	AT3G05880,AT3G14440,AT3G55610,AT4G18010,AT4G24960	173	158	28373	5.19006	1	0.268161	0.0536099
GO	GO:0009414	response to water deprivation; biological_process	7	4.04624	0.0189913	2.97128	AT1G01250,AT1G56600,AT3G14440,AT4G18010,AT4G24960,AT5G06530,AT5G40390	173	341	28373	3.36669	1	0.268161	0.0536099
GO	GO:0009862	systemic acquired resistance, salicylic acid mediated signaling pathway; biological_process	6	3.46821	0.020023	3.34106	AT1G77120,AT1G80840,AT3G28510,AT3G56400,AT3G57260,AT5G55450	173	252	28373	3.9049	1	0.268161	0.0536099
GO	GO:0009266	response to temperature stimulus; biological_process	4	2.31214	0.0251343	4.96901	AT1G06040,AT2G46790,AT3G05880,AT5G62350	173	101	28373	6.49528	1	0.313135	0.0626011
GO	GO:0009595	detection of biotic stimulus; biological_process	4	2.31214	0.025762	4.92012	AT1G80840,AT3G56400,AT3G57260,AT5G55450	173	102	28373	6.4316	1	0.313135	0.0626011
GO	GO:0046686	response to cadmium ion; biological_process	8	4.62428	0.0262546	2.51321	AT1G01060,AT1G06040,AT1G77120,AT2G46830,AT3G05880,AT3G17820,AT5G02840,AT5G62350	173	471	28373	2.78566	1	0.313135	0.0626011
GO	GO:0006979	response to oxidative stress; biological_process	6	3.46821	0.0272995	3.07039	AT1G09350,AT1G56600,AT1G80130,AT2G01980,AT5G19875,AT5G40390	173	274	28373	3.59137	1	0.314833	0.0629405
GO	GO:0002679	respiratory burst involved in defense response; biological_process	4	2.31214	0.0400629	4.11063	AT1G80840,AT3G15210,AT3G56400,AT3G57260	173	122	28373	5.37724	1	0.433341	0.0866324
GO	GO:0009723	response to ethylene; biological_process	9	5.20231	0.000244777	5.23385	AT1G01060,AT1G80840,AT2G46830,AT3G15210,AT3G16770,AT4G15430,AT4G18010,AT5G02840,AT5G40770	173	262	28373	5.63379	0.0203165	0.0112916	0.00225739
GO	GO:0009873	ethylene-activated signaling pathway; biological_process	5	1.7341	0.047	3.04686	AT1G01250,AT1G80840,AT2G31230,AT3G15210,AT3G16770	173	220	28373	3.7274	1	0.475929	0.0951464
GO	GO:0045892	negative regulation of transcription, DNA-templated; biological_process	7	4.04624	0.000672721	6.0682	AT2G46790,AT2G46830,AT3G15210,AT3G56400,AT5G24470,AT5G47370,AT5G62430	173	168	28373	6.83357	0.0558358	0.0253218	0.00506226
GO	GO:0006351	transcription, DNA-templated; biological_process	23	13.2948	0.000731893	2.29402	AT1G01060,AT1G01250,AT1G04240,AT1G06040,AT1G09530,AT1G80840,AT2G21320,AT2G31230,AT2G31380,AT2G46790,AT2G46830,AT2G47270,AT3G15210,AT3G15540,AT3G16500,AT3G16770,AT3G56400,AT4G32280,AT5G02840,AT5G08790,AT5G47370,AT5G62430,AT5G65640	173	1705	28373	2.21239	0.0607471	0.0253218	0.00506226
GO	GO:0003700	transcription factor activity, sequence-specific DNA binding; molecular_function	22	12.7168	0.00142315	2.21108	AT1G01060,AT1G01250,AT1G04240,AT1G06040,AT1G09530,AT1G80840,AT2G21320,AT2G31230,AT2G31380,AT2G46830,AT2G47270,AT3G15210,AT3G15540,AT3G16500,AT3G16770,AT3G56400,AT4G32280,AT5G02840,AT5G10570,AT5G47370,AT5G62430,AT5G65640	173	1679	28373	2.14897	0.118121	0.0454501	0.00908627
GO	GO:0046983	protein dimerization activity; molecular_function	8	4.62428	0.00515248	3.50832	AT1G04240,AT1G09530,AT2G47270,AT3G15540,AT3G16500,AT4G32280,AT5G10570,AT5G65640	173	339	28373	3.87034	0.427655	0.134503	0.0268895
GO	GO:0005783	endoplasmic reticulum; cellular_component	10	5.78035	0.0134397	2.50043	AT1G16850,AT1G43910,AT1G71360,AT2G29980,AT3G28510,AT3G53720,AT3G55030,AT4G30210,AT4G37430,AT5G16550	173	613	28373	2.67546	1	0.246511	0.0492819
GO	GO:0042973	glucan endo-1,3-beta-D-glucosidase activity; molecular_function	3	1.7341	0.00518351	20.8507	AT1G32860,AT3G57260,AT4G31140	173	16	28373	30.7511	0.430231	0.134503	0.0268895
GO	GO:0046910	pectinesterase inhibitor activity; molecular_function	4	2.31214	0.00776573	7.85198	AT1G10770,AT1G23205,AT5G62350,AT5G62360	173	64	28373	10.2504	0.644555	0.16791	0.0335682
GO	GO:0010264	myo-inositol hexakisphosphate biosynthetic process; biological_process	4	2.31214	0.00808871	7.73091	AT2G21320,AT2G31380,AT2G46830,AT3G12320	173	65	28373	10.0927	0.671363	0.16791	0.0335682
GO	GO:0030599	pectinesterase activity; molecular_function	5	2.89017	0.0122071	4.7003	AT1G10770,AT1G23205,AT4G02330,AT5G62350,AT5G62360	173	143	28373	5.73447	1	0.241336	0.0482473
GO	GO:0004857	enzyme inhibitor activity; molecular_function	5	2.89017	0.00608201	5.79988	AT1G10770,AT1G23205,AT4G02330,AT5G62350,AT5G62360	173	116	28373	7.06921	0.504807	0.140282	0.0280448
GO	GO:0006814	sodium ion transport; biological_process	3	1.7341	0.0352837	7.09036	AT2G01980,AT3G51860,AT5G47560	173	47	28373	10.4685	1	0.395913	0.0791499
GO	GO:0015171	amino acid transmembrane transporter activity; molecular_function	3	1.7341	0.0407068	6.53333	AT1G58360,AT5G02180,AT5G49630	173	51	28373	9.6474	1	0.433341	0.0866324
GO	GO:0009733	response to auxin; biological_process	14	8.09249	6.93e-07	6.13756	AT1G01060,AT1G04240,AT1G78100,AT2G46830,AT3G07390,AT3G15540,AT3G16500,AT4G15430,AT4G18010,AT4G32280,AT4G38860,AT5G02840,AT5G40770,AT5G47370	173	373	28373	6.15571	5.75e-05	8.53e-05	1.71e-05
GO	GO:0009741	response to brassinosteroid; biological_process	7	4.04624	1.58e-05	12.4703	AT1G04240,AT1G78100,AT3G15540,AT3G17120,AT3G61460,AT4G02330,AT5G52900	173	82	28373	14.0005	0.00131074	0.00131128	0.000262148
GO	GO:0009734	auxin-activated signaling pathway; biological_process	5	2.89017	0.0136564	4.5407	AT1G04240,AT3G15540,AT3G16500,AT4G32280,AT5G47370	173	148	28373	5.54074	1	0.246511	0.0492819
GO	GO:0048527	lateral root development; biological_process	4	2.31214	0.0148028	6.12448	AT1G04240,AT3G15540,AT5G40770,AT5G64770	173	82	28373	8.00028	1	0.256072	0.0511932
GO	GO:0005618	cell wall; cellular_component	9	5.20231	0.0183974	2.51427	AT1G20160,AT1G31740,AT1G32860,AT3G02080,AT3G57260,AT4G02330,AT4G12490,AT5G11420,AT5G64260	173	540	28373	2.73343	1	0.268161	0.0536099
GO	GO:0043900	regulation of multi-organism process; biological_process	4	2.31214	0.0193195	5.517	AT1G80840,AT3G56400,AT3G57260,AT5G55450	173	91	28373	7.20905	1	0.268161	0.0536099
GO	GO:0009739	response to gibberellin; biological_process	4	2.31214	0.026398	4.87218	AT1G01060,AT2G46830,AT4G15430,AT5G02840	173	103	28373	6.36916	1	0.313135	0.0626011
GO	GO:0080167	response to karrikin; biological_process	4	1.7341	0.0449917	3.91711	AT1G06040,AT2G16365,AT2G29980,AT4G33150	173	128	28373	5.12518	1	0.466982	0.0933577
GO	GO:0007623	circadian rhythm; biological_process	8	4.62428	3.34e-05	8.49448	AT1G01060,AT1G09530,AT2G46790,AT2G46830,AT3G12320,AT4G15430,AT5G02840,AT5G24470	173	141	28373	9.30529	0.00277412	0.00231272	0.000462353
GO	GO:0048574	long-day photoperiodism, flowering; biological_process	4	2.31214	0.000396423	23.9662	AT1G01060,AT2G46830,AT4G15430,AT5G24470	173	21	28373	31.2392	0.0329031	0.0164584	0.00329031
GO	GO:0009639	response to red or far red light; biological_process	4	2.31214	0.00425648	9.85799	AT1G01060,AT1G09530,AT2G46830,AT5G24470	173	51	28373	12.8632	0.353288	0.126226	0.0252348
GO	GO:0042752	regulation of circadian rhythm; biological_process	3	1.7341	0.0198855	9.80588	AT1G01060,AT2G46830,AT5G24470	173	34	28373	14.4711	1	0.268161	0.0536099

## Sheet: KEGG_enrichment
Type	Term	Description	Count	%	PValue	OddsRatio	Genes	ListTotal	PopHits	PopTotal	FoldChange	Bonferroni	Benjamini	FDR
KEGG	ath04712	Circadian rhythm - plant	6	15.7895	1.22e-05	20.6641	AT1G01060,AT1G09530,AT2G46790,AT2G46830,AT5G24470,AT5G62430	38	36	4797	21.0395	4.88e-05	0.000101592	4.88e-05
KEGG	ath04075	Plant hormone signal transduction	8	21.0526	0.00465079	3.86667	AT1G04240,AT1G09530,AT3G15540,AT3G16360,AT3G16500,AT4G32280,AT4G38860,AT4G40010	38	273	4797	3.69925	0.0186031	0.0193783	0.00930157

## Sheet: Motif_enrichment
Type	Term	Name	Species	Class	Count	%	PValue	OddsRatio	Genes	ListTotal	PopHits	PopTotal	FoldChange	Bonferroni	Benjamini	FDR
Motif	MA1228.1	AT4G18450	Arabidopsis thaliana	AP2/ERF domain	30	17.4419	1.35531e-05	2.65297	AT2G38940,AT3G16770,AT3G20470,AT3G62690,AT4G37430,AT1G01250,AT1G23205,AT1G32860,AT1G78100,AT3G17120,AT4G01410,AT5G64230,AT1G02390,AT1G04330,AT5G64260,AT5G11930,AT5G40390,AT1G16850,AT3G07390,AT5G62350,AT1G10770,AT1G68500,AT3G15210,AT5G40770,AT1G80130,AT2G40900,AT2G46940,AT4G28510,AT5G10570,AT5G59730	172	2715	37984	2.44019	0.00635642	0.0298879	0.00444173
Motif	MA1240.1	ERF10	Arabidopsis thaliana	AP2/ERF domain	29	16.8605	1.89413e-05	2.64616	AT2G38940,AT3G16770,AT3G20470,AT3G62690,AT4G37430,AT1G01250,AT1G23205,AT1G32860,AT1G78100,AT4G01410,AT4G02330,AT5G64230,AT1G02390,AT1G04330,AT5G64260,AT2G37580,AT5G11930,AT5G40390,AT1G16850,AT1G10770,AT1G68500,AT3G15210,AT5G40770,AT1G80130,AT2G40900,AT2G46940,AT4G28510,AT5G10570,AT5G59730	172	2617	37984	2.44718	0.00888345	0.0298879	0.00444173
Motif	MA0997.1	ERF069	Arabidopsis thaliana	AP2/ERF domain	34	19.7674	5.35762e-05	2.31518	AT1G21010,AT2G38940,AT3G16770,AT3G51860,AT3G62690,AT4G37430,AT5G47560,AT5G62430,AT1G01250,AT1G23205,AT1G32860,AT1G78100,AT3G17120,AT3G56620,AT4G01410,AT4G20920,AT5G64230,AT1G02390,AT1G02820,AT1G04330,AT5G64260,AT2G37580,AT5G40390,AT3G07390,AT1G10770,AT1G68500,AT3G25180,AT3G15210,AT5G40770,AT1G80130,AT2G40900,AT2G46940,AT5G59730,AT4G27657	172	3556	37984	2.11149	0.0251273	0.0450148	0.00668979
Motif	MA1252.1	PUCHI	Arabidopsis thaliana	AP2/ERF domain	28	16.2791	8.67413e-05	2.44735	AT2G38940,AT2G40475,AT3G16770,AT3G20470,AT3G62690,AT4G37430,AT1G01250,AT1G32860,AT1G78100,AT4G01410,AT5G64230,AT1G02390,AT5G64260,AT2G37580,AT5G11930,AT5G40390,AT1G16850,AT1G10770,AT1G68500,AT4G20170,AT3G15210,AT5G40770,AT1G80130,AT2G40900,AT2G46940,AT5G10570,AT5G59730,AT1G31070	172	2703	37984	2.28762	0.0406817	0.0450148	0.00668979
Motif	MA1231.1	ERF15	Arabidopsis thaliana	AP2/ERF domain	26	15.1163	9.17855e-05	2.52645	AT2G38940,AT3G16770,AT3G20470,AT3G62690,AT4G37430,AT1G01250,AT1G23205,AT1G32860,AT1G78100,AT3G17120,AT4G01410,AT5G64230,AT1G02390,AT5G64260,AT5G11930,AT1G16850,AT5G62350,AT1G10770,AT3G15210,AT5G40770,AT1G80130,AT2G40900,AT2G46940,AT4G28510,AT5G10570,AT5G59730	172	2411	37984	2.38149	0.0430474	0.0450148	0.00668979
Motif	MA1227.1	AT1G12630	Arabidopsis thaliana	AP2/ERF domain	32	18.6047	9.79521e-05	2.29074	AT1G21010,AT1G67920,AT2G38940,AT3G16770,AT3G20470,AT3G62690,AT1G06040,AT1G32860,AT1G78100,AT3G01400,AT3G17120,AT4G02330,AT4G20920,AT5G64230,AT1G02390,AT5G64260,AT2G37580,AT5G11930,AT5G25610,AT5G40390,AT1G16850,AT1G10770,AT1G68500,AT3G25180,AT3G15210,AT1G09350,AT5G40770,AT1G80130,AT2G40900,AT2G46940,AT5G10570,AT1G27200	172	3348	37984	2.11075	0.0459395	0.0450148	0.00668979
Motif	MA1262.1	ERF2	Arabidopsis thaliana	AP2/ERF domain	25	14.5349	0.00010959	2.5448	AT2G38940,AT3G16770,AT3G20470,AT3G62690,AT4G37430,AT1G01250,AT1G32860,AT1G78100,AT4G01410,AT5G64230,AT1G02390,AT1G04330,AT5G64260,AT5G11930,AT5G40390,AT1G10770,AT1G68500,AT3G15210,AT5G40770,AT1G80130,AT2G40900,AT2G46940,AT4G28510,AT5G10570,AT5G59730	172	2290	37984	2.41089	0.0513978	0.0450148	0.00668979
Motif	MA0975.1	CRF2	Arabidopsis thaliana	AP2/ERF domain	36	20.9302	0.000129483	2.15332	AT1G21010,AT2G38940,AT3G16770,AT3G51860,AT3G62690,AT4G37430,AT5G47560,AT1G01250,AT1G23205,AT1G32860,AT1G78100,AT3G17120,AT4G01410,AT4G15990,AT4G20920,AT5G64230,AT1G02390,AT1G02820,AT1G04330,AT5G64260,AT2G37580,AT5G40390,AT1G16850,AT3G07390,AT1G10770,AT1G68500,AT3G15210,AT5G40770,AT1G80130,AT2G40900,AT2G46940,AT4G28510,AT5G10570,AT5G59730,AT3G15810,AT1G29640	172	4055	37984	1.96058	0.0607274	0.0450148	0.00668979
Motif	MA1237.1	AT4G16750	Arabidopsis thaliana	AP2/ERF domain	30	17.4419	0.000155271	2.28608	AT1G21010,AT1G67920,AT2G38940,AT3G16770,AT3G20470,AT3G62690,AT4G37430,AT1G06040,AT1G32860,AT1G78100,AT3G01400,AT3G17120,AT4G01410,AT5G24150,AT5G64230,AT1G02390,AT1G04330,AT5G64260,AT2G37580,AT5G11930,AT5G40390,AT1G16850,AT3G07390,AT1G10770,AT1G68500,AT5G40770,AT1G80130,AT2G40900,AT2G46940,AT5G59730	172	3115	37984	2.12684	0.0728219	0.0450148	0.00668979
Motif	MA1245.1	AT2G33710	Arabidopsis thaliana	AP2/ERF domain	29	16.8605	0.000166663	2.30838	AT2G38940,AT2G40475,AT3G16770,AT3G20470,AT3G62690,AT4G37430,AT5G47560,AT1G01250,AT1G23205,AT1G32860,AT1G78100,AT4G01410,AT5G64230,AT1G02390,AT5G64260,AT5G11930,AT5G40390,AT1G16850,AT3G07390,AT1G10770,AT1G68500,AT4G20170,AT3G15210,AT5G40770,AT1G80130,AT2G40900,AT2G46940,AT5G10570,AT5G59730	172	2970	37984	2.15632	0.0781647	0.0450148	0.00668979
Motif	MA1248.1	DREB26	Arabidopsis thaliana	AP2/ERF domain	32	18.6047	0.000172772	2.21224	AT1G21010,AT2G38940,AT3G16770,AT3G20470,AT3G51860,AT3G62690,AT4G37430,AT5G47560,AT1G32860,AT1G78100,AT3G01400,AT3G05560,AT3G56620,AT4G01410,AT5G64230,AT1G02390,AT1G04330,AT5G64260,AT2G37580,AT5G02180,AT5G11930,AT5G40390,AT1G16850,AT3G07390,AT1G10770,AT1G68500,AT3G15210,AT5G40770,AT1G80130,AT2G40900,AT2G46940,AT5G10570	172	3456	37984	2.04479	0.0810302	0.0450148	0.00668979
Motif	MA1239.1	ERF104	Arabidopsis thaliana	AP2/ERF domain	24	13.9535	0.000184484	2.50117	AT2G38940,AT3G16770,AT3G20470,AT3G62690,AT1G01250,AT1G32860,AT1G78100,AT4G01410,AT5G64230,AT1G02390,AT1G04330,AT5G64260,AT5G11930,AT5G40390,AT1G16850,AT1G10770,AT3G15210,AT5G40770,AT1G80130,AT2G40900,AT2G46940,AT4G28510,AT5G10570,AT5G59730	172	2222	37984	2.38528	0.0865228	0.0450148	0.00668979
Motif	MA1053.1	ERF109	Arabidopsis thaliana	AP2/ERF domain	33	19.186	0.000213751	2.15769	AT1G21010,AT2G38940,AT3G16770,AT3G62690,AT4G37430,AT5G47560,AT5G62430,AT1G01250,AT1G06040,AT1G23205,AT1G32860,AT1G78100,AT3G56620,AT4G01410,AT4G15990,AT4G20920,AT4G30880,AT5G64230,AT1G02390,AT1G02820,AT5G64260,AT2G37580,AT5G40390,AT3G07390,AT1G10770,AT1G68500,AT3G15210,AT5G40770,AT1G80130,AT2G46940,AT4G28510,AT5G10570,AT1G29640	172	3662	37984	1.99007	0.100249	0.0450148	0.00668979
Motif	MA1256.1	RAP212	Arabidopsis thaliana	AP2/ERF domain	31	18.0233	0.000224181	2.20329	AT1G21010,AT2G38940,AT3G16770,AT3G20470,AT3G62690,AT4G37430,AT1G01250,AT1G23205,AT1G32860,AT1G78100,AT3G01400,AT4G01410,AT4G20920,AT5G64230,AT1G02390,AT1G02820,AT5G64260,AT2G37580,AT1G16850,AT4G25433,AT1G10770,AT1G68500,AT3G15210,AT5G40770,AT1G80130,AT2G40900,AT2G46940,AT4G28510,AT5G10570,AT5G25110,AT5G59730	172	3345	37984	2.04662	0.105141	0.0450148	0.00668979
Motif	MA1221.1	RAP26	Arabidopsis thaliana	AP2/ERF domain	29	16.8605	0.000238709	2.25394	AT2G38940,AT2G40475,AT3G16770,AT3G20470,AT3G62690,AT4G37430,AT5G47560,AT1G01250,AT1G23205,AT1G32860,AT1G78100,AT4G01410,AT5G64230,AT1G02390,AT5G64260,AT5G11930,AT5G40390,AT1G16850,AT3G07390,AT1G10770,AT1G68500,AT4G20170,AT3G15210,AT5G40770,AT1G80130,AT2G40900,AT2G46940,AT5G10570,AT5G59730	172	3036	37984	2.10945	0.111954	0.0450148	0.00668979
Motif	MA1034.1	Os05g0497200	Oryza sativa Japonica Group	AP2/ERF domain	33	19.186	0.000242487	2.14086	AT1G21010,AT1G73630,AT3G16770,AT3G62690,AT4G15430,AT4G37430,AT1G06040,AT1G32860,AT1G78100,AT3G28510,AT4G01410,AT4G02330,AT5G47370,AT5G64230,AT1G02390,AT5G64260,AT2G37580,AT5G11930,AT1G16850,AT2G31230,AT3G07390,AT5G62350,AT1G10770,AT1G68500,AT4G20170,AT3G15210,AT5G40770,AT1G80130,AT2G40900,AT5G25110,AT5G59730,AT3G15810,AT1G29640	172	3688	37984	1.97604	0.113726	0.0450148	0.00668979
Motif	MA1001.1	ERF11	Arabidopsis thaliana	AP2/ERF domain	33	19.186	0.000242487	2.14086	AT1G21010,AT2G38940,AT3G16770,AT3G62690,AT4G37430,AT5G47560,AT5G62430,AT1G01250,AT1G06040,AT1G23205,AT1G32860,AT1G78100,AT3G56620,AT4G01410,AT4G20920,AT4G30880,AT5G64230,AT1G02390,AT1G02820,AT5G64260,AT2G37580,AT5G40390,AT1G10770,AT1G68500,AT3G25180,AT3G15210,AT5G40770,AT1G80130,AT2G40900,AT2G46940,AT4G28510,AT5G10570,AT5G59730	172	3688	37984	1.97604	0.113726	0.0450148	0.00668979
Motif	MA1232.1	AT4G28140	Arabidopsis thaliana	AP2/ERF domain	31	18.0233	0.000316702	2.15446	AT1G21010,AT2G38940,AT3G15760,AT3G16770,AT3G20470,AT3G62690,AT5G47560,AT1G78100,AT3G05560,AT3G17120,AT4G01410,AT5G64230,AT1G02390,AT1G04330,AT5G64260,AT2G37580,AT5G02180,AT5G11930,AT5G40390,AT1G16850,AT3G07390,AT1G10770,AT1G68500,AT3G15210,AT5G40770,AT1G55210,AT1G80130,AT2G40900,AT2G46940,AT5G10570,AT5G25110	172	3414	37984	2.00526	0.148533	0.0555258	0.00825185
Motif	MA0992.1	ERF4	Arabidopsis thaliana	AP2/ERF domain	31	18.0233	0.000361316	2.13588	AT2G38940,AT3G16770,AT3G62690,AT4G37430,AT5G47560,AT1G01250,AT1G32860,AT1G78100,AT3G56620,AT4G01410,AT4G20920,AT5G64230,AT1G02390,AT1G02820,AT5G64260,AT2G37580,AT5G40390,AT1G16850,AT3G07390,AT1G10770,AT1G68500,AT3G25180,AT3G15210,AT5G40770,AT1G80130,AT2G40900,AT2G46940,AT5G10570,AT5G59730,AT3G15810,AT1G29640	172	3441	37984	1.98952	0.169457	0.0600136	0.0089188
Motif	MA1180.1	MYB3R4	Arabidopsis thaliana	Helix-Turn-Helix	31	18.0233	0.000427439	2.11223	AT1G19450,AT1G20160,AT1G67920,AT1G73630,AT1G76130,AT2G40475,AT4G37430,AT5G52900,AT1G31740,AT1G32860,AT1G75450,AT3G14440,AT3G53720,AT4G01410,AT4G35170,AT5G47370,AT2G01890,AT5G64260,AT2G37580,AT5G11930,AT5G40390,AT3G07390,AT4G18530,AT1G56600,AT4G32280,AT5G10570,AT5G25110,AT5G15740,AT3G61460,AT1G31070,AT1G58360	172	3476	37984	1.96949	0.200469	0.0674466	0.0100234
Motif	MA1247.1	AT1G28160	Arabidopsis thaliana	AP2/ERF domain	26	15.1163	0.00049073	2.24217	AT2G38940,AT2G40475,AT3G16770,AT3G20470,AT3G62690,AT4G37430,AT1G01250,AT1G32860,AT1G78100,AT4G01410,AT5G64230,AT1G02390,AT5G64260,AT5G11930,AT5G40390,AT1G16850,AT1G10770,AT1G68500,AT4G20170,AT3G15210,AT5G40770,AT1G80130,AT2G40900,AT2G46940,AT5G10570,AT5G59730	172	2695	37984	2.13053	0.230152	0.0737461	0.0109596
Motif	MA0570.1	ABF1	Arabidopsis thaliana	Basic leucine zipper factors (bZIP)	29	16.8605	0.000534941	2.13276	AT1G67920,AT2G38940,AT2G40475,AT3G05880,AT3G62690,AT4G15430,AT5G08790,AT5G52900,AT5G62430,AT5G65480,AT1G01250,AT1G23205,AT3G14440,AT3G17120,AT4G35170,AT5G64230,AT2G37580,AT5G11930,AT5G25610,AT5G40390,AT1G10770,AT1G31820,AT3G25180,AT1G09350,AT1G56600,AT2G47270,AT4G24960,AT4G27657,AT3G61460	172	3194	37984	2.0051	0.250888	0.076736	0.011404
Motif	MA1032.1	DREB1G	Oryza sativa Japonica Group	AP2/ERF domain	33	19.186	0.000731044	1.99429	AT1G67920,AT3G12320,AT3G20470,AT3G60520,AT4G15430,AT1G06040,AT1G75450,AT1G78100,AT2G21320,AT3G01400,AT3G17820,AT3G56620,AT5G10625,AT5G64260,AT2G37580,AT3G59390,AT5G40390,AT1G16850,AT1G10770,AT1G68500,AT3G25180,AT4G20170,AT1G09350,AT4G17090,AT1G64140,AT1G80130,AT2G40900,AT3G22410,AT3G57260,AT4G31140,AT5G59730,AT3G15810,AT4G40010	172	3931	37984	1.85389	0.34286	0.10029	0.0149044
Motif	MA1244.1	ABR1	Arabidopsis thaliana	AP2/ERF domain	26	15.1163	0.00078928	2.16334	AT2G38940,AT3G16770,AT3G20470,AT3G62690,AT4G37430,AT1G01250,AT1G23205,AT1G32860,AT1G78100,AT4G01410,AT4G20920,AT5G47370,AT5G64230,AT1G02390,AT1G04330,AT5G64260,AT2G37580,AT1G16850,AT1G10770,AT1G68500,AT3G15210,AT5G40770,AT1G80130,AT2G46940,AT5G10570,AT1G31070	172	2786	37984	2.06094	0.370172	0.10029	0.0149044
Motif	MA1381.1	AT3G46070	Arabidopsis thaliana	C2H2 zinc finger factors	31	18.0233	0.000794478	2.02531	AT1G76130,AT3G03341,AT3G16770,AT3G60890,AT4G15430,AT1G23205,AT1G78100,AT3G27280,AT4G35170,AT5G47370,AT5G55450,AT5G62360,AT1G09530,AT5G64260,AT2G37580,AT1G16850,AT1G74450,AT2G31230,AT5G49630,AT4G20170,AT3G16500,AT5G40770,AT5G65640,AT1G13080,AT2G46940,AT4G24960,AT4G32190,AT4G38860,AT5G59730,AT1G31070,AT1G59990	172	3611	37984	1.89586	0.37261	0.10029	0.0149044
Motif	MA0931.1	ABI5	Arabidopsis thaliana	Basic leucine zipper factors (bZIP)	24	13.9535	0.000846095	2.22384	AT2G38940,AT2G40475,AT3G56400,AT3G60520,AT3G62690,AT4G15430,AT5G08790,AT5G52900,AT5G62430,AT1G01250,AT1G06040,AT2G16890,AT4G01410,AT5G64260,AT2G37580,AT5G25610,AT5G40390,AT1G16850,AT1G68500,AT3G25180,AT1G13830,AT1G80130,AT4G27657,AT3G61460	172	2481	37984	2.13627	0.396818	0.102698	0.0152622
Motif	MA1338.1	AREB3	Arabidopsis thaliana	Basic leucine zipper factors (bZIP)	29	16.8605	0.000925309	2.05115	AT1G67920,AT2G38940,AT2G40475,AT3G56400,AT3G60520,AT3G62690,AT4G15430,AT5G52900,AT5G62430,AT1G01250,AT1G23205,AT3G14440,AT4G35170,AT5G11420,AT5G47370,AT5G64230,AT5G64260,AT2G37580,AT3G59390,AT5G11930,AT5G25610,AT5G40390,AT1G09350,AT1G13830,AT2G47270,AT3G57260,AT5G24470,AT4G27657,AT3G61460	172	3310	37984	1.93483	0.43397	0.107991	0.0160489
Motif	MA1005.1	ERF3	Arabidopsis thaliana	AP2/ERF domain	34	19.7674	0.000958146	1.94012	AT1G21010,AT2G38940,AT3G16770,AT3G62690,AT4G37430,AT1G23205,AT1G32860,AT1G78100,AT3G14440,AT3G56620,AT4G01410,AT4G02330,AT4G20920,AT5G64230,AT1G02390,AT5G64260,AT5G40390,AT1G16850,AT3G07390,AT5G62350,AT1G10770,AT1G68500,AT3G15210,AT1G09350,AT4G17090,AT5G40770,AT1G80130,AT2G40900,AT2G46940,AT5G59730,AT1G26740,AT3G15810,AT1G29640,AT1G27200	172	4168	37984	1.80146	0.44937	0.107991	0.0160489
Motif	MA1233.1	AT1G71450	Arabidopsis thaliana	AP2/ERF domain	21	12.2093	0.00105072	2.31691	AT2G38940,AT3G16770,AT3G20470,AT3G62690,AT1G32860,AT1G78100,AT4G01410,AT5G47370,AT5G64230,AT1G02390,AT2G37580,AT5G11930,AT5G40390,AT1G16850,AT3G07390,AT1G10770,AT3G15210,AT5G40770,AT1G80130,AT2G46940,AT5G10570	172	2054	37984	2.25783	0.492786	0.114341	0.0169926
Motif	MA1178.1	MYB3R1	Arabidopsis thaliana	Helix-Turn-Helix	30	17.4419	0.0012612	1.98216	AT1G19450,AT1G20160,AT1G67920,AT1G73630,AT1G76130,AT2G40475,AT4G37430,AT5G52900,AT1G32860,AT1G75450,AT3G14440,AT3G53720,AT4G01410,AT4G35170,AT5G47370,AT2G01890,AT1G04330,AT5G64260,AT2G37580,AT5G11930,AT5G40390,AT3G07390,AT4G18530,AT1G56600,AT5G10570,AT5G25110,AT5G15740,AT3G61460,AT1G31070,AT1G58360	172	3548	37984	1.86728	0.591503	0.130611	0.0194104
Motif	MA0994.1	ERF8	Arabidopsis thaliana	AP2/ERF domain	30	17.4419	0.00128299	1.9797	AT2G38940,AT3G16770,AT3G62690,AT5G62430,AT1G23205,AT1G32860,AT1G78100,AT3G14440,AT3G56620,AT4G01410,AT5G64230,AT1G02390,AT5G64260,AT2G37580,AT5G40390,AT1G16850,AT1G10770,AT1G68500,AT3G15210,AT1G09350,AT4G17090,AT5G40770,AT1G80130,AT2G40900,AT2G46940,AT4G28510,AT5G59730,AT3G15810,AT1G29640,AT1G27200	172	3552	37984	1.86518	0.601724	0.130611	0.0194104
Motif	MA1266.1	RAP211	Arabidopsis thaliana	AP2/ERF domain	28	16.2791	0.00136361	2.01814	AT2G38940,AT3G16770,AT3G20470,AT3G62690,AT1G32860,AT1G78100,AT3G56620,AT4G01410,AT5G64230,AT1G02390,AT5G64260,AT2G37580,AT5G11930,AT5G40390,AT1G16850,AT5G62350,AT1G10770,AT1G68500,AT3G25180,AT3G15210,AT5G40770,AT1G55210,AT1G80130,AT2G40900,AT2G46940,AT5G10570,AT5G59730,AT1G29640	172	3229	37984	1.91497	0.639534	0.13448	0.0199855
Motif	MA0567.1	ERF1B	Arabidopsis thaliana	AP2/ERF domain	34	19.7674	0.00170972	1.86539	AT1G21010,AT2G38940,AT3G16770,AT3G20470,AT3G62690,AT1G23205,AT1G32860,AT1G78100,AT3G14440,AT3G56620,AT4G01410,AT4G15990,AT5G64230,AT1G02390,AT1G02820,AT1G04330,AT5G64260,AT5G02180,AT5G40390,AT1G16850,AT5G62350,AT1G10770,AT1G68500,AT3G15210,AT5G40770,AT1G56600,AT1G80130,AT2G40900,AT2G46940,AT4G28510,AT5G59730,AT3G15810,AT1G29640,AT1G27200	172	4316	37984	1.73968	0.801861	0.153477	0.0228087
Motif	MA1000.2	ERF105	Arabidopsis thaliana	AP2/ERF domain	25	14.5349	0.00175394	2.06188	AT2G38940,AT3G16770,AT3G20470,AT3G62690,AT1G01250,AT1G23205,AT1G32860,AT1G78100,AT4G01410,AT5G64230,AT1G02390,AT5G64260,AT5G11930,AT1G16850,AT3G07390,AT1G10770,AT1G68500,AT3G15210,AT5G40770,AT1G80130,AT2G40900,AT2G46940,AT4G28510,AT5G10570,AT5G59730	172	2787	37984	1.98096	0.822598	0.153477	0.0228087
Motif	MA1246.1	LEP	Arabidopsis thaliana	AP2/ERF domain	22	12.7907	0.00176416	2.16806	AT2G38940,AT3G16770,AT3G20470,AT3G62690,AT4G37430,AT1G01250,AT1G32860,AT1G78100,AT4G01410,AT5G47370,AT5G64230,AT1G02390,AT5G64260,AT2G37580,AT5G11930,AT3G07390,AT1G68500,AT3G15210,AT5G40770,AT1G80130,AT2G46940,AT5G10570	172	2304	37984	2.10869	0.827391	0.153477	0.0228087
Motif	MA1217.1	CBF2	Arabidopsis thaliana	AP2/ERF domain	33	19.186	0.00183019	1.87284	AT1G21010,AT1G67920,AT3G12320,AT3G15760,AT3G16770,AT3G60520,AT1G06040,AT1G75450,AT1G78100,AT3G01400,AT3G05560,AT3G17820,AT4G02330,AT5G24150,AT5G55450,AT2G37580,AT5G11930,AT5G25610,AT5G40390,AT1G16850,AT1G10770,AT1G68500,AT3G25180,AT4G20170,AT1G64140,AT1G80130,AT2G40900,AT3G22410,AT3G57260,AT5G24470,AT5G25110,AT5G59730,AT1G27200	172	4158	37984	1.75268	0.85836	0.153477	0.0228087
Motif	MA0976.1	CRF4	Arabidopsis thaliana	AP2/ERF domain	32	18.6047	0.00185843	1.88811	AT1G21010,AT2G38940,AT3G16770,AT3G51860,AT3G62690,AT5G62430,AT1G06040,AT1G23205,AT1G32860,AT1G78100,AT3G17120,AT3G56620,AT4G01410,AT4G15990,AT4G30880,AT5G64230,AT1G02390,AT5G64260,AT5G40390,AT1G16850,AT1G10770,AT1G68500,AT3G25180,AT3G15210,AT5G40770,AT1G80130,AT2G40900,AT2G46940,AT4G28510,AT5G10570,AT5G59730,AT3G15810	172	3987	37984	1.77246	0.871602	0.153477	0.0228087
Motif	MA1234.1	AT1G19210	Arabidopsis thaliana	AP2/ERF domain	36	20.9302	0.00189211	1.82294	AT1G67920,AT2G38940,AT3G16770,AT3G20470,AT3G62690,AT5G47560,AT5G62430,AT1G01250,AT1G78100,AT3G01400,AT3G05560,AT3G28510,AT3G56620,AT4G01410,AT1G02390,AT1G04330,AT5G64260,AT2G37580,AT5G02180,AT5G40390,AT1G16850,AT1G31820,AT1G68500,AT3G15210,AT5G40770,AT1G13080,AT1G55210,AT1G56600,AT1G80130,AT2G32280,AT2G40900,AT2G46940,AT5G10570,AT5G25110,AT1G29640,AT1G27200	172	4699	37984	1.69188	0.887397	0.153477	0.0228087
Motif	MA0941.1	ABF2	Arabidopsis thaliana	Basic leucine zipper factors (bZIP)	22	12.7907	0.00189668	2.15412	AT2G38940,AT2G40475,AT3G03341,AT3G56400,AT3G60520,AT3G62690,AT5G08790,AT5G52900,AT5G62430,AT1G01250,AT1G06040,AT5G64260,AT2G37580,AT5G25610,AT5G40390,AT1G16850,AT1G10770,AT1G68500,AT1G13830,AT1G80130,AT4G27657,AT3G61460	172	2318	37984	2.09595	0.889541	0.153477	0.0228087
Motif	MA1257.1	ERF9	Arabidopsis thaliana	AP2/ERF domain	23	13.3721	0.00230609	2.07966	AT1G21010,AT2G38940,AT3G16770,AT3G20470,AT3G62690,AT4G37430,AT1G01250,AT1G32860,AT1G78100,AT3G27280,AT4G01410,AT5G47370,AT5G64230,AT1G02390,AT5G64260,AT2G37580,AT3G07390,AT1G68500,AT3G15210,AT5G40770,AT1G80130,AT2G46940,AT5G10570	172	2518	37984	2.01718	1	0.181942	0.0270389
Motif	MA0993.1	ERF7	Arabidopsis thaliana	AP2/ERF domain	31	18.0233	0.0025758	1.86106	AT1G21010,AT2G38940,AT3G16770,AT3G62690,AT5G62430,AT1G23205,AT1G32860,AT1G78100,AT3G56620,AT4G01410,AT5G64230,AT1G02390,AT1G04330,AT5G64260,AT5G40390,AT1G16850,AT5G62350,AT1G10770,AT1G68500,AT3G15210,AT1G09350,AT4G17090,AT5G40770,AT1G80130,AT2G40900,AT2G46940,AT4G28510,AT5G59730,AT3G15810,AT1G29640,AT1G27200	172	3897	37984	1.75672	1	0.198264	0.0294647
Motif	MA0123.1	abi4	Zea mays	AP2/ERF domain	30	17.4419	0.00272418	1.87158	AT3G16770,AT3G20470,AT3G51860,AT3G62690,AT4G15430,AT4G37430,AT1G32860,AT1G78100,AT3G27280,AT3G28510,AT4G01410,AT5G24150,AT1G02390,AT1G02820,AT1G04330,AT5G64260,AT2G37580,AT1G16850,AT3G07390,AT1G68500,AT3G02250,AT3G25180,AT3G15210,AT5G40770,AT1G80130,AT2G40900,AT4G30210,AT5G59730,AT5G15740,AT4G27657	172	3737	37984	1.77284	1	0.201749	0.0299825
Motif	MA0988.1	PHYPADRAFT_143875	Physcomitrella patens	Basic helix-loop-helix factors (bHLH)	25	14.5349	0.00282721	1.98109	AT2G38940,AT2G40475,AT3G56400,AT3G60520,AT3G62690,AT4G15430,AT5G08790,AT5G52900,AT5G62430,AT1G01250,AT1G06040,AT3G05560,AT4G30880,AT5G47370,AT5G64260,AT2G37580,AT5G25610,AT5G40390,AT1G16850,AT1G10770,AT3G25180,AT1G13830,AT1G80130,AT4G27657,AT3G61460	172	2892	37984	1.90904	1	0.201749	0.0299825
Motif	MA1242.1	AT3G57600	Arabidopsis thaliana	AP2/ERF domain	27	15.6977	0.00286791	1.92738	AT3G16770,AT3G20470,AT3G62690,AT4G37430,AT5G47560,AT1G01250,AT1G32860,AT4G01410,AT5G55450,AT1G02390,AT1G04330,AT5G64260,AT2G37580,AT5G11930,AT1G16850,AT3G07390,AT1G10770,AT1G68500,AT4G20170,AT3G15210,AT5G40770,AT1G80130,AT2G40900,AT2G46940,AT5G10570,AT5G59730,AT1G29640	172	3233	37984	1.84429	1	0.201749	0.0299825
Motif	MA1263.1	AT1G36060	Arabidopsis thaliana	AP2/ERF domain	33	19.186	0.00287679	1.8129	AT2G38940,AT3G16770,AT3G20470,AT3G62690,AT5G47560,AT1G01250,AT1G32860,AT1G78100,AT3G01400,AT3G05560,AT3G28510,AT4G01410,AT1G02390,AT1G04330,AT5G64260,AT2G37580,AT5G02180,AT5G11930,AT5G40390,AT1G16850,AT3G07390,AT1G10770,AT1G68500,AT3G15210,AT5G40770,AT1G13080,AT1G55210,AT1G80130,AT2G40900,AT2G46940,AT5G10570,AT5G25110,AT5G59730	172	4280	37984	1.70272	1	0.201749	0.0299825
Motif	MA1172.1	MYB3R5	Arabidopsis thaliana	Helix-Turn-Helix	27	15.6977	0.00300111	1.92023	AT1G19450,AT1G20160,AT1G67920,AT1G73630,AT1G76130,AT2G40475,AT5G52900,AT1G32860,AT1G75450,AT3G14440,AT3G53720,AT4G35170,AT2G01890,AT1G04330,AT5G64260,AT2G37580,AT5G40390,AT3G07390,AT4G18530,AT1G56600,AT4G32280,AT5G10570,AT5G25110,AT5G15740,AT3G61460,AT1G31070,AT1G58360	172	3244	37984	1.83804	1	0.205892	0.0305983
Motif	MA1264.1	ESE1	Arabidopsis thaliana	AP2/ERF domain	24	13.9535	0.00334218	1.98101	AT2G38940,AT3G16770,AT3G20470,AT3G62690,AT1G01250,AT1G32860,AT1G78100,AT4G01410,AT1G02390,AT1G04330,AT5G64260,AT5G11930,AT5G40390,AT1G16850,AT1G10770,AT1G68500,AT3G15210,AT5G40770,AT1G80130,AT2G40900,AT2G46940,AT4G28510,AT5G10570,AT5G59730	172	2763	37984	1.91824	1	0.222386	0.0330494
Motif	MA1002.1	ERF112	Arabidopsis thaliana	AP2/ERF domain	29	16.8605	0.00338246	1.8593	AT1G21010,AT2G38940,AT3G16770,AT3G60520,AT3G62690,AT5G47560,AT1G01250,AT1G23205,AT1G32860,AT1G78100,AT3G56620,AT4G01410,AT5G64230,AT1G02390,AT1G02820,AT5G64260,AT2G37580,AT5G40390,AT1G16850,AT1G10770,AT1G68500,AT3G25180,AT3G15210,AT5G40770,AT1G80130,AT2G40900,AT2G46940,AT4G28510,AT5G59730	172	3619	37984	1.76963	1	0.222386	0.0330494
Motif	MA1216.1	RAP21	Arabidopsis thaliana	AP2/ERF domain	28	16.2791	0.0035526	1.87207	AT2G38940,AT3G16770,AT3G20470,AT5G47560,AT1G06040,AT1G32860,AT1G78100,AT3G01400,AT3G05560,AT4G01410,AT5G24150,AT1G04330,AT5G64260,AT2G37580,AT5G02180,AT5G11930,AT1G16850,AT3G07390,AT1G10770,AT1G68500,AT3G15210,AT5G40770,AT1G80130,AT2G40900,AT2G46940,AT5G10570,AT5G25110,AT5G59730	172	3458	37984	1.78816	1	0.228805	0.0340035
Motif	MA1334.1	GBF6	Arabidopsis thaliana	Basic leucine zipper factors (bZIP)	29	16.8605	0.00370678	1.84576	AT1G67920,AT4G15430,AT1G01250,AT1G23205,AT2G16890,AT3G14440,AT4G35170,AT5G10625,AT5G11420,AT5G47370,AT5G64230,AT2G01890,AT2G01520,AT2G37580,AT3G59390,AT5G11930,AT5G40390,AT1G31820,AT4G18530,AT4G20170,AT3G15210,AT3G44840,AT1G09350,AT1G56600,AT2G46940,AT2G47270,AT4G30830,AT5G24470,AT1G29720	172	3643	37984	1.75797	1	0.23396	0.0347696
Motif	MA1261.1	AT5G67000	Arabidopsis thaliana	AP2/ERF domain	27	15.6977	0.00461382	1.85259	AT1G21010,AT2G38940,AT2G40475,AT3G16770,AT3G20470,AT3G62690,AT4G37430,AT5G47560,AT1G01250,AT1G23205,AT1G32860,AT1G78100,AT3G17120,AT4G01410,AT1G02390,AT5G64260,AT5G11930,AT5G62350,AT1G10770,AT1G68500,AT3G15210,AT5G40770,AT1G80130,AT2G46940,AT5G10570,AT5G59730,AT3G07090	172	3352	37984	1.77882	1	0.2855	0.0424291
Motif	MA0979.1	ERF008	Arabidopsis thaliana	AP2/ERF domain	27	15.6977	0.00481294	1.84594	AT1G21010,AT3G16770,AT3G62690,AT5G47560,AT5G52900,AT5G62430,AT1G06040,AT1G32860,AT1G78100,AT4G01410,AT5G64230,AT1G02390,AT5G64260,AT1G16850,AT3G07390,AT1G10770,AT1G68500,AT3G15210,AT5G40770,AT1G55210,AT1G80130,AT2G40900,AT3G57260,AT5G25110,AT5G59730,AT4G27657,AT3G15810	172	3363	37984	1.773	1	0.287682	0.0427533
Motif	MA1254.1	ERF13_MA1254.1	Arabidopsis thaliana	AP2/ERF domain	27	15.6977	0.00483139	1.84534	AT1G21010,AT2G38940,AT3G16770,AT3G20470,AT3G62690,AT1G23205,AT1G32860,AT1G78100,AT3G56620,AT4G01410,AT4G15990,AT5G64230,AT1G02390,AT5G64260,AT1G16850,AT1G10770,AT1G68500,AT3G15210,AT5G40770,AT1G56600,AT1G80130,AT2G40900,AT2G46940,AT4G28510,AT5G10570,AT5G59730,AT3G15810	172	3364	37984	1.77247	1	0.287682	0.0427533
Motif	MA1345.1	bZIP48	Arabidopsis thaliana	Basic leucine zipper factors (bZIP)	31	18.0233	0.00534614	1.75886	AT1G67920,AT2G38940,AT4G15430,AT5G47560,AT5G65480,AT1G01250,AT1G23205,AT2G16890,AT4G35170,AT5G10625,AT5G64230,AT2G01890,AT2G01520,AT2G37580,AT3G59390,AT5G11930,AT5G40390,AT1G31820,AT1G68500,AT4G20170,AT3G15210,AT3G44840,AT1G09350,AT1G56600,AT1G75200,AT2G46940,AT2G47270,AT4G30830,AT5G24470,AT1G29720,AT3G61460	172	4099	37984	1.67015	1	0.305347	0.0453785
Motif	MA1337.1	bZIP44	Arabidopsis thaliana	Basic leucine zipper factors (bZIP)	28	16.2791	0.00556814	1.80355	AT1G67920,AT2G40475,AT4G15430,AT5G65480,AT1G01250,AT1G23205,AT3G14440,AT4G35170,AT5G10625,AT5G47370,AT5G64230,AT2G01890,AT2G01520,AT2G37580,AT3G59390,AT5G11930,AT5G40390,AT1G31820,AT4G20170,AT3G15210,AT3G44840,AT1G09350,AT1G56600,AT2G46940,AT2G47270,AT4G30830,AT5G24470,AT3G61460	172	3577	37984	1.72867	1	0.305347	0.0453785
Motif	MA1225.1	ERF5	Arabidopsis thaliana	AP2/ERF domain	22	12.7907	0.00557649	1.94867	AT2G38940,AT3G16770,AT3G20470,AT3G62690,AT1G01250,AT1G23205,AT1G32860,AT1G78100,AT4G01410,AT1G02390,AT5G64260,AT5G11930,AT5G40390,AT1G16850,AT3G07390,AT1G10770,AT3G15210,AT5G40770,AT1G80130,AT2G46940,AT5G10570,AT5G59730	172	2546	37984	1.90826	1	0.305347	0.0453785
Motif	MA0551.1	HY5	Arabidopsis thaliana	Basic leucine zipper factors (bZIP)	31	18.0233	0.00560777	1.75215	AT2G38940,AT2G40475,AT3G03341,AT3G56400,AT3G60520,AT3G62690,AT4G15430,AT5G08790,AT5G52900,AT5G62430,AT1G01250,AT1G06040,AT1G77120,AT1G78100,AT3G01400,AT3G17120,AT5G47370,AT5G19875,AT5G64260,AT2G37580,AT5G25610,AT5G40390,AT1G10770,AT1G13830,AT1G80130,AT2G46940,AT2G47270,AT4G24960,AT4G27657,AT3G61460,AT1G58360	172	4113	37984	1.66447	1	0.305347	0.0453785
Motif	MA0998.1	ERF096	Arabidopsis thaliana	AP2/ERF domain	30	17.4419	0.00561184	1.76763	AT1G21010,AT2G38940,AT3G16770,AT3G62690,AT1G23205,AT1G32860,AT1G78100,AT3G56620,AT4G01410,AT4G15990,AT4G20920,AT5G64230,AT1G02390,AT1G04330,AT5G64260,AT5G40390,AT1G16850,AT5G62350,AT1G10770,AT1G68500,AT3G25180,AT3G15210,AT1G09350,AT5G40770,AT1G80130,AT2G40900,AT2G46940,AT4G28510,AT5G59730,AT3G15810	172	3934	37984	1.68407	1	0.305347	0.0453785
Motif	MA1344.1	bZIP28	Arabidopsis thaliana	Basic leucine zipper factors (bZIP)	25	14.5349	0.006368	1.84433	AT1G67920,AT2G38940,AT2G40475,AT3G62690,AT4G15430,AT5G08790,AT5G52900,AT5G62430,AT1G01250,AT1G06040,AT1G23205,AT4G35170,AT5G47370,AT5G64230,AT5G64260,AT2G37580,AT3G59390,AT5G11930,AT5G25610,AT5G40390,AT1G09350,AT1G13830,AT5G24470,AT4G27657,AT3G61460	172	3089	37984	1.78729	1	0.338608	0.0503216
Motif	MA1340.1	bZIP3	Arabidopsis thaliana	Basic leucine zipper factors (bZIP)	29	16.8605	0.00643773	1.76399	AT1G67920,AT2G38940,AT3G62690,AT4G15430,AT5G08790,AT5G47560,AT1G01250,AT1G23205,AT3G14440,AT4G35170,AT5G10625,AT5G47370,AT5G64230,AT3G55580,AT5G64260,AT2G01520,AT2G37580,AT3G59390,AT5G11930,AT5G25610,AT5G40390,AT1G31820,AT4G20170,AT1G09350,AT1G56600,AT2G46940,AT5G24470,AT1G29720,AT3G61460	172	3795	37984	1.68756	1	0.338608	0.0503216
Motif	MA1061.1	SPT	Arabidopsis thaliana	Basic helix-loop-helix factors (bHLH)	20	11.6279	0.00719157	1.96571	AT2G38940,AT3G60520,AT3G62690,AT4G15430,AT5G08790,AT5G52900,AT5G62430,AT1G01250,AT1G06040,AT1G78780,AT3G17120,AT5G47370,AT5G64260,AT2G37580,AT5G25610,AT5G40390,AT1G13830,AT1G80130,AT4G27657,AT3G61460	172	2271	37984	1.94485	1	0.372057	0.0552926
Motif	MA0566.1	MYC2	Arabidopsis thaliana	Basic helix-loop-helix factors (bHLH)	28	16.2791	0.00761325	1.75575	AT2G38940,AT3G03341,AT3G56400,AT3G60520,AT3G62690,AT5G52900,AT5G62430,AT1G01250,AT1G06040,AT4G02330,AT4G30880,AT5G10625,AT2G29980,AT5G64260,AT2G37580,AT5G11930,AT5G25610,AT5G40390,AT1G16850,AT1G10770,AT3G25180,AT3G15210,AT1G13830,AT1G80130,AT2G47270,AT4G32190,AT4G27657,AT3G61460	172	3665	37984	1.68716	1	0.381369	0.0566764
Motif	MA0957.1	BHLH3	Arabidopsis thaliana	Basic helix-loop-helix factors (bHLH)	28	16.2791	0.00761325	1.75575	AT2G38940,AT3G03341,AT3G56400,AT3G60520,AT3G62690,AT5G52900,AT5G62430,AT1G01250,AT1G06040,AT4G02330,AT4G30880,AT5G10625,AT2G29980,AT5G64260,AT2G37580,AT5G11930,AT5G25610,AT5G40390,AT1G16850,AT1G10770,AT3G25180,AT3G15210,AT1G13830,AT1G80130,AT2G47270,AT4G32190,AT4G27657,AT3G61460	172	3665	37984	1.68716	1	0.381369	0.0566764
Motif	MA0956.1	BEE2	Arabidopsis thaliana	Basic helix-loop-helix factors (bHLH)	23	13.3721	0.00816691	1.84963	AT2G38940,AT2G40475,AT3G60520,AT3G62690,AT4G15430,AT5G08790,AT5G52900,AT1G01250,AT1G06040,AT3G05560,AT3G17120,AT4G30880,AT5G47370,AT5G64260,AT3G59390,AT5G25610,AT5G40390,AT1G16850,AT1G10770,AT3G25180,AT1G13830,AT4G27657,AT3G61460	172	2808	37984	1.80885	1	0.398138	0.0591685
Motif	MA0966.1	BIM3	Arabidopsis thaliana	Basic helix-loop-helix factors (bHLH)	24	13.9535	0.00824007	1.82345	AT2G38940,AT2G40475,AT3G60520,AT3G62690,AT4G15430,AT5G08790,AT5G52900,AT1G01250,AT1G06040,AT3G05560,AT3G17120,AT4G30880,AT5G47370,AT5G64260,AT2G01520,AT3G59390,AT5G25610,AT5G40390,AT1G16850,AT1G10770,AT3G25180,AT1G13830,AT4G27657,AT3G61460	172	2983	37984	1.77677	1	0.398138	0.0591685
Motif	MA1049.1	ERF094	Arabidopsis thaliana	AP2/ERF domain	31	18.0233	0.00832648	1.69645	AT1G21010,AT2G38940,AT3G03341,AT3G16770,AT3G20470,AT3G60520,AT3G62690,AT1G23205,AT1G32860,AT1G78100,AT3G56620,AT4G01410,AT4G15990,AT5G64230,AT1G02390,AT1G04330,AT5G64260,AT5G02180,AT1G16850,AT5G62350,AT1G10770,AT1G68500,AT3G15210,AT5G40770,AT1G56600,AT1G80130,AT2G40900,AT4G28510,AT5G59730,AT3G15810,AT1G29640	172	4233	37984	1.61728	1	0.398138	0.0591685
Motif	MA1238.1	ERF38	Arabidopsis thaliana	AP2/ERF domain	26	15.1163	0.00882464	1.76913	AT1G21010,AT1G67920,AT2G38940,AT3G16770,AT3G20470,AT3G60520,AT3G62690,AT4G37430,AT1G06040,AT1G78100,AT3G01400,AT5G24150,AT5G64230,AT1G02390,AT1G04330,AT2G37580,AT5G11930,AT5G40390,AT1G16850,AT3G07390,AT1G10770,AT3G25180,AT5G40770,AT1G80130,AT2G40900,AT2G46940	172	3352	37984	1.71294	1	0.41566	0.0617725
Motif	MA1372.1	STZ	Arabidopsis thaliana	C2H2 zinc finger factors	31	18.0233	0.00901295	1.68524	AT3G51860,AT3G60520,AT5G16550,AT5G47560,AT5G52900,AT1G01250,AT1G23205,AT1G32860,AT1G78100,AT3G05560,AT3G56620,AT5G47370,AT5G06530,AT5G40390,AT1G16850,AT1G74450,AT4G20170,AT3G15210,AT1G13830,AT1G75200,AT1G80130,AT2G40900,AT3G02080,AT3G57260,AT4G24960,AT4G32190,AT4G38860,AT3G07090,AT1G31070,AT1G58360,AT2G33210	172	4258	37984	1.60779	1	0.418287	0.0621629
Motif	MA1236.1	ESE3	Arabidopsis thaliana	AP2/ERF domain	19	11.0465	0.00917218	1.9512	AT2G38940,AT3G16770,AT3G20470,AT4G37430,AT1G01250,AT1G32860,AT1G78100,AT4G01410,AT1G02390,AT5G64260,AT2G37580,AT5G11930,AT1G16850,AT1G68500,AT3G15210,AT5G40770,AT1G80130,AT2G46940,AT5G10570	172	2160	37984	1.94255	1	0.419507	0.0623443
Motif	MA1021.1	PHYPADRAFT_48267	Physcomitrella patens	Basic helix-loop-helix factors (bHLH)	26	15.1163	0.00980731	1.75192	AT2G38940,AT2G40475,AT3G60520,AT3G62690,AT4G15430,AT5G08790,AT5G52900,AT5G62430,AT1G01250,AT1G06040,AT3G05560,AT3G17120,AT5G47370,AT5G64260,AT2G01520,AT2G37580,AT3G59390,AT5G25610,AT5G40390,AT1G16850,AT1G10770,AT3G25180,AT1G13830,AT1G80130,AT4G27657,AT3G61460	172	3382	37984	1.69774	1	0.435823	0.0647689
Motif	MA1074.1	UNE10	Arabidopsis thaliana	Basic helix-loop-helix factors (bHLH)	26	15.1163	0.00980731	1.75192	AT2G38940,AT2G40475,AT3G60520,AT3G62690,AT4G15430,AT5G08790,AT5G52900,AT5G62430,AT1G01250,AT1G06040,AT3G05560,AT3G17120,AT5G47370,AT5G64260,AT2G01520,AT2G37580,AT3G59390,AT5G25610,AT5G40390,AT1G16850,AT1G10770,AT3G25180,AT1G13830,AT1G80130,AT4G27657,AT3G61460	172	3382	37984	1.69774	1	0.435823	0.0647689
Motif	MA0958.1	BHLH13	Arabidopsis thaliana	Basic helix-loop-helix factors (bHLH)	27	15.6977	0.0100349	1.73012	AT2G38940,AT3G03341,AT3G56400,AT3G60520,AT3G62690,AT5G52900,AT5G62430,AT1G01250,AT1G06040,AT4G02330,AT4G30880,AT5G10625,AT2G29980,AT5G64260,AT2G37580,AT5G11930,AT5G25610,AT5G40390,AT1G16850,AT1G10770,AT3G25180,AT1G13830,AT1G80130,AT2G47270,AT4G32190,AT4G27657,AT3G61460	172	3567	37984	1.6716	1	0.435823	0.0647689
Motif	MA1219.1	CEJ1	Arabidopsis thaliana	AP2/ERF domain	24	13.9535	0.0100813	1.78826	AT2G38940,AT3G16770,AT3G20470,AT3G62690,AT4G37430,AT5G47560,AT3G05560,AT3G17120,AT4G01410,AT5G24150,AT5G64230,AT1G02390,AT1G04330,AT2G37580,AT5G02180,AT5G11930,AT1G16850,AT3G07390,AT1G10770,AT1G68500,AT5G40770,AT1G80130,AT2G40900,AT2G46940	172	3037	37984	1.74517	1	0.435823	0.0647689
Motif	MA1218.1	CBF4	Arabidopsis thaliana	AP2/ERF domain	27	15.6977	0.0104845	1.72318	AT1G21010,AT1G67920,AT3G16770,AT3G60520,AT5G52900,AT1G06040,AT1G75450,AT3G01400,AT3G05560,AT4G02330,AT5G24150,AT2G37580,AT5G11930,AT5G40390,AT1G16850,AT5G49630,AT1G10770,AT1G68500,AT3G25180,AT4G20170,AT1G64140,AT1G80130,AT2G40900,AT3G57260,AT5G25110,AT5G59730,AT1G27200	172	3580	37984	1.66553	1	0.441443	0.0656041
Motif	MA1347.1	bZIP68_MA1347.1	Arabidopsis thaliana	Basic leucine zipper factors (bZIP)	25	14.5349	0.0104911	1.76027	AT1G67920,AT2G38940,AT2G40475,AT3G62690,AT4G15430,AT5G52900,AT5G62430,AT1G01250,AT1G06040,AT1G23205,AT3G14440,AT4G35170,AT5G47370,AT5G64230,AT5G64260,AT2G37580,AT3G59390,AT5G11930,AT5G25610,AT5G40390,AT1G09350,AT5G24470,AT1G29720,AT4G27657,AT3G61460	172	3224	37984	1.71245	1	0.441443	0.0656041
Motif	MA0999.1	ERF098	Arabidopsis thaliana	AP2/ERF domain	29	16.8605	0.0106503	1.689	AT1G21010,AT2G38940,AT3G16770,AT3G62690,AT1G23205,AT1G32860,AT1G78100,AT3G56620,AT4G01410,AT4G15990,AT4G20920,AT5G64230,AT1G02390,AT5G64260,AT5G40390,AT1G16850,AT1G10770,AT1G68500,AT3G25180,AT3G15210,AT1G09350,AT5G40770,AT1G80130,AT2G40900,AT2G46940,AT4G28510,AT5G10570,AT5G59730,AT3G15810	172	3946	37984	1.62298	1	0.442247	0.0657237
Motif	MA0962.1	BHLH34	Arabidopsis thaliana	Basic helix-loop-helix factors (bHLH)	27	15.6977	0.0112454	1.71209	AT3G60520,AT3G62690,AT4G15430,AT5G08790,AT5G47560,AT5G52900,AT5G62430,AT1G01250,AT1G78100,AT3G17120,AT4G30880,AT5G47370,AT3G55580,AT5G64260,AT2G37580,AT3G59390,AT5G25610,AT5G40390,AT1G16850,AT1G10770,AT3G25180,AT3G15210,AT1G13830,AT1G80130,AT2G32280,AT4G27657,AT3G61460	172	3601	37984	1.65582	1	0.460892	0.0684945
Motif	MA1169.1	MYB105	Arabidopsis thaliana	Helix-Turn-Helix	26	15.1163	0.0124105	1.71347	AT1G20160,AT1G21010,AT1G67920,AT1G73630,AT1G76130,AT2G40475,AT1G10380,AT1G32860,AT3G14440,AT4G15990,AT5G47370,AT2G01890,AT1G02820,AT1G04330,AT1G09530,AT5G64260,AT2G37580,AT5G40390,AT5G62350,AT4G18530,AT3G15210,AT3G55030,AT4G32190,AT3G61460,AT1G31070,AT2G33210	172	3451	37984	1.6638	1	0.502125	0.0746224
Motif	MA1068.1	TGA2	Arabidopsis thaliana	Basic leucine zipper factors (bZIP)	27	15.6977	0.0128194	1.69131	AT1G21010,AT2G38940,AT2G40475,AT3G51860,AT4G37430,AT1G01250,AT1G23205,AT1G31740,AT1G78100,AT2G16890,AT4G02330,AT4G15990,AT4G35170,AT5G11420,AT2G01890,AT1G02820,AT5G64260,AT2G01520,AT2G37580,AT5G11930,AT5G25610,AT1G09350,AT1G43910,AT2G46940,AT4G28510,AT4G30830,AT5G25110	172	3641	37984	1.63763	1	0.512103	0.0761052
Motif	MA0552.1	PIF1	Arabidopsis thaliana	Basic helix-loop-helix factors (bHLH)	23	13.3721	0.014083	1.75092	AT2G38940,AT2G40475,AT3G56400,AT3G60520,AT3G62690,AT4G15430,AT5G52900,AT5G62430,AT1G01250,AT1G06040,AT3G17120,AT4G35170,AT5G47370,AT5G64260,AT2G01520,AT3G59390,AT5G25610,AT5G40390,AT1G16850,AT1G68500,AT1G13830,AT4G27657,AT3G61460	172	2954	37984	1.71945	1	0.555546	0.0825614
Motif	MA1250.1	AT1G75490	Arabidopsis thaliana	AP2/ERF domain	20	11.6279	0.015532	1.80744	AT2G38940,AT3G16770,AT3G20470,AT3G62690,AT1G01250,AT1G32860,AT4G01410,AT1G02390,AT1G04330,AT5G11930,AT5G40390,AT1G16850,AT3G07390,AT1G10770,AT3G15210,AT5G40770,AT1G80130,AT2G40900,AT2G46940,AT5G59730	172	2457	37984	1.79762	1	0.602348	0.0895168
Motif	MA1171.1	MYB52	Arabidopsis thaliana	Helix-Turn-Helix	30	17.4419	0.0156511	1.61845	AT1G19450,AT1G21010,AT1G76130,AT2G40475,AT1G10380,AT1G32860,AT4G02330,AT4G15990,AT2G01890,AT1G04330,AT1G09530,AT5G64260,AT2G37580,AT5G40390,AT5G62350,AT1G10770,AT1G31820,AT4G18530,AT3G15210,AT1G43910,AT5G40770,AT3G55030,AT4G31140,AT5G10570,AT3G61460,AT1G31070,AT1G58360,AT2G33210,AT3G15810,AT2G46830	172	4256	37984	1.55665	1	0.602348	0.0895168
Motif	MA1011.1	PHYPADRAFT_72483	Physcomitrella patens	Basic helix-loop-helix factors (bHLH)	23	13.3721	0.0167033	1.71994	AT2G40475,AT3G60520,AT3G62690,AT4G15430,AT5G08790,AT5G52900,AT1G01250,AT1G06040,AT1G78100,AT3G05560,AT3G17120,AT5G47370,AT5G64260,AT2G01520,AT5G25610,AT5G40390,AT1G16850,AT1G10770,AT3G25180,AT3G15210,AT1G13830,AT4G27657,AT3G61460	172	3003	37984	1.69139	1	0.635096	0.0943836
Motif	MA1249.1	RAP210	Arabidopsis thaliana	AP2/ERF domain	27	15.6977	0.018197	1.63548	AT1G21010,AT1G67920,AT2G38940,AT3G15760,AT3G16770,AT3G60520,AT3G62690,AT4G37430,AT5G52900,AT1G01250,AT1G06040,AT1G78100,AT3G01400,AT4G02330,AT2G37580,AT5G11930,AT5G40390,AT1G68500,AT3G25180,AT4G20170,AT5G40770,AT1G80130,AT2G40900,AT2G46940,AT3G57260,AT5G59730,AT1G27200	172	3753	37984	1.58876	1	0.683655	0.1016
Motif	MA0568.1	MYC3	Arabidopsis thaliana	Basic helix-loop-helix factors (bHLH)	28	16.2791	0.0185146	1.61874	AT2G38940,AT3G03341,AT3G56400,AT3G60520,AT3G62690,AT5G52900,AT5G62430,AT1G01250,AT1G06040,AT4G02330,AT4G30880,AT5G10625,AT2G29980,AT3G55580,AT5G64260,AT2G37580,AT5G11930,AT5G25610,AT5G40390,AT1G16850,AT1G10770,AT3G25180,AT1G13830,AT1G80130,AT2G32280,AT2G47270,AT4G27657,AT3G61460	172	3943	37984	1.56821	1	0.687403	0.102157
Motif	MA1359.1	bHLH31	Arabidopsis thaliana	Basic helix-loop-helix factors (bHLH)	21	12.2093	0.0187989	1.74269	AT2G40475,AT3G56400,AT3G60520,AT3G62690,AT4G15430,AT5G08790,AT5G52900,AT1G01250,AT1G06040,AT3G05560,AT4G02330,AT5G47370,AT5G64260,AT5G25610,AT5G40390,AT1G16850,AT1G10770,AT1G13830,AT3G07090,AT4G27657,AT3G61460	172	2683	37984	1.72851	1	0.689844	0.10252
Motif	MA1006.1	ERF6	Arabidopsis thaliana	AP2/ERF domain	31	18.0233	0.0200452	1.57088	AT2G38940,AT3G16770,AT3G62690,AT1G32860,AT1G78100,AT3G56620,AT4G01410,AT4G20920,AT5G64230,AT1G02390,AT1G02820,AT1G04330,AT5G64260,AT3G59390,AT5G40390,AT1G16850,AT3G07390,AT5G62350,AT1G10770,AT1G68500,AT3G25180,AT3G15210,AT1G09350,AT4G17090,AT5G40770,AT1G80130,AT2G40900,AT2G46940,AT5G59730,AT1G26740,AT1G29640	172	4531	37984	1.51091	1	0.720294	0.107045
Motif	MA0960.1	BHLH104	Arabidopsis thaliana	Basic helix-loop-helix factors (bHLH)	27	15.6977	0.0200852	1.61967	AT1G21010,AT2G40475,AT3G60520,AT3G62690,AT4G15430,AT5G08790,AT1G01250,AT1G06040,AT1G78100,AT3G17120,AT3G56620,AT4G30880,AT4G35170,AT5G11420,AT5G64260,AT2G01520,AT5G25610,AT5G40390,AT1G16850,AT1G10770,AT3G25180,AT3G15210,AT1G71360,AT1G80130,AT4G32190,AT4G27657,AT3G61460	172	3786	37984	1.57491	1	0.720294	0.107045
Motif	MA1392.1	MYB98	Arabidopsis thaliana	Helix-Turn-Helix	23	13.3721	0.0208962	1.67918	AT1G76130,AT2G40475,AT3G16360,AT1G10380,AT2G16890,AT3G15540,AT4G01410,AT4G21215,AT5G11420,AT2G01890,AT1G02820,AT1G55210,AT1G80130,AT1G80840,AT2G40900,AT5G02580,AT5G10570,AT4G33150,AT5G15740,AT1G58360,AT2G33210,AT1G29640,AT1G27200	172	3070	37984	1.65448	1	0.736506	0.109454
Motif	MA1351.1	GBF3	Arabidopsis thaliana	Basic leucine zipper factors (bZIP)	26	15.1163	0.0210041	1.62697	AT1G67920,AT2G38940,AT2G40475,AT3G62690,AT4G15430,AT5G62430,AT1G01250,AT1G23205,AT3G14440,AT4G35170,AT5G11420,AT5G47370,AT5G64230,AT5G64260,AT2G37580,AT3G59390,AT5G11930,AT5G25610,AT5G40390,AT1G31820,AT3G02250,AT1G09350,AT5G24470,AT1G29720,AT4G27657,AT3G61460	172	3617	37984	1.58744	1	0.736506	0.109454
Motif	MA1407.1	bZIP14	Phaeodactylum tricornutum	Basic leucine zipper factors (bZIP)	25	14.5349	0.0230216	1.627	AT1G21010,AT2G38940,AT3G51860,AT4G37430,AT5G52900,AT1G23205,AT1G31740,AT1G78100,AT4G02330,AT4G15990,AT5G11420,AT2G01890,AT1G02820,AT5G64260,AT2G01520,AT2G37580,AT5G11930,AT1G68500,AT4G20170,AT1G43910,AT2G46940,AT4G28510,AT4G30830,AT5G25110,AT3G61460	172	3464	37984	1.5938	1	0.798381	0.11865
Motif	MA1215.1	ATHB53	Arabidopsis thaliana	Homeo domain factors	19	11.0465	0.0242614	1.74199	AT3G15760,AT5G47560,AT1G23205,AT4G15990,AT2G01890,AT3G55580,AT3G59390,AT1G16850,AT2G31230,AT5G62350,AT5G65640,AT1G55210,AT2G40900,AT3G22410,AT4G30210,AT4G32280,AT1G58360,AT1G59990,AT4G40010	172	2403	37984	1.74611	1	0.832229	0.12368
Motif	MA1224.1	CBF1	Arabidopsis thaliana	AP2/ERF domain	26	15.1163	0.0260279	1.5914	AT1G21010,AT1G67920,AT3G16770,AT3G60520,AT5G52900,AT1G06040,AT1G75450,AT1G78100,AT3G01400,AT3G05560,AT4G02330,AT5G24150,AT2G37580,AT5G11930,AT5G40390,AT1G16850,AT1G10770,AT1G68500,AT3G25180,AT4G20170,AT1G64140,AT1G80130,AT2G40900,AT3G57260,AT5G25110,AT5G59730	172	3690	37984	1.55603	1	0.883225	0.131259
Motif	MA1339.1	bZIP43	Arabidopsis thaliana	Basic leucine zipper factors (bZIP)	28	16.2791	0.0278622	1.55467	AT3G16770,AT3G62690,AT4G15430,AT5G65480,AT1G01250,AT1G23205,AT4G35170,AT5G10625,AT5G47370,AT5G64230,AT2G01890,AT2G01520,AT2G37580,AT5G11930,AT1G68500,AT3G14205,AT3G15210,AT3G44840,AT1G09350,AT1G56600,AT1G75200,AT2G46940,AT2G47270,AT4G30830,AT5G24470,AT1G29720,AT3G61460,AT2G46830	172	4088	37984	1.51258	1	0.935412	0.139014
Motif	MA1350.1	bZIP42	Arabidopsis thaliana	Basic leucine zipper factors (bZIP)	30	17.4419	0.0284426	1.52964	AT1G67920,AT3G16770,AT4G15430,AT5G47560,AT5G65480,AT1G01250,AT1G23205,AT3G14440,AT4G35170,AT5G10625,AT5G47370,AT5G64230,AT2G01890,AT2G01520,AT5G11930,AT5G40390,AT1G31820,AT1G68500,AT4G20170,AT3G15210,AT3G44840,AT1G09350,AT1G56600,AT1G75200,AT2G46940,AT2G47270,AT4G30830,AT5G24470,AT1G29720,AT3G61460	172	4474	37984	1.4808	1	0.937391	0.139309
Motif	MA0569.1	MYC4	Arabidopsis thaliana	Basic helix-loop-helix factors (bHLH)	29	16.8605	0.0287156	1.53867	AT2G38940,AT3G03341,AT3G56400,AT3G60520,AT3G62690,AT5G52900,AT5G62430,AT1G01250,AT1G06040,AT4G02330,AT4G30880,AT5G10625,AT5G11420,AT2G29980,AT5G64260,AT2G37580,AT5G11930,AT5G25610,AT5G40390,AT1G16850,AT1G10770,AT3G25180,AT1G13830,AT1G80130,AT2G47270,AT4G32190,AT3G07090,AT4G27657,AT3G61460	172	4288	37984	1.49354	1	0.937391	0.139309
Motif	MA1362.1	bHLH77	Arabidopsis thaliana	Basic helix-loop-helix factors (bHLH)	21	12.2093	0.0288122	1.65858	AT2G40475,AT3G60520,AT3G62690,AT4G15430,AT5G08790,AT5G52900,AT5G62430,AT1G78780,AT5G47370,AT5G64260,AT2G01520,AT3G59390,AT5G40390,AT1G16850,AT4G25433,AT1G10770,AT3G25180,AT3G15210,AT1G13830,AT1G55210,AT2G47270	172	2809	37984	1.65097	1	0.937391	0.139309
Motif	MA0560.1	PIF3	Arabidopsis thaliana	Basic helix-loop-helix factors (bHLH)	25	14.5349	0.0296443	1.58363	AT2G38940,AT3G60520,AT3G62690,AT4G15430,AT5G52900,AT5G62430,AT5G65480,AT1G01250,AT1G06040,AT3G17120,AT4G02330,AT5G47370,AT5G64260,AT2G37580,AT3G59390,AT5G25610,AT5G40390,AT4G25433,AT3G25180,AT1G13830,AT1G55210,AT1G80130,AT3G02080,AT4G27657,AT3G61460	172	3550	37984	1.55519	1	0.954621	0.141869
Motif	MA0561.1	PIF4	Arabidopsis thaliana	Basic helix-loop-helix factors (bHLH)	20	11.6279	0.0301238	1.67144	AT2G38940,AT2G40475,AT3G60520,AT3G62690,AT4G15430,AT5G52900,AT5G62430,AT1G01250,AT1G06040,AT5G47370,AT5G64260,AT2G37580,AT3G59390,AT5G25610,AT5G40390,AT1G16850,AT1G13830,AT1G55210,AT1G80130,AT4G27657	172	2643	37984	1.67111	1	0.960262	0.142707
Motif	MA0121.1	ARR10	Arabidopsis thaliana	Tryptophan cluster factors	32	18.6047	0.0305511	1.50032	AT3G16770,AT3G60890,AT3G62690,AT4G15430,AT4G37430,AT5G08790,AT5G52900,AT1G01250,AT1G31740,AT1G32860,AT1G75450,AT1G78100,AT1G78780,AT2G16890,AT3G01400,AT4G20920,AT5G47370,AT5G64230,AT2G01520,AT2G31230,AT3G07390,AT3G14205,AT3G15210,AT1G64140,AT2G32280,AT2G46940,AT4G32280,AT5G59730,AT1G29720,AT4G27657,AT3G61460,AT2G33210	172	4885	37984	1.44663	1	0.964146	0.143285
Motif	MA1004.1	ERF13_MA1004.1	Arabidopsis thaliana	AP2/ERF domain	28	16.2791	0.0309164	1.53821	AT1G21010,AT2G38940,AT3G16770,AT3G62690,AT1G23205,AT1G32860,AT1G78100,AT3G56620,AT4G01410,AT5G64230,AT1G02390,AT1G04330,AT5G64260,AT5G40390,AT1G16850,AT5G62350,AT1G10770,AT1G68500,AT3G15210,AT1G09350,AT4G17090,AT5G40770,AT1G80130,AT2G40900,AT4G28510,AT5G59730,AT3G15810,AT1G29640	172	4127	37984	1.49829	1	0.966015	0.143562
Motif	MA1364.1	PIF7	Arabidopsis thaliana	Basic helix-loop-helix factors (bHLH)	20	11.6279	0.0323718	1.65661	AT2G38940,AT3G60520,AT3G62690,AT4G15430,AT5G08790,AT5G52900,AT5G62430,AT1G01250,AT1G06040,AT3G05560,AT5G47370,AT5G64260,AT2G01520,AT2G37580,AT5G25610,AT5G40390,AT1G13830,AT1G80130,AT4G27657,AT3G61460	172	2665	37984	1.65731	1	1	0.148847
Motif	MA1048.1	ERF018	Arabidopsis thaliana	AP2/ERF domain	27	15.6977	0.0337112	1.53586	AT1G67920,AT3G03341,AT3G16770,AT3G60520,AT5G62430,AT1G01250,AT1G23205,AT3G05560,AT3G14440,AT3G56620,AT4G01410,AT4G35170,AT5G10625,AT5G55450,AT2G37580,AT5G11930,AT5G49630,AT1G10770,AT1G31820,AT4G18530,AT1G13080,AT1G55210,AT1G56600,AT1G80130,AT5G02580,AT5G25110,AT1G29640	172	3971	37984	1.50154	1	1	0.153501
Motif	MA1033.1	OJ1058_F05.8	Oryza sativa Japonica Group	Basic leucine zipper factors (bZIP)	23	13.3721	0.0341366	1.58923	AT2G38940,AT2G40475,AT3G03341,AT3G56400,AT3G60520,AT3G62690,AT5G52900,AT5G62430,AT1G01250,AT1G06040,AT1G78100,AT3G05560,AT5G64260,AT2G01520,AT2G37580,AT5G25610,AT5G40390,AT1G16850,AT1G10770,AT1G13830,AT1G80130,AT4G27657,AT3G61460	172	3229	37984	1.57301	1	1	0.153943
Motif	MA1258.1	DREB2	Arabidopsis thaliana	AP2/ERF domain	26	15.1163	0.0356847	1.53858	AT1G21010,AT3G15760,AT3G16770,AT3G20470,AT5G47560,AT1G01250,AT1G78100,AT3G01400,AT3G05560,AT4G01410,AT1G02390,AT1G04330,AT2G37580,AT5G02180,AT5G11930,AT5G25610,AT1G16850,AT1G68500,AT3G25180,AT3G15210,AT5G40770,AT1G80130,AT2G46940,AT4G28510,AT1G58360,AT1G27200	172	3804	37984	1.5094	1	1	0.159392
Motif	MA1253.1	AT3G16280	Arabidopsis thaliana	AP2/ERF domain	27	15.6977	0.0362765	1.52385	AT1G21010,AT1G67920,AT2G38940,AT3G12320,AT3G16770,AT3G20470,AT4G37430,AT1G06040,AT1G27910,AT1G78100,AT3G01400,AT3G05560,AT3G14440,AT5G24150,AT2G37580,AT5G02180,AT5G11930,AT5G25610,AT3G25180,AT4G20170,AT3G15210,AT1G13080,AT1G80130,AT2G40900,AT2G46940,AT3G57260,AT1G59990	172	3999	37984	1.49102	1	1	0.159917
Motif	MA1365.1	AT5G47660	Arabidopsis thaliana	Helix-Turn-Helix	23	13.3721	0.0364843	1.57694	AT1G21010,AT2G40475,AT3G03341,AT3G12320,AT3G16770,AT1G31740,AT1G78100,AT3G56620,AT5G10625,AT5G55450,AT5G64230,AT1G02390,AT2G29980,AT2G01520,AT5G11930,AT3G15210,AT3G16500,AT1G13080,AT1G80130,AT2G40900,AT4G38860,AT2G46830,AT1G59990	172	3252	37984	1.56189	1	1	0.159917
Motif	MA0097.1	bZIP911	Antirrhinum majus	Basic leucine zipper factors (bZIP)	26	15.1163	0.0368412	1.5332	AT1G73630,AT2G38940,AT3G20470,AT3G56400,AT3G62690,AT4G37430,AT5G47560,AT5G52900,AT1G01250,AT1G78100,AT3G14440,AT4G35170,AT2G01890,AT2G37580,AT3G59390,AT5G11930,AT5G25610,AT1G31820,AT3G44840,AT1G09350,AT1G01060,AT1G56600,AT2G47270,AT3G02080,AT3G61460,AT1G29640	172	3816	37984	1.50466	1	1	0.159986
Motif	MA0583.1	RAV1(var.2)	Arabidopsis thaliana	AP2/ERF domain	24	13.9535	0.0382812	1.55311	AT1G20160,AT1G21010,AT1G73630,AT3G12320,AT3G20470,AT5G08790,AT5G62430,AT1G06040,AT1G27910,AT1G75450,AT3G56620,AT4G02330,AT4G15990,AT5G11420,AT3G55580,AT5G06530,AT1G31820,AT2G46790,AT3G14205,AT2G01980,AT3G57260,AT4G30210,AT4G31140,AT5G59730	172	3455	37984	1.53404	1	1	0.164714
Motif	MA0942.1	ARF1	Arabidopsis thaliana	B3 domain	29	16.8605	0.039878	1.48763	AT1G21010,AT1G67920,AT3G03341,AT3G12320,AT3G15760,AT3G20470,AT3G60520,AT4G37430,AT1G06040,AT1G75450,AT3G01400,AT5G24150,AT2G37580,AT5G11930,AT5G25610,AT5G40390,AT1G16850,AT1G68500,AT2G46790,AT3G25180,AT4G20170,AT1G64140,AT1G80130,AT2G40900,AT2G46940,AT3G57260,AT5G59730,AT1G29720,AT3G15810	172	4418	37984	1.44959	1	1	0.168974
Motif	MA1230.1	AT1G77200	Arabidopsis thaliana	AP2/ERF domain	27	15.6977	0.0399917	1.50781	AT1G21010,AT1G67920,AT2G38940,AT3G12320,AT3G16770,AT3G20470,AT3G60520,AT3G62690,AT4G37430,AT5G52900,AT1G06040,AT1G78100,AT3G01400,AT5G24150,AT5G64230,AT2G37580,AT5G11930,AT5G40390,AT1G68500,AT3G25180,AT4G20170,AT5G40770,AT1G64140,AT1G80130,AT2G40900,AT2G46940,AT3G15810	172	4037	37984	1.47699	1	1	0.168974
Motif	MA0983.1	DOF5.6	Arabidopsis thaliana	C2H2 zinc finger factors	29	16.8605	0.0415518	1.48118	AT1G20160,AT1G73630,AT1G76130,AT3G05880,AT3G12320,AT3G15760,AT3G16360,AT3G60890,AT4G15430,AT5G02840,AT5G47560,AT5G62430,AT1G75450,AT4G20920,AT4G35170,AT1G02820,AT1G09530,AT3G55580,AT2G31230,AT2G46790,AT4G18530,AT4G17090,AT1G01060,AT1G55210,AT2G32280,AT3G22410,AT4G32190,AT4G38860,AT3G61460	172	4435	37984	1.44403	1	1	0.172376
Motif	MA1197.1	CAMTA1	Arabidopsis thaliana	Other	19	11.0465	0.0415994	1.6259	AT1G20160,AT3G23000,AT5G47560,AT1G78100,AT3G17120,AT5G64230,AT5G64260,AT2G37580,AT5G25610,AT1G10770,AT3G14205,AT3G15210,AT1G01060,AT2G40900,AT3G22410,AT3G57260,AT5G25110,AT4G27657,AT3G15810	172	2563	37984	1.63711	1	1	0.172376
Motif	MA1333.1	AT4G18890	Arabidopsis thaliana	Other	17	9.88372	0.0418995	1.67417	AT2G40475,AT3G56400,AT3G62690,AT5G52900,AT5G62430,AT1G01250,AT3G05560,AT5G64260,AT2G01520,AT2G37580,AT5G25610,AT5G40390,AT5G40770,AT1G13830,AT1G80130,AT4G27657,AT3G61460	172	2206	37984	1.70183	1	1	0.172376
Motif	MA0965.1	BIM2	Arabidopsis thaliana	Basic helix-loop-helix factors (bHLH)	21	12.2093	0.0447256	1.57124	AT2G40475,AT3G60520,AT3G62690,AT4G15430,AT5G08790,AT5G52900,AT1G01250,AT1G06040,AT3G05560,AT3G17120,AT5G47370,AT5G64260,AT2G01520,AT5G25610,AT5G40390,AT1G16850,AT1G10770,AT3G25180,AT1G13830,AT4G27657,AT3G61460	172	2953	37984	1.57046	1	1	0.182403
Motif	MA1220.1	TINY	Arabidopsis thaliana	AP2/ERF domain	26	15.1163	0.0474906	1.4901	AT1G21010,AT1G67920,AT2G38940,AT3G16770,AT3G20470,AT3G60520,AT3G62690,AT1G06040,AT1G32860,AT1G78100,AT3G01400,AT4G02330,AT5G24150,AT5G64230,AT5G64260,AT2G37580,AT5G11930,AT5G40390,AT1G16850,AT3G07390,AT3G25180,AT4G20170,AT5G40770,AT1G80130,AT2G40900,AT2G46940	172	3915	37984	1.46661	1	1	0.192009
Motif	MA0575.1	F3A4.140	Arabidopsis thaliana	Tryptophan cluster factors	25	14.5349	0.0483806	1.49844	AT1G67920,AT1G73630,AT3G12320,AT3G15760,AT5G47560,AT1G01250,AT1G10380,AT1G78100,AT3G55610,AT4G02330,AT4G20920,AT4G35170,AT5G24150,AT5G64260,AT2G37580,AT4G25433,AT1G10770,AT1G68500,AT1G04570,AT1G71360,AT4G30830,AT4G31140,AT1G58360,AT1G59990,AT1G29640	172	3732	37984	1.47935	1	1	0.193936
Motif	MA0995.1	ERF039	Arabidopsis thaliana	AP2/ERF domain	24	13.9535	0.0488223	1.50926	AT1G21010,AT3G16770,AT3G20470,AT3G62690,AT4G37430,AT5G52900,AT1G06040,AT1G32860,AT3G01400,AT3G05560,AT5G24150,AT5G64230,AT5G64260,AT2G37580,AT5G02180,AT5G11930,AT3G07390,AT1G10770,AT1G68500,AT3G25180,AT1G80130,AT2G40900,AT2G46940,AT5G59730	172	3546	37984	1.49467	1	1	0.194048
Motif	MA1349.1	bZIP16	Arabidopsis thaliana	Basic leucine zipper factors (bZIP)	24	13.9535	0.0497131	1.50598	AT1G67920,AT2G38940,AT2G40475,AT3G62690,AT4G15430,AT5G52900,AT5G62430,AT1G01250,AT1G23205,AT3G14440,AT4G35170,AT5G47370,AT5G64230,AT5G64260,AT2G37580,AT3G59390,AT5G11930,AT5G25610,AT5G40390,AT1G31820,AT1G09350,AT5G24470,AT4G27657,AT3G61460	172	3553	37984	1.49172	1	1	0.195928
